# Supplementary material for: RNA editing regulates glutamatergic synapses in the frontal cortex of a molecular subtype of Amyotrophic Lateral Sclerosis
Source: Mol Med. 2024 Jul 12;30:101. doi: 10.1186/s10020-024-00863-2 (PMC11241978; doi:10.1186/s10020-024-00863-2)
Supplement: Supplementary file 1 — Additional file 1. RNA-seq post-mortem sample data. Detailed information on the samples corresponding to the RNA-seq data from the GSE153960 dataset analysed in this study. [file 10020_2024_863_MOESM1_ESM.xlsx]

## Sheet: GSE153960 samples analyzed
GSE153960 subset
Tested samples correspond to the most prevalent molecular subtype ALS-Ox (displaying hallmarks of oxidative and proteotoxic stress) based on transcriptome stratification performed by Eshima et al 2023
Analyzed data correspond to frontal cortex samples
45 ALS cases, mean age at death 64.2 ± 10.9 (Female:16, Male:29 ) and 48 non-neurological control cases, mean age at death 66.4 ± 10.8 (Female:21, Male:27)
ALS samples
sample	SRA_ACCESSION	subject ID	Subject Group	ALS type	ALS molecular subtype (based on Eshima et al 2023)	Tissue	Gender	Reported Genomic Mutations	Site of Motor Onset	Age at Symptom Onset (years)	Age of death (years)	Disease Duration in Months
CGND-HRA-00883	SRR12165792	PF-UCL-34	ALS Spectrum MND*	ALS/AD	ALS-Ox	Frontal cortex	Male	Unknown	Limb	NA	76	30
CGND-HRA-01883	SRR12166346	16-220-23	ALS Spectrum MND, Other Neurological Disorders	ALS/AD	ALS-Ox	Frontal cortex	Male	Negative for C9orf72 Repeat Expansion	Limb	67	68	12
CGND-HRA-01272	SRR12166554	NEUGK141CFH	ALS Spectrum MND	ALS-TDP	ALS-Ox	Frontal cortex	Female	No C9orf72 or ATXN2 Repeat expansion	Limb	75	78	36
CGND-HRA-00391	SRR12166659	NEUYX020CB0	ALS Spectrum MND, Other Neurological Disorders	ALS/AD	ALS-Ox	Frontal cortex	Male	No C9orf72 or ATXN2 expansion	Limb	64	67	36
CGND-HRA-01433	SRR12166682	NEUAG831KFQ	ALS Spectrum MND	ALS-TDP	ALS-Ox	Frontal cortex	Male	No C9orf72 or ATXN2 expansion	Bulbar and Limb	61	66	65
CGND-HRA-01456	SRR12166736	NEURW761XNG	ALS Spectrum MND, Other Neurological Disorders	ALS-TDP	ALS-Ox	Frontal cortex	Female	No C9orf72 or ATXN2 expansion	Unknown	67	69	24
CGND-HRA-01464	SRR12166740	NEUTL588HAA	ALS Spectrum MND	ALS-TDP	ALS-Ox	Frontal cortex	Female	No C9orf72 or ATXN2 expansion	Unknown	59	61	24
CGND-HRA-01485	SRR12166747	NEUHM340FBZ	ALS Spectrum MND	ALS-TDP	ALS-Ox	Frontal cortex	Male	No C9orf72 or ATXN2 expansion	Limb	79	80	10
CGND-HRA-01497	SRR12166748	NEUXZ213MVF	ALS Spectrum MND	ALS-TDP	ALS-Ox	Frontal cortex	Male	Unknown for C9orf72, no ATXN2 expansion data	Bulbar	50	54	48
CGND-HRA-00943	SRR12166783	PF-UCL-50	ALS Spectrum MND	ALS-TDP	ALS-Ox	Frontal cortex	Male	Unknown	Bulbar	NA	62	42
CGND-HRA-01521	SRR12166832	NEUXN530DK8	ALS Spectrum MND	ALS-TDP	ALS-Ox	Frontal cortex	Male	Negative for C9orf72 Repeat Expansion, unknown for ATXN2 expansion	Bulbar	49	53	48
CGND-HRA-00891	SRR12165815	PF-UCL-36	ALS Spectrum MND, Other Neurological Disorders	ALS/AD	ALS-Ox	Frontal cortex	Female	Unknown	Unknown	NA	74	24
CGND-HRA-01543	SRR12166834	NEULP959LBP	ALS Spectrum MND	ALS-TDP	ALS-Ox	Frontal cortex	Male	No C9orf72 or ATXN2 expansion	Limb	53	59	72
CGND-HRA-01503	SRR12166869	NEUFV843EVC	ALS Spectrum MND	ALS-TDP	ALS-Ox	Frontal cortex	Female	Unknown	Limb	64	65	12
CGND-HRA-01560	SRR12166904	NEUHM399CBL	ALS Spectrum MND	ALS-TDP	ALS-Ox	Frontal cortex	Male	No C9orf72 or ATXN2 expansion	Limb	65	68	36
CGND-HRA-01572	SRR12166910	NEUKJ257ZPG	ALS Spectrum MND	ALS-TDP	ALS-Ox	Frontal cortex	Male	Negative for C9orf72 Repeat Expansion, no ATXN2 expansion	Limb	66	67	12
CGND-HRA-01578	SRR12166912	NEUKG838WER	ALS Spectrum MND	ALS-TDP	ALS-Ox	Frontal cortex	Male	Negative for C9orf72 Repeat Expansion, no ATXN2 expansion	Bulbar	58	60	24
CGND-HRA-01614	SRR12166924	NEUPM864FBE	ALS Spectrum MND	ALS-TDP	ALS-Ox	Frontal cortex	Male	Negative for C9orf72 Repeat Expansion, no ATXN2 expansion	Bulbar and Limb	65	67	30
CGND-HRA-01620	SRR12166967	NEUWG326WUJ	ALS Spectrum MND	ALS-TDP	ALS-Ox	Frontal cortex	Male	Negative for C9orf72 Repeat Expansion, no ATXN2 expansion	Limb	66	67	12
CGND-HRA-01626	SRR12166971	NEULA285XJ0	ALS Spectrum MND	ALS-TDP	ALS-Ox	Frontal cortex	Male	Negative for C9orf72 Repeat Expansion, no ATXN2 expansion data	Limb	65	67	24
CGND-HRA-01633	SRR12166978	NEUEE362LGE	ALS Spectrum MND	ALS-TDP	ALS-Ox	Frontal cortex	Female	Negative for C9orf72 Repeat Expansion ,no ATXN2 expansion	Limb	66	69	36
CGND-HRA-01981	SRR12167002	NEULV114EY9	ALS Spectrum MND	ALS-TDP	ALS-Ox	Frontal cortex	Male	No C9orf72 or ATXN2 expansion	Limb	52	55	36
CGND-HRA-01808	SRR12166180	13-196-12	ALS Spectrum MND	ALS-TDP	ALS-Ox	Frontal cortex	Male	Negative for C9orf72 Repeat Expansion	Limb	61	68	87
CGND-HRA-02161	SRR12167012	NEUYT145HVC	ALS Spectrum MND, Other Neurological Disorders	ALS-TDP	ALS-Ox	Frontal cortex	Male	No C9orf72 or ATXN2 expansion	Unknown	NA	40	96
CGND-HRA-02168	SRR12167015	NEUPG876HJT	ALS Spectrum MND, Other Neurological Disorders	ALS-TDP	ALS-Ox	Frontal cortex	Male	No C9orf72 or ATXN2 expansion	Limb	77	80	36
CGND-HRA-00019	SRR12167177	NEUWX086DGZ	ALS Spectrum MND	ALS-TDP	ALS-Ox	Frontal cortex	Female	Negative for C9orf72 Repeat Expansion, no ATXN2 expansion	Bulbar	67	70	30
CGND-HRA-00211	SRR12167206	NEUDM397JGD	ALS Spectrum MND	ALS-TDP	ALS-Ox	Frontal cortex	Female	Negative for C9orf72 Repeat Expansion, no ATXN2 expansion data	Bulbar	70	71	24
CGND-HRA-00241	SRR12167222	NEUUE532LFF	ALS Spectrum MND	ALS-TDP	ALS-Ox	Frontal cortex	Male	No C9orf72 or ATXN2 expansion	Limb	70	74	48
CGND-HRA-00338	SRR12167247	NEUAT369TG5	ALS Spectrum MND	ALS-TDP	ALS-Ox	Frontal cortex	Female	Negative for C9orf72 Repeat Expansion, no ATXN2 expansion	Bulbar	79	81	24
CGND-HRA-00421	SRR12167267	NEUWP285RM6	ALS Spectrum MND, Other Neurological Disorders	ALS/AD	ALS-Ox	Frontal cortex	Female	No C9orf72 or ATXN2 expansion	Limb	57	60	36
CGND-HRA-00427	SRR12167270	NEUDT233ZZ1	ALS Spectrum MND	ALS-TDP	ALS-Ox	Frontal cortex	Male	Negative for C9orf72 Repeat Expansion, no ATXN2 expansion	Unknown	35	39	48
CGND-HRA-00535	SRR12167279	NEUAP156PM4	ALS Spectrum MND	ALS-TDP	ALS-Ox	Frontal cortex	Female	Negative for C9orf72 Repeat Expansion, no ATXN2 expansion	Bulbar	65	69	52
CGND-HRA-01813	SRR12166237	14-199-05	ALS Spectrum MND	ALS-TDP	ALS-Ox	Frontal cortex	Male	Negative for C9orf72 Repeat Expansion	Limb	67	68	22
CGND-HRA-00543	SRR12167280	NEUEH612JPA	ALS Spectrum MND, Other Neurological Disorders	ALS/AD	ALS-Ox	Frontal cortex	Female	Negative for C9orf72 Repeat Expansion, no ATXN2 expansion	Bulbar	69	71	22
CGND-HRA-00621	SRR12167304	NEUNL974RU6	ALS Spectrum MND	ALS-TDP	ALS-Ox	Frontal cortex	Male	Negative for C9orf72 Repeat Expansion, no ATXN2 expansion	Limb	50	53	42
CGND-HRA-00855	SRR12167351	PF-UCL-26	ALS Spectrum MND	ALS-TDP	ALS-Ox	Frontal cortex	Male	Unknown	Limb	NA	59	48
CGND-HRA-01222	SRR12167395	NEUWG523WRV	ALS Spectrum MND	ALS-TDP	ALS-Ox	Frontal cortex	Male	Negative for C9orf72 Repeat Expansion,no ATXN2 expansion, Negative for SOD1, Positive for SETX, CCNF (likely benign)	Limb	36	38	28
CGND-HRA-01353	SRR12167404	NEUMY028JH4	ALS Spectrum MND	ALS-TDP	ALS-Ox	Frontal cortex	Female	Negative for C9orf72 Repeat Expansion, no ATXN2 expansion	Limb	50	54	48
CGND-HRA-01365	SRR12167407	NEUUF289NRL	ALS Spectrum MND	ALS-TDP	ALS-Ox	Frontal cortex	Male	Negative for C9orf72 Repeat Expansion, no ATXN2 expansion	Axial and Limb	68	72	48
CGND-HRA-00439	SRR12167468	NEUTB398FC9	ALS Spectrum MND	ALS-TDP	ALS-Ox	Frontal cortex	Male	No C9orf72 or ATXN2 expansion	Unknown	81	83	24
CGND-HRA-01822	SRR12166246	14-202-10	ALS Spectrum MND	ALS-TDP	ALS-Ox	Frontal cortex	Female	Negative for C9orf72 Repeat Expansion	Limb	64	68	49
CGND-HRA-01848	SRR12166264	15-210-54	ALS Spectrum MND	ALS-TDP	ALS-Ox	Frontal cortex	Female	Negative for C9orf72 Repeat Expansion	Limb	55	56	16
CGND-HRA-01844	SRR12166310	15-209-43	ALS Spectrum MND	ALS-TDP	ALS-Ox	Frontal cortex	Male	Negative for C9orf72 Repeat Expansion	Limb	50	59	117
CGND-HRA-01858	SRR12166321	15-213-15	ALS Spectrum MND	ALS-TDP	ALS-Ox	Frontal cortex	Female	Negative for C9orf72 Repeat Expansion	Limb	63	65	24
CGND-HRA-01868	SRR12166331	15-216-56	ALS Spectrum MND	ALS-TDP	ALS-Ox	Frontal cortex	Male	Negative for C9orf72 Repeat Expansion	Bulbar	37	40	35
*MND: Motor neurone disease
Control samples
sample	SRA_ACCESSION	subject ID	Subject Group	Tissue	Gender	Reported Genomic Mutations	Age of death
CGND-HRA-00914	SRR12165859	PF-UCL-43	Non-Neurological Control	Frontal Cortex	Male	Unknown	67
CGND-HRA-02041	SRR12166221	MSSM-JC-25	Non-Neurological Control	Frontal Cortex	Male	Unknown	55
CGND-HRA-01935	SRR12166268	98-CTRL-59	Non-Neurological Control	Frontal Cortex	Male	Unknown	44
CGND-HRA-02036	SRR12166290	MSSM-JC-24	Non-Neurological Control	Frontal Cortex	Male	Unknown	68
CGND-HRA-00769	SRR12166355	PF-UCL-5	Non-Neurological Control	Frontal Cortex	Male	Unknown	81
CGND-HRA-00811	SRR12166387	PF-UCL-15	Non-Neurological Control	Frontal Cortex	Male	Unknown	79
CGND-HRA-00820	SRR12166405	PF-UCL-17	Non-Neurological Control	Frontal Cortex	Male	Unknown	81
CGND-HRA-01956	SRR12166435	10-CTRL-83	Non-Neurological Control	Frontal Cortex	Male	Unknown	70
CGND-HRA-02054	SRR12166444	MSSM-JC-30	Non-Neurological Control	Frontal Cortex	Male	Unknown	59
CGND-HRA-02097	SRR12166459	MSSM-JC-42	Non-Neurological Control	Frontal Cortex	Female	Unknown	59
CGND-HRA-02105	SRR12166464	MSSM-JC-46	Non-Neurological Control	Frontal Cortex	Male	Unknown	57
CGND-HRA-01185	SRR12166096	NEUGJ583BEE	Non-Neurological Control	Frontal Cortex	Male	No C9orf72 or ATXN2 repeat expansions	70
CGND-HRA-01908	SRR12166494	17-225-99	Non-Neurological Control	Frontal Cortex	Female	Negative for C9orf72 Repeat Expansion	64
CGND-HRA-01963	SRR12166510	11-CTRL-20	Non-Neurological Control	Frontal Cortex	Male	Unknown	72
CGND-HRA-01316	SRR12166573	NEUXW599BNC	Non-Neurological Control	Frontal Cortex	Female	Unknown	74
CGND-HRA-00921	SRR12166753	PF-UCL-45	Non-Neurological Control	Frontal Cortex	Female	Unknown	75
CGND-HRA-00930	SRR12166759	PF-UCL-47	Non-Neurological Control	Frontal Cortex	Male	Unknown	45
CGND-HRA-00939	SRR12166775	PF-UCL-49	Non-Neurological Control	Frontal Cortex	Female	Unknown	66
CGND-HRA-00964	SRR12166823	PF-UCL-57	Non-Neurological Control	Frontal Cortex	Male	Unknown	54
CGND-HRA-01976	SRR12167000	NEUGV102NYT	Non-Neurological Control	Frontal Cortex	Female	no ATXN2 repeat expansions	63
CGND-HRA-01260	SRR12167104	NEUJB238MJR	Non-Neurological Control/ Cerebrovascular Disease (Not Contributing to Dementia)	Frontal Cortex	Male	Negative for C9orf72 Repeat Expansion, no ATXN2 repeat expansions	50
CGND-HRA-00989	SRR12167141	PF-UCL-63	Non-Neurological Control	Frontal Cortex	Female	Unknown	74
CGND-HRA-01225	SRR12166108	NEUHX090PGV	Non-Neurological Control	Frontal Cortex	Male	No C9orf72 or ATXN2 repeat expansions	72
CGND-HRA-00476	SRR12167145	NEUGY741GH8	Non-Neurological Control	Frontal Cortex	Male	No C9orf72 or ATXN2 repeat expansions	59
CGND-HRA-00212	SRR12167207	NEUHD481VCL	Non-Neurological Control	Frontal Cortex	Female	No C9orf72 or ATXN2 repeat expansions	54
CGND-HRA-00466	SRR12167276	NEUCG551GV1	Non-Neurological Control	Frontal Cortex	Female	No C9orf72 or ATXN2 repeat expansions	57
CGND-HRA-00751	SRR12167307	PF-UCL-1	Non-Neurological Control	Frontal Cortex	Male	Unknown	89
CGND-HRA-00835	SRR12167315	PF-UCL-21	Non-Neurological Control	Frontal Cortex	Male	Unknown	71
CGND-HRA-01179	SRR12167393	NEUEP010ZFE	Non-Neurological Control	Frontal Cortex	Male	No C9orf72 or ATXN2 repeat expansions	51
CGND-HRA-01234	SRR12167396	NEUTP414KZ2	Non-Neurological Control	Frontal Cortex	Female	No C9orf72 or ATXN2 repeat expansions	52
CGND-HRA-01236	SRR12167397	NEUML172BXK	Non-Neurological Control	Frontal Cortex	Female	No C9orf72 or ATXN2 repeat expansions	70
CGND-HRA-00973	SRR12167499	PF-UCL-59	Non-Neurological Control	Frontal Cortex	Female	Unknown	64
CGND-HRA-00980	SRR12167511	PF-UCL-61	Non-Neurological Control	Frontal Cortex	Female	Unknown	52
CGND-HRA-01228	SRR12166110	NEUUT049NND	Non-Neurological Control/ Cerebrovascular Disease (Not Contributing to Dementia)	Frontal Cortex	Female	No C9orf72 or ATXN2 repeat expansions	71
CGND-HRA-01379	SRR12167685	NEUWD570BTK	Non-Neurological Control/ Cerebrovascular Disease (Not Contributing to Dementia)	Frontal Cortex	Male	No C9orf72 or ATXN2repeat expansions	68
CGND-HRA-00761	SRR12167727	PF-UCL-3	Non-Neurological Control	Frontal Cortex	Male	Unknown	68
CGND-HRA-01147	SRR12167860	PF-UCL-117	Non-Neurological Control	Frontal Cortex	Female	Unknown	80
CGND-HRA-01150	SRR12167862	PF-UCL-118	Non-Neurological Control	Frontal Cortex	Female	Unknown	79
CGND-HRA-01156	SRR12167867	PF-UCL-120	Non-Neurological Control	Frontal Cortex	Female	Unknown	86
CGND-HRA-01158	SRR12167869	PF-UCL-121	Non-Neurological Control	Frontal Cortex	Female	Unknown	83
CGND-HRA-01161	SRR12167872	PF-UCL-122	Non-Neurological Control	Frontal Cortex	Male	Unknown	69
CGND-HRA-01164	SRR12167875	PF-UCL-123	Non-Neurological Control	Frontal Cortex	Female	Unknown	68
CGND-HRA-01170	SRR12167879	PF-UCL-125	Non-Neurological Control	Frontal Cortex	Female	Unknown	71
CGND-HRA-01925	SRR12166184	91-CTRL-81	Non-Neurological Control	Frontal Cortex	Male	Unknown	58
CGND-HRA-01926	SRR12166185	92-CTRL-25	Non-Neurological Control	Frontal Cortex	Male	Unknown	62
CGND-HRA-01929	SRR12166187	94-CTRL-04	Non-Neurological Control	Frontal Cortex	Male	Unknown	79
CGND-HRA-01933	SRR12166190	98-CTRL-10	Non-Neurological Control	Frontal Cortex	Male	Unknown	60
CGND-HRA-01988	SRR12166192	MSSM-JC-8	Non-Neurological Control	Frontal Cortex	Female	Unknown	65
