# Supplementary material for: RNA editing regulates glutamatergic synapses in the frontal cortex of a molecular subtype of Amyotrophic Lateral Sclerosis
Source: Mol Med. 2024 Jul 12;30:101. doi: 10.1186/s10020-024-00863-2 (PMC11241978; doi:10.1186/s10020-024-00863-2)
Supplement: Supplementary file 3 — Additional file 3. Sequencing data and quality control metrics (GSE153960 analysis). Detailed information on the sequencing data and corresponding quality control metrics. [file 10020_2024_863_MOESM3_ESM.xlsx]

## Sheet: QC_Metrics
Sampple ID	Total Reads (M)	Reads Mapped (M)	Duplicates	% Mapped	% Properly Paired	Total seqs (M)	QC
SRR12165792	52.6587	51	0	96.94	92.75	52.6587	Pass
SRR12165815	167.984	162.5	0	96.75	92.37	167.984	Pass
SRR12165859	148.733	143.9	0	96.77	92.38	148.733	Pass
SRR12166096	143.946	137	0	95.15	89.15	143.946	Pass
SRR12166108	109.104	104.2	0	95.52	90.91	109.104	Pass
SRR12166110	115.856	110.6	0	95.45	90.53	115.856	Pass
SRR12166180	72.0843	69.3	0	96.2	91.27	72.0843	Pass
SRR12166184	75.6012	72	0	95.3	89.11	75.6012	Pass
SRR12166185	93.1637	88.5	0	94.98	87.94	93.1637	Pass
SRR12166187	89.9606	86	0	95.62	90.73	89.9606	Pass
SRR12166190	72.5593	69.3	0	95.55	90.4	72.5593	Pass
SRR12166192	76.8466	73.7	0	95.96	90.16	76.8466	Pass
SRR12166221	82.6502	78.8	0	95.31	95.31	82.6502	Pass
SRR12166237	118.679	115	0	96.87	92.98	118.679	Pass
SRR12166246	94.4963	91.6	0	96.97	93.15	94.4963	Pass
SRR12166264	90.6789	87.6	0	96.56	91.95	90.6789	Pass
SRR12166268	147.389	142.5	0	96.68	92.51	147.389	Pass
SRR12166290	122.178	117.8	0	96.45	91.03	122.178	Pass
SRR12166310	123.983	119.9	0	96.69	92.26	123.983	Pass
SRR12166321	70.7774	68.8	0	97.17	92.48	70.7774	Pass
SRR12166331	76.3581	74	0	97.25	92.67	76.3581	Pass
SRR12166346	27.3596	26.7	0	97.47	93.86	27.3596	Pass
SRR12166355	52.8621	51.2	0	96.9	92.84	52.8621	Pass
SRR12166387	56.6152	55.1	0	97.29	93.19	56.6152	Pass
SRR12166405	54.2045	52.6	0	97.1	92.9	54.2045	Pass
SRR12166435	116.968	113	0	96.57	92.22	116.968	Pass
SRR12166444	102.286	99.5	0	97.31	93.48	102.286	Pass
SRR12166459	146.901	142.5	0	96.98	92.36	146.901	Pass
SRR12166464	147.446	142.5	0	96.67	91.54	147.446	Pass
SRR12166494	141.532	135.7	0	95.87	87.95	141.532	Pass
SRR12166510	136.655	132.6	0	97.05	92.8	136.655	Pass
SRR12166554	61.0628	59.5	0	97.5	93.16	61.0628	Pass
SRR12166573	123.978	119.3	0	96.26	91.6	123.978	Pass
SRR12166659	112.609	107.2	0	95.16	90.72	112.609	Pass
SRR12166682	83.0178	80	0	96.31	91.56	83.0178	Pass
SRR12166736	72.6618	69.3	0	95.41	90.34	72.6618	Pass
SRR12166740	67.5923	64.7	0	95.67	91.09	67.5923	Pass
SRR12166747	76.2125	72.5	0	95.1	89.77	76.2125	Pass
SRR12166748	94.8738	90.5	0	95.4	89.7	94.8738	Pass
SRR12166753	163.284	158	0	96.78	92.08	163.284	Pass
SRR12166759	145.807	141.1	0	96.75	92.26	145.807	Pass
SRR12166775	157.032	151.8	0	96.65	91.09	157.032	Pass
SRR12166783	152.164	147.2	0	96.74	92.42	152.164	Pass
SRR12166823	173.272	167.5	0	96.69	92.38	173.272	Pass
SRR12166832	95.64	91.5	0	95.7	90.6	95.64	Pass
SRR12166834	69.8117	66.5	0	95.26	89.83	69.8117	Pass
SRR12166869	64.2817	61	0	94.9	89.62	64.2817	Pass
SRR12166904	81.5348	77.9	0	95.52	90.79	81.5348	Pass
SRR12166910	63.2547	60.5	0	95.63	90.88	63.2547	Pass
SRR12166912	71.171	67.7	0	95.14	89.92	71.171	Pass
SRR12166924	82.1665	78.9	0	96.01	91.4	82.1665	Pass
SRR12166967	85.275	82.7	0	96.93	93.35	85.275	Pass
SRR12166971	93.1739	90.3	0	96.87	93.19	93.1739	Pass
SRR12166978	119.033	115.4	0	96.96	93.35	119.033	Pass
SRR12167000	221.521	216.2	0	97.62	94.38	221.521	Pass
SRR12167002	110.836	107.2	0	96.75	92.96	110.836	Pass
SRR12167012	87.2459	84.5	0	96.82	92.84	87.2459	Pass
SRR12167015	99.1822	95.8	0	96.6	92.7	99.1822	Pass
SRR12167104	93.1283	89	0	95.56	92.87	93.1283	Pass
SRR12167141	135.868	121.2	0	89.23	81.05	135.868	Pass
SRR12167145	148.893	141.7	0	95.19	89.17	148.893	Pass
SRR12167177	96.4658	91	0	94.38	90.01	96.4658	Pass
SRR12167206	112.228	105.2	0	93.78	88.92	112.228	Pass
SRR12167207	107.187	100.6	0	93.84	88.75	107.187	Pass
SRR12167222	74.6524	71.1	0	95.28	90.76	74.6524	Pass
SRR12167247	97.6899	92.4	0	94.58	89.35	97.6899	Pass
SRR12167267	90.2695	85.5	0	94.71	89.89	90.2695	Pass
SRR12167270	81.1802	76.7	0	94.43	89.7	81.1802	Pass
SRR12167276	86.1226	82.1	0	95.3	90.1	86.1226	Pass
SRR12167279	110.742	103.4	0	93.37	87.09	110.742	Pass
SRR12167280	86.6282	81.8	0	94.48	89.9	86.6282	Pass
SRR12167304	91.9329	87.1	0	94.73	90.1	91.9329	Pass
SRR12167307	68.9374	65.7	0	95.25	89.96	68.9374	Pass
SRR12167315	55.1451	53.7	0	97.31	93.5	55.1451	Pass
SRR12167351	51.5753	50.1	0	97.12	93.38	51.5753	Pass
SRR12167393	82.8734	76.1	0	91.82	85.14	82.8734	Pass
SRR12167395	96.8022	92	0	95.09	90.73	96.8022	Pass
SRR12167396	115.953	109.9	0	94.81	90.21	115.953	Pass
SRR12167397	114.734	108.4	0	94.51	89.15	114.734	Pass
SRR12167404	72.0078	67.9	0	94.23	88.93	72.0078	Pass
SRR12167407	152.124	146.7	0	96.44	92.21	152.124	Pass
SRR12167468	103.785	98	0	94.38	88.96	103.785	Pass
SRR12167499	163.997	159.1	0	96.98	92.98	163.997	Pass
SRR12167511	167.098	161.9	0	96.9	92.77	167.098	Pass
SRR12167685	115.443	110.4	0	95.59	90.93	115.443	Pass
SRR12167727	115.848	110.1	0	95.07	89.82	115.848	Pass
SRR12167860	150.935	145.9	0	96.64	91.23	150.935	Pass
SRR12167862	129.858	125.8	0	96.84	92.39	129.858	Pass
SRR12167867	129.288	124.6	0	96.37	91.63	129.288	Pass
SRR12167869	131.975	126.9	0	96.18	90.5	131.975	Pass
SRR12167872	130.693	125.6	0	96.1	90.12	130.693	Pass
SRR12167875	132.281	127.9	0	96.68	92.29	132.281	Pass
SRR12167879	127.89	123.6	0	96.61	92.13	127.89	Pass
