# Supplementary material for: RNA editing regulates glutamatergic synapses in the frontal cortex of a molecular subtype of Amyotrophic Lateral Sclerosis
Source: Mol Med. 2024 Jul 12;30:101. doi: 10.1186/s10020-024-00863-2 (PMC11241978; doi:10.1186/s10020-024-00863-2)
Supplement: Supplementary file 5 — Additional file 5. RNA editing analysis_SPRINT results (GSE153960 analysis). List of the RNA editing events identified following SPRINT analysis per sample and phenotype group. [file 10020_2024_863_MOESM5_ESM.xlsx]

## Sheet: Description
Chrom	Chromosome
hg38_Position	Editing site position (based on hg38 Reference genome)
Ref_Base	Base at the specific site according to Reference Genome (A/T/C/G)
Alt_Base	Alternative Base at the specific site identified by RNA-seq analysis (G/C/T/A)
Coding	Editing site within coding region (Yes/No)
Gene	Gene symbol
Sequence_Ontology	Genomic region where editing event is detected (intron_variant/2kb_downstream_variant/2kb_upstream_variant/3_prime_UTR_variant/5_prime_UTR_variant/lnc_RNA/miRNA/snRNA/missense_variant/synonymous_variant/NMD_transcript_variant/processed_transcript/NA)
Protein_Change	Describes the aa position and change when editing results in recoding
CNTR_Count	Number of samples from the control group presenting the editing event
ALS_Count	Number of samples from the ALS group presenting the editing event
CNTR_Percentage	Percentage of samples from the control group presenting the editing event
ALS_Percentage	Percentage of samples from the ALS group presenting the editing event
CNTR_REFDEPTH	Number of Ref Base calls in the control group
ALS_REFDEPTH	Number of Ref Base calls in the ALS group
CNTR_ALTDEPTH	Number of Alt Base calls in the control group
ALS_ALTDEPTH	Number of Alt Base calls in the ALS group
CNTR_COVERAGE	Number of Ref + Alt Base calls in the control group
ALS_COVERAGE	Number of Ref + Alt Base calls in the ALS group
CNTR_MEAN_FREQUENCY	Mean editing frequency in the control group
ALS_MEAN_FREQUENCY	Mean editing frequency in the ALS group
CNTRvsALS_T_TEST_PVALUE	t-test value comparing editing frequency between control and ALS groups
Samples_Count	Number of samples presenting the editing event
Samples	Actual samples presenting the editing event
hg19_Chrom	Chromosome
hg19_Pos	Editing site position (based on hg19 Reference genome)
Clinpred_Score	Provides ClinPred scores (<0.5 benign, > 0.5 pathogenic)
Clinvar_Significance	Classification of editing events according to ClinVar (Benign/Likely Benign/Uncertain significance/NA)
Clinvar_Disease	Reports of human variations classified for diseases
Encode_TFBS_Factor	Reports Transcription factor binding motifs within the editing site
Ensemble_Regulatory_Features	Annotated regulatory features including the editing site
Ensemble_Regulatory_Features_ID	Ensembl ID for regulatory features including the editing site
TYPE	Editing type (hyper/regular/regular_and_hyper)
STRAND	strand where the edited transcript is located
MEDIATOR	Editing enzyme family mediating the detected editing event (ADAR/APOBEC)
DJ	Distance of the RNA-Editing site position to the closest exon-exon junction
Homopolymer	Denotes whether editing occurs in homopolymeric regions (0/1)
Entropy	The entropy of sequence in window of length 7 centered at the RNA-Editing site position
RNAEDIT	Denotes whether editing event has been reported in RNA editing databases (A=RediPortal/R=Radar/D=Darned/NA)
EDTYPE	Denotes whether editing site occurs in repetitive or non-repetitive regions (ALU/REP/NONREP/NA)
EDREGION	Reports the genomic region where editing occurs
Sample X_REFDEPTH	Number of Reference base calls in the specific sample (sample X)
Sample X_ALTDEPTH	Number of Alternative base calls in the specific sample (sample X)
Sample X_FREQUENCY	Frequency of editing in the specific sample (sample X)
Sample X_COVERAGE	Number of Reference + Alternative base calls in the specific sample
Human_Phenotype_ID	Phenotypic abnormalities based on Human Phenotype Ontology, HPO https://hpo.jax.org/app/
Human_Phenotype_Term	Human phenotype abnormality term
NCBI_Gene_Description	Gene description based on NCBI
Pseudogene_Hugo	Pseudogene based on Hugo
Pseudogene_Transcript	Pseudogene ensmbl transcript ID
Repeat_Class	Class of repeat elements (SINE/LINE/LTR/NA)
Repeat_Family	Repeat element family (e.g. Alu, L1, MIR)
Repeat_Name	Repeat Name (e.g AluY, L3, MIRc)
dbSNP_rsID	SNP IDs based on dbSNP v.154.0.2
gnomAD3_AF	Allele frequency based on gnomAD (Genome Aggregation Database), v3.0
miRBase_Transcript	Transcript in miRBase
miRBase_ID	miRBase transcript ID
miRBase_Name	miRNA name
miRBase_DerivesFrom	The hairpin precursor sequence to which the mature sequence derives from
ncRNA_Class	class of ncRNA (e.g. lincRNA, miRNA)
ncRNA_Name	name of ncRNA

## Sheet: SRINT_results
Chrom	hg38_Position	Ref_Base	Alt_Base	Coding	Gene	Sequence_Ontology	Protein_Change	CNTR_Count	ALS_Count	CNTR_Percentage	ALS_Percentage	CNTR_REFDEPTH	ALS_REFDEPTH	CNTR_ALTDEPTH	ALS_ALTDEPTH	CNTR_COVERAGE	ALS_COVERAGE	CNTR_MEAN_FREQUENCY	ALS_MEAN_FREQUENCY	CNTRvsALS_T_TEST_PVALUE	Samples_Count	Samples	hg19_Chrom	hg19_Pos	Clinpred_Score	Clinvar_Significance	Clinvar_Disease	Encode_TFBS_Factor	Ensemble_Regulatory_Features	Ensemble_Regulatory_Features_ID	TYPE	STRAND	MEDIATOR	DJ	Homopolymer	Entropy	RNAEDIT	EDTYPE	EDREGION	SRR12165859_REFDEPTH	SRR12165859_ALTDEPTH	SRR12165859_FREQUENCY	SRR12165859_COVERAGE	SRR12166096_REFDEPTH	SRR12166096_ALTDEPTH	SRR12166096_FREQUENCY	SRR12166096_COVERAGE	SRR12166108_REFDEPTH	SRR12166108_ALTDEPTH
chr1	1316158	T	C	No	INTS11	intron_variant	NA	33	10	0.688	0.222	773	202	341	90	1114	292	0.207	0.066	0	43	SRR12165859;SRR12166096;SRR12166108;SRR12166110;SRR12166184;SRR12166185;SRR12166290;SRR12166435;SRR12166459;SRR12166464;SRR12166494;SRR12166510;SRR12166753;SRR12166759;SRR12166775;SRR12166823;SRR12167000;SRR12167104;SRR12167141;SRR12167145;SRR12167276;SRR12167307;SRR12167397;SRR12167499;SRR12167511;SRR12167685;SRR12167727;SRR12167860;SRR12167862;SRR12167867;SRR12167869;SRR12167872;SRR12167875;SRR…	chr1	1251538	NA	NA	NA	["POLR2A"]	promoter_flanking_region	ENSR00000344578	regular_and_hyper	-	ADAR	5781	0	1.95	A,R,D	ALU	intronic	25	9	0.265	34	33	5	0.132	38	16	9
chr1	1316160	T	C	No	INTS11	intron_variant	NA	33	11	0.688	0.244	821	228	289	89	1110	317	0.181	0.065	0.0001	44	SRR12165859;SRR12166096;SRR12166108;SRR12166110;SRR12166184;SRR12166185;SRR12166268;SRR12166290;SRR12166435;SRR12166459;SRR12166464;SRR12166494;SRR12166510;SRR12166753;SRR12166759;SRR12166775;SRR12166823;SRR12167104;SRR12167141;SRR12167145;SRR12167276;SRR12167307;SRR12167397;SRR12167499;SRR12167511;SRR12167685;SRR12167727;SRR12167860;SRR12167862;SRR12167867;SRR12167869;SRR12167872;SRR12167875;SRR…	chr1	1251540	NA	NA	NA	["POLR2A"]	promoter_flanking_region	ENSR00000344578	regular_and_hyper	-	ADAR	5783	0	1.842	A,R,D	ALU	intronic	29	6	0.171	35	29	8	0.216	37	14	11
chr1	1316230	T	C	No	INTS11	intron_variant	NA	31	12	0.646	0.267	796	253	253	84	1049	337	0.158	0.066	0.0008	43	SRR12165859;SRR12166096;SRR12166108;SRR12166110;SRR12166185;SRR12166268;SRR12166290;SRR12166435;SRR12166459;SRR12166494;SRR12166753;SRR12166759;SRR12166775;SRR12166823;SRR12167104;SRR12167141;SRR12167145;SRR12167207;SRR12167276;SRR12167397;SRR12167499;SRR12167511;SRR12167685;SRR12167727;SRR12167860;SRR12167862;SRR12167867;SRR12167869;SRR12167872;SRR12167875;SRR12167879;SRR12165815;SRR12166246;SRR…	chr1	1251610	NA	NA	NA	["POLR2A"]	promoter_flanking_region	ENSR00000344578	regular	-	ADAR	5853	0	1.95	A,R,D	ALU	intronic	36	4	0.1	40	22	11	0.333	33	23	8
chr1	1316251	T	C	No	INTS11	intron_variant	NA	29	9	0.604	0.2	699	173	189	71	888	244	0.129	0.058	0.0056	38	SRR12165859;SRR12166096;SRR12166108;SRR12166110;SRR12166185;SRR12166268;SRR12166459;SRR12166464;SRR12166753;SRR12166759;SRR12166775;SRR12166823;SRR12167104;SRR12167141;SRR12167145;SRR12167207;SRR12167276;SRR12167307;SRR12167397;SRR12167511;SRR12167685;SRR12167727;SRR12167860;SRR12167862;SRR12167867;SRR12167869;SRR12167872;SRR12167875;SRR12167879;SRR12165815;SRR12166246;SRR12166321;SRR12166331;SRR…	chr1	1251631	NA	NA	NA	["POLR2A"]	promoter_flanking_region	ENSR00000344578	regular	-	ADAR	5874	0	1.842	A,R,D	ALU	intronic	27	6	0.182	33	16	12	0.429	28	25	4
chr1	1316461	T	C	No	INTS11	intron_variant	NA	33	8	0.688	0.178	794	152	253	54	1047	206	0.17	0.049	0	41	SRR12165859;SRR12166096;SRR12166110;SRR12166185;SRR12166187;SRR12166268;SRR12166290;SRR12166387;SRR12166435;SRR12166459;SRR12166464;SRR12166494;SRR12166753;SRR12166759;SRR12166775;SRR12166823;SRR12167104;SRR12167141;SRR12167145;SRR12167307;SRR12167396;SRR12167397;SRR12167499;SRR12167511;SRR12167685;SRR12167727;SRR12167860;SRR12167862;SRR12167867;SRR12167869;SRR12167872;SRR12167875;SRR12167879;SRR…	chr1	1251841	NA	NA	NA	["POLR2A"]	promoter_flanking_region	ENSR00000344578	regular_and_hyper	-	ADAR	6084	0	1.379	A,R,D	ALU	intronic	29	7	0.194	36	17	9	0.346	26	0	0
chr1	1316464	T	C	No	INTS11	intron_variant	NA	34	8	0.708	0.178	725	146	362	61	1087	207	0.237	0.054	0	42	SRR12165859;SRR12166096;SRR12166110;SRR12166185;SRR12166187;SRR12166268;SRR12166290;SRR12166387;SRR12166435;SRR12166459;SRR12166464;SRR12166494;SRR12166510;SRR12166753;SRR12166759;SRR12166775;SRR12166823;SRR12167104;SRR12167141;SRR12167145;SRR12167307;SRR12167396;SRR12167397;SRR12167499;SRR12167511;SRR12167685;SRR12167727;SRR12167860;SRR12167862;SRR12167867;SRR12167869;SRR12167872;SRR12167875;SRR…	chr1	1251844	NA	NA	NA	["POLR2A"]	promoter_flanking_region	ENSR00000344578	regular_and_hyper	-	ADAR	6087	0	1.379	A,R,D	ALU	intronic	28	11	0.282	39	15	11	0.423	26	0	0
chr1	1316467	T	C	No	INTS11	intron_variant	NA	33	7	0.688	0.156	776	136	263	48	1039	184	0.175	0.043	0	40	SRR12165859;SRR12166096;SRR12166110;SRR12166185;SRR12166187;SRR12166268;SRR12166290;SRR12166387;SRR12166435;SRR12166459;SRR12166464;SRR12166494;SRR12166753;SRR12166759;SRR12166775;SRR12166823;SRR12167104;SRR12167141;SRR12167145;SRR12167307;SRR12167396;SRR12167397;SRR12167499;SRR12167511;SRR12167685;SRR12167727;SRR12167860;SRR12167862;SRR12167867;SRR12167869;SRR12167872;SRR12167875;SRR12167879;SRR…	chr1	1251847	NA	NA	NA	["POLR2A"]	promoter_flanking_region	ENSR00000344578	regular_and_hyper	-	ADAR	6090	0	1.379	A,D	ALU	intronic	29	9	0.237	38	14	11	0.44	25	0	0
chr1	1317343	T	C	No	INTS11	intron_variant	NA	27	7	0.562	0.156	580	145	216	54	796	199	0.151	0.044	0.0002	34	SRR12165859;SRR12166096;SRR12166108;SRR12166184;SRR12166185;SRR12166268;SRR12166290;SRR12166435;SRR12166444;SRR12166459;SRR12166494;SRR12166753;SRR12166759;SRR12166823;SRR12167145;SRR12167315;SRR12167397;SRR12167499;SRR12167511;SRR12167727;SRR12167860;SRR12167862;SRR12167867;SRR12167869;SRR12167872;SRR12167875;SRR12167879;SRR12165815;SRR12166310;SRR12166321;SRR12166331;SRR12166748;SRR12166783;SRR…	chr1	1252723	NA	NA	NA	NA	promoter_flanking_region	ENSR00000344578	hyper	-	ADAR	6966	0	1.842	A,R,D	ALU	intronic	26	5	0.161	31	12	9	0.429	21	16	12
chr1	1317963	T	C	No	INTS11	intron_variant	NA	25	6	0.521	0.133	403	83	306	80	709	163	0.223	0.067	0.0004	31	SRR12166096;SRR12166110;SRR12166184;SRR12166185;SRR12166187;SRR12166268;SRR12166290;SRR12166435;SRR12166459;SRR12166464;SRR12166494;SRR12166753;SRR12166775;SRR12166823;SRR12167141;SRR12167145;SRR12167397;SRR12167499;SRR12167511;SRR12167685;SRR12167727;SRR12167860;SRR12167867;SRR12167869;SRR12167879;SRR12165815;SRR12166310;SRR12166321;SRR12166331;SRR12166783;SRR12167407	chr1	1253343	NA	NA	NA	NA	promoter_flanking_region	ENSR00000344578	regular_and_hyper	-	ADAR	7586	0	1.95	A,R,D	ALU	ncRNA_intronic	0	0	0	0	18	5	0.217	23	0	0
chr1	1317977	T	C	No	INTS11	intron_variant	NA	26	9	0.542	0.2	153	36	630	216	783	252	0.434	0.172	0.0013	35	SRR12166096;SRR12166108;SRR12166184;SRR12166185;SRR12166187;SRR12166268;SRR12166290;SRR12166435;SRR12166459;SRR12166464;SRR12166494;SRR12166510;SRR12166753;SRR12166775;SRR12166823;SRR12167141;SRR12167145;SRR12167397;SRR12167499;SRR12167511;SRR12167685;SRR12167727;SRR12167860;SRR12167867;SRR12167869;SRR12167879;SRR12165815;SRR12166237;SRR12166310;SRR12166321;SRR12166331;SRR12166346;SRR12166783;SRR…	chr1	1253357	NA	NA	NA	NA	promoter_flanking_region	ENSR00000344578	regular_and_hyper	-	ADAR	7600	0	1.379	A,R,D	ALU	ncRNA_intronic	0	0	0	0	5	16	0.762	21	4	17
chr1	1318401	T	C	No	INTS11	intron_variant	NA	32	12	0.667	0.267	743	257	212	109	955	366	0.15	0.077	0.0092	44	SRR12165859;SRR12166096;SRR12166184;SRR12166185;SRR12166268;SRR12166290;SRR12166355;SRR12166435;SRR12166444;SRR12166459;SRR12166464;SRR12166494;SRR12166510;SRR12166753;SRR12166759;SRR12166775;SRR12166823;SRR12167000;SRR12167104;SRR12167141;SRR12167145;SRR12167207;SRR12167397;SRR12167499;SRR12167511;SRR12167727;SRR12167860;SRR12167862;SRR12167867;SRR12167869;SRR12167875;SRR12167879;SRR12165815;SRR…	chr1	1253781	NA	NA	NA	["ATF3", "CEBPB", "EGR1", "EP300", "FOS", "FOSL1", "FOSL2", "GTF2F1", "JUN", "JUNB", "JUND", "MAX", "MYC", "POLR2A", "RCOR1", "RFX5", "SIN3AK20", "USF2", "ZNF263"]	promoter_flanking_region	ENSR00000344578	regular_and_hyper	-	ADAR	8024	0	1.842	A,R,D	ALU	ncRNA_intronic	18	5	0.217	23	17	5	0.227	22	0	0
chr1	1318423	T	C	No	INTS11	intron_variant	NA	37	15	0.771	0.333	683	244	446	186	1129	430	0.299	0.145	0.0003	52	SRR12165859;SRR12166096;SRR12166108;SRR12166184;SRR12166185;SRR12166192;SRR12166268;SRR12166290;SRR12166355;SRR12166435;SRR12166444;SRR12166459;SRR12166464;SRR12166494;SRR12166510;SRR12166753;SRR12166759;SRR12166775;SRR12166823;SRR12167000;SRR12167104;SRR12167141;SRR12167145;SRR12167207;SRR12167307;SRR12167315;SRR12167397;SRR12167499;SRR12167511;SRR12167685;SRR12167727;SRR12167860;SRR12167862;SRR…	chr1	1253803	NA	NA	NA	["ATF3", "CEBPB", "EGR1", "EP300", "FOS", "FOSL1", "FOSL2", "GTF2F1", "JUN", "JUNB", "JUND", "MAX", "MYC", "POLR2A", "RCOR1", "RFX5", "SIN3AK20", "USF2", "ZNF263"]	promoter_flanking_region	ENSR00000344578	regular_and_hyper	-	ADAR	8046	0	1.664	A,R,D	ALU	ncRNA_intronic	14	10	0.417	24	16	10	0.385	26	15	6
chr1	1428745	A	G	No	TMEM88B	2kb_downstream_variant	NA	39	42	0.812	0.933	1040	1222	1347	1862	2387	3084	0.446	0.567	0.0078	81	SRR12165859;SRR12166096;SRR12166108;SRR12166110;SRR12166184;SRR12166185;SRR12166187;SRR12166190;SRR12166221;SRR12166268;SRR12166290;SRR12166435;SRR12166444;SRR12166459;SRR12166464;SRR12166494;SRR12166510;SRR12166573;SRR12166753;SRR12166759;SRR12166775;SRR12166823;SRR12167000;SRR12167141;SRR12167145;SRR12167207;SRR12167307;SRR12167315;SRR12167393;SRR12167396;SRR12167397;SRR12167499;SRR12167511;SRR…	chr1	1364125	NA	NA	NA	NA	CTCF_binding_site	ENSR00000344630	regular_and_hyper	+	ADAR	2120	0	1.842	A,R	ALU	downstream	19	32	0.627	51	62	60	0.492	122	28	49
chr1	1428746	A	G	No	TMEM88B	2kb_downstream_variant	NA	39	42	0.812	0.933	944	1216	1472	1934	2416	3150	0.485	0.565	0.0821	81	SRR12165859;SRR12166096;SRR12166108;SRR12166110;SRR12166184;SRR12166185;SRR12166187;SRR12166190;SRR12166221;SRR12166268;SRR12166290;SRR12166435;SRR12166444;SRR12166459;SRR12166464;SRR12166494;SRR12166510;SRR12166573;SRR12166753;SRR12166759;SRR12166775;SRR12166823;SRR12167000;SRR12167141;SRR12167145;SRR12167207;SRR12167307;SRR12167315;SRR12167393;SRR12167396;SRR12167397;SRR12167499;SRR12167511;SRR…	chr1	1364126	NA	NA	NA	NA	CTCF_binding_site	ENSR00000344630	regular_and_hyper	+	ADAR	2119	0	1.95	A,R	ALU	downstream	24	30	0.556	54	51	75	0.595	126	24	56
chr1	1428751	A	G	No	TMEM88B	2kb_downstream_variant	NA	38	42	0.792	0.933	1922	2585	545	740	2467	3325	0.169	0.216	0.035	80	SRR12165859;SRR12166096;SRR12166108;SRR12166110;SRR12166184;SRR12166185;SRR12166187;SRR12166190;SRR12166221;SRR12166268;SRR12166290;SRR12166435;SRR12166444;SRR12166459;SRR12166464;SRR12166494;SRR12166510;SRR12166573;SRR12166753;SRR12166759;SRR12166775;SRR12166823;SRR12167141;SRR12167145;SRR12167207;SRR12167307;SRR12167315;SRR12167393;SRR12167396;SRR12167397;SRR12167499;SRR12167511;SRR12167685;SRR…	chr1	1364131	NA	NA	NA	NA	CTCF_binding_site	ENSR00000344630	regular_and_hyper	+	ADAR	2114	0	1.379	A,R	ALU	downstream	46	9	0.164	55	101	28	0.217	129	69	20
chr1	1428763	A	G	No	TMEM88B	2kb_downstream_variant	NA	38	42	0.792	0.933	875	1272	1631	2079	2506	3351	0.519	0.588	0.1806	80	SRR12165859;SRR12166096;SRR12166108;SRR12166110;SRR12166184;SRR12166185;SRR12166187;SRR12166190;SRR12166221;SRR12166268;SRR12166290;SRR12166435;SRR12166444;SRR12166459;SRR12166464;SRR12166494;SRR12166510;SRR12166573;SRR12166753;SRR12166759;SRR12166775;SRR12166823;SRR12167000;SRR12167141;SRR12167145;SRR12167207;SRR12167307;SRR12167393;SRR12167396;SRR12167397;SRR12167499;SRR12167511;SRR12167685;SRR…	chr1	1364143	NA	NA	NA	NA	CTCF_binding_site	ENSR00000344630	regular_and_hyper	+	ADAR	2102	0	1.557	A	ALU	downstream	25	33	0.569	58	0	132	1	132	32	62
chr1	1428789	A	G	No	TMEM88B	2kb_downstream_variant	NA	25	31	0.521	0.689	1294	2593	270	496	1564	3089	0.088	0.116	0.1709	56	SRR12165859;SRR12166096;SRR12166108;SRR12166110;SRR12166184;SRR12166185;SRR12166187;SRR12166290;SRR12166435;SRR12166444;SRR12166459;SRR12166494;SRR12166510;SRR12166573;SRR12167000;SRR12167145;SRR12167207;SRR12167307;SRR12167396;SRR12167397;SRR12167727;SRR12167867;SRR12167869;SRR12167875;SRR12167879;SRR12166180;SRR12166237;SRR12166246;SRR12166264;SRR12166310;SRR12166321;SRR12166331;SRR12166346;SRR…	chr1	1364169	NA	NA	NA	NA	CTCF_binding_site	ENSR00000344630	regular_and_hyper	+	ADAR	2076	0	1.95	A,R	ALU	intergenic	50	9	0.153	59	124	15	0.108	139	81	20
chr1	1428813	A	G	No	TMEM88B	2kb_downstream_variant	NA	40	42	0.833	0.933	1939	2459	981	1411	2920	3870	0.275	0.333	0.0394	82	SRR12165859;SRR12166096;SRR12166108;SRR12166110;SRR12166184;SRR12166185;SRR12166187;SRR12166190;SRR12166221;SRR12166268;SRR12166290;SRR12166405;SRR12166435;SRR12166444;SRR12166459;SRR12166464;SRR12166494;SRR12166510;SRR12166573;SRR12166753;SRR12166759;SRR12166775;SRR12166823;SRR12167000;SRR12167141;SRR12167145;SRR12167207;SRR12167307;SRR12167393;SRR12167396;SRR12167397;SRR12167499;SRR12167511;SRR…	chr1	1364193	NA	NA	NA	NA	NA	NA	regular_and_hyper	+	ADAR	2052	0	1.449	A,R	ALU	intergenic	41	24	0.369	65	116	50	0.301	166	72	44
chr1	1428822	A	G	No	TMEM88B	2kb_downstream_variant	NA	26	32	0.542	0.711	1969	2977	285	451	2254	3428	0.071	0.097	0.0718	58	SRR12165859;SRR12166096;SRR12166108;SRR12166110;SRR12166184;SRR12166185;SRR12166187;SRR12166268;SRR12166290;SRR12166435;SRR12166459;SRR12166464;SRR12166510;SRR12166573;SRR12166759;SRR12166775;SRR12166823;SRR12167307;SRR12167396;SRR12167397;SRR12167499;SRR12167511;SRR12167727;SRR12167867;SRR12167869;SRR12167875;SRR12165815;SRR12166180;SRR12166237;SRR12166246;SRR12166264;SRR12166310;SRR12166321;SRR…	chr1	1364202	NA	NA	NA	NA	NA	NA	regular	+	ADAR	2043	0	1.842	A,R	ALU	intergenic	63	7	0.1	70	149	18	0.108	167	114	13
chr1	1428834	A	G	No	TMEM88B	2kb_downstream_variant	NA	32	33	0.667	0.733	2228	3011	466	668	2694	3679	0.118	0.137	0.3318	65	SRR12165859;SRR12166096;SRR12166108;SRR12166110;SRR12166185;SRR12166187;SRR12166190;SRR12166221;SRR12166268;SRR12166290;SRR12166435;SRR12166444;SRR12166459;SRR12166464;SRR12166494;SRR12166510;SRR12166573;SRR12166753;SRR12166759;SRR12166823;SRR12167000;SRR12167141;SRR12167145;SRR12167207;SRR12167396;SRR12167397;SRR12167499;SRR12167511;SRR12167727;SRR12167869;SRR12167875;SRR12167879;SRR12165815;SRR…	chr1	1364214	NA	NA	NA	NA	NA	NA	regular_and_hyper	+	ADAR	2031	0	1.557	A,R	ALU	intergenic	64	13	0.169	77	150	20	0.118	170	112	18
chr1	1428837	A	G	No	TMEM88B	2kb_downstream_variant	NA	27	37	0.562	0.822	1795	3213	316	558	2111	3771	0.085	0.124	0.0144	64	SRR12166096;SRR12166108;SRR12166184;SRR12166187;SRR12166190;SRR12166221;SRR12166290;SRR12166435;SRR12166444;SRR12166459;SRR12166464;SRR12166494;SRR12166510;SRR12166573;SRR12166823;SRR12167000;SRR12167145;SRR12167207;SRR12167307;SRR12167396;SRR12167397;SRR12167511;SRR12167727;SRR12167867;SRR12167869;SRR12167875;SRR12167879;SRR12165815;SRR12166180;SRR12166237;SRR12166246;SRR12166264;SRR12166310;SRR…	chr1	1364217	NA	NA	NA	NA	NA	NA	regular_and_hyper	+	ADAR	2028	0	1.149	A,R	ALU	intergenic	0	0	0	0	152	21	0.121	173	112	16
chr1	1428838	A	G	No	TMEM88B	2kb_downstream_variant	NA	33	37	0.688	0.822	2199	3186	441	729	2640	3915	0.121	0.157	0.0544	70	SRR12165859;SRR12166096;SRR12166108;SRR12166110;SRR12166184;SRR12166185;SRR12166187;SRR12166190;SRR12166290;SRR12166435;SRR12166444;SRR12166459;SRR12166494;SRR12166510;SRR12166573;SRR12166753;SRR12166759;SRR12166775;SRR12166823;SRR12167000;SRR12167141;SRR12167145;SRR12167307;SRR12167396;SRR12167397;SRR12167499;SRR12167511;SRR12167727;SRR12167862;SRR12167867;SRR12167869;SRR12167875;SRR12167879;SRR…	chr1	1364218	NA	NA	NA	NA	NA	NA	regular_and_hyper	+	ADAR	2027	0	1.149	A,R	ALU	intergenic	64	13	0.169	77	150	24	0.138	174	109	19
chr1	1428839	A	G	No	TMEM88B	2kb_downstream_variant	NA	32	38	0.667	0.844	2059	3113	406	668	2465	3781	0.115	0.147	0.0692	70	SRR12165859;SRR12166096;SRR12166108;SRR12166110;SRR12166184;SRR12166185;SRR12166187;SRR12166190;SRR12166221;SRR12166290;SRR12166435;SRR12166444;SRR12166459;SRR12166464;SRR12166510;SRR12166573;SRR12166759;SRR12166775;SRR12166823;SRR12167000;SRR12167141;SRR12167307;SRR12167393;SRR12167396;SRR12167397;SRR12167499;SRR12167685;SRR12167727;SRR12167862;SRR12167869;SRR12167875;SRR12167879;SRR12165815;SRR…	chr1	1364219	NA	NA	NA	NA	NA	NA	regular_and_hyper	+	ADAR	2026	0	0.592	A,R	ALU	intergenic	64	13	0.169	77	153	22	0.126	175	112	16
chr1	1428840	A	G	No	TMEM88B	2kb_downstream_variant	NA	39	42	0.812	0.933	2185	2834	892	1287	3077	4121	0.244	0.289	0.0799	81	SRR12165859;SRR12166096;SRR12166108;SRR12166184;SRR12166185;SRR12166187;SRR12166190;SRR12166221;SRR12166268;SRR12166290;SRR12166435;SRR12166444;SRR12166459;SRR12166464;SRR12166494;SRR12166510;SRR12166573;SRR12166753;SRR12166759;SRR12166775;SRR12166823;SRR12167000;SRR12167141;SRR12167145;SRR12167207;SRR12167307;SRR12167393;SRR12167396;SRR12167397;SRR12167499;SRR12167511;SRR12167685;SRR12167727;SRR…	chr1	1364220	NA	NA	NA	NA	NA	NA	regular_and_hyper	+	ADAR	2025	1	0.592	A,R	ALU	intergenic	52	25	0.325	77	132	44	0.25	176	96	32
chr1	1428841	A	G	No	TMEM88B	2kb_downstream_variant	NA	31	34	0.646	0.756	2126	3125	420	625	2546	3750	0.107	0.134	0.1573	65	SRR12165859;SRR12166096;SRR12166108;SRR12166110;SRR12166187;SRR12166221;SRR12166268;SRR12166290;SRR12166435;SRR12166444;SRR12166459;SRR12166464;SRR12166494;SRR12166510;SRR12166573;SRR12166753;SRR12166759;SRR12166823;SRR12167000;SRR12167145;SRR12167307;SRR12167397;SRR12167499;SRR12167511;SRR12167685;SRR12167727;SRR12167867;SRR12167869;SRR12167872;SRR12167875;SRR12167879;SRR12166180;SRR12166237;SRR…	chr1	1364221	NA	NA	NA	NA	NA	NA	regular_and_hyper	+	ADAR	2024	1	0.592	A,R	ALU	intergenic	62	15	0.195	77	141	34	0.194	175	114	13
chr1	1428853	A	G	No	TMEM88B	2kb_downstream_variant	NA	31	39	0.646	0.867	2237	3170	467	586	2704	3756	0.111	0.149	0.0486	70	SRR12165859;SRR12166096;SRR12166108;SRR12166184;SRR12166185;SRR12166187;SRR12166190;SRR12166268;SRR12166290;SRR12166435;SRR12166444;SRR12166459;SRR12166464;SRR12166494;SRR12166510;SRR12166573;SRR12166753;SRR12166759;SRR12166775;SRR12166823;SRR12167000;SRR12167145;SRR12167307;SRR12167393;SRR12167397;SRR12167499;SRR12167511;SRR12167685;SRR12167727;SRR12167872;SRR12167879;SRR12165815;SRR12166180;SRR…	chr1	1364233	NA	NA	NA	NA	NA	NA	regular_and_hyper	+	ADAR	2012	0	1.842	A,R,D	ALU	intergenic	69	9	0.115	78	129	28	0.178	157	94	27
chr1	1428879	A	G	No	TMEM88B	2kb_downstream_variant	NA	39	38	0.812	0.844	2128	2848	668	927	2796	3775	0.194	0.21	0.5169	77	SRR12165859;SRR12166096;SRR12166108;SRR12166184;SRR12166185;SRR12166187;SRR12166190;SRR12166221;SRR12166268;SRR12166290;SRR12166405;SRR12166435;SRR12166444;SRR12166459;SRR12166464;SRR12166494;SRR12166510;SRR12166573;SRR12166753;SRR12166759;SRR12166775;SRR12166823;SRR12167000;SRR12167141;SRR12167145;SRR12167207;SRR12167307;SRR12167315;SRR12167393;SRR12167396;SRR12167397;SRR12167499;SRR12167511;SRR…	chr1	1364259	NA	NA	NA	NA	NA	NA	regular_and_hyper	+	ADAR	1986	0	1.557	A,R	ALU	intergenic	48	16	0.25	64	89	57	0.39	146	94	28
chr1	1428889	A	G	No	TMEM88B	2kb_downstream_variant	NA	38	39	0.792	0.867	2214	2897	585	863	2799	3760	0.168	0.199	0.1552	77	SRR12165859;SRR12166096;SRR12166108;SRR12166184;SRR12166185;SRR12166187;SRR12166190;SRR12166221;SRR12166268;SRR12166290;SRR12166435;SRR12166444;SRR12166459;SRR12166464;SRR12166494;SRR12166510;SRR12166573;SRR12166753;SRR12166759;SRR12166775;SRR12166823;SRR12167000;SRR12167141;SRR12167145;SRR12167307;SRR12167315;SRR12167393;SRR12167396;SRR12167397;SRR12167499;SRR12167511;SRR12167685;SRR12167727;SRR…	chr1	1364269	NA	NA	NA	NA	NA	NA	regular	+	ADAR	1976	0	1.842	A,R,D	ALU	intergenic	50	17	0.254	67	117	28	0.193	145	90	26
chr1	1428906	A	G	No	TMEM88B	2kb_downstream_variant	NA	20	25	0.417	0.556	1285	1912	211	285	1496	2197	0.058	0.072	0.3377	45	SRR12166096;SRR12166108;SRR12166184;SRR12166185;SRR12166187;SRR12166190;SRR12166290;SRR12166405;SRR12166435;SRR12166459;SRR12166510;SRR12166573;SRR12166775;SRR12166823;SRR12167315;SRR12167397;SRR12167727;SRR12167867;SRR12167869;SRR12167879;SRR12165815;SRR12166237;SRR12166264;SRR12166310;SRR12166321;SRR12166331;SRR12166346;SRR12166736;SRR12166748;SRR12166832;SRR12166834;SRR12166912;SRR12166924;SRR…	chr1	1364286	NA	NA	NA	NA	NA	NA	regular_and_hyper	+	ADAR	1959	0	1.379	A,R	ALU	intergenic	0	0	0	0	114	13	0.102	127	93	11
chr1	1428950	A	G	No	TMEM88B	2kb_downstream_variant	NA	35	39	0.729	0.867	1289	1630	1060	1408	2349	3038	0.313	0.398	0.0403	74	SRR12165859;SRR12166096;SRR12166108;SRR12166184;SRR12166185;SRR12166187;SRR12166190;SRR12166221;SRR12166268;SRR12166290;SRR12166405;SRR12166435;SRR12166459;SRR12166464;SRR12166494;SRR12166573;SRR12166753;SRR12166759;SRR12166775;SRR12166823;SRR12167000;SRR12167141;SRR12167145;SRR12167307;SRR12167315;SRR12167393;SRR12167397;SRR12167499;SRR12167511;SRR12167685;SRR12167727;SRR12167867;SRR12167869;SRR…	chr1	1364330	NA	NA	NA	NA	NA	NA	regular_and_hyper	+	ADAR	1915	0	1.842	A,R,D	ALU	intergenic	29	8	0.216	37	44	28	0.389	72	40	24
chr1	1429005	A	G	No	TMEM88B	2kb_downstream_variant	NA	20	33	0.417	0.733	1283	2320	269	471	1552	2791	0.075	0.126	0.0089	53	SRR12166187;SRR12166190;SRR12166221;SRR12166435;SRR12166459;SRR12166464;SRR12166494;SRR12166573;SRR12166753;SRR12166759;SRR12166775;SRR12166823;SRR12167141;SRR12167145;SRR12167393;SRR12167397;SRR12167499;SRR12167511;SRR12167727;SRR12167869;SRR12165815;SRR12166180;SRR12166237;SRR12166246;SRR12166264;SRR12166310;SRR12166321;SRR12166331;SRR12166346;SRR12166659;SRR12166747;SRR12166748;SRR12166783;SRR…	chr1	1364385	NA	NA	NA	NA	NA	NA	regular_and_hyper	+	ADAR	1860	1	0	A,R	ALU	intergenic	0	0	0	0	0	0	0	0	0	0
chr1	1429006	A	G	No	TMEM88B	2kb_downstream_variant	NA	32	35	0.667	0.778	1790	2243	439	600	2229	2843	0.137	0.155	0.413	67	SRR12166096;SRR12166108;SRR12166110;SRR12166184;SRR12166185;SRR12166187;SRR12166190;SRR12166221;SRR12166268;SRR12166290;SRR12166435;SRR12166459;SRR12166464;SRR12166494;SRR12166573;SRR12166753;SRR12166759;SRR12166775;SRR12166823;SRR12167000;SRR12167141;SRR12167145;SRR12167307;SRR12167315;SRR12167393;SRR12167397;SRR12167499;SRR12167511;SRR12167685;SRR12167727;SRR12167869;SRR12167875;SRR12165815;SRR…	chr1	1364386	NA	NA	NA	NA	NA	NA	regular_and_hyper	+	ADAR	1859	1	0	A,R	ALU	intergenic	0	0	0	0	61	18	0.228	79	49	6
chr1	1429007	A	G	No	TMEM88B	2kb_downstream_variant	NA	32	35	0.667	0.778	1713	2150	479	673	2192	2823	0.145	0.189	0.0787	67	SRR12165859;SRR12166096;SRR12166108;SRR12166110;SRR12166184;SRR12166185;SRR12166187;SRR12166190;SRR12166268;SRR12166290;SRR12166435;SRR12166459;SRR12166464;SRR12166494;SRR12166573;SRR12166753;SRR12166775;SRR12166823;SRR12167000;SRR12167141;SRR12167145;SRR12167307;SRR12167315;SRR12167393;SRR12167397;SRR12167499;SRR12167511;SRR12167685;SRR12167727;SRR12167867;SRR12167869;SRR12167875;SRR12165815;SRR…	chr1	1364387	NA	NA	NA	NA	NA	NA	hyper	+	ADAR	1858	1	0	A,R	ALU	intergenic	27	3	0.1	30	63	16	0.203	79	48	7
chr1	1429008	A	G	No	TMEM88B	2kb_downstream_variant	NA	34	37	0.708	0.822	1808	2295	446	642	2254	2937	0.143	0.182	0.069	71	SRR12165859;SRR12166096;SRR12166108;SRR12166110;SRR12166184;SRR12166185;SRR12166187;SRR12166190;SRR12166221;SRR12166268;SRR12166290;SRR12166435;SRR12166459;SRR12166464;SRR12166494;SRR12166573;SRR12166753;SRR12166759;SRR12166775;SRR12166823;SRR12167000;SRR12167141;SRR12167145;SRR12167307;SRR12167315;SRR12167393;SRR12167397;SRR12167499;SRR12167511;SRR12167685;SRR12167727;SRR12167867;SRR12167869;SRR…	chr1	1364388	NA	NA	NA	NA	NA	NA	regular_and_hyper	+	ADAR	1857	1	0	A,R	ALU	intergenic	24	6	0.2	30	61	18	0.228	79	43	13
chr1	1429009	A	G	No	TMEM88B	2kb_downstream_variant	NA	31	37	0.646	0.822	1678	2288	470	647	2148	2935	0.144	0.179	0.1294	68	SRR12165859;SRR12166096;SRR12166108;SRR12166185;SRR12166187;SRR12166190;SRR12166221;SRR12166268;SRR12166290;SRR12166435;SRR12166459;SRR12166464;SRR12166494;SRR12166573;SRR12166753;SRR12166759;SRR12166775;SRR12166823;SRR12167000;SRR12167141;SRR12167145;SRR12167307;SRR12167393;SRR12167397;SRR12167499;SRR12167511;SRR12167685;SRR12167727;SRR12167867;SRR12167869;SRR12167875;SRR12165815;SRR12166180;SRR…	chr1	1364389	NA	NA	NA	NA	NA	NA	hyper	+	ADAR	1856	1	0	A,R	ALU	intergenic	23	7	0.233	30	61	17	0.218	78	48	8
chr1	1429010	A	G	No	TMEM88B	2kb_downstream_variant	NA	35	37	0.729	0.822	1622	2036	658	909	2280	2945	0.206	0.245	0.155	72	SRR12165859;SRR12166096;SRR12166108;SRR12166110;SRR12166184;SRR12166185;SRR12166187;SRR12166190;SRR12166221;SRR12166268;SRR12166290;SRR12166435;SRR12166459;SRR12166464;SRR12166494;SRR12166573;SRR12166753;SRR12166759;SRR12166775;SRR12166823;SRR12167000;SRR12167141;SRR12167145;SRR12167307;SRR12167315;SRR12167393;SRR12167397;SRR12167499;SRR12167511;SRR12167685;SRR12167727;SRR12167867;SRR12167869;SRR…	chr1	1364390	NA	NA	NA	NA	NA	NA	regular_and_hyper	+	ADAR	1855	1	0	A,R	ALU	intergenic	22	8	0.267	30	48	30	0.385	78	40	16
chr1	1429011	A	G	No	TMEM88B	2kb_downstream_variant	NA	28	36	0.583	0.8	1705	2427	355	491	2060	2918	0.105	0.141	0.0756	64	SRR12166096;SRR12166108;SRR12166184;SRR12166185;SRR12166187;SRR12166190;SRR12166221;SRR12166268;SRR12166290;SRR12166435;SRR12166459;SRR12166464;SRR12166494;SRR12166573;SRR12166759;SRR12166775;SRR12166823;SRR12167000;SRR12167141;SRR12167145;SRR12167307;SRR12167393;SRR12167397;SRR12167499;SRR12167511;SRR12167685;SRR12167867;SRR12167869;SRR12165815;SRR12166180;SRR12166237;SRR12166246;SRR12166264;SRR…	chr1	1364391	NA	NA	NA	NA	NA	NA	regular_and_hyper	+	ADAR	1854	1	0	A,R	ALU	intergenic	0	0	0	0	67	13	0.163	80	47	8
chr1	1429012	A	G	No	TMEM88B	2kb_downstream_variant	NA	17	24	0.354	0.533	1098	1718	163	277	1261	1995	0.047	0.08	0.0324	41	SRR12165859;SRR12166096;SRR12166184;SRR12166187;SRR12166435;SRR12166459;SRR12166464;SRR12166753;SRR12166775;SRR12167141;SRR12167145;SRR12167307;SRR12167393;SRR12167397;SRR12167685;SRR12167727;SRR12167860;SRR12165815;SRR12166237;SRR12166310;SRR12166321;SRR12166659;SRR12166748;SRR12166783;SRR12166832;SRR12166869;SRR12166912;SRR12166924;SRR12166967;SRR12167002;SRR12167015;SRR12167177;SRR12167206;SRR…	chr1	1364392	NA	NA	NA	NA	NA	NA	regular	+	ADAR	1853	1	0	A,R	ALU	intergenic	27	3	0.1	30	70	10	0.125	80	0	0
chr1	1429022	A	G	No	TMEM88B	2kb_downstream_variant	NA	38	39	0.792	0.867	1833	2185	788	989	2621	3174	0.221	0.279	0.042	77	SRR12165859;SRR12166096;SRR12166108;SRR12166110;SRR12166184;SRR12166185;SRR12166187;SRR12166190;SRR12166221;SRR12166268;SRR12166290;SRR12166405;SRR12166435;SRR12166459;SRR12166464;SRR12166494;SRR12166573;SRR12166753;SRR12166759;SRR12166775;SRR12166823;SRR12167000;SRR12167141;SRR12167145;SRR12167307;SRR12167315;SRR12167393;SRR12167397;SRR12167499;SRR12167511;SRR12167685;SRR12167727;SRR12167860;SRR…	chr1	1364402	NA	NA	NA	NA	NA	NA	regular_and_hyper	+	ADAR	1843	0	1.842	A,R	ALU	intergenic	23	8	0.258	31	66	21	0.241	87	37	23
chr1	1429058	A	G	No	TMEM88B	2kb_downstream_variant	NA	36	38	0.75	0.844	1436	1834	1028	1308	2464	3142	0.314	0.349	0.3638	74	SRR12165859;SRR12166096;SRR12166108;SRR12166110;SRR12166184;SRR12166185;SRR12166187;SRR12166190;SRR12166221;SRR12166268;SRR12166290;SRR12166435;SRR12166459;SRR12166464;SRR12166494;SRR12166510;SRR12166573;SRR12166753;SRR12166759;SRR12166775;SRR12166823;SRR12167000;SRR12167141;SRR12167145;SRR12167307;SRR12167393;SRR12167397;SRR12167499;SRR12167511;SRR12167685;SRR12167727;SRR12167860;SRR12167867;SRR…	chr1	1364438	NA	NA	NA	NA	NA	NA	regular_and_hyper	+	ADAR	1807	0	1.842	A,R	ALU	intergenic	21	15	0.417	36	65	58	0.472	123	43	41
chr1	1429071	A	G	No	TMEM88B	2kb_downstream_variant	NA	27	31	0.562	0.689	1718	2506	321	436	2039	2942	0.092	0.101	0.6076	58	SRR12165859;SRR12166108;SRR12166184;SRR12166187;SRR12166190;SRR12166221;SRR12166268;SRR12166290;SRR12166435;SRR12166459;SRR12166464;SRR12166510;SRR12166573;SRR12166775;SRR12166823;SRR12167000;SRR12167141;SRR12167145;SRR12167307;SRR12167397;SRR12167499;SRR12167511;SRR12167685;SRR12167727;SRR12167860;SRR12167869;SRR12167879;SRR12166180;SRR12166237;SRR12166246;SRR12166264;SRR12166310;SRR12166321;SRR…	chr1	1364451	NA	NA	NA	NA	NA	NA	regular	+	ADAR	1794	0	1.842	A,R	ALU	intergenic	34	9	0.209	43	0	0	0	0	69	16
chr1	1429075	A	G	No	TMEM88B	2kb_downstream_variant	NA	38	36	0.792	0.8	1992	2419	610	828	2602	3247	0.179	0.203	0.3358	74	SRR12165859;SRR12166096;SRR12166108;SRR12166110;SRR12166184;SRR12166185;SRR12166187;SRR12166190;SRR12166221;SRR12166268;SRR12166290;SRR12166405;SRR12166435;SRR12166459;SRR12166464;SRR12166494;SRR12166510;SRR12166573;SRR12166753;SRR12166759;SRR12166775;SRR12166823;SRR12167000;SRR12167141;SRR12167145;SRR12167207;SRR12167307;SRR12167393;SRR12167397;SRR12167499;SRR12167511;SRR12167685;SRR12167727;SRR…	chr1	1364455	NA	NA	NA	NA	NA	NA	regular_and_hyper	+	ADAR	1790	0	1.379	A,R	ALU	intergenic	35	9	0.205	44	107	32	0.23	139	63	22
chr1	1429090	A	G	No	TMEM88B	2kb_downstream_variant	NA	39	40	0.812	0.889	1777	2162	1057	1378	2834	3540	0.301	0.353	0.1159	79	SRR12165859;SRR12166096;SRR12166108;SRR12166110;SRR12166184;SRR12166185;SRR12166187;SRR12166190;SRR12166221;SRR12166268;SRR12166290;SRR12166405;SRR12166435;SRR12166459;SRR12166464;SRR12166494;SRR12166510;SRR12166573;SRR12166753;SRR12166759;SRR12166775;SRR12166823;SRR12167000;SRR12167141;SRR12167145;SRR12167207;SRR12167307;SRR12167393;SRR12167397;SRR12167499;SRR12167511;SRR12167685;SRR12167727;SRR…	chr1	1364470	NA	NA	NA	NA	NA	NA	regular_and_hyper	+	ADAR	1775	0	1.842	A,R	ALU	intergenic	34	21	0.382	55	101	49	0.327	150	57	38
chr1	1429094	A	G	No	TMEM88B	2kb_downstream_variant	NA	39	40	0.812	0.889	1306	1448	1592	2134	2898	3582	0.444	0.522	0.0887	79	SRR12165859;SRR12166096;SRR12166108;SRR12166110;SRR12166184;SRR12166185;SRR12166187;SRR12166190;SRR12166221;SRR12166268;SRR12166290;SRR12166405;SRR12166435;SRR12166459;SRR12166464;SRR12166494;SRR12166510;SRR12166573;SRR12166753;SRR12166759;SRR12166775;SRR12166823;SRR12167000;SRR12167141;SRR12167145;SRR12167207;SRR12167307;SRR12167393;SRR12167397;SRR12167499;SRR12167511;SRR12167685;SRR12167727;SRR…	chr1	1364474	NA	NA	NA	NA	NA	NA	regular_and_hyper	+	ADAR	1771	0	1.557	A,R	ALU	intergenic	22	38	0.633	60	67	87	0.565	154	38	60
chr1	1429201	A	G	No	TMEM88B	2kb_downstream_variant	NA	31	37	0.646	0.822	1732	2390	469	643	2201	3033	0.138	0.177	0.0835	68	SRR12165859;SRR12166096;SRR12166108;SRR12166185;SRR12166187;SRR12166190;SRR12166221;SRR12166268;SRR12166290;SRR12166435;SRR12166444;SRR12166459;SRR12166510;SRR12166573;SRR12166759;SRR12166775;SRR12166823;SRR12167141;SRR12167145;SRR12167207;SRR12167307;SRR12167315;SRR12167393;SRR12167396;SRR12167397;SRR12167499;SRR12167685;SRR12167867;SRR12167869;SRR12167875;SRR12167879;SRR12165815;SRR12166180;SRR…	chr1	1364581	NA	NA	NA	NA	NA	NA	regular	+	ADAR	1664	0	1.842	A,R	NONREP	intergenic	58	11	0.159	69	114	16	0.123	130	67	13
chr1	1429241	A	G	No	TMEM88B	2kb_downstream_variant	NA	40	42	0.833	0.933	2009	2655	704	981	2713	3636	0.21	0.262	0.0271	82	SRR12165859;SRR12166096;SRR12166108;SRR12166110;SRR12166184;SRR12166185;SRR12166187;SRR12166190;SRR12166221;SRR12166268;SRR12166290;SRR12166405;SRR12166435;SRR12166459;SRR12166464;SRR12166494;SRR12166510;SRR12166573;SRR12166753;SRR12166759;SRR12166775;SRR12166823;SRR12167000;SRR12167141;SRR12167145;SRR12167207;SRR12167307;SRR12167393;SRR12167396;SRR12167397;SRR12167499;SRR12167511;SRR12167685;SRR…	chr1	1364621	NA	NA	NA	NA	NA	NA	regular	+	ADAR	1624	0	1.95	A,R	ALU	intergenic	66	17	0.205	83	102	34	0.25	136	55	24
chr1	1429269	A	G	No	TMEM88B	2kb_downstream_variant	NA	29	32	0.604	0.711	1798	2540	298	397	2096	2937	0.09	0.1	0.5417	61	SRR12165859;SRR12166110;SRR12166184;SRR12166185;SRR12166187;SRR12166221;SRR12166268;SRR12166405;SRR12166435;SRR12166459;SRR12166464;SRR12166573;SRR12166753;SRR12166759;SRR12166775;SRR12166823;SRR12167000;SRR12167104;SRR12167141;SRR12167145;SRR12167315;SRR12167393;SRR12167396;SRR12167397;SRR12167499;SRR12167511;SRR12167860;SRR12167875;SRR12167879;SRR12166237;SRR12166246;SRR12166264;SRR12166310;SRR…	chr1	1364649	NA	NA	NA	NA	NA	NA	regular	+	ADAR	1596	0	1.842	A,R	ALU	intergenic	78	12	0.133	90	0	0	0	0	0	0
chr1	1429885	A	G	No	LINC01770	lnc_RNA	NA	39	40	0.812	0.889	1715	2151	610	836	2325	2987	0.205	0.245	0.1152	79	SRR12165859;SRR12166096;SRR12166108;SRR12166110;SRR12166184;SRR12166185;SRR12166187;SRR12166190;SRR12166221;SRR12166268;SRR12166290;SRR12166405;SRR12166435;SRR12166444;SRR12166459;SRR12166464;SRR12166494;SRR12166573;SRR12166753;SRR12166759;SRR12166775;SRR12166823;SRR12167000;SRR12167104;SRR12167141;SRR12167145;SRR12167207;SRR12167307;SRR12167393;SRR12167396;SRR12167397;SRR12167499;SRR12167511;SRR…	chr1	1365265	NA	NA	NA	["FOXA1", "FOXA2", "KAP1", "MYBL2", "POLR2A", "SPI1", "ZBTB7A"]	CTCF_binding_site	ENSR00000344631	regular_and_hyper	+	ADAR	980	0	1.449	A,R	ALU	downstream	43	18	0.295	61	115	48	0.294	163	69	25
chr1	1429930	A	G	No	LINC01770	lnc_RNA	NA	40	40	0.833	0.889	964	1202	2163	2863	3127	4065	0.576	0.618	0.4258	80	SRR12165859;SRR12166096;SRR12166108;SRR12166110;SRR12166184;SRR12166185;SRR12166187;SRR12166190;SRR12166221;SRR12166268;SRR12166290;SRR12166405;SRR12166435;SRR12166459;SRR12166464;SRR12166494;SRR12166510;SRR12166573;SRR12166753;SRR12166759;SRR12166775;SRR12166823;SRR12167000;SRR12167104;SRR12167141;SRR12167145;SRR12167207;SRR12167307;SRR12167393;SRR12167396;SRR12167397;SRR12167499;SRR12167511;SRR…	chr1	1365310	NA	NA	NA	["FOXA1", "FOXA2", "KAP1", "MYBL2", "POLR2A"]	CTCF_binding_site	ENSR00000344631	regular_and_hyper	+	ADAR	935	0	1.842	A,R	ALU	downstream	18	38	0.679	56	79	156	0.664	235	33	91
chr1	1429940	A	G	No	LINC01770	lnc_RNA	NA	40	39	0.833	0.867	2124	2670	967	1308	3091	3978	0.257	0.276	0.5099	79	SRR12165859;SRR12166096;SRR12166108;SRR12166110;SRR12166184;SRR12166185;SRR12166187;SRR12166190;SRR12166221;SRR12166268;SRR12166290;SRR12166405;SRR12166435;SRR12166459;SRR12166464;SRR12166494;SRR12166510;SRR12166573;SRR12166753;SRR12166759;SRR12166775;SRR12166823;SRR12167000;SRR12167104;SRR12167141;SRR12167145;SRR12167207;SRR12167307;SRR12167393;SRR12167396;SRR12167397;SRR12167499;SRR12167511;SRR…	chr1	1365320	NA	NA	NA	["FOXA1", "FOXA2", "KAP1", "MYBL2", "POLR2A"]	CTCF_binding_site	ENSR00000344631	regular_and_hyper	+	ADAR	925	0	1.842	A,R	ALU	downstream	32	22	0.407	54	170	65	0.277	235	71	49
chr1	1429954	A	G	No	LINC01770	lnc_RNA	NA	41	39	0.854	0.867	12	42	3300	4091	3312	4133	0.852	0.858	0.9278	80	SRR12165859;SRR12166096;SRR12166108;SRR12166110;SRR12166184;SRR12166185;SRR12166187;SRR12166190;SRR12166221;SRR12166268;SRR12166290;SRR12166405;SRR12166435;SRR12166459;SRR12166464;SRR12166494;SRR12166510;SRR12166573;SRR12166753;SRR12166759;SRR12166775;SRR12166823;SRR12167000;SRR12167104;SRR12167141;SRR12167145;SRR12167207;SRR12167307;SRR12167393;SRR12167396;SRR12167397;SRR12167499;SRR12167511;SRR…	chr1	1365334	NA	NA	NA	["FOXA1", "FOXA2", "KAP1", "MYBL2", "POLR2A"]	CTCF_binding_site	ENSR00000344631	regular_and_hyper	+	ADAR	911	0	1.379	A	ALU	downstream	0	60	1	60	1	223	0.996	224	1	120
chr1	1429960	A	G	No	LINC01770	lnc_RNA	NA	38	39	0.792	0.867	1260	1532	1780	2344	3040	3876	0.475	0.515	0.4166	77	SRR12165859;SRR12166096;SRR12166108;SRR12166110;SRR12166184;SRR12166185;SRR12166187;SRR12166190;SRR12166221;SRR12166268;SRR12166290;SRR12166435;SRR12166459;SRR12166464;SRR12166494;SRR12166510;SRR12166573;SRR12166753;SRR12166759;SRR12166775;SRR12166823;SRR12167000;SRR12167104;SRR12167141;SRR12167145;SRR12167207;SRR12167307;SRR12167393;SRR12167396;SRR12167397;SRR12167499;SRR12167511;SRR12167685;SRR…	chr1	1365340	NA	NA	NA	["FOXA1", "FOXA2", "KAP1", "MYBL2", "POLR2A"]	CTCF_binding_site	ENSR00000344631	regular_and_hyper	+	ADAR	905	0	1.95	A,R	ALU	downstream	19	29	0.604	48	94	121	0.563	215	45	73
chr1	1429961	A	G	No	LINC01770	lnc_RNA	NA	38	39	0.792	0.867	655	752	2389	3126	3044	3878	0.63	0.703	0.2579	77	SRR12165859;SRR12166096;SRR12166108;SRR12166110;SRR12166184;SRR12166185;SRR12166187;SRR12166190;SRR12166221;SRR12166268;SRR12166290;SRR12166435;SRR12166459;SRR12166464;SRR12166494;SRR12166510;SRR12166573;SRR12166753;SRR12166759;SRR12166775;SRR12166823;SRR12167000;SRR12167104;SRR12167141;SRR12167145;SRR12167207;SRR12167307;SRR12167393;SRR12167396;SRR12167397;SRR12167499;SRR12167511;SRR12167685;SRR…	chr1	1365341	NA	NA	NA	["FOXA1", "FOXA2", "KAP1", "MYBL2", "POLR2A"]	CTCF_binding_site	ENSR00000344631	regular_and_hyper	+	ADAR	904	0	1.95	A,R	ALU	downstream	9	39	0.812	48	44	174	0.798	218	19	98
chr1	1429965	A	G	No	LINC01770	lnc_RNA	NA	37	37	0.771	0.822	2377	3020	636	795	3013	3815	0.169	0.176	0.7383	74	SRR12165859;SRR12166096;SRR12166108;SRR12166110;SRR12166184;SRR12166185;SRR12166187;SRR12166190;SRR12166221;SRR12166268;SRR12166290;SRR12166435;SRR12166459;SRR12166464;SRR12166494;SRR12166510;SRR12166753;SRR12166759;SRR12166775;SRR12166823;SRR12167000;SRR12167104;SRR12167141;SRR12167145;SRR12167207;SRR12167307;SRR12167393;SRR12167396;SRR12167397;SRR12167499;SRR12167511;SRR12167685;SRR12167727;SRR…	chr1	1365345	NA	NA	NA	["FOXA1", "KAP1", "MYBL2", "POLR2A"]	CTCF_binding_site	ENSR00000344631	regular_and_hyper	+	ADAR	900	0	1.95	A,R	ALU	downstream	32	14	0.304	46	163	59	0.266	222	93	27
chr1	1429986	A	G	No	LINC01770	lnc_RNA	NA	36	39	0.75	0.867	2260	2750	627	903	2887	3653	0.169	0.222	0.038	75	SRR12165859;SRR12166096;SRR12166108;SRR12166110;SRR12166184;SRR12166185;SRR12166187;SRR12166190;SRR12166221;SRR12166268;SRR12166290;SRR12166435;SRR12166459;SRR12166464;SRR12166494;SRR12166510;SRR12166573;SRR12166753;SRR12166759;SRR12166775;SRR12166823;SRR12167000;SRR12167141;SRR12167145;SRR12167207;SRR12167307;SRR12167393;SRR12167396;SRR12167397;SRR12167499;SRR12167511;SRR12167685;SRR12167727;SRR…	chr1	1365366	NA	NA	NA	["FOXA1", "KAP1", "MYBL2", "POLR2A"]	CTCF_binding_site	ENSR00000344631	regular_and_hyper	+	ADAR	879	0	1.842	A,R	ALU	downstream	32	9	0.22	41	175	37	0.175	212	87	24
chr1	1429987	A	G	No	LINC01770	lnc_RNA	NA	33	36	0.688	0.8	2304	2854	504	719	2808	3573	0.125	0.167	0.0351	69	SRR12165859;SRR12166096;SRR12166108;SRR12166110;SRR12166184;SRR12166185;SRR12166187;SRR12166190;SRR12166221;SRR12166268;SRR12166290;SRR12166435;SRR12166459;SRR12166464;SRR12166494;SRR12166510;SRR12166573;SRR12166753;SRR12166759;SRR12166775;SRR12166823;SRR12167000;SRR12167141;SRR12167145;SRR12167307;SRR12167393;SRR12167397;SRR12167499;SRR12167511;SRR12167685;SRR12167727;SRR12167869;SRR12167879;SRR…	chr1	1365367	NA	NA	NA	["FOXA1", "KAP1", "MYBL2", "POLR2A"]	CTCF_binding_site	ENSR00000344631	regular_and_hyper	+	ADAR	878	0	1.842	A,R	ALU	downstream	35	7	0.167	42	174	39	0.183	213	96	15
chr1	1429990	A	G	No	LINC01770	lnc_RNA	NA	37	39	0.771	0.867	2081	2578	801	1066	2882	3644	0.216	0.259	0.1331	76	SRR12165859;SRR12166096;SRR12166108;SRR12166110;SRR12166184;SRR12166185;SRR12166187;SRR12166190;SRR12166221;SRR12166268;SRR12166290;SRR12166435;SRR12166459;SRR12166464;SRR12166494;SRR12166510;SRR12166573;SRR12166753;SRR12166759;SRR12166775;SRR12166823;SRR12167000;SRR12167104;SRR12167141;SRR12167145;SRR12167207;SRR12167307;SRR12167393;SRR12167396;SRR12167397;SRR12167499;SRR12167511;SRR12167685;SRR…	chr1	1365370	NA	NA	NA	["FOXA1", "KAP1", "MYBL2", "POLR2A"]	CTCF_binding_site	ENSR00000344631	regular_and_hyper	+	ADAR	875	0	1.95	A,R	ALU	downstream	32	10	0.238	42	165	51	0.236	216	79	37
chr1	1430000	A	G	No	LINC01770	lnc_RNA	NA	38	39	0.792	0.867	1699	1927	1163	1644	2862	3571	0.334	0.399	0.1106	77	SRR12165859;SRR12166096;SRR12166108;SRR12166110;SRR12166184;SRR12166185;SRR12166187;SRR12166190;SRR12166221;SRR12166268;SRR12166290;SRR12166435;SRR12166459;SRR12166464;SRR12166494;SRR12166510;SRR12166573;SRR12166753;SRR12166759;SRR12166775;SRR12166823;SRR12167000;SRR12167141;SRR12167145;SRR12167207;SRR12167307;SRR12167393;SRR12167396;SRR12167397;SRR12167499;SRR12167511;SRR12167685;SRR12167727;SRR…	chr1	1365380	NA	NA	NA	["FOXA1", "KAP1", "MYBL2", "POLR2A"]	CTCF_binding_site	ENSR00000344631	regular_and_hyper	+	ADAR	865	0	1.842	A,R	ALU	downstream	22	26	0.542	48	135	77	0.363	212	69	45
chr1	1430015	A	G	No	LINC01770	lnc_RNA	NA	23	26	0.479	0.578	1638	2086	272	379	1910	2465	0.071	0.092	0.2358	49	SRR12165859;SRR12166096;SRR12166108;SRR12166110;SRR12166184;SRR12166187;SRR12166190;SRR12166268;SRR12166290;SRR12166435;SRR12166459;SRR12166510;SRR12166775;SRR12166823;SRR12167141;SRR12167145;SRR12167307;SRR12167393;SRR12167396;SRR12167397;SRR12167511;SRR12167867;SRR12167869;SRR12165815;SRR12166180;SRR12166237;SRR12166246;SRR12166264;SRR12166310;SRR12166321;SRR12166331;SRR12166740;SRR12166748;SRR…	chr1	1365395	NA	NA	NA	["KAP1", "MYBL2", "POLR2A"]	CTCF_binding_site	ENSR00000344631	hyper	+	ADAR	850	0	0.863	A,R	ALU	downstream	42	6	0.125	48	167	26	0.135	193	88	14
chr1	1430058	A	G	No	LINC01770	lnc_RNA	NA	35	37	0.729	0.822	730	795	1344	1604	2074	2399	0.459	0.551	0.1253	72	SRR12165859;SRR12166096;SRR12166108;SRR12166110;SRR12166184;SRR12166185;SRR12166187;SRR12166190;SRR12166221;SRR12166268;SRR12166290;SRR12166435;SRR12166459;SRR12166464;SRR12166494;SRR12166510;SRR12166573;SRR12166753;SRR12166759;SRR12166775;SRR12166823;SRR12167000;SRR12167141;SRR12167145;SRR12167207;SRR12167307;SRR12167393;SRR12167397;SRR12167499;SRR12167511;SRR12167685;SRR12167727;SRR12167869;SRR…	chr1	1365438	NA	NA	NA	["KAP1", "MYBL2", "NFIC"]	CTCF_binding_site	ENSR00000344631	regular_and_hyper	+	ADAR	807	0	1.842	A,R,D	ALU	downstream	15	35	0.7	50	47	88	0.652	135	25	56
chr1	1430086	A	G	No	LINC01770	lnc_RNA	NA	37	38	0.771	0.844	479	475	1838	2208	2317	2683	0.61	0.692	0.2284	75	SRR12165859;SRR12166096;SRR12166108;SRR12166110;SRR12166184;SRR12166185;SRR12166187;SRR12166190;SRR12166221;SRR12166268;SRR12166290;SRR12166435;SRR12166459;SRR12166464;SRR12166494;SRR12166510;SRR12166573;SRR12166753;SRR12166759;SRR12166775;SRR12166823;SRR12167000;SRR12167104;SRR12167141;SRR12167145;SRR12167207;SRR12167307;SRR12167393;SRR12167397;SRR12167499;SRR12167511;SRR12167685;SRR12167727;SRR…	chr1	1365466	NA	NA	NA	["KAP1", "MYBL2", "NFIC"]	CTCF_binding_site	ENSR00000344631	regular_and_hyper	+	ADAR	779	0	1.842	A,R,D	ALU	downstream	11	47	0.81	58	33	116	0.779	149	23	70
chr1	1430093	A	G	No	LINC01770	lnc_RNA	NA	35	39	0.729	0.867	1893	2262	479	603	2372	2865	0.151	0.186	0.1278	74	SRR12165859;SRR12166096;SRR12166108;SRR12166110;SRR12166184;SRR12166185;SRR12166187;SRR12166190;SRR12166221;SRR12166268;SRR12166290;SRR12166435;SRR12166459;SRR12166464;SRR12166494;SRR12166510;SRR12166573;SRR12166753;SRR12166759;SRR12166775;SRR12166823;SRR12167000;SRR12167104;SRR12167141;SRR12167145;SRR12167207;SRR12167307;SRR12167393;SRR12167397;SRR12167499;SRR12167511;SRR12167685;SRR12167727;SRR…	chr1	1365473	NA	NA	NA	["KAP1", "MYBL2", "NFIC"]	CTCF_binding_site	ENSR00000344631	regular_and_hyper	+	ADAR	772	0	1.379	A,R	ALU	downstream	49	10	0.169	59	134	28	0.173	162	76	20
chr1	1430110	A	G	No	LINC01770	lnc_RNA	NA	37	39	0.771	0.867	488	562	1833	2268	2321	2830	0.607	0.696	0.1744	76	SRR12165859;SRR12166096;SRR12166108;SRR12166110;SRR12166184;SRR12166185;SRR12166187;SRR12166190;SRR12166221;SRR12166268;SRR12166290;SRR12166435;SRR12166459;SRR12166464;SRR12166494;SRR12166510;SRR12166573;SRR12166753;SRR12166759;SRR12166775;SRR12166823;SRR12167000;SRR12167104;SRR12167141;SRR12167145;SRR12167207;SRR12167307;SRR12167393;SRR12167397;SRR12167499;SRR12167511;SRR12167685;SRR12167727;SRR…	chr1	1365490	NA	NA	NA	["KAP1", "MYBL2", "NFIC"]	CTCF_binding_site	ENSR00000344631	regular_and_hyper	+	ADAR	755	0	1.664	A,R,D	ALU	downstream	8	47	0.855	55	37	123	0.769	160	19	79
chr1	1430120	A	G	No	LINC01770	lnc_RNA	NA	38	40	0.792	0.889	1763	2219	802	1124	2565	3343	0.233	0.301	0.0253	78	SRR12165859;SRR12166096;SRR12166108;SRR12166110;SRR12166184;SRR12166185;SRR12166187;SRR12166190;SRR12166221;SRR12166268;SRR12166290;SRR12166435;SRR12166459;SRR12166464;SRR12166494;SRR12166510;SRR12166573;SRR12166753;SRR12166759;SRR12166775;SRR12166823;SRR12167000;SRR12167104;SRR12167141;SRR12167145;SRR12167207;SRR12167307;SRR12167393;SRR12167396;SRR12167397;SRR12167499;SRR12167511;SRR12167685;SRR…	chr1	1365500	NA	NA	NA	["KAP1", "MYBL2", "NFIC"]	CTCF_binding_site	ENSR00000344631	regular_and_hyper	+	ADAR	745	0	1.557	A,R	ALU	downstream	33	20	0.377	53	119	65	0.353	184	74	40
chr1	1430132	A	G	No	LINC01770	lnc_RNA	NA	39	40	0.812	0.889	1605	2052	975	1381	2580	3433	0.294	0.363	0.0544	79	SRR12165859;SRR12166096;SRR12166108;SRR12166110;SRR12166184;SRR12166185;SRR12166187;SRR12166190;SRR12166221;SRR12166268;SRR12166290;SRR12166435;SRR12166459;SRR12166464;SRR12166494;SRR12166510;SRR12166573;SRR12166753;SRR12166759;SRR12166775;SRR12166823;SRR12167000;SRR12167104;SRR12167141;SRR12167145;SRR12167207;SRR12167307;SRR12167393;SRR12167396;SRR12167397;SRR12167499;SRR12167511;SRR12167685;SRR…	chr1	1365512	NA	NA	NA	["KAP1", "MYBL2", "NFIC"]	CTCF_binding_site	ENSR00000344631	regular_and_hyper	+	ADAR	733	0	1.842	A,R	ALU	downstream	31	26	0.456	57	118	69	0.369	187	61	52
chr1	1430138	A	G	No	LINC01770	lnc_RNA	NA	36	37	0.75	0.822	1942	2531	611	825	2553	3356	0.173	0.202	0.2385	73	SRR12165859;SRR12166096;SRR12166108;SRR12166110;SRR12166184;SRR12166185;SRR12166187;SRR12166190;SRR12166268;SRR12166290;SRR12166435;SRR12166444;SRR12166459;SRR12166464;SRR12166494;SRR12166510;SRR12166573;SRR12166753;SRR12166775;SRR12166823;SRR12167000;SRR12167141;SRR12167145;SRR12167307;SRR12167393;SRR12167396;SRR12167397;SRR12167499;SRR12167511;SRR12167685;SRR12167727;SRR12167860;SRR12167867;SRR…	chr1	1365518	NA	NA	NA	["KAP1", "MYBL2", "NFIC"]	CTCF_binding_site	ENSR00000344631	regular_and_hyper	+	ADAR	727	0	1.842	A,R	ALU	downstream	47	16	0.254	63	143	44	0.235	187	82	28
chr1	1663501	T	C	No	SLC35E2B	3_prime_UTR_variant	NA	24	19	0.5	0.422	1534	864	523	228	2057	1092	0.135	0.092	0.1339	43	SRR12166190;SRR12166268;SRR12166355;SRR12166405;SRR12166435;SRR12166444;SRR12166459;SRR12166464;SRR12166494;SRR12166573;SRR12166753;SRR12166759;SRR12166775;SRR12167145;SRR12167307;SRR12167315;SRR12167393;SRR12167499;SRR12167860;SRR12167867;SRR12167869;SRR12167872;SRR12167875;SRR12167879;SRR12165792;SRR12166180;SRR12166310;SRR12166321;SRR12166331;SRR12166554;SRR12166682;SRR12166740;SRR12166748;SRR…	chr1	1594940	NA	NA	NA	NA	NA	NA	regular	-	ADAR	461	0	1.449	A,R	ALU	UTR3	0	0	0	0	0	0	0	0	0	0
chr1	1663538	T	C	No	SLC35E2B	3_prime_UTR_variant	NA	47	40	0.979	0.889	2088	1413	1605	1114	3693	2527	0.44	0.4	0.1458	87	SRR12165859;SRR12166096;SRR12166108;SRR12166110;SRR12166184;SRR12166185;SRR12166187;SRR12166190;SRR12166192;SRR12166221;SRR12166268;SRR12166290;SRR12166387;SRR12166405;SRR12166435;SRR12166444;SRR12166459;SRR12166464;SRR12166494;SRR12166510;SRR12166573;SRR12166753;SRR12166759;SRR12166775;SRR12166823;SRR12167000;SRR12167104;SRR12167141;SRR12167145;SRR12167207;SRR12167276;SRR12167307;SRR12167315;SRR…	chr1	1594977	NA	NA	NA	NA	NA	NA	regular_and_hyper	-	ADAR	424	0	1.842	A,R,D	ALU	UTR3	28	32	0.533	60	79	53	0.402	132	55	40
chr1	1663539	T	C	No	SLC35E2B	3_prime_UTR_variant	NA	32	28	0.667	0.622	1962	1520	406	268	2368	1788	0.12	0.104	0.4479	60	SRR12165859;SRR12166110;SRR12166184;SRR12166187;SRR12166190;SRR12166221;SRR12166268;SRR12166290;SRR12166387;SRR12166435;SRR12166444;SRR12166459;SRR12166464;SRR12166494;SRR12166573;SRR12166753;SRR12166759;SRR12166775;SRR12166823;SRR12167000;SRR12167276;SRR12167307;SRR12167393;SRR12167396;SRR12167499;SRR12167860;SRR12167862;SRR12167867;SRR12167869;SRR12167872;SRR12167875;SRR12167879;SRR12165792;SRR…	chr1	1594978	NA	NA	NA	NA	NA	NA	regular_and_hyper	-	ADAR	423	0	1.557	A,R	ALU	UTR3	52	9	0.148	61	0	0	0	0	0	0
chr1	1663567	T	C	No	SLC35E2B	3_prime_UTR_variant	NA	47	39	0.979	0.867	1297	795	2150	1639	3447	2434	0.62	0.58	0.3089	86	SRR12165859;SRR12166096;SRR12166108;SRR12166110;SRR12166184;SRR12166185;SRR12166187;SRR12166190;SRR12166192;SRR12166221;SRR12166268;SRR12166290;SRR12166387;SRR12166405;SRR12166435;SRR12166444;SRR12166459;SRR12166464;SRR12166494;SRR12166510;SRR12166573;SRR12166753;SRR12166759;SRR12166775;SRR12166823;SRR12167000;SRR12167104;SRR12167141;SRR12167145;SRR12167207;SRR12167276;SRR12167307;SRR12167315;SRR…	chr1	1595006	NA	NA	NA	NA	NA	NA	regular_and_hyper	-	ADAR	395	0	1.842	A,R,D	ALU	UTR3	28	44	0.611	72	71	58	0.45	129	46	42
chr1	1663568	T	C	No	SLC35E2B	3_prime_UTR_variant	NA	27	24	0.562	0.533	1817	1429	264	227	2081	1656	0.075	0.076	0.9305	51	SRR12166096;SRR12166110;SRR12166185;SRR12166190;SRR12166192;SRR12166221;SRR12166290;SRR12166387;SRR12166459;SRR12166464;SRR12166510;SRR12167000;SRR12167104;SRR12167141;SRR12167207;SRR12167276;SRR12167307;SRR12167393;SRR12167396;SRR12167397;SRR12167499;SRR12167511;SRR12167685;SRR12167862;SRR12167869;SRR12167875;SRR12167879;SRR12166180;SRR12166237;SRR12166264;SRR12166310;SRR12166321;SRR12166346;SRR…	chr1	1595007	NA	NA	NA	NA	NA	NA	regular_and_hyper	-	ADAR	394	0	1.95	A,R	ALU	UTR3	0	0	0	0	115	15	0.115	130	0	0
chr1	1663582	T	C	No	SLC35E2B	3_prime_UTR_variant	NA	47	39	0.979	0.867	2523	1767	820	670	3343	2437	0.25	0.238	0.5506	86	SRR12165859;SRR12166096;SRR12166108;SRR12166110;SRR12166184;SRR12166185;SRR12166187;SRR12166190;SRR12166192;SRR12166221;SRR12166268;SRR12166290;SRR12166387;SRR12166405;SRR12166435;SRR12166444;SRR12166459;SRR12166464;SRR12166494;SRR12166510;SRR12166573;SRR12166753;SRR12166759;SRR12166775;SRR12166823;SRR12167000;SRR12167104;SRR12167141;SRR12167145;SRR12167207;SRR12167276;SRR12167307;SRR12167315;SRR…	chr1	1595021	NA	NA	NA	NA	NA	NA	regular_and_hyper	-	ADAR	380	0	1.379	A,R	ALU	UTR3	50	21	0.296	71	100	18	0.153	118	62	26
chr1	1663586	T	C	No	SLC35E2B	3_prime_UTR_variant	NA	39	39	0.812	0.867	2225	1974	505	476	2730	2450	0.152	0.167	0.3988	78	SRR12165859;SRR12166108;SRR12166110;SRR12166184;SRR12166187;SRR12166190;SRR12166192;SRR12166221;SRR12166435;SRR12166444;SRR12166459;SRR12166464;SRR12166494;SRR12166510;SRR12166573;SRR12166753;SRR12166759;SRR12166775;SRR12166823;SRR12167000;SRR12167104;SRR12167141;SRR12167145;SRR12167207;SRR12167276;SRR12167307;SRR12167315;SRR12167396;SRR12167397;SRR12167499;SRR12167511;SRR12167685;SRR12167727;SRR…	chr1	1595025	NA	NA	NA	NA	NA	NA	regular_and_hyper	-	ADAR	376	0	1.842	A,R	ALU	UTR3	58	11	0.159	69	0	0	0	0	77	12
chr1	1663595	T	C	No	SLC35E2B	3_prime_UTR_variant	NA	47	39	0.979	0.867	2575	1825	849	716	3424	2541	0.248	0.247	0.9376	86	SRR12165859;SRR12166096;SRR12166108;SRR12166110;SRR12166184;SRR12166185;SRR12166187;SRR12166190;SRR12166192;SRR12166221;SRR12166268;SRR12166290;SRR12166387;SRR12166405;SRR12166435;SRR12166444;SRR12166459;SRR12166464;SRR12166494;SRR12166510;SRR12166573;SRR12166753;SRR12166759;SRR12166775;SRR12166823;SRR12167000;SRR12167104;SRR12167141;SRR12167145;SRR12167207;SRR12167276;SRR12167307;SRR12167315;SRR…	chr1	1595034	NA	NA	NA	NA	NA	NA	regular_and_hyper	-	ADAR	367	0	1.95	A,R	ALU	UTR3	51	28	0.354	79	99	21	0.175	120	75	11
chr1	1663608	T	C	No	SLC35E2B	3_prime_UTR_variant	NA	31	25	0.646	0.556	1883	1288	319	211	2202	1499	0.094	0.078	0.2972	56	SRR12165859;SRR12166096;SRR12166110;SRR12166184;SRR12166185;SRR12166190;SRR12166221;SRR12166290;SRR12166355;SRR12166405;SRR12166444;SRR12166459;SRR12166510;SRR12166753;SRR12166759;SRR12166775;SRR12166823;SRR12167000;SRR12167141;SRR12167207;SRR12167276;SRR12167393;SRR12167396;SRR12167499;SRR12167511;SRR12167685;SRR12167862;SRR12167867;SRR12167872;SRR12167875;SRR12167879;SRR12165815;SRR12166180;SRR…	chr1	1595047	NA	NA	NA	NA	NA	NA	regular_and_hyper	-	ADAR	354	0	1.95	A,R	ALU	UTR3	66	11	0.143	77	92	27	0.227	119	0	0
chr1	1663609	T	C	No	SLC35E2B	3_prime_UTR_variant	NA	48	39	1	0.867	1799	1296	1503	1144	3302	2440	0.463	0.411	0.0843	87	SRR12165859;SRR12166096;SRR12166108;SRR12166110;SRR12166184;SRR12166185;SRR12166187;SRR12166190;SRR12166192;SRR12166221;SRR12166268;SRR12166290;SRR12166355;SRR12166387;SRR12166405;SRR12166435;SRR12166444;SRR12166459;SRR12166464;SRR12166494;SRR12166510;SRR12166573;SRR12166753;SRR12166759;SRR12166775;SRR12166823;SRR12167000;SRR12167104;SRR12167141;SRR12167145;SRR12167207;SRR12167276;SRR12167307;SRR…	chr1	1595048	NA	NA	NA	NA	NA	NA	regular_and_hyper	-	ADAR	353	0	1.842	A,R	ALU	UTR3	46	30	0.395	76	57	63	0.525	120	52	27
chr1	1663635	T	C	No	SLC35E2B	3_prime_UTR_variant	NA	29	31	0.604	0.689	1453	1577	277	307	1730	1884	0.099	0.115	0.3786	60	SRR12165859;SRR12166096;SRR12166110;SRR12166184;SRR12166185;SRR12166187;SRR12166190;SRR12166221;SRR12166268;SRR12166290;SRR12166355;SRR12166387;SRR12166405;SRR12166435;SRR12166494;SRR12166753;SRR12166759;SRR12166775;SRR12166823;SRR12167000;SRR12167141;SRR12167396;SRR12167397;SRR12167499;SRR12167862;SRR12167867;SRR12167872;SRR12167875;SRR12167879;SRR12165815;SRR12166180;SRR12166246;SRR12166264;SRR…	chr1	1595074	NA	NA	NA	NA	NA	NA	regular_and_hyper	-	ADAR	327	0	1.842	A,R,D	ALU	UTR3	69	15	0.179	84	80	13	0.14	93	0	0
chr1	1663741	T	C	No	SLC35E2B	3_prime_UTR_variant	NA	41	37	0.854	0.822	2090	1726	443	353	2533	2079	0.148	0.14	0.629	78	SRR12165859;SRR12166096;SRR12166110;SRR12166184;SRR12166185;SRR12166187;SRR12166190;SRR12166192;SRR12166221;SRR12166268;SRR12166290;SRR12166355;SRR12166387;SRR12166444;SRR12166459;SRR12166464;SRR12166494;SRR12166510;SRR12166753;SRR12166759;SRR12166775;SRR12166823;SRR12167000;SRR12167104;SRR12167141;SRR12167145;SRR12167207;SRR12167276;SRR12167307;SRR12167396;SRR12167397;SRR12167499;SRR12167511;SRR…	chr1	1595180	NA	NA	NA	NA	NA	NA	regular	-	ADAR	221	0	1.95	A,R	ALU	UTR3	63	20	0.241	83	63	7	0.1	70	0	0
chr1	1664061	T	C	No	SLC35E2B	3_prime_UTR_variant	NA	47	42	0.979	0.933	2445	1707	678	463	3123	2170	0.217	0.206	0.5122	89	SRR12165859;SRR12166096;SRR12166108;SRR12166110;SRR12166184;SRR12166185;SRR12166187;SRR12166190;SRR12166192;SRR12166268;SRR12166290;SRR12166355;SRR12166387;SRR12166405;SRR12166435;SRR12166444;SRR12166459;SRR12166464;SRR12166494;SRR12166510;SRR12166573;SRR12166753;SRR12166759;SRR12166775;SRR12166823;SRR12167000;SRR12167104;SRR12167141;SRR12167145;SRR12167207;SRR12167276;SRR12167307;SRR12167315;SRR…	chr1	1595500	NA	NA	NA	NA	NA	NA	regular_and_hyper	-	ADAR	99	0	1.449	A,R	ALU	UTR3	51	9	0.15	60	58	20	0.256	78	59	11
chr1	1664075	T	C	No	SLC35E2B	3_prime_UTR_variant	NA	26	30	0.542	0.667	1469	1377	260	236	1729	1613	0.083	0.097	0.3806	56	SRR12165859;SRR12166184;SRR12166190;SRR12166221;SRR12166268;SRR12166355;SRR12166405;SRR12166464;SRR12166494;SRR12166753;SRR12166759;SRR12166775;SRR12167000;SRR12167104;SRR12167145;SRR12167276;SRR12167307;SRR12167396;SRR12167397;SRR12167511;SRR12167860;SRR12167862;SRR12167867;SRR12167872;SRR12167875;SRR12167879;SRR12165815;SRR12166180;SRR12166237;SRR12166246;SRR12166264;SRR12166346;SRR12166659;SRR…	chr1	1595514	NA	NA	NA	NA	NA	NA	regular	-	ADAR	113	0	1.842	A,R	ALU	UTR3	54	9	0.143	63	0	0	0	0	0	0
chr1	1664088	T	C	No	SLC35E2B	3_prime_UTR_variant	NA	30	29	0.625	0.644	1929	1424	337	248	2266	1672	0.092	0.098	0.7483	59	SRR12166108;SRR12166110;SRR12166184;SRR12166268;SRR12166290;SRR12166355;SRR12166464;SRR12166494;SRR12166510;SRR12166573;SRR12166753;SRR12166759;SRR12166775;SRR12167000;SRR12167104;SRR12167141;SRR12167145;SRR12167276;SRR12167307;SRR12167396;SRR12167397;SRR12167499;SRR12167511;SRR12167685;SRR12167860;SRR12167867;SRR12167869;SRR12167872;SRR12167875;SRR12167879;SRR12166264;SRR12166310;SRR12166321;SRR…	chr1	1595527	NA	NA	NA	NA	NA	NA	regular_and_hyper	-	ADAR	126	0	1.149	A,R	ALU	UTR3	0	0	0	0	0	0	0	0	58	11
chr1	1664099	T	C	No	SLC35E2B	3_prime_UTR_variant	NA	35	23	0.729	0.511	1583	944	980	474	2563	1418	0.275	0.189	0.0752	58	SRR12166096;SRR12166108;SRR12166185;SRR12166190;SRR12166192;SRR12166268;SRR12166290;SRR12166355;SRR12166405;SRR12166435;SRR12166444;SRR12166459;SRR12166464;SRR12166494;SRR12166573;SRR12166753;SRR12166759;SRR12166775;SRR12167000;SRR12167104;SRR12167145;SRR12167276;SRR12167307;SRR12167393;SRR12167396;SRR12167397;SRR12167499;SRR12167685;SRR12167727;SRR12167860;SRR12167867;SRR12167869;SRR12167872;SRR…	chr1	1595538	NA	NA	NA	NA	NA	NA	regular_and_hyper	-	ADAR	137	0	1.664	A	ALU	UTR3	0	0	0	0	0	72	1	72	60	10
chr1	1664100	T	C	No	SLC35E2B	3_prime_UTR_variant	NA	42	36	0.875	0.8	2406	1661	633	425	3039	2086	0.184	0.156	0.147	78	SRR12165859;SRR12166096;SRR12166108;SRR12166110;SRR12166185;SRR12166187;SRR12166190;SRR12166192;SRR12166221;SRR12166268;SRR12166290;SRR12166355;SRR12166405;SRR12166435;SRR12166459;SRR12166464;SRR12166494;SRR12166510;SRR12166573;SRR12166753;SRR12166759;SRR12166775;SRR12167000;SRR12167104;SRR12167141;SRR12167145;SRR12167207;SRR12167276;SRR12167307;SRR12167393;SRR12167396;SRR12167397;SRR12167499;SRR…	chr1	1595539	NA	NA	NA	NA	NA	NA	regular_and_hyper	-	ADAR	138	0	1.842	A,R	ALU	UTR3	45	10	0.182	55	42	30	0.417	72	55	16
chr1	1664101	T	C	No	SLC35E2B	3_prime_UTR_variant	NA	45	41	0.938	0.911	1937	1391	1191	882	3128	2273	0.368	0.351	0.5474	86	SRR12165859;SRR12166096;SRR12166108;SRR12166110;SRR12166184;SRR12166185;SRR12166187;SRR12166190;SRR12166192;SRR12166221;SRR12166268;SRR12166290;SRR12166355;SRR12166405;SRR12166435;SRR12166444;SRR12166459;SRR12166464;SRR12166494;SRR12166510;SRR12166573;SRR12166753;SRR12166759;SRR12166775;SRR12166823;SRR12167000;SRR12167104;SRR12167141;SRR12167145;SRR12167207;SRR12167276;SRR12167307;SRR12167393;SRR…	chr1	1595540	NA	NA	NA	NA	NA	NA	regular_and_hyper	-	ADAR	139	0	1.557	A,R	ALU	UTR3	29	26	0.473	55	31	40	0.563	71	46	24
chr1	1664121	T	C	No	SLC35E2B	3_prime_UTR_variant	NA	26	25	0.542	0.556	1452	1342	244	210	1696	1552	0.081	0.077	0.828	51	SRR12165859;SRR12166108;SRR12166184;SRR12166185;SRR12166268;SRR12166290;SRR12166435;SRR12166464;SRR12166494;SRR12166753;SRR12166823;SRR12167000;SRR12167104;SRR12167141;SRR12167207;SRR12167276;SRR12167307;SRR12167393;SRR12167397;SRR12167499;SRR12167511;SRR12167685;SRR12167862;SRR12167867;SRR12167872;SRR12167879;SRR12166180;SRR12166237;SRR12166310;SRR12166321;SRR12166331;SRR12166346;SRR12166659;SRR…	chr1	1595560	NA	NA	NA	NA	NA	NA	regular	-	ADAR	159	0	1.842	A,R	ALU	UTR3	37	9	0.196	46	0	0	0	0	52	12
chr1	1664147	T	C	No	SLC35E2B	3_prime_UTR_variant	NA	43	42	0.896	0.933	463	325	2396	1913	2859	2238	0.741	0.789	0.3475	85	SRR12165859;SRR12166096;SRR12166108;SRR12166110;SRR12166184;SRR12166185;SRR12166187;SRR12166190;SRR12166192;SRR12166221;SRR12166268;SRR12166290;SRR12166435;SRR12166459;SRR12166464;SRR12166494;SRR12166510;SRR12166573;SRR12166753;SRR12166759;SRR12166775;SRR12166823;SRR12167000;SRR12167104;SRR12167141;SRR12167145;SRR12167207;SRR12167276;SRR12167307;SRR12167393;SRR12167396;SRR12167397;SRR12167499;SRR…	chr1	1595586	NA	NA	NA	NA	NA	NA	regular_and_hyper	-	ADAR	185	0	1.842	A,R,D	ALU	UTR3	8	41	0.837	49	7	70	0.909	77	8	59
chr1	1729411	T	C	No	SLC35E2A	intron_variant	NA	46	41	0.958	0.911	1519	987	1303	984	2822	1971	0.462	0.471	0.8202	87	SRR12165859;SRR12166096;SRR12166108;SRR12166110;SRR12166184;SRR12166185;SRR12166187;SRR12166190;SRR12166192;SRR12166221;SRR12166268;SRR12166290;SRR12166387;SRR12166435;SRR12166444;SRR12166459;SRR12166464;SRR12166494;SRR12166510;SRR12166573;SRR12166753;SRR12166759;SRR12166775;SRR12166823;SRR12167000;SRR12167104;SRR12167141;SRR12167145;SRR12167207;SRR12167276;SRR12167307;SRR12167315;SRR12167393;SRR…	chr1	1660850	NA	NA	NA	NA	NA	NA	regular_and_hyper	-	ADAR	4661	0	1.449	A,R,D	ALU	ncRNA_intronic	17	32	0.653	49	53	51	0.49	104	26	18
chr1	1729416	T	C	No	SLC35E2A	intron_variant	NA	46	42	0.958	0.933	1792	1179	1201	936	2993	2115	0.397	0.426	0.3722	88	SRR12165859;SRR12166096;SRR12166108;SRR12166110;SRR12166184;SRR12166185;SRR12166187;SRR12166190;SRR12166192;SRR12166221;SRR12166268;SRR12166290;SRR12166387;SRR12166435;SRR12166444;SRR12166459;SRR12166464;SRR12166494;SRR12166510;SRR12166573;SRR12166753;SRR12166759;SRR12166775;SRR12166823;SRR12167000;SRR12167104;SRR12167141;SRR12167145;SRR12167207;SRR12167276;SRR12167307;SRR12167315;SRR12167393;SRR…	chr1	1660855	NA	NA	NA	NA	NA	NA	regular_and_hyper	-	ADAR	4666	0	1.449	A,R,D	ALU	ncRNA_intronic	21	27	0.562	48	66	35	0.347	101	31	12
chr1	1729419	T	C	No	SLC35E2A	intron_variant	NA	22	25	0.458	0.556	1137	992	190	154	1327	1146	0.066	0.079	0.4059	47	SRR12165859;SRR12166108;SRR12166110;SRR12166185;SRR12166187;SRR12166192;SRR12166221;SRR12166268;SRR12166387;SRR12166464;SRR12166494;SRR12166510;SRR12166573;SRR12166759;SRR12166823;SRR12167104;SRR12167145;SRR12167207;SRR12167276;SRR12167396;SRR12167397;SRR12167879;SRR12165792;SRR12165815;SRR12166237;SRR12166246;SRR12166310;SRR12166346;SRR12166554;SRR12166736;SRR12166747;SRR12166748;SRR12166783;SRR…	chr1	1660858	NA	NA	NA	NA	NA	NA	regular_and_hyper	-	ADAR	4669	0	1.557	A,R	ALU	ncRNA_intronic	36	9	0.2	45	0	0	0	0	38	5
chr1	1729448	T	C	No	SLC35E2A	intron_variant	NA	46	45	0.958	1	1719	1033	1634	1208	3353	2241	0.475	0.536	0.0145	91	SRR12165859;SRR12166096;SRR12166108;SRR12166110;SRR12166184;SRR12166185;SRR12166187;SRR12166190;SRR12166192;SRR12166221;SRR12166268;SRR12166290;SRR12166387;SRR12166435;SRR12166444;SRR12166459;SRR12166464;SRR12166494;SRR12166510;SRR12166573;SRR12166753;SRR12166759;SRR12166775;SRR12166823;SRR12167000;SRR12167104;SRR12167141;SRR12167145;SRR12167207;SRR12167276;SRR12167307;SRR12167315;SRR12167393;SRR…	chr1	1660887	NA	NA	NA	NA	NA	NA	regular_and_hyper	-	ADAR	4698	0	1.842	A,R,D	ALU	ncRNA_intronic	18	30	0.625	48	36	45	0.556	81	20	20
chr1	1729449	T	C	No	SLC35E2A	intron_variant	NA	46	45	0.958	1	1713	1014	1647	1239	3360	2253	0.484	0.575	0.0034	91	SRR12165859;SRR12166096;SRR12166108;SRR12166110;SRR12166184;SRR12166185;SRR12166187;SRR12166190;SRR12166192;SRR12166221;SRR12166268;SRR12166290;SRR12166387;SRR12166435;SRR12166444;SRR12166459;SRR12166464;SRR12166494;SRR12166510;SRR12166573;SRR12166753;SRR12166759;SRR12166775;SRR12166823;SRR12167000;SRR12167104;SRR12167141;SRR12167145;SRR12167207;SRR12167276;SRR12167307;SRR12167315;SRR12167393;SRR…	chr1	1660888	NA	NA	NA	NA	NA	NA	regular_and_hyper	-	ADAR	4699	0	1.557	A,R,D	ALU	ncRNA_intronic	11	36	0.766	47	45	36	0.444	81	26	13
chr1	1729453	T	C	No	SLC35E2A	intron_variant	NA	17	24	0.354	0.533	995	1025	178	185	1173	1210	0.054	0.084	0.0907	41	SRR12165859;SRR12166110;SRR12166184;SRR12166185;SRR12166192;SRR12166290;SRR12166387;SRR12166444;SRR12166494;SRR12166753;SRR12166823;SRR12167104;SRR12167207;SRR12167397;SRR12167727;SRR12167862;SRR12167867;SRR12165792;SRR12165815;SRR12166180;SRR12166237;SRR12166264;SRR12166331;SRR12166736;SRR12166740;SRR12166747;SRR12166783;SRR12166832;SRR12166834;SRR12166869;SRR12166912;SRR12166967;SRR12166971;SRR…	chr1	1660892	NA	NA	NA	NA	NA	NA	regular_and_hyper	-	ADAR	4703	0	1.842	A,R	ALU	ncRNA_intronic	42	9	0.176	51	0	0	0	0	0	0
chr1	1729472	T	C	No	SLC35E2A	intron_variant	NA	45	43	0.938	0.956	2091	1354	1444	942	3535	2296	0.391	0.412	0.4828	88	SRR12165859;SRR12166096;SRR12166108;SRR12166110;SRR12166184;SRR12166185;SRR12166187;SRR12166190;SRR12166192;SRR12166221;SRR12166268;SRR12166290;SRR12166435;SRR12166444;SRR12166459;SRR12166464;SRR12166494;SRR12166510;SRR12166573;SRR12166753;SRR12166759;SRR12166775;SRR12166823;SRR12167000;SRR12167104;SRR12167141;SRR12167145;SRR12167207;SRR12167276;SRR12167307;SRR12167315;SRR12167393;SRR12167396;SRR…	chr1	1660911	NA	NA	NA	NA	NA	NA	regular_and_hyper	-	ADAR	4722	0	1.557	A,D	ALU	ncRNA_intronic	28	30	0.517	58	59	17	0.224	76	27	10
chr1	1729477	T	C	No	SLC35E2A	intron_variant	NA	45	44	0.938	0.978	1226	806	2306	1513	3532	2319	0.605	0.65	0.204	89	SRR12165859;SRR12166096;SRR12166108;SRR12166110;SRR12166184;SRR12166185;SRR12166187;SRR12166190;SRR12166192;SRR12166221;SRR12166268;SRR12166290;SRR12166435;SRR12166444;SRR12166459;SRR12166464;SRR12166494;SRR12166510;SRR12166573;SRR12166753;SRR12166759;SRR12166775;SRR12166823;SRR12167000;SRR12167104;SRR12167141;SRR12167145;SRR12167207;SRR12167276;SRR12167307;SRR12167315;SRR12167393;SRR12167396;SRR…	chr1	1660916	NA	NA	NA	NA	NA	NA	regular_and_hyper	-	ADAR	4727	0	1.842	A,R,D	ALU	ncRNA_intronic	21	33	0.611	54	59	20	0.253	79	18	19
chr1	1729478	T	C	No	SLC35E2A	intron_variant	NA	45	44	0.938	0.978	1991	1229	1554	1096	3545	2325	0.416	0.474	0.0665	89	SRR12165859;SRR12166096;SRR12166108;SRR12166110;SRR12166184;SRR12166185;SRR12166187;SRR12166190;SRR12166192;SRR12166221;SRR12166268;SRR12166290;SRR12166435;SRR12166444;SRR12166459;SRR12166464;SRR12166494;SRR12166510;SRR12166573;SRR12166753;SRR12166759;SRR12166775;SRR12166823;SRR12167000;SRR12167104;SRR12167141;SRR12167145;SRR12167207;SRR12167276;SRR12167307;SRR12167315;SRR12167393;SRR12167396;SRR…	chr1	1660917	NA	NA	NA	NA	NA	NA	regular_and_hyper	-	ADAR	4728	0	1.95	A,R,D	ALU	ncRNA_intronic	27	27	0.5	54	58	25	0.301	83	26	13
chr1	1729492	T	C	No	SLC35E2A	intron_variant	NA	43	42	0.896	0.933	2171	1503	1118	707	3289	2210	0.297	0.31	0.6963	85	SRR12165859;SRR12166096;SRR12166108;SRR12166184;SRR12166185;SRR12166187;SRR12166190;SRR12166192;SRR12166221;SRR12166268;SRR12166290;SRR12166435;SRR12166444;SRR12166459;SRR12166464;SRR12166494;SRR12166510;SRR12166573;SRR12166753;SRR12166759;SRR12166775;SRR12166823;SRR12167000;SRR12167104;SRR12167141;SRR12167145;SRR12167207;SRR12167276;SRR12167307;SRR12167315;SRR12167393;SRR12167396;SRR12167397;SRR…	chr1	1660931	NA	NA	NA	NA	NA	NA	regular_and_hyper	-	ADAR	4742	0	1.379	A,R	ALU	ncRNA_intronic	33	15	0.312	48	65	25	0.278	90	29	17
chr1	1729505	T	C	No	SLC35E2A	intron_variant	NA	45	44	0.938	0.978	917	540	2553	1771	3470	2311	0.701	0.774	0.0956	89	SRR12165859;SRR12166096;SRR12166108;SRR12166110;SRR12166184;SRR12166185;SRR12166187;SRR12166190;SRR12166192;SRR12166221;SRR12166268;SRR12166290;SRR12166435;SRR12166444;SRR12166459;SRR12166464;SRR12166494;SRR12166510;SRR12166573;SRR12166753;SRR12166759;SRR12166775;SRR12166823;SRR12167000;SRR12167104;SRR12167141;SRR12167145;SRR12167207;SRR12167276;SRR12167307;SRR12167315;SRR12167393;SRR12167396;SRR…	chr1	1660944	NA	NA	NA	NA	NA	NA	regular_and_hyper	-	ADAR	4755	0	1.95	A,R,D	ALU	ncRNA_intronic	3	50	0.943	53	17	69	0.802	86	8	44
chr1	1729509	T	C	No	SLC35E2A	intron_variant	NA	45	41	0.938	0.911	1687	935	1796	1292	3483	2227	0.493	0.558	0.12	86	SRR12165859;SRR12166096;SRR12166108;SRR12166110;SRR12166184;SRR12166185;SRR12166187;SRR12166190;SRR12166192;SRR12166221;SRR12166268;SRR12166290;SRR12166435;SRR12166444;SRR12166459;SRR12166464;SRR12166494;SRR12166510;SRR12166573;SRR12166753;SRR12166759;SRR12166775;SRR12166823;SRR12167000;SRR12167104;SRR12167141;SRR12167145;SRR12167207;SRR12167276;SRR12167307;SRR12167315;SRR12167393;SRR12167396;SRR…	chr1	1660948	NA	NA	NA	NA	NA	NA	regular_and_hyper	-	ADAR	4759	0	1.842	A,R	ALU	ncRNA_intronic	18	35	0.66	53	41	45	0.523	86	25	26
chr1	1729513	T	C	No	SLC35E2A	intron_variant	NA	42	41	0.875	0.911	2542	1689	681	468	3223	2157	0.191	0.209	0.3958	83	SRR12165859;SRR12166096;SRR12166108;SRR12166110;SRR12166184;SRR12166185;SRR12166190;SRR12166192;SRR12166221;SRR12166268;SRR12166290;SRR12166435;SRR12166444;SRR12166459;SRR12166464;SRR12166494;SRR12166510;SRR12166573;SRR12166753;SRR12166759;SRR12166775;SRR12166823;SRR12167000;SRR12167104;SRR12167141;SRR12167207;SRR12167276;SRR12167307;SRR12167315;SRR12167393;SRR12167396;SRR12167397;SRR12167499;SRR…	chr1	1660952	NA	NA	NA	NA	NA	NA	hyper	-	ADAR	4763	0	1.842	A,R	ALU	ncRNA_intronic	45	11	0.196	56	73	15	0.17	88	42	9
chr1	1729518	T	C	No	SLC35E2A	intron_variant	NA	46	43	0.958	0.956	645	332	2834	1925	3479	2257	0.794	0.821	0.4908	89	SRR12165859;SRR12166096;SRR12166108;SRR12166110;SRR12166184;SRR12166185;SRR12166187;SRR12166190;SRR12166192;SRR12166221;SRR12166268;SRR12166290;SRR12166387;SRR12166435;SRR12166444;SRR12166459;SRR12166464;SRR12166494;SRR12166510;SRR12166573;SRR12166753;SRR12166759;SRR12166775;SRR12166823;SRR12167000;SRR12167104;SRR12167141;SRR12167145;SRR12167207;SRR12167276;SRR12167307;SRR12167315;SRR12167393;SRR…	chr1	1660957	NA	NA	NA	NA	NA	NA	regular_and_hyper	-	ADAR	4768	0	1.842	A,R,D	ALU	ncRNA_intronic	6	51	0.895	57	13	69	0.841	82	9	39
chr1	1729519	T	C	No	SLC35E2A	intron_variant	NA	46	43	0.958	0.956	279	129	3192	2120	3471	2249	0.882	0.901	0.6486	89	SRR12165859;SRR12166096;SRR12166108;SRR12166110;SRR12166184;SRR12166185;SRR12166187;SRR12166190;SRR12166192;SRR12166221;SRR12166268;SRR12166290;SRR12166387;SRR12166435;SRR12166444;SRR12166459;SRR12166464;SRR12166494;SRR12166510;SRR12166573;SRR12166753;SRR12166759;SRR12166775;SRR12166823;SRR12167000;SRR12167104;SRR12167141;SRR12167145;SRR12167207;SRR12167276;SRR12167307;SRR12167315;SRR12167393;SRR…	chr1	1660958	NA	NA	NA	NA	NA	NA	regular_and_hyper	-	ADAR	4769	0	1.842	A,R,D	ALU	ncRNA_intronic	1	56	0.982	57	5	77	0.939	82	6	42
chr1	1729534	T	C	No	SLC35E2A	intron_variant	NA	40	34	0.833	0.756	2512	1552	563	383	3075	1935	0.155	0.151	0.8411	74	SRR12165859;SRR12166096;SRR12166110;SRR12166184;SRR12166185;SRR12166187;SRR12166192;SRR12166221;SRR12166268;SRR12166290;SRR12166387;SRR12166435;SRR12166444;SRR12166464;SRR12166494;SRR12166510;SRR12166573;SRR12166753;SRR12166759;SRR12166775;SRR12166823;SRR12167000;SRR12167104;SRR12167141;SRR12167145;SRR12167207;SRR12167276;SRR12167307;SRR12167315;SRR12167393;SRR12167396;SRR12167397;SRR12167499;SRR…	chr1	1660973	NA	NA	NA	NA	NA	NA	regular_and_hyper	-	ADAR	4784	0	1.379	A,R	ALU	ncRNA_intronic	51	13	0.203	64	65	12	0.156	77	0	0
chr1	1729545	T	C	No	SLC35E2A	intron_variant	NA	45	41	0.938	0.911	2587	1698	754	512	3341	2210	0.213	0.224	0.5625	86	SRR12165859;SRR12166096;SRR12166108;SRR12166110;SRR12166184;SRR12166185;SRR12166187;SRR12166190;SRR12166192;SRR12166221;SRR12166268;SRR12166290;SRR12166355;SRR12166387;SRR12166435;SRR12166444;SRR12166459;SRR12166464;SRR12166494;SRR12166510;SRR12166573;SRR12166753;SRR12166759;SRR12166775;SRR12166823;SRR12167000;SRR12167104;SRR12167141;SRR12167145;SRR12167207;SRR12167276;SRR12167393;SRR12167396;SRR…	chr1	1660984	NA	NA	NA	NA	NA	NA	regular_and_hyper	-	ADAR	4795	0	1.842	A,R	ALU	ncRNA_intronic	51	12	0.19	63	68	10	0.128	78	36	10
chr1	1729549	T	C	No	SLC35E2A	intron_variant	NA	36	34	0.75	0.756	2197	1498	400	272	2597	1770	0.119	0.116	0.8884	70	SRR12165859;SRR12166096;SRR12166108;SRR12166184;SRR12166187;SRR12166190;SRR12166221;SRR12166268;SRR12166355;SRR12166387;SRR12166435;SRR12166444;SRR12166464;SRR12166494;SRR12166510;SRR12166753;SRR12166759;SRR12166823;SRR12167000;SRR12167104;SRR12167141;SRR12167207;SRR12167276;SRR12167307;SRR12167315;SRR12167393;SRR12167396;SRR12167397;SRR12167499;SRR12167685;SRR12167860;SRR12167867;SRR12167869;SRR…	chr1	1660988	NA	NA	NA	NA	NA	NA	regular_and_hyper	-	ADAR	4799	0	0.863	A,R	ALU	ncRNA_intronic	55	8	0.127	63	69	11	0.138	80	43	5
chr1	1729551	T	C	No	SLC35E2A	intron_variant	NA	44	43	0.917	0.956	2468	1736	758	591	3226	2327	0.219	0.251	0.0991	87	SRR12165859;SRR12166096;SRR12166108;SRR12166184;SRR12166185;SRR12166187;SRR12166221;SRR12166268;SRR12166290;SRR12166355;SRR12166387;SRR12166435;SRR12166444;SRR12166459;SRR12166464;SRR12166494;SRR12166510;SRR12166573;SRR12166753;SRR12166759;SRR12166775;SRR12166823;SRR12167000;SRR12167104;SRR12167141;SRR12167145;SRR12167207;SRR12167276;SRR12167307;SRR12167315;SRR12167393;SRR12167396;SRR12167397;SRR…	chr1	1660990	NA	NA	NA	NA	NA	NA	hyper	-	ADAR	4801	1	0.592	A,R,D	ALU	ncRNA_intronic	40	19	0.322	59	58	22	0.275	80	40	9
chr1	1729554	T	C	No	SLC35E2A	intron_variant	NA	46	44	0.958	0.978	2559	1758	724	602	3283	2360	0.227	0.264	0.0667	90	SRR12165859;SRR12166096;SRR12166108;SRR12166184;SRR12166185;SRR12166187;SRR12166190;SRR12166192;SRR12166221;SRR12166268;SRR12166290;SRR12166355;SRR12166387;SRR12166435;SRR12166444;SRR12166459;SRR12166464;SRR12166494;SRR12166510;SRR12166573;SRR12166753;SRR12166759;SRR12166775;SRR12166823;SRR12167000;SRR12167104;SRR12167141;SRR12167145;SRR12167207;SRR12167276;SRR12167307;SRR12167315;SRR12167393;SRR…	chr1	1660993	NA	NA	NA	NA	NA	NA	hyper	-	ADAR	4804	0	1.149	A,R,D	ALU	ncRNA_intronic	40	17	0.298	57	62	21	0.253	83	38	10
chr1	1729556	T	C	No	SLC35E2A	intron_variant	NA	15	23	0.312	0.511	778	1000	129	173	907	1173	0.045	0.08	0.0338	38	SRR12165859;SRR12166221;SRR12166387;SRR12166435;SRR12166459;SRR12166510;SRR12166759;SRR12166823;SRR12167000;SRR12167207;SRR12167276;SRR12167396;SRR12167397;SRR12167685;SRR12167862;SRR12165792;SRR12165815;SRR12166180;SRR12166237;SRR12166246;SRR12166331;SRR12166346;SRR12166659;SRR12166682;SRR12166747;SRR12166783;SRR12166832;SRR12166904;SRR12166967;SRR12166971;SRR12166978;SRR12167002;SRR12167177;SRR…	chr1	1660995	NA	NA	NA	NA	NA	NA	regular_and_hyper	-	ADAR	4806	0	1.149	A,R	ALU	ncRNA_intronic	48	8	0.143	56	0	0	0	0	0	0
chr1	1729557	T	C	No	SLC35E2A	intron_variant	NA	35	39	0.729	0.867	1944	1771	358	369	2302	2140	0.117	0.157	0.0199	74	SRR12165859;SRR12166096;SRR12166184;SRR12166185;SRR12166187;SRR12166192;SRR12166221;SRR12166268;SRR12166290;SRR12166355;SRR12166387;SRR12166435;SRR12166459;SRR12166464;SRR12166510;SRR12166573;SRR12166759;SRR12166775;SRR12166823;SRR12167000;SRR12167104;SRR12167141;SRR12167207;SRR12167276;SRR12167315;SRR12167396;SRR12167397;SRR12167511;SRR12167685;SRR12167860;SRR12167862;SRR12167867;SRR12167869;SRR…	chr1	1660996	NA	NA	NA	NA	NA	NA	regular_and_hyper	-	ADAR	4807	0	0.592	A,R	ALU	ncRNA_intronic	42	14	0.25	56	71	15	0.174	86	0	0
chr1	1729560	T	C	No	SLC35E2A	intron_variant	NA	19	27	0.396	0.6	979	1076	197	237	1176	1313	0.07	0.11	0.0621	46	SRR12165859;SRR12166096;SRR12166184;SRR12166185;SRR12166187;SRR12166221;SRR12166290;SRR12166355;SRR12166464;SRR12166510;SRR12166823;SRR12167141;SRR12167207;SRR12167276;SRR12167396;SRR12167685;SRR12167727;SRR12167860;SRR12167869;SRR12165815;SRR12166180;SRR12166237;SRR12166246;SRR12166264;SRR12166310;SRR12166321;SRR12166331;SRR12166346;SRR12166554;SRR12166747;SRR12166783;SRR12166834;SRR12166869;SRR…	chr1	1660999	NA	NA	NA	NA	NA	NA	hyper	-	ADAR	4810	1	0.863	A,R,D	ALU	ncRNA_intronic	48	9	0.158	57	80	9	0.101	89	0	0
chr1	1729574	T	C	No	SLC35E2A	intron_variant	NA	43	43	0.896	0.956	2494	1803	661	498	3155	2301	0.189	0.217	0.1087	86	SRR12165859;SRR12166096;SRR12166108;SRR12166184;SRR12166185;SRR12166187;SRR12166192;SRR12166221;SRR12166268;SRR12166290;SRR12166355;SRR12166387;SRR12166435;SRR12166459;SRR12166464;SRR12166494;SRR12166510;SRR12166573;SRR12166753;SRR12166759;SRR12166775;SRR12166823;SRR12167000;SRR12167104;SRR12167141;SRR12167145;SRR12167207;SRR12167276;SRR12167307;SRR12167315;SRR12167393;SRR12167396;SRR12167397;SRR…	chr1	1661013	NA	NA	NA	NA	NA	NA	hyper	-	ADAR	4824	0	1.449	A,R,D	ALU	ncRNA_intronic	40	14	0.259	54	79	10	0.112	89	46	11
chr1	1729579	T	C	No	SLC35E2A	intron_variant	NA	44	43	0.917	0.956	2422	1668	727	566	3149	2234	0.222	0.258	0.0814	87	SRR12165859;SRR12166096;SRR12166184;SRR12166185;SRR12166187;SRR12166190;SRR12166192;SRR12166221;SRR12166268;SRR12166290;SRR12166355;SRR12166387;SRR12166435;SRR12166444;SRR12166459;SRR12166464;SRR12166494;SRR12166510;SRR12166573;SRR12166753;SRR12166759;SRR12166775;SRR12166823;SRR12167000;SRR12167104;SRR12167141;SRR12167145;SRR12167207;SRR12167276;SRR12167307;SRR12167315;SRR12167393;SRR12167396;SRR…	chr1	1661018	NA	NA	NA	NA	NA	NA	hyper	-	ADAR	4829	0	1.557	A,R,D	ALU	ncRNA_intronic	33	23	0.411	56	72	16	0.182	88	0	0
chr1	1729584	T	C	No	SLC35E2A	intron_variant	NA	47	44	0.979	0.978	1909	1273	1422	1056	3331	2329	0.43	0.462	0.2867	91	SRR12165859;SRR12166096;SRR12166108;SRR12166110;SRR12166184;SRR12166185;SRR12166187;SRR12166190;SRR12166192;SRR12166221;SRR12166268;SRR12166290;SRR12166355;SRR12166387;SRR12166435;SRR12166444;SRR12166459;SRR12166464;SRR12166494;SRR12166510;SRR12166573;SRR12166753;SRR12166759;SRR12166775;SRR12166823;SRR12167000;SRR12167104;SRR12167141;SRR12167145;SRR12167207;SRR12167276;SRR12167307;SRR12167315;SRR…	chr1	1661023	NA	NA	NA	NA	NA	NA	regular_and_hyper	-	ADAR	4834	0	1.449	A,R,D	ALU	ncRNA_intronic	19	38	0.667	57	50	34	0.405	84	39	12
chr1	1729585	T	C	No	SLC35E2A	intron_variant	NA	47	44	0.979	0.978	2242	1516	1082	809	3324	2325	0.336	0.357	0.4507	91	SRR12165859;SRR12166096;SRR12166108;SRR12166110;SRR12166184;SRR12166185;SRR12166187;SRR12166190;SRR12166192;SRR12166221;SRR12166268;SRR12166290;SRR12166355;SRR12166387;SRR12166435;SRR12166444;SRR12166459;SRR12166464;SRR12166494;SRR12166510;SRR12166573;SRR12166753;SRR12166759;SRR12166775;SRR12166823;SRR12167000;SRR12167104;SRR12167141;SRR12167145;SRR12167207;SRR12167276;SRR12167307;SRR12167315;SRR…	chr1	1661024	NA	NA	NA	NA	NA	NA	regular_and_hyper	-	ADAR	4835	0	1.449	A,R,D	ALU	ncRNA_intronic	27	31	0.534	58	63	21	0.25	84	36	14
chr1	1729594	T	C	No	SLC35E2A	intron_variant	NA	47	42	0.979	0.933	2305	1511	1060	768	3365	2279	0.324	0.337	0.6323	89	SRR12165859;SRR12166096;SRR12166108;SRR12166110;SRR12166184;SRR12166185;SRR12166187;SRR12166190;SRR12166192;SRR12166221;SRR12166268;SRR12166290;SRR12166355;SRR12166387;SRR12166435;SRR12166444;SRR12166459;SRR12166464;SRR12166494;SRR12166510;SRR12166573;SRR12166753;SRR12166759;SRR12166775;SRR12166823;SRR12167000;SRR12167104;SRR12167141;SRR12167145;SRR12167207;SRR12167276;SRR12167307;SRR12167315;SRR…	chr1	1661033	NA	NA	NA	NA	NA	NA	regular_and_hyper	-	ADAR	4844	0	1.379	A,R	ALU	ncRNA_intronic	26	38	0.594	64	50	36	0.419	86	37	16
chr1	1729597	T	C	No	SLC35E2A	intron_variant	NA	44	41	0.917	0.911	2641	1756	600	477	3241	2233	0.174	0.207	0.0605	85	SRR12165859;SRR12166096;SRR12166108;SRR12166184;SRR12166185;SRR12166187;SRR12166190;SRR12166192;SRR12166221;SRR12166268;SRR12166290;SRR12166355;SRR12166435;SRR12166444;SRR12166459;SRR12166464;SRR12166494;SRR12166510;SRR12166573;SRR12166753;SRR12166759;SRR12166775;SRR12166823;SRR12167000;SRR12167104;SRR12167141;SRR12167145;SRR12167207;SRR12167276;SRR12167307;SRR12167315;SRR12167393;SRR12167396;SRR…	chr1	1661036	NA	NA	NA	NA	NA	NA	regular_and_hyper	-	ADAR	4847	0	1.557	A,R	ALU	ncRNA_intronic	52	14	0.212	66	68	16	0.19	84	46	9
chr1	1729599	T	C	No	SLC35E2A	intron_variant	NA	45	41	0.938	0.911	2577	1684	675	486	3252	2170	0.201	0.212	0.5824	86	SRR12165859;SRR12166096;SRR12166108;SRR12166184;SRR12166185;SRR12166187;SRR12166190;SRR12166221;SRR12166268;SRR12166290;SRR12166355;SRR12166387;SRR12166435;SRR12166444;SRR12166459;SRR12166464;SRR12166494;SRR12166510;SRR12166573;SRR12166753;SRR12166759;SRR12166775;SRR12166823;SRR12167000;SRR12167104;SRR12167141;SRR12167145;SRR12167207;SRR12167276;SRR12167307;SRR12167315;SRR12167393;SRR12167396;SRR…	chr1	1661038	NA	NA	NA	NA	NA	NA	hyper	-	ADAR	4849	0	1.95	A,R	ALU	ncRNA_intronic	50	16	0.242	66	69	15	0.179	84	49	6
chr1	1729608	T	C	No	SLC35E2A	intron_variant	NA	46	43	0.958	0.956	1713	1136	1362	1005	3075	2141	0.431	0.469	0.2519	89	SRR12165859;SRR12166096;SRR12166108;SRR12166110;SRR12166184;SRR12166185;SRR12166187;SRR12166190;SRR12166192;SRR12166221;SRR12166268;SRR12166290;SRR12166387;SRR12166435;SRR12166444;SRR12166459;SRR12166464;SRR12166494;SRR12166510;SRR12166573;SRR12166753;SRR12166759;SRR12166775;SRR12166823;SRR12167000;SRR12167104;SRR12167141;SRR12167145;SRR12167207;SRR12167276;SRR12167307;SRR12167315;SRR12167393;SRR…	chr1	1661047	NA	NA	NA	NA	NA	NA	regular_and_hyper	-	ADAR	4858	0	1.557	A,R,D	ALU	ncRNA_intronic	23	34	0.596	57	40	34	0.459	74	27	21
chr1	1729613	T	C	No	SLC35E2A	intron_variant	NA	44	42	0.917	0.933	2106	1486	812	597	2918	2083	0.262	0.285	0.3636	86	SRR12165859;SRR12166096;SRR12166108;SRR12166184;SRR12166185;SRR12166187;SRR12166190;SRR12166192;SRR12166221;SRR12166268;SRR12166290;SRR12166387;SRR12166435;SRR12166444;SRR12166459;SRR12166464;SRR12166494;SRR12166510;SRR12166573;SRR12166753;SRR12166759;SRR12166775;SRR12166823;SRR12167000;SRR12167104;SRR12167141;SRR12167145;SRR12167207;SRR12167276;SRR12167307;SRR12167315;SRR12167396;SRR12167397;SRR…	chr1	1661052	NA	NA	NA	NA	NA	NA	hyper	-	ADAR	4863	0	1.557	A,R	ALU	ncRNA_intronic	38	22	0.367	60	44	14	0.241	58	30	15
chr1	1729614	T	C	No	SLC35E2A	intron_variant	NA	45	42	0.938	0.933	1723	1199	1274	896	2997	2095	0.412	0.421	0.7888	87	SRR12165859;SRR12166096;SRR12166108;SRR12166184;SRR12166185;SRR12166187;SRR12166190;SRR12166192;SRR12166221;SRR12166268;SRR12166290;SRR12166387;SRR12166435;SRR12166444;SRR12166459;SRR12166464;SRR12166494;SRR12166510;SRR12166573;SRR12166753;SRR12166759;SRR12166775;SRR12166823;SRR12167000;SRR12167104;SRR12167141;SRR12167145;SRR12167207;SRR12167276;SRR12167307;SRR12167315;SRR12167393;SRR12167396;SRR…	chr1	1661053	NA	NA	NA	NA	NA	NA	regular_and_hyper	-	ADAR	4864	0	1.557	A,R,D	ALU	ncRNA_intronic	29	32	0.525	61	32	26	0.448	58	30	14
chr1	1729616	T	C	No	SLC35E2A	intron_variant	NA	18	23	0.375	0.511	1033	871	155	142	1188	1013	0.05	0.073	0.1296	41	SRR12165859;SRR12166184;SRR12166187;SRR12166190;SRR12166221;SRR12166268;SRR12166290;SRR12166435;SRR12166464;SRR12166759;SRR12167145;SRR12167207;SRR12167276;SRR12167397;SRR12167685;SRR12167860;SRR12167869;SRR12167872;SRR12165815;SRR12166237;SRR12166246;SRR12166310;SRR12166321;SRR12166346;SRR12166554;SRR12166659;SRR12166682;SRR12166783;SRR12166910;SRR12166924;SRR12166978;SRR12167012;SRR12167015;SRR…	chr1	1661055	NA	NA	NA	NA	NA	NA	regular_and_hyper	-	ADAR	4866	0	1.379	A,R	ALU	ncRNA_intronic	46	13	0.22	59	0	0	0	0	0	0
chr1	1729646	T	C	No	SLC35E2A	intron_variant	NA	28	19	0.583	0.422	1435	776	248	129	1683	905	0.087	0.061	0.1062	47	SRR12165859;SRR12166108;SRR12166110;SRR12166184;SRR12166187;SRR12166190;SRR12166192;SRR12166221;SRR12166290;SRR12166387;SRR12166435;SRR12166459;SRR12166494;SRR12166510;SRR12166753;SRR12166759;SRR12167000;SRR12167141;SRR12167145;SRR12167207;SRR12167315;SRR12167393;SRR12167397;SRR12167499;SRR12167685;SRR12167862;SRR12167867;SRR12167872;SRR12165815;SRR12166246;SRR12166264;SRR12166346;SRR12166682;SRR…	chr1	1661085	NA	NA	NA	NA	NA	NA	regular_and_hyper	-	ADAR	4896	0	1.379	A,R	ALU	ncRNA_intronic	52	13	0.2	65	0	0	0	0	37	7
chr1	1729651	T	C	No	SLC35E2A	intron_variant	NA	46	43	0.958	0.956	2131	1459	746	489	2877	1948	0.256	0.249	0.7276	89	SRR12165859;SRR12166096;SRR12166108;SRR12166110;SRR12166184;SRR12166185;SRR12166187;SRR12166190;SRR12166192;SRR12166221;SRR12166268;SRR12166290;SRR12166387;SRR12166435;SRR12166444;SRR12166459;SRR12166464;SRR12166494;SRR12166510;SRR12166573;SRR12166753;SRR12166759;SRR12166775;SRR12166823;SRR12167000;SRR12167104;SRR12167141;SRR12167145;SRR12167207;SRR12167276;SRR12167307;SRR12167315;SRR12167393;SRR…	chr1	1661090	NA	NA	NA	NA	NA	NA	regular_and_hyper	-	ADAR	4901	0	1.557	A,R,D	ALU	ncRNA_intronic	37	29	0.439	66	42	15	0.263	57	35	7
chr1	1729660	T	C	No	SLC35E2A	intron_variant	NA	46	42	0.958	0.933	1431	882	1564	1105	2995	1987	0.526	0.542	0.683	88	SRR12165859;SRR12166096;SRR12166108;SRR12166110;SRR12166184;SRR12166185;SRR12166187;SRR12166190;SRR12166192;SRR12166221;SRR12166268;SRR12166290;SRR12166387;SRR12166435;SRR12166444;SRR12166459;SRR12166464;SRR12166494;SRR12166510;SRR12166573;SRR12166753;SRR12166759;SRR12166775;SRR12166823;SRR12167000;SRR12167104;SRR12167141;SRR12167145;SRR12167207;SRR12167276;SRR12167307;SRR12167315;SRR12167393;SRR…	chr1	1661099	NA	NA	NA	NA	NA	NA	regular_and_hyper	-	ADAR	4910	0	1.842	A,R,D	ALU	ncRNA_intronic	27	43	0.614	70	27	27	0.5	54	11	31
chr1	1729665	T	C	No	SLC35E2A	intron_variant	NA	46	41	0.958	0.911	765	424	2058	1453	2823	1877	0.729	0.731	0.9694	87	SRR12165859;SRR12166096;SRR12166108;SRR12166110;SRR12166184;SRR12166185;SRR12166187;SRR12166190;SRR12166192;SRR12166221;SRR12166268;SRR12166290;SRR12166387;SRR12166435;SRR12166444;SRR12166459;SRR12166464;SRR12166494;SRR12166510;SRR12166573;SRR12166753;SRR12166759;SRR12166775;SRR12166823;SRR12167000;SRR12167104;SRR12167141;SRR12167145;SRR12167207;SRR12167276;SRR12167307;SRR12167315;SRR12167393;SRR…	chr1	1661104	NA	NA	NA	NA	NA	NA	regular	-	ADAR	4915	0	1.842	A,R,D	ALU	ncRNA_intronic	3	65	0.956	68	11	38	0.776	49	5	35
chr1	1729971	T	C	No	SLC35E2A	intron_variant	NA	39	30	0.812	0.667	718	535	864	634	1582	1169	0.435	0.355	0.1561	69	SRR12165859;SRR12166096;SRR12166108;SRR12166110;SRR12166184;SRR12166185;SRR12166187;SRR12166190;SRR12166192;SRR12166221;SRR12166290;SRR12166435;SRR12166444;SRR12166464;SRR12166494;SRR12166510;SRR12166573;SRR12166753;SRR12166775;SRR12166823;SRR12167000;SRR12167104;SRR12167141;SRR12167145;SRR12167207;SRR12167276;SRR12167307;SRR12167315;SRR12167393;SRR12167396;SRR12167397;SRR12167499;SRR12167511;SRR…	chr1	1661410	NA	NA	NA	NA	NA	NA	regular_and_hyper	-	ADAR	5221	0	1.449	A,R,D	ALU	ncRNA_intronic	32	20	0.385	52	18	34	0.654	52	15	15
chr1	1730027	T	C	No	SLC35E2A	intron_variant	NA	25	21	0.521	0.467	698	607	138	140	836	747	0.088	0.089	0.9704	46	SRR12165859;SRR12166108;SRR12166110;SRR12166185;SRR12166190;SRR12166221;SRR12166435;SRR12166444;SRR12166464;SRR12166494;SRR12166510;SRR12166573;SRR12166753;SRR12166775;SRR12166823;SRR12167000;SRR12167207;SRR12167307;SRR12167396;SRR12167397;SRR12167499;SRR12167511;SRR12167685;SRR12167862;SRR12167875;SRR12165815;SRR12166237;SRR12166246;SRR12166264;SRR12166310;SRR12166321;SRR12166331;SRR12166748;SRR…	chr1	1661466	NA	NA	NA	NA	NA	NA	regular_and_hyper	-	ADAR	5277	0	1.842	A,R	ALU	ncRNA_intronic	26	9	0.257	35	0	0	0	0	18	2
chr1	1730032	T	C	No	SLC35E2A	intron_variant	NA	31	23	0.646	0.511	915	696	214	164	1129	860	0.126	0.099	0.2466	54	SRR12165859;SRR12166096;SRR12166108;SRR12166110;SRR12166184;SRR12166185;SRR12166187;SRR12166190;SRR12166290;SRR12166435;SRR12166444;SRR12166464;SRR12166494;SRR12166510;SRR12166573;SRR12166753;SRR12166775;SRR12166823;SRR12167141;SRR12167207;SRR12167307;SRR12167315;SRR12167396;SRR12167397;SRR12167499;SRR12167511;SRR12167685;SRR12167727;SRR12167860;SRR12167862;SRR12167875;SRR12165815;SRR12166246;SRR…	chr1	1661471	NA	NA	NA	NA	NA	NA	regular_and_hyper	-	ADAR	5282	0	1.842	A,R	ALU	ncRNA_intronic	25	8	0.242	33	52	15	0.224	67	18	2
chr1	1730053	T	C	No	SLC35E2A	intron_variant	NA	44	30	0.917	0.667	393	270	1321	955	1714	1225	0.7	0.515	0.0047	74	SRR12165859;SRR12166096;SRR12166108;SRR12166110;SRR12166184;SRR12166185;SRR12166187;SRR12166190;SRR12166221;SRR12166268;SRR12166290;SRR12166435;SRR12166444;SRR12166459;SRR12166464;SRR12166494;SRR12166510;SRR12166573;SRR12166753;SRR12166759;SRR12166775;SRR12166823;SRR12167000;SRR12167104;SRR12167141;SRR12167145;SRR12167207;SRR12167276;SRR12167307;SRR12167315;SRR12167393;SRR12167396;SRR12167397;SRR…	chr1	1661492	NA	NA	NA	NA	NA	NA	regular_and_hyper	-	ADAR	5303	0	1.842	A,R,D	ALU	ncRNA_intronic	12	27	0.692	39	15	66	0.815	81	5	24
chr1	1731108	T	C	No	SLC35E2A	intron_variant	NA	38	34	0.792	0.756	889	607	770	563	1659	1170	0.366	0.363	0.9483	72	SRR12165859;SRR12166096;SRR12166108;SRR12166184;SRR12166190;SRR12166221;SRR12166268;SRR12166290;SRR12166435;SRR12166444;SRR12166459;SRR12166464;SRR12166494;SRR12166510;SRR12166573;SRR12166753;SRR12166759;SRR12166775;SRR12166823;SRR12167000;SRR12167104;SRR12167145;SRR12167276;SRR12167315;SRR12167393;SRR12167396;SRR12167397;SRR12167499;SRR12167511;SRR12167685;SRR12167727;SRR12167860;SRR12167862;SRR…	chr1	1662547	NA	NA	NA	NA	NA	NA	regular_and_hyper	-	ADAR	4750	0	1.449	A,R,D	ALU	ncRNA_intronic	21	26	0.553	47	22	16	0.421	38	30	9
chr1	1731165	T	C	No	SLC35E2A	intron_variant	NA	37	32	0.771	0.711	370	249	1246	829	1616	1078	0.596	0.552	0.5408	69	SRR12165859;SRR12166096;SRR12166108;SRR12166190;SRR12166221;SRR12166268;SRR12166290;SRR12166435;SRR12166444;SRR12166459;SRR12166464;SRR12166494;SRR12166510;SRR12166573;SRR12166753;SRR12166759;SRR12166775;SRR12166823;SRR12167000;SRR12167104;SRR12167145;SRR12167276;SRR12167307;SRR12167315;SRR12167393;SRR12167396;SRR12167397;SRR12167499;SRR12167511;SRR12167685;SRR12167727;SRR12167860;SRR12167867;SRR…	chr1	1662604	NA	NA	NA	NA	NA	NA	regular_and_hyper	-	ADAR	4693	0	1.379	A,R,D	ALU	ncRNA_intronic	18	39	0.684	57	13	22	0.629	35	15	24
chr1	1731171	T	C	No	SLC35E2A	intron_variant	NA	39	34	0.812	0.756	785	491	919	644	1704	1135	0.448	0.437	0.8325	73	SRR12165859;SRR12166096;SRR12166108;SRR12166187;SRR12166190;SRR12166221;SRR12166268;SRR12166290;SRR12166435;SRR12166444;SRR12166459;SRR12166464;SRR12166494;SRR12166510;SRR12166573;SRR12166753;SRR12166759;SRR12166775;SRR12166823;SRR12167000;SRR12167104;SRR12167145;SRR12167276;SRR12167307;SRR12167315;SRR12167393;SRR12167396;SRR12167397;SRR12167499;SRR12167511;SRR12167685;SRR12167727;SRR12167860;SRR…	chr1	1662610	NA	NA	NA	NA	NA	NA	regular_and_hyper	-	ADAR	4687	0	1.842	A,R,D	ALU	ncRNA_intronic	21	33	0.611	54	18	21	0.538	39	25	15
chr1	1731172	T	C	No	SLC35E2A	intron_variant	NA	29	22	0.604	0.489	1037	644	223	137	1260	781	0.11	0.09	0.3456	51	SRR12165859;SRR12166096;SRR12166187;SRR12166190;SRR12166268;SRR12166290;SRR12166435;SRR12166444;SRR12166459;SRR12166464;SRR12166510;SRR12166573;SRR12166759;SRR12166823;SRR12167000;SRR12167104;SRR12167145;SRR12167276;SRR12167307;SRR12167315;SRR12167396;SRR12167397;SRR12167499;SRR12167511;SRR12167685;SRR12167727;SRR12167869;SRR12167872;SRR12167879;SRR12165792;SRR12165815;SRR12166180;SRR12166237;SRR…	chr1	1662611	NA	NA	NA	NA	NA	NA	regular_and_hyper	-	ADAR	4686	0	1.95	A,R	ALU	ncRNA_intronic	45	9	0.167	54	35	4	0.103	39	0	0
chr1	1731184	T	C	No	SLC35E2A	intron_variant	NA	35	34	0.729	0.756	1155	796	404	288	1559	1084	0.191	0.204	0.6451	69	SRR12165859;SRR12166108;SRR12166187;SRR12166190;SRR12166221;SRR12166268;SRR12166435;SRR12166444;SRR12166459;SRR12166464;SRR12166494;SRR12166510;SRR12166573;SRR12166753;SRR12166759;SRR12166775;SRR12166823;SRR12167000;SRR12167145;SRR12167276;SRR12167307;SRR12167315;SRR12167393;SRR12167396;SRR12167499;SRR12167511;SRR12167685;SRR12167727;SRR12167860;SRR12167862;SRR12167867;SRR12167869;SRR12167872;SRR…	chr1	1662623	NA	NA	NA	NA	NA	NA	regular_and_hyper	-	ADAR	4674	0	1.557	A,R,D	ALU	ncRNA_intronic	37	17	0.315	54	0	0	0	0	27	8
chr1	1731188	T	C	No	SLC35E2A	intron_variant	NA	36	33	0.75	0.733	107	64	1436	951	1543	1015	0.695	0.687	0.9256	69	SRR12165859;SRR12166096;SRR12166108;SRR12166187;SRR12166190;SRR12166221;SRR12166268;SRR12166435;SRR12166444;SRR12166459;SRR12166464;SRR12166494;SRR12166510;SRR12166573;SRR12166753;SRR12166759;SRR12166775;SRR12166823;SRR12167000;SRR12167145;SRR12167276;SRR12167315;SRR12167393;SRR12167396;SRR12167397;SRR12167499;SRR12167511;SRR12167685;SRR12167727;SRR12167860;SRR12167862;SRR12167867;SRR12167869;SRR…	chr1	1662627	NA	NA	NA	NA	NA	NA	regular_and_hyper	-	ADAR	4670	0	1.95	A,R,D	ALU	ncRNA_intronic	3	49	0.942	52	3	25	0.893	28	4	29
chr1	1731213	T	C	No	SLC35E2A	intron_variant	NA	40	37	0.833	0.822	765	456	1080	767	1845	1223	0.49	0.521	0.5604	77	SRR12165859;SRR12166096;SRR12166108;SRR12166185;SRR12166187;SRR12166190;SRR12166221;SRR12166268;SRR12166290;SRR12166387;SRR12166435;SRR12166444;SRR12166459;SRR12166464;SRR12166494;SRR12166510;SRR12166573;SRR12166753;SRR12166759;SRR12166775;SRR12166823;SRR12167000;SRR12167145;SRR12167207;SRR12167276;SRR12167315;SRR12167393;SRR12167396;SRR12167397;SRR12167499;SRR12167511;SRR12167685;SRR12167727;SRR…	chr1	1662652	NA	NA	NA	NA	NA	NA	regular_and_hyper	-	ADAR	4645	0	1.449	A,R,D	ALU	ncRNA_intronic	24	37	0.607	61	10	19	0.655	29	17	13
chr1	1731229	T	C	No	SLC35E2A	intron_variant	NA	39	33	0.812	0.733	972	603	772	501	1744	1104	0.357	0.333	0.5743	72	SRR12165859;SRR12166096;SRR12166108;SRR12166184;SRR12166185;SRR12166187;SRR12166190;SRR12166221;SRR12166268;SRR12166290;SRR12166435;SRR12166444;SRR12166459;SRR12166464;SRR12166494;SRR12166573;SRR12166753;SRR12166759;SRR12166775;SRR12166823;SRR12167000;SRR12167145;SRR12167207;SRR12167276;SRR12167315;SRR12167393;SRR12167396;SRR12167397;SRR12167499;SRR12167511;SRR12167685;SRR12167727;SRR12167860;SRR…	chr1	1662668	NA	NA	NA	NA	NA	NA	regular_and_hyper	-	ADAR	4629	0	1.842	A,R	ALU	ncRNA_intronic	34	26	0.433	60	19	13	0.406	32	26	9
chr1	1731233	T	C	No	SLC35E2A	intron_variant	NA	39	30	0.812	0.667	1384	790	373	232	1757	1022	0.176	0.155	0.406	69	SRR12165859;SRR12166096;SRR12166108;SRR12166184;SRR12166185;SRR12166187;SRR12166221;SRR12166290;SRR12166387;SRR12166435;SRR12166444;SRR12166459;SRR12166464;SRR12166494;SRR12166510;SRR12166573;SRR12166753;SRR12166759;SRR12166775;SRR12166823;SRR12167000;SRR12167141;SRR12167145;SRR12167207;SRR12167276;SRR12167315;SRR12167393;SRR12167396;SRR12167397;SRR12167499;SRR12167511;SRR12167685;SRR12167727;SRR…	chr1	1662672	NA	NA	NA	NA	NA	NA	hyper	-	ADAR	4625	0	1.664	A,R	ALU	ncRNA_intronic	47	16	0.254	63	29	9	0.237	38	28	7
chr1	1731249	T	C	No	SLC35E2A	intron_variant	NA	42	39	0.875	0.867	1462	978	596	413	2058	1391	0.261	0.264	0.91	81	SRR12165859;SRR12166096;SRR12166108;SRR12166184;SRR12166185;SRR12166187;SRR12166190;SRR12166221;SRR12166268;SRR12166290;SRR12166387;SRR12166435;SRR12166444;SRR12166459;SRR12166464;SRR12166494;SRR12166510;SRR12166573;SRR12166753;SRR12166759;SRR12166775;SRR12166823;SRR12167000;SRR12167145;SRR12167207;SRR12167276;SRR12167307;SRR12167315;SRR12167393;SRR12167396;SRR12167397;SRR12167499;SRR12167511;SRR…	chr1	1662688	NA	NA	NA	NA	NA	NA	regular_and_hyper	-	ADAR	4609	0	1.379	A,R,D	ALU	ncRNA_intronic	28	29	0.509	57	27	10	0.27	37	29	11
chr1	1731255	T	C	No	SLC35E2A	intron_variant	NA	44	36	0.917	0.8	255	129	1803	1216	2058	1345	0.806	0.727	0.2359	80	SRR12165859;SRR12166096;SRR12166108;SRR12166184;SRR12166185;SRR12166187;SRR12166190;SRR12166221;SRR12166268;SRR12166290;SRR12166387;SRR12166435;SRR12166444;SRR12166459;SRR12166464;SRR12166494;SRR12166510;SRR12166573;SRR12166753;SRR12166759;SRR12166775;SRR12166823;SRR12167000;SRR12167104;SRR12167141;SRR12167145;SRR12167207;SRR12167276;SRR12167307;SRR12167315;SRR12167393;SRR12167396;SRR12167397;SRR…	chr1	1662694	NA	NA	NA	NA	NA	NA	regular_and_hyper	-	ADAR	4603	0	1.842	A,R,D	ALU	ncRNA_intronic	2	52	0.963	54	5	34	0.872	39	9	28
chr1	1731265	T	C	No	SLC35E2A	intron_variant	NA	42	38	0.875	0.844	486	284	1536	1087	2022	1371	0.666	0.674	0.8899	80	SRR12165859;SRR12166096;SRR12166108;SRR12166184;SRR12166185;SRR12166187;SRR12166190;SRR12166221;SRR12166268;SRR12166290;SRR12166435;SRR12166444;SRR12166459;SRR12166464;SRR12166494;SRR12166510;SRR12166573;SRR12166753;SRR12166759;SRR12166775;SRR12166823;SRR12167000;SRR12167104;SRR12167141;SRR12167145;SRR12167207;SRR12167276;SRR12167315;SRR12167393;SRR12167396;SRR12167397;SRR12167499;SRR12167511;SRR…	chr1	1662704	NA	NA	NA	NA	NA	NA	hyper	-	ADAR	4593	0	1.95	A,R,D	ALU	ncRNA_intronic	7	49	0.875	56	11	28	0.718	39	14	22
chr1	1731268	T	C	No	SLC35E2A	intron_variant	NA	42	37	0.875	0.822	1136	741	860	598	1996	1339	0.383	0.374	0.8224	79	SRR12165859;SRR12166096;SRR12166108;SRR12166184;SRR12166185;SRR12166187;SRR12166190;SRR12166221;SRR12166268;SRR12166290;SRR12166435;SRR12166444;SRR12166459;SRR12166464;SRR12166494;SRR12166510;SRR12166573;SRR12166753;SRR12166759;SRR12166775;SRR12166823;SRR12167000;SRR12167104;SRR12167141;SRR12167145;SRR12167207;SRR12167276;SRR12167315;SRR12167393;SRR12167396;SRR12167397;SRR12167499;SRR12167511;SRR…	chr1	1662707	NA	NA	NA	NA	NA	NA	regular_and_hyper	-	ADAR	4590	0	1.842	A,R,D	ALU	ncRNA_intronic	23	33	0.589	56	23	15	0.395	38	24	9
chr1	1731269	T	C	No	SLC35E2A	intron_variant	NA	43	37	0.896	0.822	493	278	1551	1079	2044	1357	0.685	0.657	0.6392	80	SRR12165859;SRR12166096;SRR12166108;SRR12166184;SRR12166185;SRR12166187;SRR12166190;SRR12166221;SRR12166268;SRR12166290;SRR12166387;SRR12166435;SRR12166444;SRR12166459;SRR12166464;SRR12166494;SRR12166510;SRR12166573;SRR12166753;SRR12166759;SRR12166775;SRR12166823;SRR12167000;SRR12167104;SRR12167141;SRR12167145;SRR12167207;SRR12167276;SRR12167315;SRR12167393;SRR12167396;SRR12167397;SRR12167499;SRR…	chr1	1662708	NA	NA	NA	NA	NA	NA	regular_and_hyper	-	ADAR	4589	0	1.95	A,R,D	ALU	ncRNA_intronic	8	48	0.857	56	10	28	0.737	38	14	19
chr1	1731290	T	C	No	SLC35E2A	intron_variant	NA	42	38	0.875	0.844	1049	651	1005	717	2054	1368	0.428	0.44	0.7809	80	SRR12165859;SRR12166096;SRR12166108;SRR12166184;SRR12166185;SRR12166187;SRR12166190;SRR12166221;SRR12166268;SRR12166290;SRR12166387;SRR12166435;SRR12166444;SRR12166459;SRR12166464;SRR12166494;SRR12166510;SRR12166573;SRR12166753;SRR12166759;SRR12166775;SRR12166823;SRR12167000;SRR12167104;SRR12167145;SRR12167207;SRR12167276;SRR12167315;SRR12167393;SRR12167396;SRR12167397;SRR12167499;SRR12167511;SRR…	chr1	1662729	NA	NA	NA	NA	NA	NA	regular_and_hyper	-	ADAR	4568	0	1.842	A,R,D	ALU	ncRNA_intronic	20	39	0.661	59	25	10	0.286	35	18	9
chr1	1731294	T	C	No	SLC35E2A	intron_variant	NA	42	36	0.875	0.8	518	276	1459	1021	1977	1297	0.64	0.633	0.9069	78	SRR12165859;SRR12166096;SRR12166108;SRR12166184;SRR12166185;SRR12166187;SRR12166190;SRR12166221;SRR12166268;SRR12166290;SRR12166387;SRR12166435;SRR12166444;SRR12166459;SRR12166464;SRR12166494;SRR12166510;SRR12166573;SRR12166753;SRR12166759;SRR12166775;SRR12166823;SRR12167000;SRR12167104;SRR12167145;SRR12167207;SRR12167276;SRR12167315;SRR12167393;SRR12167396;SRR12167397;SRR12167499;SRR12167511;SRR…	chr1	1662733	NA	NA	NA	NA	NA	NA	regular_and_hyper	-	ADAR	4564	0	1.95	A,R,D	ALU	ncRNA_intronic	9	44	0.83	53	13	19	0.594	32	13	14
chr1	1731295	T	C	No	SLC35E2A	intron_variant	NA	42	34	0.875	0.756	1237	737	684	493	1921	1230	0.322	0.307	0.6832	76	SRR12165859;SRR12166096;SRR12166108;SRR12166184;SRR12166185;SRR12166187;SRR12166190;SRR12166221;SRR12166268;SRR12166290;SRR12166387;SRR12166435;SRR12166444;SRR12166459;SRR12166464;SRR12166494;SRR12166510;SRR12166573;SRR12166753;SRR12166759;SRR12166775;SRR12166823;SRR12167000;SRR12167104;SRR12167145;SRR12167207;SRR12167276;SRR12167315;SRR12167393;SRR12167396;SRR12167397;SRR12167499;SRR12167511;SRR…	chr1	1662734	NA	NA	NA	NA	NA	NA	regular_and_hyper	-	ADAR	4563	0	1.95	A,R	ALU	ncRNA_intronic	30	24	0.444	54	22	8	0.267	30	23	4
chr1	1731315	T	C	No	SLC35E2A	intron_variant	NA	39	34	0.812	0.756	1107	749	583	410	1690	1159	0.279	0.266	0.7084	73	SRR12165859;SRR12166096;SRR12166108;SRR12166184;SRR12166185;SRR12166187;SRR12166190;SRR12166221;SRR12166268;SRR12166290;SRR12166435;SRR12166444;SRR12166459;SRR12166464;SRR12166494;SRR12166510;SRR12166573;SRR12166753;SRR12166759;SRR12166775;SRR12166823;SRR12167000;SRR12167145;SRR12167207;SRR12167315;SRR12167393;SRR12167396;SRR12167397;SRR12167499;SRR12167511;SRR12167685;SRR12167727;SRR12167860;SRR…	chr1	1662754	NA	NA	NA	NA	NA	NA	regular_and_hyper	-	ADAR	4543	0	1.842	A,R,D	ALU	ncRNA_intronic	25	26	0.51	51	18	9	0.333	27	16	7
chr1	1731325	T	C	No	SLC35E2A	intron_variant	NA	39	34	0.812	0.756	275	143	1379	983	1654	1126	0.681	0.662	0.7937	73	SRR12165859;SRR12166096;SRR12166108;SRR12166184;SRR12166185;SRR12166187;SRR12166190;SRR12166221;SRR12166268;SRR12166290;SRR12166435;SRR12166444;SRR12166459;SRR12166464;SRR12166494;SRR12166510;SRR12166573;SRR12166753;SRR12166759;SRR12166775;SRR12166823;SRR12167000;SRR12167145;SRR12167207;SRR12167315;SRR12167393;SRR12167396;SRR12167397;SRR12167499;SRR12167511;SRR12167685;SRR12167727;SRR12167860;SRR…	chr1	1662764	NA	NA	NA	NA	NA	NA	regular	-	ADAR	4533	0	1.842	A,R,D	ALU	ncRNA_intronic	2	48	0.96	50	4	21	0.84	25	6	17
chr1	1731742	T	C	No	SLC35E2A	intron_variant	NA	31	18	0.646	0.4	745	420	269	133	1014	553	0.168	0.098	0.0126	49	SRR12166096;SRR12166108;SRR12166184;SRR12166190;SRR12166221;SRR12166268;SRR12166290;SRR12166435;SRR12166459;SRR12166464;SRR12166494;SRR12166573;SRR12166753;SRR12166759;SRR12166775;SRR12166823;SRR12167000;SRR12167145;SRR12167207;SRR12167393;SRR12167396;SRR12167499;SRR12167685;SRR12167727;SRR12167860;SRR12167862;SRR12167867;SRR12167869;SRR12167872;SRR12167875;SRR12167879;SRR12166237;SRR12166310;SRR…	chr1	1663181	NA	NA	NA	NA	NA	NA	regular_and_hyper	-	ADAR	4116	0	1.379	A	ALU	ncRNA_intronic	0	0	0	0	14	10	0.417	24	21	7
chr1	1731783	T	C	No	SLC35E2A	intron_variant	NA	30	21	0.625	0.467	736	458	233	154	969	612	0.154	0.119	0.2196	51	SRR12165859;SRR12166096;SRR12166108;SRR12166184;SRR12166221;SRR12166268;SRR12166435;SRR12166459;SRR12166494;SRR12166510;SRR12166573;SRR12166753;SRR12166759;SRR12166775;SRR12166823;SRR12167000;SRR12167145;SRR12167207;SRR12167393;SRR12167396;SRR12167499;SRR12167685;SRR12167727;SRR12167860;SRR12167862;SRR12167867;SRR12167869;SRR12167872;SRR12167875;SRR12167879;SRR12165815;SRR12166237;SRR12166246;SRR…	chr1	1663222	NA	NA	NA	NA	NA	NA	regular	-	ADAR	4075	0	1.842	A,R	ALU	ncRNA_intronic	20	3	0.13	23	18	9	0.333	27	17	8
chr1	1732121	T	C	No	SLC35E2A	intron_variant	NA	31	25	0.646	0.556	838	585	261	190	1099	775	0.156	0.134	0.4488	56	SRR12165859;SRR12166096;SRR12166108;SRR12166185;SRR12166268;SRR12166435;SRR12166459;SRR12166464;SRR12166494;SRR12166510;SRR12166573;SRR12166753;SRR12166759;SRR12166775;SRR12166823;SRR12167141;SRR12167145;SRR12167207;SRR12167307;SRR12167393;SRR12167396;SRR12167499;SRR12167685;SRR12167727;SRR12167860;SRR12167862;SRR12167867;SRR12167869;SRR12167872;SRR12167875;SRR12167879;SRR12165815;SRR12166237;SRR…	chr1	1663560	NA	NA	NA	NA	NA	NA	regular_and_hyper	-	ADAR	3737	0	1.842	A,R	ALU	ncRNA_intronic	28	7	0.2	35	27	6	0.182	33	14	10
chr1	1732131	T	C	No	SLC35E2A	intron_variant	NA	25	21	0.521	0.467	699	521	183	146	882	667	0.11	0.101	0.7275	46	SRR12166108;SRR12166435;SRR12166464;SRR12166494;SRR12166510;SRR12166573;SRR12166753;SRR12166759;SRR12166775;SRR12166823;SRR12167141;SRR12167145;SRR12167207;SRR12167393;SRR12167396;SRR12167499;SRR12167685;SRR12167727;SRR12167860;SRR12167862;SRR12167867;SRR12167869;SRR12167872;SRR12167875;SRR12167879;SRR12165815;SRR12166237;SRR12166246;SRR12166310;SRR12166321;SRR12166331;SRR12166682;SRR12166740;SRR…	chr1	1663570	NA	NA	NA	NA	NA	NA	regular	-	ADAR	3727	0	1.95	A,R	ALU	ncRNA_intronic	0	0	0	0	0	0	0	0	17	8
chr1	1732190	T	C	No	SLC35E2A	intron_variant	NA	33	21	0.688	0.467	710	387	483	282	1193	669	0.278	0.197	0.0744	54	SRR12165859;SRR12166096;SRR12166185;SRR12166221;SRR12166268;SRR12166435;SRR12166459;SRR12166464;SRR12166494;SRR12166510;SRR12166573;SRR12166753;SRR12166759;SRR12166775;SRR12166823;SRR12167000;SRR12167145;SRR12167207;SRR12167315;SRR12167393;SRR12167396;SRR12167397;SRR12167499;SRR12167511;SRR12167685;SRR12167727;SRR12167860;SRR12167862;SRR12167867;SRR12167869;SRR12167872;SRR12167875;SRR12167879;SRR…	chr1	1663629	NA	NA	NA	NA	NA	NA	regular	-	ADAR	3668	0	1.842	A,R	ALU	ncRNA_intronic	27	19	0.413	46	11	12	0.522	23	0	0
chr1	1732236	T	C	No	SLC35E2A	intron_variant	NA	25	9	0.521	0.2	660	177	165	73	825	250	0.103	0.058	0.0686	34	SRR12165859;SRR12166185;SRR12166268;SRR12166435;SRR12166444;SRR12166464;SRR12166494;SRR12166510;SRR12166573;SRR12166753;SRR12166759;SRR12166775;SRR12166823;SRR12167000;SRR12167145;SRR12167315;SRR12167499;SRR12167511;SRR12167860;SRR12167862;SRR12167867;SRR12167869;SRR12167872;SRR12167875;SRR12167879;SRR12165815;SRR12166321;SRR12166331;SRR12166554;SRR12166682;SRR12166832;SRR12166904;SRR12166924;SRR…	chr1	1663675	NA	NA	NA	NA	NA	NA	regular	-	ADAR	3622	0	1.449	A,R	ALU	ncRNA_intronic	26	5	0.161	31	0	0	0	0	0	0
chr1	6223184	T	C	No	ICMT	3_prime_UTR_variant	NA	31	23	0.646	0.511	1011	643	206	135	1217	778	0.11	0.089	0.28	54	SRR12166096;SRR12166108;SRR12166110;SRR12166185;SRR12166187;SRR12166192;SRR12166221;SRR12166268;SRR12166355;SRR12166435;SRR12166459;SRR12166464;SRR12166494;SRR12166510;SRR12166573;SRR12166753;SRR12166759;SRR12166775;SRR12166823;SRR12167000;SRR12167145;SRR12167276;SRR12167393;SRR12167397;SRR12167685;SRR12167862;SRR12167867;SRR12167869;SRR12167872;SRR12167875;SRR12167879;SRR12165815;SRR12166180;SRR…	chr1	6283244	NA	NA	NA	NA	promoter_flanking_region	ENSR00000345796	regular_and_hyper	-	ADAR	19100	0	1.842	A,R,D	ALU	UTR3	0	0	0	0	28	8	0.222	36	25	5
chr1	6223200	T	C	No	ICMT	3_prime_UTR_variant	NA	38	27	0.792	0.6	735	464	674	392	1409	856	0.373	0.27	0.0292	65	SRR12165859;SRR12166096;SRR12166108;SRR12166110;SRR12166184;SRR12166185;SRR12166187;SRR12166190;SRR12166192;SRR12166221;SRR12166268;SRR12166290;SRR12166435;SRR12166459;SRR12166464;SRR12166494;SRR12166510;SRR12166573;SRR12166753;SRR12166759;SRR12166775;SRR12166823;SRR12167000;SRR12167141;SRR12167145;SRR12167207;SRR12167397;SRR12167499;SRR12167511;SRR12167685;SRR12167727;SRR12167860;SRR12167862;SRR…	chr1	6283260	NA	NA	NA	NA	promoter_flanking_region	ENSR00000345796	regular	-	ADAR	19116	0	1.557	A,R,D	ALU	UTR3	18	13	0.419	31	22	15	0.405	37	13	11
chr1	6223245	T	C	No	ICMT	3_prime_UTR_variant	NA	30	21	0.625	0.467	764	454	260	132	1024	586	0.159	0.102	0.0415	51	SRR12165859;SRR12166096;SRR12166110;SRR12166184;SRR12166187;SRR12166190;SRR12166192;SRR12166268;SRR12166435;SRR12166459;SRR12166464;SRR12166494;SRR12166510;SRR12166753;SRR12166759;SRR12166775;SRR12166823;SRR12167000;SRR12167141;SRR12167145;SRR12167397;SRR12167499;SRR12167511;SRR12167727;SRR12167860;SRR12167862;SRR12167867;SRR12167869;SRR12167875;SRR12167879;SRR12165815;SRR12166237;SRR12166246;SRR…	chr1	6283305	NA	NA	NA	NA	promoter_flanking_region	ENSR00000345796	regular	-	ADAR	19161	0	1.95	A,R,D	ALU	UTR3	21	4	0.16	25	16	8	0.333	24	0	0
chr1	6223246	T	C	No	ICMT	3_prime_UTR_variant	NA	32	21	0.667	0.467	772	430	322	166	1094	596	0.196	0.126	0.0325	53	SRR12165859;SRR12166096;SRR12166110;SRR12166184;SRR12166185;SRR12166187;SRR12166190;SRR12166192;SRR12166268;SRR12166290;SRR12166435;SRR12166459;SRR12166464;SRR12166494;SRR12166510;SRR12166753;SRR12166759;SRR12166775;SRR12166823;SRR12167000;SRR12167141;SRR12167145;SRR12167397;SRR12167499;SRR12167511;SRR12167727;SRR12167860;SRR12167867;SRR12167869;SRR12167872;SRR12167875;SRR12167879;SRR12165815;SRR…	chr1	6283306	NA	NA	NA	NA	promoter_flanking_region	ENSR00000345796	regular	-	ADAR	19162	0	1.842	A,R,D	ALU	UTR3	18	7	0.28	25	14	10	0.417	24	0	0
chr1	6223288	T	C	No	ICMT	3_prime_UTR_variant	NA	26	12	0.542	0.267	613	263	152	57	765	320	0.109	0.047	0.004	38	SRR12165859;SRR12166110;SRR12166184;SRR12166185;SRR12166187;SRR12166190;SRR12166192;SRR12166268;SRR12166435;SRR12166459;SRR12166494;SRR12166510;SRR12166753;SRR12166775;SRR12166823;SRR12167000;SRR12167141;SRR12167145;SRR12167685;SRR12167727;SRR12167860;SRR12167867;SRR12167869;SRR12167872;SRR12167875;SRR12167879;SRR12166237;SRR12166246;SRR12166264;SRR12166310;SRR12166321;SRR12166331;SRR12166740;SRR…	chr1	6283348	NA	NA	NA	NA	promoter_flanking_region	ENSR00000345796	regular_and_hyper	-	ADAR	19204	1	1.149	A,R,D	ALU	UTR3	18	2	0.1	20	0	0	0	0	0	0
chr1	6223305	T	C	No	ICMT	3_prime_UTR_variant	NA	24	10	0.5	0.222	459	145	232	122	691	267	0.166	0.105	0.1352	34	SRR12165859;SRR12166185;SRR12166187;SRR12166190;SRR12166192;SRR12166268;SRR12166290;SRR12166435;SRR12166459;SRR12166464;SRR12166494;SRR12166510;SRR12166753;SRR12166775;SRR12166823;SRR12167000;SRR12167145;SRR12167511;SRR12167727;SRR12167860;SRR12167867;SRR12167869;SRR12167872;SRR12167875;SRR12166237;SRR12166246;SRR12166264;SRR12166310;SRR12166321;SRR12166331;SRR12166740;SRR12166747;SRR12166748;SRR…	chr1	6283365	NA	NA	NA	NA	promoter_flanking_region	ENSR00000345796	regular_and_hyper	-	ADAR	19221	1	1.149	A,R,D	ALU	UTR3	14	6	0.3	20	0	0	0	0	0	0
chr1	6522089	T	C	No	NOL9	3_prime_UTR_variant	NA	27	22	0.562	0.489	632	464	137	117	769	581	0.104	0.101	0.9052	49	SRR12165859;SRR12166184;SRR12166187;SRR12166192;SRR12166268;SRR12166435;SRR12166444;SRR12166510;SRR12166573;SRR12166753;SRR12166759;SRR12166775;SRR12166823;SRR12167000;SRR12167104;SRR12167141;SRR12167207;SRR12167393;SRR12167396;SRR12167397;SRR12167499;SRR12167511;SRR12167727;SRR12167869;SRR12167872;SRR12167875;SRR12167879;SRR12166237;SRR12166264;SRR12166310;SRR12166321;SRR12166331;SRR12166346;SRR…	chr1	6582149	NA	NA	NA	NA	promoter_flanking_region	ENSR00000345930	regular	-	ADAR	35	0	1.842	A,R,D	ALU	UTR3	23	8	0.258	31	0	0	0	0	0	0
chr1	6522116	T	C	No	NOL9	3_prime_UTR_variant	NA	33	27	0.688	0.6	674	510	239	204	913	714	0.177	0.176	0.9876	60	SRR12165859;SRR12166096;SRR12166108;SRR12166110;SRR12166184;SRR12166187;SRR12166268;SRR12166290;SRR12166435;SRR12166444;SRR12166464;SRR12166494;SRR12166510;SRR12166573;SRR12166753;SRR12166759;SRR12166775;SRR12166823;SRR12167000;SRR12167104;SRR12167141;SRR12167145;SRR12167207;SRR12167393;SRR12167396;SRR12167397;SRR12167499;SRR12167511;SRR12167727;SRR12167867;SRR12167869;SRR12167872;SRR12167879;SRR…	chr1	6582176	NA	NA	NA	NA	promoter_flanking_region	ENSR00000345930	regular	-	ADAR	62	0	1.379	A,R,D	ALU	UTR3	21	7	0.25	28	27	11	0.289	38	15	7
chr1	6522161	T	C	No	NOL9	3_prime_UTR_variant	NA	29	18	0.604	0.4	534	327	209	110	743	437	0.17	0.1	0.0198	47	SRR12165859;SRR12166096;SRR12166108;SRR12166110;SRR12166192;SRR12166290;SRR12166435;SRR12166444;SRR12166459;SRR12166464;SRR12166573;SRR12166753;SRR12166759;SRR12166775;SRR12166823;SRR12167000;SRR12167104;SRR12167141;SRR12167145;SRR12167393;SRR12167396;SRR12167397;SRR12167499;SRR12167511;SRR12167727;SRR12167862;SRR12167867;SRR12167869;SRR12167872;SRR12166264;SRR12166310;SRR12166321;SRR12166331;SRR…	chr1	6582221	NA	NA	NA	NA	promoter_flanking_region	ENSR00000345930	regular	-	ADAR	73	0	1.842	A,R,D	ALU	UTR3	23	5	0.179	28	19	8	0.296	27	12	10
chr1	6522293	T	C	No	NOL9	3_prime_UTR_variant	NA	27	20	0.562	0.444	690	421	158	108	848	529	0.108	0.092	0.4949	47	SRR12165859;SRR12166192;SRR12166268;SRR12166444;SRR12166459;SRR12166464;SRR12166510;SRR12166573;SRR12166753;SRR12166759;SRR12166775;SRR12166823;SRR12167000;SRR12167104;SRR12167141;SRR12167145;SRR12167207;SRR12167396;SRR12167397;SRR12167499;SRR12167511;SRR12167685;SRR12167727;SRR12167860;SRR12167867;SRR12167872;SRR12167879;SRR12165815;SRR12166237;SRR12166264;SRR12166310;SRR12166321;SRR12166331;SRR…	chr1	6582353	NA	NA	NA	NA	promoter_flanking_region	ENSR00000345930	regular_and_hyper	-	ADAR	59	0	1.842	A,R,D	ALU	UTR3	20	9	0.31	29	0	0	0	0	0	0
chr1	6523006	T	C	No	NOL9	3_prime_UTR_variant	NA	26	21	0.542	0.467	604	420	139	118	743	538	0.101	0.103	0.9324	47	SRR12165859;SRR12166096;SRR12166187;SRR12166221;SRR12166268;SRR12166444;SRR12166464;SRR12166510;SRR12166573;SRR12166753;SRR12166775;SRR12166823;SRR12167000;SRR12167145;SRR12167393;SRR12167396;SRR12167499;SRR12167511;SRR12167685;SRR12167727;SRR12167860;SRR12167862;SRR12167867;SRR12167869;SRR12167872;SRR12167875;SRR12165815;SRR12166264;SRR12166310;SRR12166321;SRR12166331;SRR12166740;SRR12166747;SRR…	chr1	6583066	NA	NA	NA	NA	promoter_flanking_region	ENSR00000345930	regular_and_hyper	-	ADAR	772	0	0.863	A,R	ALU	UTR3	32	4	0.111	36	19	5	0.208	24	0	0
chr1	6523323	T	C	No	NOL9	3_prime_UTR_variant	NA	26	26	0.542	0.578	573	540	196	166	769	706	0.135	0.135	0.9977	52	SRR12165859;SRR12166185;SRR12166221;SRR12166435;SRR12166459;SRR12166464;SRR12166494;SRR12166510;SRR12166573;SRR12166753;SRR12166759;SRR12166775;SRR12166823;SRR12167000;SRR12167104;SRR12167141;SRR12167207;SRR12167396;SRR12167499;SRR12167511;SRR12167727;SRR12167862;SRR12167869;SRR12167872;SRR12167875;SRR12167879;SRR12165815;SRR12166237;SRR12166246;SRR12166264;SRR12166310;SRR12166321;SRR12166331;SRR…	chr1	6583383	NA	NA	NA	NA	promoter_flanking_region	ENSR00000345930	regular_and_hyper	-	ADAR	1089	0	1.842	A,R,D	ALU	UTR3	25	11	0.306	36	0	0	0	0	0	0
chr1	6523478	T	C	No	NOL9	3_prime_UTR_variant	NA	19	23	0.396	0.511	435	474	133	159	568	633	0.096	0.127	0.2762	42	SRR12165859;SRR12166268;SRR12166435;SRR12166464;SRR12166494;SRR12166510;SRR12166573;SRR12166759;SRR12166775;SRR12166823;SRR12167145;SRR12167207;SRR12167396;SRR12167499;SRR12167511;SRR12167862;SRR12167867;SRR12167872;SRR12167879;SRR12165815;SRR12166180;SRR12166237;SRR12166264;SRR12166310;SRR12166321;SRR12166331;SRR12166346;SRR12166682;SRR12166747;SRR12166783;SRR12166832;SRR12166904;SRR12166910;SRR…	chr1	6583538	NA	NA	NA	NA	promoter_flanking_region	ENSR00000345930	regular_and_hyper	-	ADAR	1134	0	1.557	A,R,D	ALU	UTR3	27	5	0.156	32	0	0	0	0	0	0
chr1	6525028	T	C	No	NOL9	3_prime_UTR_variant	NA	26	11	0.542	0.244	507	186	269	101	776	287	0.193	0.086	0.0045	37	SRR12166184;SRR12166187;SRR12166192;SRR12166268;SRR12166290;SRR12166435;SRR12166459;SRR12166464;SRR12166494;SRR12166510;SRR12166573;SRR12166753;SRR12166759;SRR12166775;SRR12166823;SRR12167000;SRR12167141;SRR12167145;SRR12167499;SRR12167511;SRR12167860;SRR12167862;SRR12167867;SRR12167869;SRR12167872;SRR12167875;SRR12165815;SRR12166237;SRR12166264;SRR12166310;SRR12166321;SRR12166331;SRR12166554;SRR…	chr1	6585088	NA	NA	NA	NA	NA	NA	regular	-	ADAR	249	0	1.842	A,R,D	ALU	UTR3	0	0	0	0	0	0	0	0	0	0
chr1	6525034	T	C	No	NOL9	3_prime_UTR_variant	NA	24	12	0.5	0.267	559	255	155	59	714	314	0.111	0.051	0.0075	36	SRR12165859;SRR12166184;SRR12166187;SRR12166192;SRR12166290;SRR12166435;SRR12166459;SRR12166494;SRR12166510;SRR12166573;SRR12166753;SRR12166759;SRR12166775;SRR12166823;SRR12167000;SRR12167141;SRR12167145;SRR12167499;SRR12167860;SRR12167862;SRR12167867;SRR12167869;SRR12167872;SRR12167875;SRR12165815;SRR12166237;SRR12166264;SRR12166310;SRR12166321;SRR12166331;SRR12166554;SRR12166682;SRR12166747;SRR…	chr1	6585094	NA	NA	NA	NA	NA	NA	regular_and_hyper	-	ADAR	255	0	1.449	A,R,D	ALU	UTR3	17	5	0.227	22	0	0	0	0	0	0
chr1	9927378	T	C	No	LZIC	3_prime_UTR_variant	NA	36	31	0.75	0.689	918	812	261	217	1179	1029	0.164	0.141	0.3267	67	SRR12166096;SRR12166108;SRR12166110;SRR12166185;SRR12166187;SRR12166190;SRR12166268;SRR12166290;SRR12166435;SRR12166459;SRR12166464;SRR12166494;SRR12166510;SRR12166573;SRR12166753;SRR12166823;SRR12167000;SRR12167104;SRR12167141;SRR12167145;SRR12167207;SRR12167276;SRR12167393;SRR12167396;SRR12167397;SRR12167499;SRR12167511;SRR12167685;SRR12167727;SRR12167860;SRR12167862;SRR12167867;SRR12167869;SRR…	chr1	9987436	NA	NA	NA	["RUNX3"]	promoter_flanking_region	ENSR00000346914	regular_and_hyper	-	ADAR	3867	0	1.842	A,R	ALU	UTR3	0	0	0	0	29	6	0.171	35	36	9
chr1	9927387	T	C	No	LZIC	3_prime_UTR_variant	NA	24	20	0.5	0.444	721	586	147	113	868	699	0.082	0.074	0.6792	44	SRR12166108;SRR12166110;SRR12166185;SRR12166187;SRR12166290;SRR12166435;SRR12166459;SRR12166464;SRR12166494;SRR12166510;SRR12166573;SRR12166759;SRR12166775;SRR12166823;SRR12167000;SRR12167207;SRR12167396;SRR12167397;SRR12167499;SRR12167860;SRR12167862;SRR12167867;SRR12167875;SRR12167879;SRR12166180;SRR12166246;SRR12166310;SRR12166321;SRR12166554;SRR12166736;SRR12166924;SRR12166971;SRR12166978;SRR…	chr1	9987445	NA	NA	NA	["RUNX3"]	promoter_flanking_region	ENSR00000346914	regular_and_hyper	-	ADAR	3858	0	1.449	A,R	ALU	UTR3	0	0	0	0	0	0	0	0	38	8
chr1	9927390	T	C	No	LZIC	3_prime_UTR_variant	NA	25	23	0.521	0.511	737	637	153	137	890	774	0.085	0.093	0.6956	48	SRR12166108;SRR12166110;SRR12166187;SRR12166190;SRR12166459;SRR12166464;SRR12166494;SRR12166573;SRR12166775;SRR12166823;SRR12167000;SRR12167141;SRR12167145;SRR12167276;SRR12167393;SRR12167396;SRR12167397;SRR12167499;SRR12167685;SRR12167727;SRR12167860;SRR12167862;SRR12167872;SRR12167875;SRR12167879;SRR12166237;SRR12166246;SRR12166310;SRR12166321;SRR12166554;SRR12166736;SRR12166783;SRR12166832;SRR…	chr1	9987448	NA	NA	NA	["RUNX3"]	promoter_flanking_region	ENSR00000346914	regular_and_hyper	-	ADAR	3855	0	1.449	A,R,D	ALU	UTR3	0	0	0	0	0	0	0	0	38	8
chr1	9927412	T	C	No	LZIC	3_prime_UTR_variant	NA	36	34	0.75	0.756	741	660	431	461	1172	1121	0.266	0.307	0.3205	70	SRR12166096;SRR12166108;SRR12166110;SRR12166185;SRR12166187;SRR12166190;SRR12166268;SRR12166290;SRR12166444;SRR12166459;SRR12166464;SRR12166494;SRR12166510;SRR12166573;SRR12166753;SRR12166759;SRR12166775;SRR12166823;SRR12167000;SRR12167104;SRR12167141;SRR12167145;SRR12167207;SRR12167276;SRR12167393;SRR12167396;SRR12167397;SRR12167499;SRR12167511;SRR12167685;SRR12167727;SRR12167860;SRR12167862;SRR…	chr1	9987470	NA	NA	NA	["RUNX3"]	promoter_flanking_region	ENSR00000346914	regular_and_hyper	-	ADAR	3833	0	1.842	A,R,D	ALU	UTR3	0	0	0	0	28	10	0.263	38	29	18
chr1	9927422	T	C	No	LZIC	3_prime_UTR_variant	NA	30	33	0.625	0.733	771	845	237	245	1008	1090	0.142	0.164	0.4215	63	SRR12166096;SRR12166108;SRR12166110;SRR12166185;SRR12166187;SRR12166268;SRR12166290;SRR12166444;SRR12166459;SRR12166464;SRR12166494;SRR12166510;SRR12166573;SRR12166753;SRR12166775;SRR12166823;SRR12167000;SRR12167104;SRR12167141;SRR12167145;SRR12167207;SRR12167396;SRR12167397;SRR12167499;SRR12167511;SRR12167685;SRR12167727;SRR12167860;SRR12167862;SRR12167879;SRR12165815;SRR12166180;SRR12166237;SRR…	chr1	9987480	NA	NA	NA	["RUNX3"]	promoter_flanking_region	ENSR00000346914	regular_and_hyper	-	ADAR	3823	0	1.842	A,R,D	ALU	UTR3	0	0	0	0	31	5	0.139	36	30	13
chr1	9927426	T	C	No	LZIC	3_prime_UTR_variant	NA	33	34	0.688	0.756	545	532	558	593	1103	1125	0.339	0.392	0.2974	67	SRR12166096;SRR12166108;SRR12166110;SRR12166185;SRR12166187;SRR12166190;SRR12166268;SRR12166290;SRR12166444;SRR12166459;SRR12166494;SRR12166510;SRR12166573;SRR12166753;SRR12166759;SRR12166775;SRR12166823;SRR12167000;SRR12167104;SRR12167141;SRR12167145;SRR12167207;SRR12167396;SRR12167397;SRR12167499;SRR12167511;SRR12167685;SRR12167727;SRR12167860;SRR12167862;SRR12167872;SRR12167875;SRR12167879;SRR…	chr1	9987484	NA	NA	NA	["EGR1", "RUNX3"]	promoter_flanking_region	ENSR00000346914	regular_and_hyper	-	ADAR	3819	0	1.95	A,R,D	ALU	UTR3	0	0	0	0	21	14	0.4	35	12	30
chr1	9927466	T	C	No	LZIC	3_prime_UTR_variant	NA	25	18	0.521	0.4	523	388	169	106	692	494	0.126	0.087	0.1481	43	SRR12166096;SRR12166108;SRR12166110;SRR12166185;SRR12166187;SRR12166190;SRR12166435;SRR12166459;SRR12166494;SRR12166510;SRR12166573;SRR12166753;SRR12166759;SRR12166775;SRR12166823;SRR12167000;SRR12167104;SRR12167141;SRR12167145;SRR12167397;SRR12167499;SRR12167511;SRR12167685;SRR12167860;SRR12167862;SRR12166180;SRR12166237;SRR12166246;SRR12166310;SRR12166321;SRR12166659;SRR12166682;SRR12166736;SRR…	chr1	9987524	NA	NA	NA	["EGR1", "RUNX3"]	promoter_flanking_region	ENSR00000346914	regular_and_hyper	-	ADAR	3779	0	1.95	A,R	ALU	UTR3	0	0	0	0	18	4	0.182	22	11	10
chr1	9927799	T	C	No	LZIC	3_prime_UTR_variant	NA	24	14	0.5	0.311	614	312	261	123	875	435	0.148	0.086	0.0534	38	SRR12166108;SRR12166110;SRR12166184;SRR12166185;SRR12166187;SRR12166190;SRR12166268;SRR12166290;SRR12166435;SRR12166459;SRR12166464;SRR12166494;SRR12166510;SRR12166753;SRR12166775;SRR12167000;SRR12167145;SRR12167397;SRR12167511;SRR12167685;SRR12167727;SRR12167860;SRR12167869;SRR12167872;SRR12166237;SRR12166246;SRR12166310;SRR12166321;SRR12166331;SRR12166346;SRR12166659;SRR12166748;SRR12167247;SRR…	chr1	9987857	NA	NA	NA	NA	promoter_flanking_region	ENSR00000346914	regular_and_hyper	-	ADAR	3446	0	1.842	A,R,D	ALU	UTR3	0	0	0	0	0	0	0	0	23	14
chr1	9927812	T	C	No	LZIC	3_prime_UTR_variant	NA	25	18	0.521	0.4	454	266	409	262	863	528	0.25	0.2	0.3482	43	SRR12166096;SRR12166108;SRR12166110;SRR12166185;SRR12166187;SRR12166190;SRR12166268;SRR12166290;SRR12166435;SRR12166459;SRR12166464;SRR12166494;SRR12166510;SRR12166753;SRR12166775;SRR12167000;SRR12167141;SRR12167145;SRR12167397;SRR12167511;SRR12167685;SRR12167727;SRR12167860;SRR12167869;SRR12167872;SRR12166237;SRR12166246;SRR12166310;SRR12166321;SRR12166331;SRR12166346;SRR12166659;SRR12166682;SRR…	chr1	9987870	NA	NA	NA	NA	promoter_flanking_region	ENSR00000346914	regular_and_hyper	-	ADAR	3433	0	1.842	A,R,D	ALU	UTR3	0	0	0	0	13	9	0.409	22	24	14
chr1	9927838	T	C	No	LZIC	3_prime_UTR_variant	NA	24	14	0.5	0.311	572	295	241	163	813	458	0.143	0.113	0.3937	38	SRR12166096;SRR12166108;SRR12166110;SRR12166185;SRR12166187;SRR12166190;SRR12166268;SRR12166290;SRR12166459;SRR12166464;SRR12166494;SRR12166510;SRR12166753;SRR12166775;SRR12167141;SRR12167145;SRR12167207;SRR12167307;SRR12167396;SRR12167397;SRR12167511;SRR12167685;SRR12167727;SRR12167860;SRR12166331;SRR12166346;SRR12166659;SRR12166748;SRR12167206;SRR12167247;SRR12167267;SRR12167270;SRR12167279;SRR…	chr1	9987896	NA	NA	NA	NA	promoter_flanking_region	ENSR00000346914	regular_and_hyper	-	ADAR	3407	0	1.95	A,R,D	ALU	UTR3	0	0	0	0	21	13	0.382	34	26	14
chr1	9927840	T	C	No	LZIC	3_prime_UTR_variant	NA	25	14	0.521	0.311	656	365	189	106	845	471	0.118	0.073	0.0797	39	SRR12166096;SRR12166108;SRR12166110;SRR12166185;SRR12166187;SRR12166190;SRR12166268;SRR12166290;SRR12166459;SRR12166464;SRR12166494;SRR12166510;SRR12166753;SRR12166775;SRR12167141;SRR12167145;SRR12167207;SRR12167307;SRR12167396;SRR12167397;SRR12167511;SRR12167685;SRR12167727;SRR12167860;SRR12167872;SRR12166331;SRR12166346;SRR12166659;SRR12166748;SRR12167206;SRR12167247;SRR12167267;SRR12167270;SRR…	chr1	9987898	NA	NA	NA	NA	promoter_flanking_region	ENSR00000346914	regular_and_hyper	-	ADAR	3405	0	1.842	A,R,D	ALU	UTR3	0	0	0	0	29	5	0.147	34	35	6
chr1	9927874	T	C	No	LZIC	3_prime_UTR_variant	NA	29	16	0.604	0.356	369	216	688	360	1057	576	0.39	0.22	0.0115	45	SRR12166096;SRR12166108;SRR12166110;SRR12166185;SRR12166187;SRR12166190;SRR12166268;SRR12166290;SRR12166435;SRR12166459;SRR12166464;SRR12166494;SRR12166510;SRR12166753;SRR12166775;SRR12167000;SRR12167104;SRR12167141;SRR12167145;SRR12167207;SRR12167307;SRR12167393;SRR12167396;SRR12167397;SRR12167511;SRR12167685;SRR12167727;SRR12167869;SRR12167872;SRR12166237;SRR12166310;SRR12166321;SRR12166331;SRR…	chr1	9987932	NA	NA	NA	NA	promoter_flanking_region	ENSR00000346914	regular_and_hyper	-	ADAR	3371	0	1.95	A,R,D	ALU	UTR3	0	0	0	0	15	33	0.688	48	18	31
chr1	9927878	T	C	No	LZIC	3_prime_UTR_variant	NA	24	16	0.5	0.356	700	455	175	117	875	572	0.099	0.077	0.3594	40	SRR12166096;SRR12166108;SRR12166110;SRR12166185;SRR12166187;SRR12166190;SRR12166268;SRR12166290;SRR12166435;SRR12166459;SRR12166464;SRR12166494;SRR12166753;SRR12166775;SRR12167104;SRR12167141;SRR12167207;SRR12167307;SRR12167393;SRR12167396;SRR12167397;SRR12167511;SRR12167727;SRR12167869;SRR12166180;SRR12166310;SRR12166321;SRR12166331;SRR12166659;SRR12167206;SRR12167222;SRR12167247;SRR12167267;SRR…	chr1	9987936	NA	NA	NA	NA	promoter_flanking_region	ENSR00000346914	hyper	-	ADAR	3367	0	0.985	A,R	ALU	UTR3	0	0	0	0	39	9	0.188	48	37	12
chr1	9927893	T	C	No	LZIC	3_prime_UTR_variant	NA	34	20	0.708	0.444	760	418	486	296	1246	714	0.271	0.181	0.0334	54	SRR12166096;SRR12166108;SRR12166110;SRR12166184;SRR12166185;SRR12166187;SRR12166190;SRR12166192;SRR12166268;SRR12166290;SRR12166435;SRR12166459;SRR12166464;SRR12166494;SRR12166510;SRR12166753;SRR12166775;SRR12166823;SRR12167000;SRR12167104;SRR12167141;SRR12167145;SRR12167207;SRR12167307;SRR12167393;SRR12167396;SRR12167397;SRR12167499;SRR12167511;SRR12167685;SRR12167727;SRR12167860;SRR12167869;SRR…	chr1	9987951	NA	NA	NA	NA	promoter_flanking_region	ENSR00000346914	regular_and_hyper	-	ADAR	3352	0	1.842	A,R,D	ALU	UTR3	0	0	0	0	37	18	0.327	55	25	24
chr1	9927894	T	C	No	LZIC	3_prime_UTR_variant	NA	34	20	0.708	0.444	458	291	773	419	1231	710	0.436	0.258	0.0049	54	SRR12166096;SRR12166108;SRR12166110;SRR12166184;SRR12166185;SRR12166187;SRR12166190;SRR12166192;SRR12166268;SRR12166290;SRR12166435;SRR12166459;SRR12166464;SRR12166494;SRR12166510;SRR12166753;SRR12166775;SRR12166823;SRR12167000;SRR12167104;SRR12167141;SRR12167145;SRR12167207;SRR12167307;SRR12167393;SRR12167396;SRR12167397;SRR12167499;SRR12167511;SRR12167685;SRR12167727;SRR12167860;SRR12167869;SRR…	chr1	9987952	NA	NA	NA	NA	promoter_flanking_region	ENSR00000346914	regular_and_hyper	-	ADAR	3351	0	1.842	A,R,D	ALU	UTR3	0	0	0	0	21	34	0.618	55	15	34
chr1	9927902	T	C	No	LZIC	3_prime_UTR_variant	NA	36	21	0.75	0.467	966	562	384	204	1350	766	0.204	0.124	0.0081	57	SRR12166096;SRR12166108;SRR12166110;SRR12166184;SRR12166185;SRR12166187;SRR12166190;SRR12166192;SRR12166268;SRR12166290;SRR12166435;SRR12166459;SRR12166464;SRR12166494;SRR12166510;SRR12166753;SRR12166759;SRR12166775;SRR12166823;SRR12167000;SRR12167104;SRR12167141;SRR12167145;SRR12167207;SRR12167307;SRR12167396;SRR12167397;SRR12167499;SRR12167511;SRR12167685;SRR12167727;SRR12167860;SRR12167867;SRR…	chr1	9987960	NA	NA	NA	NA	promoter_flanking_region	ENSR00000346914	regular_and_hyper	-	ADAR	3343	0	1.842	A,R,D	ALU	UTR3	0	0	0	0	49	14	0.222	63	38	19
chr1	9927907	T	C	No	LZIC	3_prime_UTR_variant	NA	37	24	0.771	0.533	801	511	598	328	1399	839	0.32	0.205	0.0072	61	SRR12166096;SRR12166108;SRR12166110;SRR12166184;SRR12166185;SRR12166187;SRR12166190;SRR12166192;SRR12166268;SRR12166290;SRR12166435;SRR12166459;SRR12166464;SRR12166494;SRR12166510;SRR12166753;SRR12166759;SRR12166775;SRR12166823;SRR12167000;SRR12167104;SRR12167141;SRR12167145;SRR12167207;SRR12167307;SRR12167393;SRR12167396;SRR12167397;SRR12167499;SRR12167511;SRR12167685;SRR12167727;SRR12167860;SRR…	chr1	9987965	NA	NA	NA	NA	promoter_flanking_region	ENSR00000346914	regular_and_hyper	-	ADAR	3338	0	1.664	A,R,D	ALU	UTR3	0	0	0	0	37	27	0.422	64	34	24
chr1	9927924	T	C	No	LZIC	3_prime_UTR_variant	NA	35	22	0.729	0.489	1039	634	379	206	1418	840	0.194	0.125	0.0304	57	SRR12165859;SRR12166096;SRR12166108;SRR12166110;SRR12166184;SRR12166185;SRR12166187;SRR12166190;SRR12166192;SRR12166268;SRR12166290;SRR12166435;SRR12166459;SRR12166464;SRR12166494;SRR12166510;SRR12166753;SRR12166775;SRR12166823;SRR12167000;SRR12167104;SRR12167141;SRR12167145;SRR12167207;SRR12167307;SRR12167393;SRR12167396;SRR12167397;SRR12167511;SRR12167685;SRR12167727;SRR12167860;SRR12167867;SRR…	chr1	9987982	NA	NA	NA	NA	promoter_flanking_region	ENSR00000346914	regular_and_hyper	-	ADAR	3321	0	1.557	A,R	ALU	UTR3	23	3	0.115	26	57	16	0.219	73	49	14
chr1	9927932	T	C	No	LZIC	3_prime_UTR_variant	NA	40	26	0.833	0.578	1025	597	496	346	1521	943	0.265	0.213	0.1724	66	SRR12165859;SRR12166096;SRR12166108;SRR12166110;SRR12166184;SRR12166185;SRR12166187;SRR12166190;SRR12166192;SRR12166268;SRR12166290;SRR12166435;SRR12166444;SRR12166459;SRR12166464;SRR12166494;SRR12166510;SRR12166573;SRR12166753;SRR12166759;SRR12166775;SRR12166823;SRR12167000;SRR12167104;SRR12167141;SRR12167145;SRR12167207;SRR12167307;SRR12167393;SRR12167396;SRR12167397;SRR12167499;SRR12167511;SRR…	chr1	9987990	NA	NA	NA	NA	promoter_flanking_region	ENSR00000346914	regular_and_hyper	-	ADAR	3313	0	1.95	A,R,D	ALU	UTR3	21	7	0.25	28	47	31	0.397	78	36	27
chr1	9927937	T	C	No	LZIC	3_prime_UTR_variant	NA	25	13	0.521	0.289	872	420	181	77	1053	497	0.094	0.046	0.0181	38	SRR12166096;SRR12166108;SRR12166184;SRR12166185;SRR12166187;SRR12166190;SRR12166192;SRR12166268;SRR12166290;SRR12166459;SRR12166494;SRR12166510;SRR12166775;SRR12166823;SRR12167104;SRR12167141;SRR12167145;SRR12167207;SRR12167307;SRR12167396;SRR12167397;SRR12167727;SRR12167869;SRR12167872;SRR12167879;SRR12166310;SRR12166321;SRR12166346;SRR12166682;SRR12166783;SRR12166834;SRR12167177;SRR12167206;SRR…	chr1	9987995	NA	NA	NA	NA	promoter_flanking_region	ENSR00000346914	regular_and_hyper	-	ADAR	3308	0	1.95	A,R	ALU	UTR3	0	0	0	0	69	8	0.104	77	56	8
chr1	9927952	T	C	No	LZIC	3_prime_UTR_variant	NA	41	28	0.854	0.622	960	621	631	380	1591	1001	0.339	0.233	0.009	69	SRR12165859;SRR12166096;SRR12166108;SRR12166110;SRR12166184;SRR12166185;SRR12166187;SRR12166190;SRR12166192;SRR12166268;SRR12166290;SRR12166435;SRR12166444;SRR12166459;SRR12166464;SRR12166494;SRR12166510;SRR12166573;SRR12166753;SRR12166759;SRR12166775;SRR12166823;SRR12167000;SRR12167104;SRR12167141;SRR12167145;SRR12167207;SRR12167307;SRR12167393;SRR12167396;SRR12167397;SRR12167499;SRR12167511;SRR…	chr1	9988010	NA	NA	NA	NA	promoter_flanking_region	ENSR00000346914	regular_and_hyper	-	ADAR	3293	0	1.379	A,R,D	ALU	UTR3	21	5	0.192	26	47	28	0.373	75	42	23
chr1	9927962	T	C	No	LZIC	3_prime_UTR_variant	NA	39	25	0.812	0.556	1132	689	332	204	1464	893	0.187	0.128	0.026	64	SRR12165859;SRR12166096;SRR12166108;SRR12166110;SRR12166184;SRR12166185;SRR12166187;SRR12166190;SRR12166192;SRR12166268;SRR12166290;SRR12166435;SRR12166459;SRR12166464;SRR12166494;SRR12166510;SRR12166573;SRR12166753;SRR12166775;SRR12166823;SRR12167000;SRR12167104;SRR12167141;SRR12167145;SRR12167207;SRR12167307;SRR12167393;SRR12167396;SRR12167397;SRR12167499;SRR12167511;SRR12167685;SRR12167727;SRR…	chr1	9988020	NA	NA	NA	NA	promoter_flanking_region	ENSR00000346914	regular	-	ADAR	3283	0	1.95	A,R	ALU	UTR3	21	3	0.125	24	60	15	0.2	75	52	13
chr1	9928049	T	C	No	LZIC	3_prime_UTR_variant	NA	26	21	0.542	0.467	512	443	208	227	720	670	0.149	0.163	0.7087	47	SRR12165859;SRR12166096;SRR12166108;SRR12166110;SRR12166187;SRR12166190;SRR12166268;SRR12166290;SRR12166459;SRR12166464;SRR12166494;SRR12166759;SRR12166823;SRR12167000;SRR12167104;SRR12167141;SRR12167145;SRR12167207;SRR12167307;SRR12167396;SRR12167397;SRR12167511;SRR12167685;SRR12167727;SRR12167860;SRR12167879;SRR12166180;SRR12166246;SRR12166264;SRR12166310;SRR12166321;SRR12166331;SRR12166659;SRR…	chr1	9988107	NA	NA	NA	NA	NA	NA	regular_and_hyper	-	ADAR	3196	0	1.842	A,R,D	ALU	UTR3	20	3	0.13	23	19	22	0.537	41	41	13
chr1	9928632	T	C	No	LZIC	3_prime_UTR_variant	NA	32	35	0.667	0.778	901	984	214	220	1115	1204	0.129	0.149	0.3606	67	SRR12165859;SRR12166096;SRR12166108;SRR12166110;SRR12166187;SRR12166190;SRR12166221;SRR12166268;SRR12166290;SRR12166435;SRR12166459;SRR12166464;SRR12166494;SRR12166573;SRR12166753;SRR12166775;SRR12166823;SRR12167000;SRR12167104;SRR12167141;SRR12167207;SRR12167307;SRR12167396;SRR12167397;SRR12167499;SRR12167511;SRR12167727;SRR12167860;SRR12167862;SRR12167867;SRR12167869;SRR12167879;SRR12165815;SRR…	chr1	9988690	NA	NA	NA	NA	promoter_flanking_region	ENSR00000919560	regular_and_hyper	-	ADAR	2613	0	1.842	A,R,D	ALU	UTR3	25	4	0.138	29	43	12	0.218	55	38	8
chr1	9928633	T	C	No	LZIC	3_prime_UTR_variant	NA	35	38	0.729	0.844	699	777	471	502	1170	1279	0.292	0.337	0.2394	73	SRR12165859;SRR12166096;SRR12166108;SRR12166110;SRR12166187;SRR12166190;SRR12166268;SRR12166290;SRR12166435;SRR12166459;SRR12166464;SRR12166494;SRR12166510;SRR12166573;SRR12166753;SRR12166775;SRR12166823;SRR12167000;SRR12167104;SRR12167141;SRR12167145;SRR12167207;SRR12167307;SRR12167396;SRR12167397;SRR12167499;SRR12167511;SRR12167685;SRR12167727;SRR12167860;SRR12167862;SRR12167867;SRR12167869;SRR…	chr1	9988691	NA	NA	NA	NA	promoter_flanking_region	ENSR00000919560	regular_and_hyper	-	ADAR	2612	0	1.842	A,R,D	ALU	UTR3	17	12	0.414	29	36	19	0.345	55	29	17
chr1	9928634	T	C	No	LZIC	3_prime_UTR_variant	NA	34	38	0.708	0.844	793	902	348	380	1141	1282	0.216	0.258	0.1937	72	SRR12165859;SRR12166096;SRR12166108;SRR12166110;SRR12166187;SRR12166190;SRR12166268;SRR12166290;SRR12166435;SRR12166459;SRR12166464;SRR12166494;SRR12166510;SRR12166573;SRR12166753;SRR12166775;SRR12166823;SRR12167000;SRR12167104;SRR12167141;SRR12167207;SRR12167307;SRR12167396;SRR12167397;SRR12167499;SRR12167511;SRR12167685;SRR12167727;SRR12167860;SRR12167862;SRR12167867;SRR12167869;SRR12167875;SRR…	chr1	9988692	NA	NA	NA	NA	promoter_flanking_region	ENSR00000919560	regular_and_hyper	-	ADAR	2611	0	1.449	A,R,D	ALU	UTR3	23	5	0.179	28	40	15	0.273	55	32	14
chr1	9928764	T	C	No	LZIC	3_prime_UTR_variant	NA	29	29	0.604	0.644	624	591	282	273	906	864	0.182	0.2	0.614	58	SRR12165859;SRR12166096;SRR12166108;SRR12166110;SRR12166187;SRR12166190;SRR12166268;SRR12166435;SRR12166459;SRR12166464;SRR12166494;SRR12166510;SRR12166753;SRR12166775;SRR12166823;SRR12167000;SRR12167104;SRR12167145;SRR12167393;SRR12167396;SRR12167397;SRR12167499;SRR12167511;SRR12167685;SRR12167727;SRR12167860;SRR12167862;SRR12167867;SRR12167869;SRR12166237;SRR12166246;SRR12166310;SRR12166321;SRR…	chr1	9988822	NA	NA	NA	["CEBPB"]	promoter_flanking_region	ENSR00000919560	regular_and_hyper	-	ADAR	2481	0	1.95	A,R	ALU	UTR3	20	4	0.167	24	28	16	0.364	44	32	7
chr1	9928767	T	C	No	LZIC	3_prime_UTR_variant	NA	26	26	0.542	0.578	653	592	178	180	831	772	0.114	0.139	0.3357	52	SRR12165859;SRR12166096;SRR12166108;SRR12166110;SRR12166187;SRR12166190;SRR12166268;SRR12166459;SRR12166464;SRR12166494;SRR12166510;SRR12166753;SRR12166775;SRR12166823;SRR12167000;SRR12167104;SRR12167207;SRR12167396;SRR12167397;SRR12167499;SRR12167685;SRR12167727;SRR12167860;SRR12167862;SRR12167867;SRR12167869;SRR12166237;SRR12166246;SRR12166310;SRR12166331;SRR12166346;SRR12166659;SRR12166682;SRR…	chr1	9988825	NA	NA	NA	["CEBPB"]	promoter_flanking_region	ENSR00000919560	regular	-	ADAR	2478	0	1.842	A,R	ALU	UTR3	21	4	0.16	25	33	11	0.25	44	33	6
chr1	9928768	T	C	No	LZIC	3_prime_UTR_variant	NA	30	31	0.625	0.689	553	538	379	385	932	923	0.249	0.287	0.4074	61	SRR12165859;SRR12166096;SRR12166108;SRR12166110;SRR12166187;SRR12166190;SRR12166268;SRR12166435;SRR12166459;SRR12166464;SRR12166494;SRR12166510;SRR12166573;SRR12166753;SRR12166775;SRR12166823;SRR12167000;SRR12167104;SRR12167145;SRR12167207;SRR12167393;SRR12167396;SRR12167397;SRR12167499;SRR12167511;SRR12167685;SRR12167727;SRR12167860;SRR12167867;SRR12167869;SRR12166237;SRR12166246;SRR12166310;SRR…	chr1	9988826	NA	NA	NA	["CEBPB"]	promoter_flanking_region	ENSR00000919560	hyper	-	ADAR	2477	0	1.842	A,R,D	ALU	UTR3	21	4	0.16	25	24	20	0.455	44	23	16
chr1	9928776	T	C	No	LZIC	3_prime_UTR_variant	NA	31	30	0.646	0.667	714	660	223	225	937	885	0.152	0.171	0.5105	61	SRR12165859;SRR12166096;SRR12166108;SRR12166110;SRR12166187;SRR12166190;SRR12166268;SRR12166435;SRR12166459;SRR12166464;SRR12166494;SRR12166510;SRR12166573;SRR12166753;SRR12166759;SRR12166775;SRR12166823;SRR12167000;SRR12167104;SRR12167145;SRR12167207;SRR12167393;SRR12167396;SRR12167397;SRR12167511;SRR12167685;SRR12167727;SRR12167860;SRR12167862;SRR12167867;SRR12167869;SRR12166237;SRR12166246;SRR…	chr1	9988834	NA	NA	NA	["CEBPB"]	promoter_flanking_region	ENSR00000919560	regular_and_hyper	-	ADAR	2469	0	1.842	A,R	ALU	UTR3	21	4	0.16	25	34	11	0.244	45	33	8
chr1	9928791	T	C	No	LZIC	3_prime_UTR_variant	NA	25	21	0.521	0.467	648	514	136	120	784	634	0.093	0.088	0.7988	46	SRR12165859;SRR12166096;SRR12166108;SRR12166110;SRR12166184;SRR12166187;SRR12166190;SRR12166268;SRR12166435;SRR12166459;SRR12166464;SRR12166494;SRR12166510;SRR12166753;SRR12166775;SRR12167000;SRR12167104;SRR12167145;SRR12167396;SRR12167397;SRR12167511;SRR12167727;SRR12167860;SRR12167862;SRR12167867;SRR12166237;SRR12166246;SRR12166310;SRR12166321;SRR12166331;SRR12166659;SRR12166748;SRR12166834;SRR…	chr1	9988849	NA	NA	NA	["CEBPB"]	promoter_flanking_region	ENSR00000919560	hyper	-	ADAR	2454	0	1.379	A,R,D	ALU	UTR3	23	5	0.179	28	38	6	0.136	44	34	6
chr1	9928793	T	C	No	LZIC	3_prime_UTR_variant	NA	32	31	0.667	0.689	597	540	380	369	977	909	0.256	0.279	0.5926	63	SRR12165859;SRR12166096;SRR12166108;SRR12166110;SRR12166184;SRR12166187;SRR12166190;SRR12166268;SRR12166459;SRR12166464;SRR12166494;SRR12166510;SRR12166573;SRR12166753;SRR12166759;SRR12166775;SRR12166823;SRR12167000;SRR12167104;SRR12167145;SRR12167207;SRR12167393;SRR12167396;SRR12167397;SRR12167499;SRR12167511;SRR12167685;SRR12167727;SRR12167860;SRR12167862;SRR12167867;SRR12167869;SRR12165815;SRR…	chr1	9988851	NA	NA	NA	["CEBPB"]	promoter_flanking_region	ENSR00000919560	regular_and_hyper	-	ADAR	2452	0	1.842	A,R,D	ALU	UTR3	22	6	0.214	28	24	20	0.455	44	24	15
chr1	10346513	T	C	No	KIF1B	intron_variant	NA	31	29	0.646	0.644	1395	1348	342	350	1737	1698	0.129	0.131	0.9271	60	SRR12166108;SRR12166185;SRR12166187;SRR12166192;SRR12166221;SRR12166435;SRR12166444;SRR12166459;SRR12166464;SRR12166510;SRR12166573;SRR12166759;SRR12166775;SRR12167000;SRR12167145;SRR12167207;SRR12167276;SRR12167307;SRR12167315;SRR12167396;SRR12167397;SRR12167499;SRR12167685;SRR12167727;SRR12167860;SRR12167862;SRR12167867;SRR12167869;SRR12167872;SRR12167875;SRR12167879;SRR12165792;SRR12165815;SRR…	chr1	10406571	NA	NA	NA	NA	NA	NA	hyper	-	ADAR	3922	0	1.449	A	ALU	intronic	0	0	0	0	0	0	0	0	23	4
chr1	10346529	T	C	No	KIF1B	intron_variant	NA	43	41	0.896	0.911	973	960	1367	1574	2340	2534	0.509	0.558	0.234	84	SRR12165859;SRR12166096;SRR12166108;SRR12166184;SRR12166185;SRR12166187;SRR12166190;SRR12166192;SRR12166221;SRR12166268;SRR12166355;SRR12166405;SRR12166435;SRR12166444;SRR12166459;SRR12166464;SRR12166494;SRR12166510;SRR12166573;SRR12166759;SRR12166775;SRR12166823;SRR12167000;SRR12167104;SRR12167141;SRR12167145;SRR12167207;SRR12167276;SRR12167307;SRR12167315;SRR12167396;SRR12167397;SRR12167499;SRR…	chr1	10406587	NA	NA	NA	NA	NA	NA	hyper	-	ADAR	3938	0	1.95	A	ALU	intronic	34	61	0.642	95	22	18	0.45	40	16	12
chr1	10346544	T	C	No	KIF1B	intron_variant	NA	25	20	0.521	0.444	984	1027	170	166	1154	1193	0.08	0.062	0.2862	45	SRR12166096;SRR12166108;SRR12166184;SRR12166187;SRR12166192;SRR12166221;SRR12166268;SRR12166435;SRR12166459;SRR12166464;SRR12166494;SRR12166759;SRR12166775;SRR12167104;SRR12167141;SRR12167145;SRR12167207;SRR12167276;SRR12167307;SRR12167315;SRR12167397;SRR12167511;SRR12167727;SRR12167869;SRR12167879;SRR12165792;SRR12166246;SRR12166264;SRR12166310;SRR12166346;SRR12166740;SRR12166783;SRR12166869;SRR…	chr1	10406602	NA	NA	NA	NA	NA	NA	hyper	-	ADAR	3953	1	1.149	NA	NA	NA	0	0	0	0	30	11	0.268	41	24	4
chr1	10377753	A	G	No	KIF1B	intron_variant	NA	25	27	0.521	0.6	2881	4028	438	553	3319	4581	0.068	0.073	0.7243	52	SRR12165859;SRR12166221;SRR12166290;SRR12166355;SRR12166387;SRR12166405;SRR12166444;SRR12166464;SRR12166494;SRR12166573;SRR12166759;SRR12166775;SRR12166823;SRR12167000;SRR12167141;SRR12167145;SRR12167276;SRR12167393;SRR12167499;SRR12167727;SRR12167867;SRR12167869;SRR12167872;SRR12167875;SRR12167879;SRR12165815;SRR12166180;SRR12166264;SRR12166310;SRR12166321;SRR12166331;SRR12166659;SRR12166740;SRR…	chr1	10437811	NA	NA	NA	["ARID3A", "BDP1", "CBX3", "CTCF", "E2F4", "JUND", "POLR2A", "RPC155", "TBP", "YY1"]	CTCF_binding_site	ENSR00000347014	regular_and_hyper	+	ADAR	2348	0	1.379	A,R	ALU	UTR3	161	30	0.157	191	0	0	0	0	0	0
chr1	10380585	A	G	No	KIF1B	3_prime_UTR_variant	NA	30	27	0.625	0.6	3273	3532	547	505	3820	4037	0.089	0.076	0.3676	57	SRR12165859;SRR12166110;SRR12166185;SRR12166187;SRR12166268;SRR12166355;SRR12166387;SRR12166405;SRR12166459;SRR12166464;SRR12166494;SRR12166510;SRR12166753;SRR12166759;SRR12166775;SRR12166823;SRR12167000;SRR12167104;SRR12167276;SRR12167315;SRR12167397;SRR12167499;SRR12167511;SRR12167685;SRR12167727;SRR12167862;SRR12167867;SRR12167869;SRR12167872;SRR12167875;SRR12165792;SRR12165815;SRR12166180;SRR…	chr1	10440643	NA	NA	NA	["ATF3", "BCL3", "SIN3AK20", "ZBTB33"]	promoter_flanking_region	ENSR00000001264	regular_and_hyper	+	ADAR	391	0	1.842	A,R,D	ALU	UTR3	143	25	0.149	168	0	0	0	0	0	0
chr1	10382480	A	G	No	KIF1B	2kb_downstream_variant	NA	29	16	0.604	0.356	509	239	304	189	813	428	0.227	0.16	0.1428	45	SRR12165859;SRR12166108;SRR12166184;SRR12166221;SRR12166268;SRR12166435;SRR12166459;SRR12166464;SRR12166494;SRR12166510;SRR12166753;SRR12166759;SRR12166775;SRR12166823;SRR12167000;SRR12167141;SRR12167145;SRR12167276;SRR12167396;SRR12167397;SRR12167499;SRR12167511;SRR12167727;SRR12167860;SRR12167867;SRR12167869;SRR12167872;SRR12167875;SRR12167879;SRR12165815;SRR12166237;SRR12166310;SRR12166321;SRR…	chr1	10442538	NA	NA	NA	NA	NA	NA	regular_and_hyper	+	ADAR	565	0	1.842	A,R	ALU	ncRNA_exonic	19	14	0.424	33	0	0	0	0	13	8
chr1	10382491	A	G	No	KIF1B	2kb_downstream_variant	NA	26	15	0.542	0.333	568	297	163	96	731	393	0.122	0.082	0.1247	41	SRR12165859;SRR12166108;SRR12166184;SRR12166221;SRR12166459;SRR12166494;SRR12166753;SRR12166759;SRR12166775;SRR12166823;SRR12167000;SRR12167104;SRR12167141;SRR12167145;SRR12167307;SRR12167396;SRR12167397;SRR12167499;SRR12167511;SRR12167685;SRR12167727;SRR12167867;SRR12167869;SRR12167872;SRR12167875;SRR12167879;SRR12165815;SRR12166237;SRR12166310;SRR12166321;SRR12166783;SRR12166832;SRR12166971;SRR…	chr1	10442549	NA	NA	NA	NA	NA	NA	regular_and_hyper	+	ADAR	576	0	1.842	A,R	ALU	ncRNA_exonic	24	6	0.2	30	0	0	0	0	17	3
chr1	10382510	A	G	No	KIF1B	2kb_downstream_variant	NA	27	17	0.562	0.378	644	334	137	105	781	439	0.102	0.089	0.5908	44	SRR12165859;SRR12166184;SRR12166221;SRR12166268;SRR12166459;SRR12166510;SRR12166573;SRR12166753;SRR12166759;SRR12166775;SRR12166823;SRR12167000;SRR12167141;SRR12167145;SRR12167276;SRR12167307;SRR12167396;SRR12167397;SRR12167499;SRR12167511;SRR12167685;SRR12167727;SRR12167860;SRR12167867;SRR12167869;SRR12167875;SRR12167879;SRR12166237;SRR12166264;SRR12166310;SRR12166321;SRR12166331;SRR12166748;SRR…	chr1	10442568	NA	NA	NA	NA	NA	NA	hyper	+	ADAR	595	0	1.557	A,R	ALU	ncRNA_exonic	28	6	0.176	34	0	0	0	0	0	0
chr1	10382511	A	G	No	KIF1B	2kb_downstream_variant	NA	28	18	0.583	0.4	421	190	389	270	810	460	0.283	0.238	0.4424	46	SRR12165859;SRR12166184;SRR12166221;SRR12166268;SRR12166435;SRR12166459;SRR12166464;SRR12166510;SRR12166753;SRR12166759;SRR12166775;SRR12166823;SRR12167000;SRR12167141;SRR12167145;SRR12167276;SRR12167307;SRR12167396;SRR12167397;SRR12167499;SRR12167511;SRR12167685;SRR12167727;SRR12167860;SRR12167867;SRR12167869;SRR12167875;SRR12167879;SRR12165815;SRR12166237;SRR12166264;SRR12166310;SRR12166321;SRR…	chr1	10442569	NA	NA	NA	NA	NA	NA	regular_and_hyper	+	ADAR	596	0	1.379	A,R	ALU	ncRNA_exonic	15	19	0.559	34	0	0	0	0	0	0
chr1	10382512	A	G	No	KIF1B	2kb_downstream_variant	NA	28	18	0.583	0.4	328	168	479	287	807	455	0.35	0.252	0.1324	46	SRR12165859;SRR12166184;SRR12166221;SRR12166268;SRR12166435;SRR12166459;SRR12166464;SRR12166510;SRR12166753;SRR12166759;SRR12166775;SRR12166823;SRR12167000;SRR12167141;SRR12167145;SRR12167276;SRR12167307;SRR12167396;SRR12167397;SRR12167499;SRR12167511;SRR12167685;SRR12167727;SRR12167860;SRR12167867;SRR12167869;SRR12167875;SRR12167879;SRR12165815;SRR12166237;SRR12166264;SRR12166310;SRR12166321;SRR…	chr1	10442570	NA	NA	NA	NA	NA	NA	regular_and_hyper	+	ADAR	597	0	0.863	A,R	ALU	ncRNA_exonic	16	18	0.529	34	0	0	0	0	0	0
chr1	10382514	A	G	No	KIF1B	2kb_downstream_variant	NA	28	16	0.583	0.356	422	199	378	208	800	407	0.279	0.184	0.0754	44	SRR12165859;SRR12166184;SRR12166221;SRR12166268;SRR12166435;SRR12166459;SRR12166464;SRR12166510;SRR12166753;SRR12166759;SRR12166775;SRR12166823;SRR12167000;SRR12167141;SRR12167145;SRR12167276;SRR12167307;SRR12167396;SRR12167397;SRR12167499;SRR12167511;SRR12167685;SRR12167727;SRR12167860;SRR12167867;SRR12167869;SRR12167875;SRR12167879;SRR12165815;SRR12166237;SRR12166310;SRR12166321;SRR12166331;SRR…	chr1	10442572	NA	NA	NA	NA	NA	NA	regular_and_hyper	+	ADAR	599	0	1.379	A,R	ALU	ncRNA_exonic	20	14	0.412	34	0	0	0	0	0	0
chr1	10382515	A	G	No	KIF1B	2kb_downstream_variant	NA	28	17	0.583	0.378	499	236	302	193	801	429	0.222	0.17	0.2511	45	SRR12165859;SRR12166184;SRR12166221;SRR12166268;SRR12166435;SRR12166459;SRR12166464;SRR12166510;SRR12166753;SRR12166759;SRR12166775;SRR12166823;SRR12167000;SRR12167141;SRR12167145;SRR12167276;SRR12167307;SRR12167396;SRR12167397;SRR12167499;SRR12167511;SRR12167685;SRR12167727;SRR12167860;SRR12167867;SRR12167869;SRR12167875;SRR12167879;SRR12165815;SRR12166237;SRR12166264;SRR12166310;SRR12166321;SRR…	chr1	10442573	NA	NA	NA	NA	NA	NA	regular_and_hyper	+	ADAR	600	0	1.557	A,R	ALU	ncRNA_exonic	21	13	0.382	34	0	0	0	0	0	0
chr1	10383773	A	G	No	AL139424.3	lnc_RNA	NA	27	23	0.562	0.511	672	495	197	143	869	638	0.127	0.115	0.6785	50	SRR12165859;SRR12166184;SRR12166221;SRR12166268;SRR12166435;SRR12166459;SRR12166464;SRR12166510;SRR12166573;SRR12166753;SRR12166759;SRR12166775;SRR12166823;SRR12167000;SRR12167141;SRR12167145;SRR12167276;SRR12167393;SRR12167396;SRR12167397;SRR12167499;SRR12167511;SRR12167685;SRR12167860;SRR12167869;SRR12167872;SRR12167875;SRR12165815;SRR12166237;SRR12166264;SRR12166310;SRR12166331;SRR12166682;SRR…	chr1	10443831	NA	NA	NA	NA	NA	NA	regular_and_hyper	+	ADAR	169	0	1.557	A,R	ALU	upstream	24	6	0.2	30	0	0	0	0	0	0
chr1	10383777	A	G	No	AL139424.3	lnc_RNA	NA	27	21	0.562	0.467	685	470	172	108	857	578	0.112	0.086	0.2524	48	SRR12165859;SRR12166184;SRR12166221;SRR12166268;SRR12166435;SRR12166459;SRR12166464;SRR12166510;SRR12166573;SRR12166753;SRR12166759;SRR12166775;SRR12167000;SRR12167141;SRR12167207;SRR12167276;SRR12167393;SRR12167396;SRR12167397;SRR12167499;SRR12167511;SRR12167685;SRR12167862;SRR12167869;SRR12167872;SRR12167875;SRR12167879;SRR12165815;SRR12166237;SRR12166264;SRR12166321;SRR12166331;SRR12166747;SRR…	chr1	10443835	NA	NA	NA	NA	NA	NA	regular_and_hyper	+	ADAR	165	0	1.557	A,R	ALU	upstream	28	5	0.152	33	0	0	0	0	0	0
chr1	10383802	A	G	No	AL139424.3	lnc_RNA	NA	23	23	0.479	0.511	599	541	128	134	727	675	0.086	0.1	0.5379	46	SRR12165859;SRR12166184;SRR12166221;SRR12166268;SRR12166435;SRR12166459;SRR12166510;SRR12166573;SRR12166753;SRR12166775;SRR12166823;SRR12167145;SRR12167207;SRR12167276;SRR12167396;SRR12167397;SRR12167499;SRR12167685;SRR12167860;SRR12167862;SRR12167872;SRR12167875;SRR12167879;SRR12165815;SRR12166237;SRR12166264;SRR12166310;SRR12166321;SRR12166331;SRR12166682;SRR12166747;SRR12166783;SRR12166832;SRR…	chr1	10443860	NA	NA	NA	NA	NA	NA	regular_and_hyper	+	ADAR	140	0	1.449	A,R	ALU	upstream	31	5	0.139	36	0	0	0	0	0	0
chr1	10383833	A	G	No	AL139424.3	lnc_RNA	NA	27	24	0.562	0.533	637	493	235	195	872	688	0.151	0.151	0.9975	51	SRR12165859;SRR12166221;SRR12166268;SRR12166464;SRR12166510;SRR12166573;SRR12166753;SRR12166759;SRR12166775;SRR12166823;SRR12167000;SRR12167145;SRR12167207;SRR12167276;SRR12167307;SRR12167393;SRR12167396;SRR12167397;SRR12167499;SRR12167511;SRR12167685;SRR12167860;SRR12167862;SRR12167869;SRR12167872;SRR12167875;SRR12167879;SRR12165815;SRR12166237;SRR12166246;SRR12166264;SRR12166310;SRR12166321;SRR…	chr1	10443891	NA	NA	NA	NA	NA	NA	regular_and_hyper	+	ADAR	109	0	1.449	A,R	ALU	upstream	32	5	0.135	37	0	0	0	0	0	0
chr1	10383907	A	G	No	AL139424.3	lnc_RNA	NA	26	15	0.542	0.333	578	323	169	111	747	434	0.123	0.085	0.1667	41	SRR12165859;SRR12166184;SRR12166268;SRR12166459;SRR12166464;SRR12166510;SRR12166573;SRR12166759;SRR12166775;SRR12166823;SRR12167000;SRR12167141;SRR12167145;SRR12167207;SRR12167276;SRR12167396;SRR12167397;SRR12167499;SRR12167685;SRR12167727;SRR12167860;SRR12167862;SRR12167869;SRR12167872;SRR12167875;SRR12167879;SRR12165815;SRR12166237;SRR12166310;SRR12166321;SRR12166346;SRR12166783;SRR12166832;SRR…	chr1	10443965	NA	NA	NA	NA	NA	NA	regular_and_hyper	+	ADAR	35	0	1.557	A,R	ALU	upstream	29	4	0.121	33	0	0	0	0	0	0
chr1	10383915	A	G	No	AL139424.3	lnc_RNA	NA	27	14	0.562	0.311	452	200	308	190	760	390	0.23	0.148	0.0886	41	SRR12165859;SRR12166184;SRR12166268;SRR12166435;SRR12166459;SRR12166464;SRR12166510;SRR12166573;SRR12166759;SRR12166775;SRR12166823;SRR12167000;SRR12167141;SRR12167145;SRR12167207;SRR12167276;SRR12167396;SRR12167397;SRR12167499;SRR12167511;SRR12167685;SRR12167727;SRR12167860;SRR12167869;SRR12167872;SRR12167875;SRR12167879;SRR12165815;SRR12166237;SRR12166264;SRR12166310;SRR12166321;SRR12166346;SRR…	chr1	10443973	NA	NA	NA	NA	NA	NA	regular_and_hyper	+	ADAR	27	0	1.842	A,R	ALU	upstream	18	15	0.455	33	0	0	0	0	0	0
chr1	10387212	A	G	No	AL139424.3	lnc_RNA	NA	26	8	0.542	0.178	369	89	288	97	657	186	0.24	0.092	0.0016	34	SRR12165859;SRR12166184;SRR12166221;SRR12166268;SRR12166435;SRR12166444;SRR12166459;SRR12166464;SRR12166494;SRR12166510;SRR12166573;SRR12166753;SRR12166759;SRR12166823;SRR12167000;SRR12167141;SRR12167145;SRR12167396;SRR12167397;SRR12167499;SRR12167511;SRR12167685;SRR12167860;SRR12167869;SRR12167872;SRR12167875;SRR12166321;SRR12166331;SRR12166682;SRR12166748;SRR12166783;SRR12167015;SRR12167395;SRR…	chr1	10447269	NA	NA	NA	NA	NA	NA	regular_and_hyper	+	ADAR	795	0	1.379	A,R	ALU	upstream	17	16	0.485	33	0	0	0	0	0	0
chr1	10387238	A	G	No	AL139424.3	lnc_RNA	NA	29	14	0.604	0.311	586	255	179	87	765	342	0.146	0.081	0.0305	43	SRR12165859;SRR12166184;SRR12166221;SRR12166268;SRR12166355;SRR12166435;SRR12166444;SRR12166459;SRR12166464;SRR12166494;SRR12166510;SRR12166573;SRR12166753;SRR12166759;SRR12166823;SRR12167000;SRR12167145;SRR12167207;SRR12167393;SRR12167396;SRR12167397;SRR12167499;SRR12167511;SRR12167685;SRR12167727;SRR12167860;SRR12167869;SRR12167872;SRR12167879;SRR12165815;SRR12166237;SRR12166246;SRR12166264;SRR…	chr1	10447295	NA	NA	NA	NA	NA	NA	regular_and_hyper	+	ADAR	821	0	1.379	A,R	ALU	upstream	25	10	0.286	35	0	0	0	0	0	0
chr1	10387240	A	G	No	AL139424.3	lnc_RNA	NA	31	15	0.646	0.333	503	199	340	181	843	380	0.261	0.162	0.0372	46	SRR12165859;SRR12166184;SRR12166187;SRR12166221;SRR12166268;SRR12166355;SRR12166435;SRR12166444;SRR12166459;SRR12166464;SRR12166494;SRR12166510;SRR12166573;SRR12166753;SRR12166759;SRR12166823;SRR12167000;SRR12167141;SRR12167145;SRR12167207;SRR12167393;SRR12167396;SRR12167397;SRR12167499;SRR12167511;SRR12167685;SRR12167727;SRR12167860;SRR12167869;SRR12167872;SRR12167879;SRR12165815;SRR12166237;SRR…	chr1	10447297	NA	NA	NA	NA	NA	NA	regular_and_hyper	+	ADAR	823	0	0.985	A,R	ALU	upstream	21	15	0.417	36	0	0	0	0	0	0
chr1	10387258	A	G	No	AL139424.3	lnc_RNA	NA	29	16	0.604	0.356	581	301	255	136	836	437	0.185	0.115	0.0468	45	SRR12165859;SRR12166184;SRR12166187;SRR12166268;SRR12166435;SRR12166444;SRR12166459;SRR12166494;SRR12166573;SRR12166753;SRR12166759;SRR12166775;SRR12166823;SRR12167000;SRR12167141;SRR12167145;SRR12167207;SRR12167276;SRR12167393;SRR12167396;SRR12167397;SRR12167499;SRR12167511;SRR12167685;SRR12167727;SRR12167860;SRR12167869;SRR12167872;SRR12167879;SRR12165815;SRR12166237;SRR12166246;SRR12166264;SRR…	chr1	10447315	NA	NA	NA	NA	NA	NA	regular_and_hyper	+	ADAR	841	0	1.842	A,R	ALU	upstream	21	13	0.382	34	0	0	0	0	0	0
chr1	10387294	A	G	No	AL139424.3	lnc_RNA	NA	34	20	0.708	0.444	789	446	309	152	1098	598	0.198	0.113	0.0038	54	SRR12165859;SRR12166184;SRR12166185;SRR12166187;SRR12166192;SRR12166221;SRR12166268;SRR12166355;SRR12166435;SRR12166459;SRR12166464;SRR12166510;SRR12166573;SRR12166753;SRR12166759;SRR12166775;SRR12166823;SRR12167000;SRR12167141;SRR12167145;SRR12167207;SRR12167276;SRR12167393;SRR12167396;SRR12167397;SRR12167499;SRR12167511;SRR12167685;SRR12167727;SRR12167860;SRR12167869;SRR12167872;SRR12167875;SRR…	chr1	10447351	NA	NA	NA	NA	NA	NA	regular_and_hyper	+	ADAR	877	0	1.449	A,R	ALU	upstream	26	10	0.278	36	0	0	0	0	0	0
chr1	10387295	A	G	No	AL139424.3	lnc_RNA	NA	29	18	0.604	0.4	761	446	184	102	945	548	0.117	0.077	0.0698	47	SRR12166184;SRR12166185;SRR12166187;SRR12166192;SRR12166221;SRR12166268;SRR12166435;SRR12166459;SRR12166464;SRR12166573;SRR12166753;SRR12166759;SRR12166775;SRR12166823;SRR12167000;SRR12167141;SRR12167207;SRR12167276;SRR12167393;SRR12167396;SRR12167397;SRR12167499;SRR12167511;SRR12167685;SRR12167727;SRR12167860;SRR12167869;SRR12167872;SRR12167879;SRR12165815;SRR12166237;SRR12166264;SRR12166310;SRR…	chr1	10447352	NA	NA	NA	NA	NA	NA	hyper	+	ADAR	878	0	1.842	A,R	ALU	upstream	0	0	0	0	0	0	0	0	0	0
chr1	10387302	A	G	No	AL139424.3	lnc_RNA	NA	28	18	0.583	0.4	645	393	231	155	876	548	0.152	0.114	0.2012	46	SRR12165859;SRR12166184;SRR12166187;SRR12166268;SRR12166355;SRR12166435;SRR12166459;SRR12166510;SRR12166573;SRR12166753;SRR12166759;SRR12166775;SRR12166823;SRR12167000;SRR12167141;SRR12167145;SRR12167207;SRR12167276;SRR12167393;SRR12167396;SRR12167397;SRR12167499;SRR12167511;SRR12167685;SRR12167727;SRR12167860;SRR12167869;SRR12167879;SRR12165815;SRR12166237;SRR12166264;SRR12166310;SRR12166321;SRR…	chr1	10447359	NA	NA	NA	NA	NA	NA	regular_and_hyper	+	ADAR	885	0	1.664	A,R	ALU	upstream	23	9	0.281	32	0	0	0	0	0	0
chr1	10387310	A	G	No	AL139424.3	lnc_RNA	NA	32	21	0.667	0.467	643	378	339	232	982	610	0.232	0.178	0.1844	53	SRR12165859;SRR12166184;SRR12166187;SRR12166221;SRR12166268;SRR12166355;SRR12166435;SRR12166459;SRR12166464;SRR12166510;SRR12166573;SRR12166753;SRR12166759;SRR12166775;SRR12166823;SRR12167000;SRR12167141;SRR12167145;SRR12167207;SRR12167276;SRR12167393;SRR12167396;SRR12167397;SRR12167499;SRR12167511;SRR12167685;SRR12167727;SRR12167860;SRR12167862;SRR12167869;SRR12167872;SRR12167879;SRR12165815;SRR…	chr1	10447367	NA	NA	NA	NA	NA	NA	regular_and_hyper	+	ADAR	893	0	1.95	A,R	ALU	upstream	21	9	0.3	30	0	0	0	0	0	0
chr1	10387314	A	G	No	AL139424.3	lnc_RNA	NA	29	20	0.604	0.444	704	463	194	135	898	598	0.13	0.103	0.2994	49	SRR12165859;SRR12166184;SRR12166221;SRR12166268;SRR12166355;SRR12166435;SRR12166459;SRR12166464;SRR12166510;SRR12166573;SRR12166753;SRR12166759;SRR12166775;SRR12166823;SRR12167000;SRR12167145;SRR12167207;SRR12167276;SRR12167393;SRR12167396;SRR12167397;SRR12167499;SRR12167685;SRR12167727;SRR12167860;SRR12167862;SRR12167869;SRR12167872;SRR12167879;SRR12165815;SRR12166237;SRR12166264;SRR12166310;SRR…	chr1	10447371	NA	NA	NA	NA	NA	NA	regular_and_hyper	+	ADAR	897	0	1.379	A,R	ALU	upstream	26	7	0.212	33	0	0	0	0	0	0
chr1	10387320	A	G	No	AL139424.3	lnc_RNA	NA	33	21	0.688	0.467	287	163	720	456	1007	619	0.49	0.345	0.0557	54	SRR12165859;SRR12166184;SRR12166187;SRR12166221;SRR12166268;SRR12166355;SRR12166435;SRR12166444;SRR12166459;SRR12166464;SRR12166510;SRR12166573;SRR12166753;SRR12166759;SRR12166775;SRR12166823;SRR12167000;SRR12167141;SRR12167145;SRR12167207;SRR12167276;SRR12167393;SRR12167396;SRR12167397;SRR12167499;SRR12167511;SRR12167685;SRR12167727;SRR12167860;SRR12167862;SRR12167869;SRR12167872;SRR12167879;SRR…	chr1	10447377	NA	NA	NA	NA	NA	NA	regular_and_hyper	+	ADAR	903	0	1.95	A,R	ALU	upstream	7	26	0.788	33	0	0	0	0	0	0
chr1	10387330	A	G	No	AL139424.3	lnc_RNA	NA	24	15	0.5	0.333	626	339	127	78	753	417	0.084	0.062	0.2654	39	SRR12165859;SRR12166187;SRR12166435;SRR12166444;SRR12166510;SRR12166573;SRR12166753;SRR12166775;SRR12166823;SRR12167000;SRR12167207;SRR12167276;SRR12167393;SRR12167396;SRR12167397;SRR12167499;SRR12167511;SRR12167685;SRR12167727;SRR12167860;SRR12167862;SRR12167869;SRR12167872;SRR12167879;SRR12165815;SRR12166237;SRR12166264;SRR12166331;SRR12166346;SRR12166659;SRR12166747;SRR12166832;SRR12166971;SRR…	chr1	10447387	NA	NA	NA	NA	NA	NA	regular_and_hyper	+	ADAR	913	0	1.842	A,R	ALU	upstream	25	6	0.194	31	0	0	0	0	0	0
chr1	10387334	A	G	No	AL139424.3	lnc_RNA	NA	38	24	0.792	0.533	756	468	424	241	1180	709	0.282	0.183	0.0068	62	SRR12165859;SRR12166184;SRR12166185;SRR12166187;SRR12166192;SRR12166221;SRR12166268;SRR12166290;SRR12166355;SRR12166435;SRR12166444;SRR12166459;SRR12166464;SRR12166494;SRR12166510;SRR12166573;SRR12166753;SRR12166759;SRR12166775;SRR12166823;SRR12167000;SRR12167141;SRR12167145;SRR12167207;SRR12167276;SRR12167393;SRR12167396;SRR12167397;SRR12167499;SRR12167511;SRR12167685;SRR12167727;SRR12167860;SRR…	chr1	10447391	NA	NA	NA	NA	NA	NA	regular_and_hyper	+	ADAR	917	0	1.95	A,R	ALU	upstream	18	13	0.419	31	0	0	0	0	0	0
chr1	10387338	A	G	No	AL139424.3	lnc_RNA	NA	37	23	0.771	0.511	412	253	679	410	1091	663	0.483	0.316	0.0088	60	SRR12165859;SRR12166184;SRR12166185;SRR12166187;SRR12166192;SRR12166221;SRR12166268;SRR12166290;SRR12166355;SRR12166435;SRR12166444;SRR12166459;SRR12166464;SRR12166494;SRR12166510;SRR12166573;SRR12166753;SRR12166759;SRR12166775;SRR12166823;SRR12167000;SRR12167141;SRR12167145;SRR12167207;SRR12167276;SRR12167393;SRR12167396;SRR12167397;SRR12167499;SRR12167511;SRR12167685;SRR12167727;SRR12167860;SRR…	chr1	10447395	NA	NA	NA	NA	NA	NA	regular_and_hyper	+	ADAR	921	0	1.842	A,R	ALU	upstream	15	14	0.483	29	0	0	0	0	0	0
chr1	10387366	A	G	No	AL139424.3	lnc_RNA	NA	25	11	0.521	0.244	510	248	152	59	662	307	0.118	0.047	0.0025	36	SRR12166184;SRR12166187;SRR12166221;SRR12166268;SRR12166290;SRR12166459;SRR12166464;SRR12166510;SRR12166573;SRR12166753;SRR12166759;SRR12166775;SRR12166823;SRR12167000;SRR12167145;SRR12167276;SRR12167396;SRR12167397;SRR12167499;SRR12167511;SRR12167685;SRR12167862;SRR12167869;SRR12167872;SRR12167879;SRR12165815;SRR12166237;SRR12166264;SRR12166310;SRR12166331;SRR12166346;SRR12166747;SRR12166783;SRR…	chr1	10447423	NA	NA	NA	NA	NA	NA	regular	+	ADAR	949	0	1.557	A,R	ALU	upstream	0	0	0	0	0	0	0	0	0	0
chr1	10388868	A	G	No	AL139424.3	lnc_RNA	NA	24	7	0.5	0.156	467	128	151	52	618	180	0.122	0.046	0.0043	31	SRR12165859;SRR12166096;SRR12166268;SRR12166459;SRR12166464;SRR12166494;SRR12166510;SRR12166775;SRR12166823;SRR12167104;SRR12167141;SRR12167145;SRR12167276;SRR12167307;SRR12167396;SRR12167397;SRR12167499;SRR12167511;SRR12167685;SRR12167727;SRR12167860;SRR12167869;SRR12167875;SRR12167879;SRR12165815;SRR12166237;SRR12166331;SRR12166783;SRR12166832;SRR12167206;SRR12167407	chr1	10448925	NA	NA	NA	NA	NA	NA	regular	+	ADAR	2451	0	1.449	A,R	ALU	intergenic	20	7	0.259	27	17	3	0.15	20	0	0
chr1	10388906	A	G	No	AL139424.3	lnc_RNA	NA	25	8	0.521	0.178	481	133	201	74	682	207	0.152	0.064	0.0081	33	SRR12165859;SRR12166096;SRR12166108;SRR12166268;SRR12166459;SRR12166464;SRR12166510;SRR12166753;SRR12166759;SRR12166775;SRR12166823;SRR12167104;SRR12167141;SRR12167145;SRR12167207;SRR12167276;SRR12167393;SRR12167396;SRR12167397;SRR12167499;SRR12167511;SRR12167685;SRR12167727;SRR12167860;SRR12167869;SRR12165815;SRR12166321;SRR12166331;SRR12166783;SRR12167206;SRR12167279;SRR12167304;SRR12167407	chr1	10448963	NA	NA	NA	NA	NA	NA	regular	+	ADAR	2489	0	1.842	A,R	ALU	intergenic	24	5	0.172	29	19	3	0.136	22	16	4
chr1	10388957	A	G	No	AL139424.3	lnc_RNA	NA	28	14	0.583	0.311	463	154	461	209	924	363	0.293	0.178	0.0415	42	SRR12165859;SRR12166096;SRR12166268;SRR12166459;SRR12166464;SRR12166510;SRR12166573;SRR12166753;SRR12166759;SRR12166775;SRR12166823;SRR12167000;SRR12167141;SRR12167145;SRR12167207;SRR12167276;SRR12167307;SRR12167393;SRR12167396;SRR12167397;SRR12167499;SRR12167511;SRR12167685;SRR12167727;SRR12167860;SRR12167869;SRR12167872;SRR12167879;SRR12165815;SRR12166310;SRR12166321;SRR12166331;SRR12166346;SRR…	chr1	10449014	NA	NA	NA	NA	NA	NA	regular_and_hyper	+	ADAR	2540	0	1.842	A,R	ALU	intergenic	21	13	0.382	34	13	9	0.409	22	0	0
chr1	10388960	A	G	No	AL139424.3	lnc_RNA	NA	29	13	0.604	0.289	532	179	412	159	944	338	0.266	0.132	0.0053	42	SRR12165859;SRR12166096;SRR12166268;SRR12166435;SRR12166459;SRR12166464;SRR12166510;SRR12166573;SRR12166753;SRR12166759;SRR12166775;SRR12166823;SRR12167000;SRR12167141;SRR12167145;SRR12167207;SRR12167276;SRR12167307;SRR12167393;SRR12167396;SRR12167397;SRR12167499;SRR12167511;SRR12167685;SRR12167727;SRR12167860;SRR12167869;SRR12167872;SRR12167879;SRR12165815;SRR12166237;SRR12166310;SRR12166321;SRR…	chr1	10449017	NA	NA	NA	NA	NA	NA	regular_and_hyper	+	ADAR	2543	0	1.842	A,R	ALU	intergenic	24	12	0.333	36	14	10	0.417	24	0	0
chr1	10388974	A	G	No	AL139424.3	lnc_RNA	NA	29	13	0.604	0.289	571	206	398	137	969	343	0.255	0.114	0.0015	42	SRR12165859;SRR12166096;SRR12166268;SRR12166435;SRR12166459;SRR12166464;SRR12166510;SRR12166573;SRR12166753;SRR12166759;SRR12166775;SRR12166823;SRR12167000;SRR12167141;SRR12167145;SRR12167207;SRR12167276;SRR12167307;SRR12167393;SRR12167396;SRR12167397;SRR12167499;SRR12167511;SRR12167685;SRR12167727;SRR12167860;SRR12167869;SRR12167872;SRR12167879;SRR12165815;SRR12166237;SRR12166310;SRR12166321;SRR…	chr1	10449031	NA	NA	NA	NA	NA	NA	regular_and_hyper	+	ADAR	2557	0	1.664	A,R	ALU	intergenic	23	13	0.361	36	13	10	0.435	23	0	0
chr1	10388982	A	G	No	AL139424.3	lnc_RNA	NA	29	15	0.604	0.333	707	283	256	108	963	391	0.162	0.093	0.0235	44	SRR12165859;SRR12166096;SRR12166268;SRR12166435;SRR12166459;SRR12166464;SRR12166510;SRR12166573;SRR12166753;SRR12166759;SRR12166775;SRR12166823;SRR12167000;SRR12167141;SRR12167145;SRR12167207;SRR12167276;SRR12167307;SRR12167393;SRR12167396;SRR12167397;SRR12167499;SRR12167511;SRR12167685;SRR12167727;SRR12167860;SRR12167869;SRR12167872;SRR12167879;SRR12165815;SRR12166237;SRR12166246;SRR12166310;SRR…	chr1	10449039	NA	NA	NA	NA	NA	NA	regular_and_hyper	+	ADAR	2565	0	1.95	A,R	ALU	intergenic	30	6	0.167	36	18	5	0.217	23	0	0
chr1	10388983	A	G	No	AL139424.3	lnc_RNA	NA	24	13	0.5	0.289	638	272	149	75	787	347	0.095	0.062	0.117	37	SRR12165859;SRR12166268;SRR12166435;SRR12166459;SRR12166464;SRR12166510;SRR12166573;SRR12166753;SRR12166759;SRR12166775;SRR12166823;SRR12167000;SRR12167145;SRR12167207;SRR12167276;SRR12167307;SRR12167393;SRR12167396;SRR12167397;SRR12167511;SRR12167685;SRR12167727;SRR12167860;SRR12167869;SRR12165815;SRR12166237;SRR12166246;SRR12166310;SRR12166321;SRR12166331;SRR12166346;SRR12166783;SRR12166832;SRR…	chr1	10449040	NA	NA	NA	NA	NA	NA	regular_and_hyper	+	ADAR	2566	0	1.842	A,R	ALU	intergenic	28	8	0.222	36	0	0	0	0	0	0
chr1	10388996	A	G	No	AL139424.3	lnc_RNA	NA	28	15	0.583	0.333	554	210	393	178	947	388	0.241	0.154	0.0644	43	SRR12165859;SRR12166096;SRR12166268;SRR12166435;SRR12166459;SRR12166464;SRR12166510;SRR12166573;SRR12166753;SRR12166759;SRR12166775;SRR12166823;SRR12167000;SRR12167141;SRR12167145;SRR12167207;SRR12167276;SRR12167307;SRR12167396;SRR12167397;SRR12167499;SRR12167511;SRR12167685;SRR12167727;SRR12167860;SRR12167869;SRR12167872;SRR12167879;SRR12165815;SRR12166237;SRR12166246;SRR12166310;SRR12166321;SRR…	chr1	10449053	NA	NA	NA	NA	NA	NA	regular_and_hyper	+	ADAR	2579	0	1.842	A,R	ALU	intergenic	25	13	0.342	38	15	9	0.375	24	0	0
chr1	10391121	A	G	No	NA	NA	NA	29	12	0.604	0.267	451	166	359	155	810	321	0.267	0.124	0.0032	41	SRR12166184;SRR12166185;SRR12166187;SRR12166190;SRR12166268;SRR12166435;SRR12166459;SRR12166464;SRR12166510;SRR12166753;SRR12166759;SRR12166775;SRR12166823;SRR12167141;SRR12167145;SRR12167276;SRR12167393;SRR12167396;SRR12167397;SRR12167499;SRR12167511;SRR12167727;SRR12167860;SRR12167862;SRR12167867;SRR12167869;SRR12167872;SRR12167875;SRR12167879;SRR12165815;SRR12166237;SRR12166310;SRR12166321;SRR…	chr1	10451178	NA	NA	NA	NA	NA	NA	regular_and_hyper	+	ADAR	3457	0	1.557	A,R	ALU	intergenic	0	0	0	0	0	0	0	0	0	0
chr1	10391126	A	G	No	NA	NA	NA	30	14	0.625	0.311	469	182	372	190	841	372	0.278	0.158	0.0177	44	SRR12166184;SRR12166185;SRR12166187;SRR12166190;SRR12166268;SRR12166435;SRR12166459;SRR12166464;SRR12166510;SRR12166573;SRR12166753;SRR12166759;SRR12166775;SRR12166823;SRR12167141;SRR12167145;SRR12167276;SRR12167393;SRR12167396;SRR12167397;SRR12167499;SRR12167511;SRR12167727;SRR12167860;SRR12167862;SRR12167867;SRR12167869;SRR12167872;SRR12167875;SRR12167879;SRR12165815;SRR12166237;SRR12166264;SRR…	chr1	10451183	NA	NA	NA	NA	NA	NA	regular_and_hyper	+	ADAR	3452	0	1.664	A,R	ALU	intergenic	0	0	0	0	0	0	0	0	0	0
chr1	10391130	A	G	No	NA	NA	NA	30	14	0.625	0.311	250	113	581	262	831	375	0.436	0.216	0.0025	44	SRR12166184;SRR12166185;SRR12166187;SRR12166190;SRR12166268;SRR12166435;SRR12166459;SRR12166464;SRR12166510;SRR12166573;SRR12166753;SRR12166759;SRR12166775;SRR12166823;SRR12167000;SRR12167141;SRR12167145;SRR12167276;SRR12167393;SRR12167396;SRR12167397;SRR12167499;SRR12167511;SRR12167727;SRR12167860;SRR12167862;SRR12167867;SRR12167872;SRR12167875;SRR12167879;SRR12165815;SRR12166237;SRR12166310;SRR…	chr1	10451187	NA	NA	NA	NA	NA	NA	regular_and_hyper	+	ADAR	3448	0	1.842	A,R	ALU	intergenic	0	0	0	0	0	0	0	0	0	0
chr1	10391145	A	G	No	NA	NA	NA	28	13	0.583	0.289	541	270	225	96	766	366	0.172	0.078	0.0025	41	SRR12166185;SRR12166187;SRR12166190;SRR12166268;SRR12166435;SRR12166459;SRR12166464;SRR12166510;SRR12166573;SRR12166753;SRR12166759;SRR12166775;SRR12166823;SRR12167141;SRR12167145;SRR12167276;SRR12167393;SRR12167396;SRR12167397;SRR12167499;SRR12167511;SRR12167685;SRR12167727;SRR12167862;SRR12167867;SRR12167872;SRR12167875;SRR12167879;SRR12165815;SRR12166310;SRR12166321;SRR12166331;SRR12166346;SRR…	chr1	10451202	NA	NA	NA	NA	NA	NA	regular_and_hyper	+	ADAR	3433	0	1.842	A,R	ALU	intergenic	0	0	0	0	0	0	0	0	0	0
chr1	10391153	A	G	No	NA	NA	NA	29	14	0.604	0.311	499	248	299	145	798	393	0.23	0.115	0.0058	43	SRR12166184;SRR12166185;SRR12166187;SRR12166190;SRR12166268;SRR12166435;SRR12166459;SRR12166464;SRR12166510;SRR12166753;SRR12166759;SRR12166775;SRR12166823;SRR12167000;SRR12167141;SRR12167145;SRR12167276;SRR12167393;SRR12167396;SRR12167397;SRR12167499;SRR12167511;SRR12167685;SRR12167727;SRR12167862;SRR12167867;SRR12167872;SRR12167875;SRR12167879;SRR12165815;SRR12166237;SRR12166310;SRR12166321;SRR…	chr1	10451210	NA	NA	NA	NA	NA	NA	regular_and_hyper	+	ADAR	3425	0	1.842	A,R	ALU	intergenic	0	0	0	0	0	0	0	0	0	0
chr1	10391173	A	G	No	NA	NA	NA	29	15	0.604	0.333	625	295	175	107	800	402	0.134	0.089	0.0906	44	SRR12166184;SRR12166185;SRR12166187;SRR12166190;SRR12166221;SRR12166268;SRR12166435;SRR12166459;SRR12166464;SRR12166510;SRR12166573;SRR12166753;SRR12166759;SRR12166775;SRR12166823;SRR12167000;SRR12167145;SRR12167276;SRR12167393;SRR12167396;SRR12167397;SRR12167499;SRR12167511;SRR12167685;SRR12167727;SRR12167867;SRR12167872;SRR12167875;SRR12167879;SRR12165815;SRR12166237;SRR12166264;SRR12166310;SRR…	chr1	10451230	NA	NA	NA	NA	NA	NA	regular_and_hyper	+	ADAR	3405	0	1.449	A,R	ALU	intergenic	0	0	0	0	0	0	0	0	0	0
chr1	10391898	A	G	No	NA	NA	NA	30	15	0.625	0.333	483	195	395	193	878	388	0.281	0.165	0.022	45	SRR12165859;SRR12166108;SRR12166187;SRR12166221;SRR12166268;SRR12166435;SRR12166459;SRR12166464;SRR12166510;SRR12166573;SRR12166753;SRR12166759;SRR12166823;SRR12167000;SRR12167104;SRR12167141;SRR12167145;SRR12167276;SRR12167307;SRR12167393;SRR12167396;SRR12167397;SRR12167499;SRR12167511;SRR12167685;SRR12167727;SRR12167869;SRR12167872;SRR12167875;SRR12167879;SRR12165815;SRR12166321;SRR12166331;SRR…	chr1	10451955	NA	NA	NA	NA	NA	NA	regular	+	ADAR	2680	0	1.95	A,R	ALU	intergenic	12	15	0.556	27	0	0	0	0	11	9
chr1	10392261	A	G	No	NA	NA	NA	32	15	0.667	0.333	669	282	258	129	927	411	0.189	0.103	0.0085	47	SRR12165859;SRR12166096;SRR12166110;SRR12166185;SRR12166187;SRR12166221;SRR12166268;SRR12166290;SRR12166435;SRR12166459;SRR12166510;SRR12166753;SRR12166759;SRR12166775;SRR12166823;SRR12167104;SRR12167141;SRR12167145;SRR12167276;SRR12167393;SRR12167396;SRR12167397;SRR12167499;SRR12167511;SRR12167685;SRR12167727;SRR12167860;SRR12167862;SRR12167869;SRR12167872;SRR12167875;SRR12167879;SRR12165815;SRR…	chr1	10452318	NA	NA	NA	NA	NA	NA	regular_and_hyper	+	ADAR	2317	0	1.842	A,R	ALU	intergenic	16	4	0.2	20	23	5	0.179	28	0	0
chr1	10392316	A	G	No	NA	NA	NA	27	10	0.562	0.222	657	218	134	45	791	263	0.095	0.038	0.0015	37	SRR12165859;SRR12166096;SRR12166185;SRR12166268;SRR12166435;SRR12166459;SRR12166464;SRR12166510;SRR12166573;SRR12166753;SRR12166759;SRR12166775;SRR12167000;SRR12167145;SRR12167276;SRR12167393;SRR12167396;SRR12167397;SRR12167499;SRR12167511;SRR12167685;SRR12167727;SRR12167862;SRR12167867;SRR12167869;SRR12167872;SRR12167879;SRR12166310;SRR12166331;SRR12166747;SRR12166783;SRR12166832;SRR12167015;SRR…	chr1	10452373	NA	NA	NA	NA	NA	NA	regular_and_hyper	+	ADAR	2262	0	1.449	A,R	ALU	intergenic	20	3	0.13	23	16	4	0.2	20	0	0
chr1	10392340	A	G	No	NA	NA	NA	32	21	0.667	0.467	729	364	298	184	1027	548	0.199	0.156	0.2256	53	SRR12165859;SRR12166187;SRR12166221;SRR12166268;SRR12166435;SRR12166459;SRR12166464;SRR12166510;SRR12166573;SRR12166753;SRR12166759;SRR12166775;SRR12166823;SRR12167000;SRR12167104;SRR12167141;SRR12167145;SRR12167276;SRR12167307;SRR12167393;SRR12167396;SRR12167397;SRR12167499;SRR12167511;SRR12167727;SRR12167860;SRR12167862;SRR12167867;SRR12167869;SRR12167872;SRR12167875;SRR12167879;SRR12165815;SRR…	chr1	10452397	NA	NA	NA	NA	NA	NA	regular_and_hyper	+	ADAR	2238	0	1.95	A,R	ALU	intergenic	20	11	0.355	31	0	0	0	0	0	0
chr1	10392344	A	G	No	NA	NA	NA	31	19	0.646	0.422	774	357	195	136	969	493	0.133	0.114	0.4761	50	SRR12165859;SRR12166096;SRR12166187;SRR12166221;SRR12166268;SRR12166435;SRR12166494;SRR12166510;SRR12166573;SRR12166753;SRR12166759;SRR12166775;SRR12166823;SRR12167104;SRR12167141;SRR12167145;SRR12167276;SRR12167307;SRR12167393;SRR12167396;SRR12167397;SRR12167499;SRR12167511;SRR12167727;SRR12167860;SRR12167862;SRR12167867;SRR12167869;SRR12167872;SRR12167875;SRR12167879;SRR12165815;SRR12166237;SRR…	chr1	10452401	NA	NA	NA	NA	NA	NA	regular_and_hyper	+	ADAR	2234	0	1.449	A,R	ALU	intergenic	27	3	0.1	30	15	5	0.25	20	0	0
chr1	10392366	A	G	No	NA	NA	NA	29	14	0.604	0.311	573	258	255	108	828	366	0.187	0.09	0.0028	43	SRR12165859;SRR12166096;SRR12166221;SRR12166268;SRR12166459;SRR12166464;SRR12166510;SRR12166573;SRR12166753;SRR12166759;SRR12166775;SRR12166823;SRR12167000;SRR12167104;SRR12167141;SRR12167145;SRR12167276;SRR12167307;SRR12167393;SRR12167396;SRR12167397;SRR12167499;SRR12167511;SRR12167685;SRR12167862;SRR12167869;SRR12167872;SRR12167875;SRR12167879;SRR12166237;SRR12166310;SRR12166331;SRR12166346;SRR…	chr1	10452423	NA	NA	NA	NA	NA	NA	regular_and_hyper	+	ADAR	2212	0	1.842	A,R	ALU	intergenic	27	5	0.156	32	15	5	0.25	20	0	0
chr1	10392798	A	G	No	NA	NA	NA	28	17	0.583	0.378	535	280	318	198	853	478	0.217	0.154	0.1374	45	SRR12165859;SRR12166221;SRR12166268;SRR12166435;SRR12166459;SRR12166464;SRR12166510;SRR12166573;SRR12166753;SRR12166759;SRR12166775;SRR12166823;SRR12167000;SRR12167141;SRR12167145;SRR12167207;SRR12167276;SRR12167393;SRR12167396;SRR12167397;SRR12167499;SRR12167511;SRR12167727;SRR12167860;SRR12167862;SRR12167869;SRR12167875;SRR12167879;SRR12165815;SRR12166237;SRR12166310;SRR12166321;SRR12166331;SRR…	chr1	10452855	NA	NA	NA	NA	NA	NA	regular	+	ADAR	1780	0	1.557	A,R	ALU	intergenic	30	11	0.268	41	0	0	0	0	0	0
chr1	10392820	A	G	No	NA	NA	NA	33	22	0.688	0.489	799	467	213	154	1012	621	0.147	0.122	0.3403	55	SRR12165859;SRR12166096;SRR12166184;SRR12166185;SRR12166221;SRR12166268;SRR12166290;SRR12166435;SRR12166464;SRR12166510;SRR12166573;SRR12166753;SRR12166775;SRR12166823;SRR12167000;SRR12167104;SRR12167145;SRR12167207;SRR12167276;SRR12167315;SRR12167393;SRR12167396;SRR12167397;SRR12167499;SRR12167511;SRR12167685;SRR12167727;SRR12167860;SRR12167862;SRR12167867;SRR12167869;SRR12167875;SRR12167879;SRR…	chr1	10452877	NA	NA	NA	NA	NA	NA	regular	+	ADAR	1758	0	1.557	A,R	ALU	intergenic	31	8	0.205	39	15	5	0.25	20	0	0
chr1	10392839	A	G	No	NA	NA	NA	32	23	0.667	0.511	716	442	281	225	997	667	0.182	0.175	0.8446	55	SRR12165859;SRR12166108;SRR12166185;SRR12166221;SRR12166268;SRR12166435;SRR12166459;SRR12166464;SRR12166573;SRR12166753;SRR12166759;SRR12166775;SRR12166823;SRR12167000;SRR12167141;SRR12167145;SRR12167207;SRR12167276;SRR12167307;SRR12167393;SRR12167396;SRR12167397;SRR12167499;SRR12167511;SRR12167685;SRR12167727;SRR12167860;SRR12167862;SRR12167869;SRR12167872;SRR12167875;SRR12167879;SRR12165815;SRR…	chr1	10452896	NA	NA	NA	NA	NA	NA	regular_and_hyper	+	ADAR	1739	0	1.842	A,R	ALU	intergenic	26	15	0.366	41	0	0	0	0	19	5
chr1	10393043	A	G	No	NA	NA	NA	25	15	0.521	0.333	541	284	165	117	706	401	0.122	0.098	0.4055	40	SRR12165859;SRR12166184;SRR12166268;SRR12166435;SRR12166459;SRR12166464;SRR12166510;SRR12166759;SRR12166775;SRR12166823;SRR12167141;SRR12167145;SRR12167207;SRR12167276;SRR12167307;SRR12167393;SRR12167396;SRR12167397;SRR12167499;SRR12167685;SRR12167727;SRR12167860;SRR12167869;SRR12167875;SRR12167879;SRR12165815;SRR12166237;SRR12166264;SRR12166310;SRR12166321;SRR12166331;SRR12166346;SRR12166747;SRR…	chr1	10453100	NA	NA	NA	NA	NA	NA	regular_and_hyper	+	ADAR	1535	0	1.379	A,R	ALU	intergenic	16	7	0.304	23	0	0	0	0	0	0
chr1	10394173	A	G	No	AL139424.2	lnc_RNA	NA	24	7	0.5	0.156	292	75	349	98	641	173	0.274	0.087	0.0005	31	SRR12165859;SRR12166108;SRR12166184;SRR12166185;SRR12166268;SRR12166459;SRR12166464;SRR12166510;SRR12166573;SRR12166753;SRR12166759;SRR12166775;SRR12166823;SRR12167000;SRR12167141;SRR12167145;SRR12167276;SRR12167396;SRR12167397;SRR12167499;SRR12167511;SRR12167727;SRR12167862;SRR12167879;SRR12166310;SRR12166331;SRR12166346;SRR12166748;SRR12166783;SRR12167247;SRR12167407	chr1	10454230	NA	NA	NA	["SETDB1"]	NA	NA	regular_and_hyper	+	ADAR	405	0	1.842	A,R	ALU	intergenic	9	12	0.571	21	0	0	0	0	7	14
chr1	10395903	A	G	No	AL139424.2	lnc_RNA	NA	27	16	0.562	0.356	508	285	183	97	691	382	0.15	0.086	0.0272	43	SRR12165859;SRR12166184;SRR12166185;SRR12166187;SRR12166221;SRR12166268;SRR12166355;SRR12166464;SRR12166510;SRR12166573;SRR12166759;SRR12166775;SRR12166823;SRR12167000;SRR12167141;SRR12167145;SRR12167396;SRR12167397;SRR12167499;SRR12167511;SRR12167727;SRR12167860;SRR12167867;SRR12167869;SRR12167872;SRR12167875;SRR12167879;SRR12165815;SRR12166237;SRR12166246;SRR12166310;SRR12166321;SRR12166331;SRR…	chr1	10455960	NA	NA	NA	NA	NA	NA	regular_and_hyper	+	ADAR	812	1	1.664	A,R	ALU	ncRNA_exonic	22	6	0.214	28	0	0	0	0	0	0
chr1	10395914	A	G	No	AL139424.2	lnc_RNA	NA	26	14	0.542	0.311	529	262	140	87	669	349	0.114	0.074	0.1087	40	SRR12166184;SRR12166187;SRR12166221;SRR12166268;SRR12166355;SRR12166464;SRR12166510;SRR12166573;SRR12166753;SRR12166759;SRR12166775;SRR12166823;SRR12167000;SRR12167141;SRR12167145;SRR12167396;SRR12167397;SRR12167499;SRR12167511;SRR12167727;SRR12167860;SRR12167867;SRR12167869;SRR12167872;SRR12167875;SRR12167879;SRR12165815;SRR12166237;SRR12166310;SRR12166321;SRR12166331;SRR12166747;SRR12166783;SRR…	chr1	10455971	NA	NA	NA	NA	NA	NA	regular	+	ADAR	801	0	1.842	A,R	ALU	ncRNA_exonic	0	0	0	0	0	0	0	0	0	0
chr1	10396017	A	G	No	AL139424.2	lnc_RNA	NA	33	18	0.688	0.4	729	346	255	145	984	491	0.183	0.12	0.0547	51	SRR12165859;SRR12166185;SRR12166187;SRR12166221;SRR12166268;SRR12166290;SRR12166355;SRR12166435;SRR12166459;SRR12166464;SRR12166494;SRR12166510;SRR12166753;SRR12166759;SRR12166775;SRR12166823;SRR12167000;SRR12167141;SRR12167145;SRR12167276;SRR12167307;SRR12167315;SRR12167396;SRR12167397;SRR12167499;SRR12167511;SRR12167860;SRR12167862;SRR12167867;SRR12167869;SRR12167872;SRR12167875;SRR12167879;SRR…	chr1	10456074	NA	NA	NA	NA	NA	NA	regular_and_hyper	+	ADAR	698	0	1.842	A,R	ALU	ncRNA_exonic	20	9	0.31	29	0	0	0	0	0	0
chr1	10396018	A	G	No	AL139424.2	lnc_RNA	NA	35	19	0.729	0.422	699	338	336	177	1035	515	0.248	0.145	0.0079	54	SRR12165859;SRR12166185;SRR12166187;SRR12166221;SRR12166268;SRR12166290;SRR12166355;SRR12166435;SRR12166459;SRR12166464;SRR12166494;SRR12166510;SRR12166573;SRR12166753;SRR12166759;SRR12166775;SRR12166823;SRR12167000;SRR12167141;SRR12167145;SRR12167276;SRR12167307;SRR12167315;SRR12167393;SRR12167396;SRR12167397;SRR12167499;SRR12167511;SRR12167860;SRR12167862;SRR12167867;SRR12167869;SRR12167872;SRR…	chr1	10456075	NA	NA	NA	NA	NA	NA	regular_and_hyper	+	ADAR	697	0	1.95	A,R	ALU	ncRNA_exonic	17	13	0.433	30	0	0	0	0	0	0
chr1	10396032	A	G	No	AL139424.2	lnc_RNA	NA	33	17	0.688	0.378	688	322	231	141	919	463	0.176	0.117	0.0585	50	SRR12165859;SRR12166185;SRR12166187;SRR12166221;SRR12166268;SRR12166290;SRR12166355;SRR12166435;SRR12166459;SRR12166464;SRR12166494;SRR12166510;SRR12166573;SRR12166753;SRR12166759;SRR12166823;SRR12167000;SRR12167141;SRR12167145;SRR12167276;SRR12167307;SRR12167393;SRR12167396;SRR12167397;SRR12167499;SRR12167685;SRR12167860;SRR12167862;SRR12167867;SRR12167869;SRR12167872;SRR12167875;SRR12167879;SRR…	chr1	10456089	NA	NA	NA	NA	NA	NA	regular_and_hyper	+	ADAR	683	0	1.557	A,R	ALU	ncRNA_exonic	25	6	0.194	31	0	0	0	0	0	0
chr1	10396035	A	G	No	AL139424.2	lnc_RNA	NA	34	20	0.708	0.444	206	98	822	446	1028	544	0.569	0.365	0.0148	54	SRR12165859;SRR12166185;SRR12166187;SRR12166221;SRR12166268;SRR12166290;SRR12166355;SRR12166435;SRR12166459;SRR12166464;SRR12166494;SRR12166510;SRR12166573;SRR12166753;SRR12166759;SRR12166775;SRR12166823;SRR12167000;SRR12167141;SRR12167145;SRR12167276;SRR12167307;SRR12167393;SRR12167396;SRR12167397;SRR12167499;SRR12167511;SRR12167860;SRR12167862;SRR12167867;SRR12167869;SRR12167872;SRR12167875;SRR…	chr1	10456092	NA	NA	NA	NA	NA	NA	regular_and_hyper	+	ADAR	680	0	1.842	A,R	ALU	ncRNA_exonic	7	28	0.8	35	0	0	0	0	0	0
chr1	10396047	A	G	No	AL139424.2	lnc_RNA	NA	28	15	0.583	0.333	620	323	203	105	823	428	0.145	0.081	0.0203	43	SRR12165859;SRR12166185;SRR12166187;SRR12166221;SRR12166290;SRR12166464;SRR12166494;SRR12166510;SRR12166573;SRR12166759;SRR12166775;SRR12166823;SRR12167000;SRR12167141;SRR12167145;SRR12167276;SRR12167315;SRR12167396;SRR12167397;SRR12167499;SRR12167511;SRR12167860;SRR12167862;SRR12167867;SRR12167869;SRR12167872;SRR12167875;SRR12167879;SRR12165815;SRR12166237;SRR12166246;SRR12166310;SRR12166321;SRR…	chr1	10456104	NA	NA	NA	NA	NA	NA	regular_and_hyper	+	ADAR	668	0	1.379	A,R	ALU	ncRNA_exonic	25	9	0.265	34	0	0	0	0	0	0
chr1	10396057	A	G	No	AL139424.2	lnc_RNA	NA	32	17	0.667	0.378	666	334	271	135	937	469	0.193	0.11	0.0092	49	SRR12165859;SRR12166185;SRR12166187;SRR12166221;SRR12166268;SRR12166290;SRR12166355;SRR12166435;SRR12166464;SRR12166494;SRR12166510;SRR12166573;SRR12166753;SRR12166759;SRR12166775;SRR12166823;SRR12167000;SRR12167141;SRR12167145;SRR12167276;SRR12167315;SRR12167393;SRR12167396;SRR12167397;SRR12167499;SRR12167511;SRR12167860;SRR12167862;SRR12167867;SRR12167869;SRR12167872;SRR12167875;SRR12165815;SRR…	chr1	10456114	NA	NA	NA	NA	NA	NA	regular_and_hyper	+	ADAR	658	0	1.95	A,R	ALU	ncRNA_exonic	21	13	0.382	34	0	0	0	0	0	0
chr1	10396062	A	G	No	AL139424.2	lnc_RNA	NA	31	16	0.646	0.356	640	318	278	139	918	457	0.195	0.107	0.0086	47	SRR12165859;SRR12166185;SRR12166187;SRR12166221;SRR12166268;SRR12166290;SRR12166355;SRR12166435;SRR12166464;SRR12166494;SRR12166510;SRR12166573;SRR12166753;SRR12166759;SRR12166775;SRR12166823;SRR12167000;SRR12167141;SRR12167145;SRR12167276;SRR12167393;SRR12167396;SRR12167397;SRR12167499;SRR12167511;SRR12167860;SRR12167862;SRR12167867;SRR12167869;SRR12167872;SRR12167875;SRR12165815;SRR12166237;SRR…	chr1	10456119	NA	NA	NA	NA	NA	NA	regular_and_hyper	+	ADAR	653	0	1.842	A,R	ALU	ncRNA_exonic	21	13	0.382	34	0	0	0	0	0	0
chr1	10396744	A	G	No	AL139424.2	lnc_RNA	NA	26	10	0.542	0.222	240	87	423	194	663	281	0.347	0.153	0.0038	36	SRR12165859;SRR12166108;SRR12166184;SRR12166185;SRR12166268;SRR12166290;SRR12166775;SRR12166823;SRR12167000;SRR12167141;SRR12167145;SRR12167207;SRR12167276;SRR12167307;SRR12167393;SRR12167396;SRR12167397;SRR12167499;SRR12167511;SRR12167685;SRR12167727;SRR12167860;SRR12167862;SRR12167869;SRR12167875;SRR12167879;SRR12166310;SRR12166321;SRR12166331;SRR12166346;SRR12166748;SRR12166783;SRR12167206;SRR…	chr1	10456801	NA	NA	NA	NA	NA	NA	regular_and_hyper	+	ADAR	29	0	1.379	A,R	ALU	ncRNA_intronic	8	20	0.714	28	0	0	0	0	7	14
chr1	10396745	A	G	No	AL139424.2	lnc_RNA	NA	26	10	0.542	0.222	306	125	355	156	661	281	0.293	0.123	0.0028	36	SRR12165859;SRR12166108;SRR12166184;SRR12166185;SRR12166268;SRR12166290;SRR12166775;SRR12166823;SRR12167000;SRR12167141;SRR12167145;SRR12167207;SRR12167276;SRR12167307;SRR12167393;SRR12167396;SRR12167397;SRR12167499;SRR12167511;SRR12167685;SRR12167727;SRR12167860;SRR12167862;SRR12167869;SRR12167875;SRR12167879;SRR12166310;SRR12166321;SRR12166331;SRR12166346;SRR12166748;SRR12166783;SRR12167206;SRR…	chr1	10456802	NA	NA	NA	NA	NA	NA	regular_and_hyper	+	ADAR	30	0	1.664	A,R	ALU	ncRNA_intronic	9	19	0.679	28	0	0	0	0	10	11
chr1	10396858	A	G	No	AL139424.2	lnc_RNA	NA	27	12	0.562	0.267	511	232	192	90	703	322	0.152	0.077	0.013	39	SRR12165859;SRR12166108;SRR12166184;SRR12166185;SRR12166268;SRR12166290;SRR12166435;SRR12166464;SRR12166753;SRR12166759;SRR12166775;SRR12166823;SRR12167145;SRR12167207;SRR12167276;SRR12167307;SRR12167393;SRR12167396;SRR12167397;SRR12167499;SRR12167511;SRR12167727;SRR12167860;SRR12167862;SRR12167867;SRR12167869;SRR12167879;SRR12165815;SRR12166321;SRR12166331;SRR12166748;SRR12166783;SRR12167206;SRR…	chr1	10456915	NA	NA	NA	NA	NA	NA	regular_and_hyper	+	ADAR	58	0	1.449	A,R	ALU	ncRNA_exonic	22	8	0.267	30	0	0	0	0	12	11
chr1	10396869	A	G	No	AL139424.2	lnc_RNA	NA	28	13	0.583	0.289	332	121	421	226	753	347	0.327	0.19	0.028	41	SRR12165859;SRR12166108;SRR12166184;SRR12166185;SRR12166268;SRR12166290;SRR12166435;SRR12166464;SRR12166753;SRR12166759;SRR12166775;SRR12166823;SRR12167141;SRR12167145;SRR12167207;SRR12167276;SRR12167307;SRR12167393;SRR12167396;SRR12167397;SRR12167499;SRR12167511;SRR12167727;SRR12167860;SRR12167862;SRR12167867;SRR12167869;SRR12167879;SRR12165815;SRR12166321;SRR12166331;SRR12166748;SRR12166783;SRR…	chr1	10456926	NA	NA	NA	NA	NA	NA	regular_and_hyper	+	ADAR	69	0	1.842	A,R	ALU	ncRNA_exonic	11	22	0.667	33	0	0	0	0	11	12
chr1	10457216	T	C	No	DFFA	3_prime_UTR_variant	NA	38	31	0.792	0.689	740	530	566	411	1306	941	0.367	0.307	0.3562	69	SRR12165859;SRR12166096;SRR12166108;SRR12166110;SRR12166187;SRR12166190;SRR12166221;SRR12166268;SRR12166290;SRR12166459;SRR12166464;SRR12166494;SRR12166510;SRR12166573;SRR12166753;SRR12166759;SRR12166775;SRR12166823;SRR12167000;SRR12167104;SRR12167141;SRR12167145;SRR12167207;SRR12167307;SRR12167393;SRR12167396;SRR12167397;SRR12167499;SRR12167511;SRR12167685;SRR12167727;SRR12167860;SRR12167862;SRR…	chr1	10517273	NA	NA	NA	["POLR2A"]	promoter_flanking_region	ENSR00000347031	regular_and_hyper	-	ADAR	16092	0	1.664	A	ALU	UTR3	13	20	0.606	33	20	39	0.661	59	44	20
chr1	10457219	T	C	No	DFFA	3_prime_UTR_variant	NA	37	31	0.771	0.689	675	487	583	431	1258	918	0.366	0.322	0.3447	68	SRR12165859;SRR12166096;SRR12166108;SRR12166110;SRR12166187;SRR12166190;SRR12166221;SRR12166268;SRR12166290;SRR12166459;SRR12166464;SRR12166494;SRR12166510;SRR12166753;SRR12166759;SRR12166775;SRR12166823;SRR12167000;SRR12167104;SRR12167141;SRR12167145;SRR12167207;SRR12167307;SRR12167393;SRR12167396;SRR12167397;SRR12167499;SRR12167511;SRR12167685;SRR12167727;SRR12167860;SRR12167862;SRR12167867;SRR…	chr1	10517276	NA	NA	NA	["POLR2A"]	promoter_flanking_region	ENSR00000347031	regular_and_hyper	-	ADAR	16089	0	1.842	A,R,D	ALU	UTR3	19	14	0.424	33	36	24	0.4	60	37	26
chr1	10457233	T	C	No	DFFA	3_prime_UTR_variant	NA	40	34	0.833	0.756	890	650	489	363	1379	1013	0.304	0.273	0.384	74	SRR12165859;SRR12166096;SRR12166108;SRR12166110;SRR12166187;SRR12166190;SRR12166221;SRR12166268;SRR12166290;SRR12166435;SRR12166459;SRR12166464;SRR12166494;SRR12166510;SRR12166573;SRR12166753;SRR12166759;SRR12166775;SRR12166823;SRR12167000;SRR12167104;SRR12167141;SRR12167145;SRR12167207;SRR12167276;SRR12167307;SRR12167393;SRR12167396;SRR12167397;SRR12167499;SRR12167511;SRR12167685;SRR12167727;SRR…	chr1	10517290	NA	NA	NA	["POLR2A"]	promoter_flanking_region	ENSR00000347031	regular_and_hyper	-	ADAR	16075	0	1.557	A	ALU	UTR3	26	12	0.316	38	49	17	0.258	66	39	29
chr1	10457243	T	C	No	DFFA	3_prime_UTR_variant	NA	41	33	0.854	0.733	897	633	430	322	1327	955	0.284	0.25	0.3205	74	SRR12165859;SRR12166096;SRR12166108;SRR12166110;SRR12166184;SRR12166187;SRR12166190;SRR12166221;SRR12166268;SRR12166290;SRR12166435;SRR12166459;SRR12166464;SRR12166494;SRR12166510;SRR12166573;SRR12166753;SRR12166759;SRR12166775;SRR12166823;SRR12167000;SRR12167104;SRR12167141;SRR12167145;SRR12167207;SRR12167276;SRR12167307;SRR12167393;SRR12167396;SRR12167397;SRR12167499;SRR12167511;SRR12167685;SRR…	chr1	10517300	NA	NA	NA	NA	promoter_flanking_region	ENSR00000347031	regular_and_hyper	-	ADAR	16065	0	1.557	A,R,D	ALU	UTR3	22	11	0.333	33	45	20	0.308	65	45	18
chr1	10457249	T	C	No	DFFA	3_prime_UTR_variant	NA	28	28	0.583	0.622	815	729	171	137	986	866	0.101	0.097	0.8445	56	SRR12165859;SRR12166096;SRR12166108;SRR12166110;SRR12166184;SRR12166187;SRR12166268;SRR12166290;SRR12166459;SRR12166464;SRR12166494;SRR12166573;SRR12166753;SRR12166775;SRR12166823;SRR12167141;SRR12167145;SRR12167207;SRR12167393;SRR12167396;SRR12167397;SRR12167499;SRR12167511;SRR12167685;SRR12167860;SRR12167862;SRR12167867;SRR12167875;SRR12165815;SRR12166264;SRR12166310;SRR12166321;SRR12166331;SRR…	chr1	10517306	NA	NA	NA	NA	promoter_flanking_region	ENSR00000347031	regular_and_hyper	-	ADAR	16059	0	0.985	A,R,D	ALU	UTR3	27	7	0.206	34	47	11	0.19	58	47	13
chr1	10457256	T	C	No	DFFA	3_prime_UTR_variant	NA	40	35	0.833	0.778	960	714	359	314	1319	1028	0.232	0.237	0.8672	75	SRR12165859;SRR12166096;SRR12166108;SRR12166110;SRR12166184;SRR12166187;SRR12166190;SRR12166221;SRR12166268;SRR12166290;SRR12166387;SRR12166435;SRR12166459;SRR12166464;SRR12166494;SRR12166510;SRR12166573;SRR12166753;SRR12166759;SRR12166775;SRR12166823;SRR12167000;SRR12167104;SRR12167141;SRR12167145;SRR12167207;SRR12167393;SRR12167396;SRR12167397;SRR12167499;SRR12167511;SRR12167685;SRR12167727;SRR…	chr1	10517313	NA	NA	NA	NA	promoter_flanking_region	ENSR00000347031	regular_and_hyper	-	ADAR	16052	0	1.95	A,R,D	ALU	UTR3	23	4	0.148	27	43	15	0.259	58	41	13
chr1	10457257	T	C	No	DFFA	3_prime_UTR_variant	NA	41	36	0.854	0.8	788	599	566	467	1354	1066	0.362	0.352	0.7938	77	SRR12165859;SRR12166096;SRR12166108;SRR12166110;SRR12166184;SRR12166187;SRR12166190;SRR12166221;SRR12166268;SRR12166290;SRR12166387;SRR12166435;SRR12166459;SRR12166464;SRR12166494;SRR12166510;SRR12166573;SRR12166753;SRR12166759;SRR12166775;SRR12166823;SRR12167000;SRR12167104;SRR12167141;SRR12167145;SRR12167207;SRR12167276;SRR12167393;SRR12167396;SRR12167397;SRR12167499;SRR12167511;SRR12167685;SRR…	chr1	10517314	NA	NA	NA	NA	promoter_flanking_region	ENSR00000347031	regular_and_hyper	-	ADAR	16051	0	1.842	A,R,D	ALU	UTR3	17	10	0.37	27	33	24	0.421	57	33	21
chr1	10457278	T	C	No	DFFA	3_prime_UTR_variant	NA	21	24	0.438	0.533	581	580	122	118	703	698	0.077	0.091	0.4599	45	SRR12166096;SRR12166108;SRR12166110;SRR12166187;SRR12166268;SRR12166435;SRR12166459;SRR12166464;SRR12166573;SRR12166753;SRR12166823;SRR12167104;SRR12167145;SRR12167207;SRR12167393;SRR12167396;SRR12167397;SRR12167511;SRR12167860;SRR12167869;SRR12167875;SRR12165815;SRR12166237;SRR12166264;SRR12166310;SRR12166331;SRR12166659;SRR12166682;SRR12166747;SRR12166832;SRR12166910;SRR12166912;SRR12166924;SRR…	chr1	10517335	NA	NA	NA	NA	promoter_flanking_region	ENSR00000347031	regular_and_hyper	-	ADAR	16030	0	1.95	A,R,D	ALU	UTR3	0	0	0	0	46	10	0.179	56	36	8
chr1	10457295	T	C	No	DFFA	3_prime_UTR_variant	NA	37	30	0.771	0.667	604	447	511	418	1115	865	0.351	0.32	0.5209	67	SRR12165859;SRR12166096;SRR12166108;SRR12166110;SRR12166187;SRR12166190;SRR12166268;SRR12166290;SRR12166435;SRR12166459;SRR12166464;SRR12166494;SRR12166510;SRR12166573;SRR12166753;SRR12166759;SRR12166775;SRR12166823;SRR12167000;SRR12167104;SRR12167141;SRR12167145;SRR12167207;SRR12167393;SRR12167396;SRR12167397;SRR12167499;SRR12167511;SRR12167685;SRR12167727;SRR12167860;SRR12167862;SRR12167867;SRR…	chr1	10517352	NA	NA	NA	NA	promoter_flanking_region	ENSR00000347031	regular_and_hyper	-	ADAR	16013	0	1.449	A,R,D	ALU	UTR3	13	13	0.5	26	30	21	0.412	51	17	24
chr1	10457399	T	C	No	DFFA	3_prime_UTR_variant	NA	24	16	0.5	0.356	730	408	189	95	919	503	0.102	0.069	0.137	40	SRR12166096;SRR12166108;SRR12166110;SRR12166184;SRR12166185;SRR12166187;SRR12166290;SRR12166459;SRR12166464;SRR12166494;SRR12167000;SRR12167104;SRR12167145;SRR12167207;SRR12167276;SRR12167396;SRR12167397;SRR12167499;SRR12167727;SRR12167860;SRR12167862;SRR12167867;SRR12167869;SRR12167879;SRR12166237;SRR12166310;SRR12166747;SRR12166748;SRR12166783;SRR12166834;SRR12166924;SRR12166978;SRR12167015;SRR…	chr1	10517456	NA	NA	NA	NA	promoter_flanking_region	ENSR00000347031	regular_and_hyper	-	ADAR	15909	0	1.379	A	ALU	UTR3	0	0	0	0	47	14	0.23	61	50	17
chr1	10457428	T	C	No	DFFA	3_prime_UTR_variant	NA	25	25	0.521	0.556	721	604	178	158	899	762	0.102	0.113	0.6514	50	SRR12165859;SRR12166096;SRR12166108;SRR12166110;SRR12166184;SRR12166185;SRR12166187;SRR12166268;SRR12166290;SRR12166459;SRR12166494;SRR12166510;SRR12166573;SRR12166753;SRR12166759;SRR12166775;SRR12166823;SRR12167145;SRR12167397;SRR12167511;SRR12167685;SRR12167727;SRR12167862;SRR12167867;SRR12167869;SRR12165815;SRR12166237;SRR12166264;SRR12166310;SRR12166331;SRR12166346;SRR12166659;SRR12166682;SRR…	chr1	10517485	NA	NA	NA	NA	promoter_flanking_region	ENSR00000347031	regular_and_hyper	-	ADAR	15880	0	1.842	A,R,D	ALU	UTR3	17	4	0.19	21	41	10	0.196	51	44	15
chr1	10457447	T	C	No	DFFA	3_prime_UTR_variant	NA	29	22	0.604	0.489	834	567	192	133	1026	700	0.115	0.094	0.3287	51	SRR12165859;SRR12166096;SRR12166108;SRR12166110;SRR12166184;SRR12166185;SRR12166187;SRR12166268;SRR12166290;SRR12166405;SRR12166459;SRR12166464;SRR12166494;SRR12166510;SRR12166759;SRR12166775;SRR12166823;SRR12167000;SRR12167207;SRR12167396;SRR12167397;SRR12167499;SRR12167511;SRR12167685;SRR12167727;SRR12167860;SRR12167862;SRR12167869;SRR12167879;SRR12165815;SRR12166246;SRR12166264;SRR12166310;SRR…	chr1	10517504	NA	NA	NA	NA	promoter_flanking_region	ENSR00000347031	regular_and_hyper	-	ADAR	15861	0	1.379	A,R,D	ALU	UTR3	16	5	0.238	21	43	13	0.232	56	51	16
chr1	10457455	T	C	No	DFFA	3_prime_UTR_variant	NA	32	21	0.667	0.467	469	275	621	383	1090	658	0.379	0.266	0.0644	53	SRR12165859;SRR12166096;SRR12166108;SRR12166110;SRR12166185;SRR12166187;SRR12166268;SRR12166290;SRR12166405;SRR12166459;SRR12166464;SRR12166494;SRR12166510;SRR12166753;SRR12166775;SRR12166823;SRR12167000;SRR12167104;SRR12167141;SRR12167145;SRR12167207;SRR12167396;SRR12167397;SRR12167499;SRR12167511;SRR12167685;SRR12167727;SRR12167860;SRR12167862;SRR12167867;SRR12167869;SRR12167872;SRR12165815;SRR…	chr1	10517512	NA	NA	NA	NA	promoter_flanking_region	ENSR00000347031	regular_and_hyper	-	ADAR	15853	0	1.95	A,R,D	ALU	UTR3	12	9	0.429	21	25	34	0.576	59	27	43
chr1	10457456	T	C	No	DFFA	3_prime_UTR_variant	NA	27	19	0.562	0.422	705	469	218	124	923	593	0.127	0.089	0.1237	46	SRR12166096;SRR12166108;SRR12166110;SRR12166185;SRR12166187;SRR12166268;SRR12166290;SRR12166405;SRR12166459;SRR12166464;SRR12166494;SRR12166510;SRR12166753;SRR12166775;SRR12166823;SRR12167141;SRR12167207;SRR12167396;SRR12167397;SRR12167511;SRR12167685;SRR12167727;SRR12167860;SRR12167862;SRR12167867;SRR12167869;SRR12167872;SRR12165815;SRR12166237;SRR12166246;SRR12166264;SRR12166310;SRR12166321;SRR…	chr1	10517513	NA	NA	NA	NA	promoter_flanking_region	ENSR00000347031	regular_and_hyper	-	ADAR	15852	0	1.95	A,R,D	ALU	UTR3	0	0	0	0	40	19	0.322	59	46	24
chr1	10457470	T	C	No	DFFA	3_prime_UTR_variant	NA	29	13	0.604	0.289	282	128	665	324	947	452	0.424	0.208	0.0033	42	SRR12166096;SRR12166108;SRR12166110;SRR12166185;SRR12166187;SRR12166268;SRR12166290;SRR12166459;SRR12166464;SRR12166494;SRR12166753;SRR12166775;SRR12166823;SRR12167000;SRR12167104;SRR12167141;SRR12167145;SRR12167207;SRR12167396;SRR12167397;SRR12167499;SRR12167511;SRR12167685;SRR12167727;SRR12167860;SRR12167867;SRR12167869;SRR12167872;SRR12167879;SRR12166237;SRR12166310;SRR12166321;SRR12166331;SRR…	chr1	10517527	NA	NA	NA	NA	promoter_flanking_region	ENSR00000347031	regular_and_hyper	-	ADAR	15838	0	1.449	A,R,D	ALU	UTR3	0	0	0	0	15	49	0.766	64	13	56
chr1	10457481	T	C	No	DFFA	3_prime_UTR_variant	NA	25	12	0.521	0.267	594	283	211	85	805	368	0.134	0.064	0.0136	37	SRR12166096;SRR12166108;SRR12166110;SRR12166185;SRR12166187;SRR12166268;SRR12166290;SRR12166459;SRR12166464;SRR12166494;SRR12166753;SRR12166775;SRR12167000;SRR12167104;SRR12167141;SRR12167145;SRR12167396;SRR12167397;SRR12167499;SRR12167511;SRR12167685;SRR12167727;SRR12167860;SRR12167872;SRR12167879;SRR12166237;SRR12166310;SRR12166331;SRR12166346;SRR12166659;SRR12166978;SRR12167270;SRR12167279;SRR…	chr1	10517538	NA	NA	NA	NA	promoter_flanking_region	ENSR00000347031	regular_and_hyper	-	ADAR	15827	0	1.95	A,R,D	ALU	UTR3	0	0	0	0	43	16	0.271	59	36	25
chr1	10457556	T	C	No	DFFA	3_prime_UTR_variant	NA	26	16	0.542	0.356	296	168	579	323	875	491	0.347	0.227	0.0792	42	SRR12166096;SRR12166108;SRR12166110;SRR12166187;SRR12166190;SRR12166268;SRR12166290;SRR12166459;SRR12166464;SRR12166494;SRR12166510;SRR12166753;SRR12166775;SRR12167000;SRR12167104;SRR12167145;SRR12167207;SRR12167396;SRR12167397;SRR12167499;SRR12167511;SRR12167685;SRR12167727;SRR12167860;SRR12167869;SRR12167872;SRR12166237;SRR12166264;SRR12166310;SRR12166321;SRR12166331;SRR12166346;SRR12166659;SRR…	chr1	10517613	NA	NA	NA	NA	promoter_flanking_region	ENSR00000347031	regular_and_hyper	-	ADAR	15752	0	1.842	A,R,D	ALU	UTR3	0	0	0	0	17	44	0.721	61	14	55
chr1	10457566	T	C	No	DFFA	3_prime_UTR_variant	NA	25	15	0.521	0.333	496	284	321	173	817	457	0.197	0.126	0.0925	40	SRR12166096;SRR12166108;SRR12166110;SRR12166187;SRR12166190;SRR12166268;SRR12166290;SRR12166459;SRR12166464;SRR12166494;SRR12166510;SRR12166753;SRR12166775;SRR12167000;SRR12167104;SRR12167145;SRR12167396;SRR12167397;SRR12167499;SRR12167511;SRR12167685;SRR12167727;SRR12167862;SRR12167869;SRR12167872;SRR12166237;SRR12166264;SRR12166310;SRR12166321;SRR12166331;SRR12166346;SRR12166659;SRR12166736;SRR…	chr1	10517623	NA	NA	NA	NA	promoter_flanking_region	ENSR00000347031	regular_and_hyper	-	ADAR	15742	0	1.95	A,R,D	ALU	UTR3	0	0	0	0	32	27	0.458	59	31	32
chr1	10457578	T	C	No	DFFA	3_prime_UTR_variant	NA	28	16	0.583	0.356	555	303	359	207	914	510	0.231	0.147	0.0558	44	SRR12166096;SRR12166108;SRR12166110;SRR12166184;SRR12166185;SRR12166187;SRR12166190;SRR12166268;SRR12166290;SRR12166459;SRR12166464;SRR12166494;SRR12166510;SRR12166753;SRR12166775;SRR12166823;SRR12167000;SRR12167104;SRR12167145;SRR12167396;SRR12167397;SRR12167499;SRR12167511;SRR12167685;SRR12167727;SRR12167860;SRR12167869;SRR12167872;SRR12166237;SRR12166310;SRR12166321;SRR12166331;SRR12166346;SRR…	chr1	10517635	NA	NA	NA	NA	promoter_flanking_region	ENSR00000347031	regular_and_hyper	-	ADAR	15730	0	1.664	A,R,D	ALU	UTR3	0	0	0	0	33	24	0.421	57	39	27
chr1	10457596	T	C	No	DFFA	3_prime_UTR_variant	NA	27	16	0.562	0.356	450	261	433	246	883	507	0.275	0.174	0.0557	43	SRR12166096;SRR12166108;SRR12166110;SRR12166185;SRR12166187;SRR12166190;SRR12166268;SRR12166290;SRR12166459;SRR12166464;SRR12166494;SRR12166510;SRR12166753;SRR12166759;SRR12166775;SRR12166823;SRR12167000;SRR12167104;SRR12167145;SRR12167396;SRR12167397;SRR12167499;SRR12167511;SRR12167685;SRR12167727;SRR12167860;SRR12167872;SRR12166237;SRR12166310;SRR12166321;SRR12166331;SRR12166346;SRR12166659;SRR…	chr1	10517653	NA	NA	NA	NA	promoter_flanking_region	ENSR00000347031	regular_and_hyper	-	ADAR	15712	0	1.95	A,R,D	ALU	UTR3	0	0	0	0	31	27	0.466	58	28	37
chr1	10457602	T	C	No	DFFA	3_prime_UTR_variant	NA	25	17	0.521	0.378	420	280	407	225	827	505	0.26	0.173	0.0929	42	SRR12166096;SRR12166108;SRR12166110;SRR12166185;SRR12166187;SRR12166268;SRR12166290;SRR12166459;SRR12166464;SRR12166494;SRR12166510;SRR12166753;SRR12166759;SRR12166775;SRR12167000;SRR12167104;SRR12167145;SRR12167207;SRR12167276;SRR12167396;SRR12167397;SRR12167499;SRR12167685;SRR12167727;SRR12167860;SRR12166237;SRR12166246;SRR12166310;SRR12166321;SRR12166331;SRR12166346;SRR12166659;SRR12166682;SRR…	chr1	10517659	NA	NA	NA	NA	promoter_flanking_region	ENSR00000347031	regular_and_hyper	-	ADAR	15706	0	1.842	A,R,D	ALU	UTR3	0	0	0	0	30	27	0.474	57	28	38
chr1	10457615	T	C	No	DFFA	3_prime_UTR_variant	NA	26	19	0.542	0.422	567	389	275	166	842	555	0.184	0.127	0.1191	45	SRR12166096;SRR12166108;SRR12166110;SRR12166187;SRR12166268;SRR12166290;SRR12166459;SRR12166464;SRR12166494;SRR12166510;SRR12166753;SRR12166759;SRR12166775;SRR12167000;SRR12167104;SRR12167141;SRR12167145;SRR12167207;SRR12167276;SRR12167396;SRR12167397;SRR12167499;SRR12167685;SRR12167727;SRR12167860;SRR12167872;SRR12166237;SRR12166246;SRR12166310;SRR12166321;SRR12166331;SRR12166346;SRR12166659;SRR…	chr1	10517672	NA	NA	NA	NA	promoter_flanking_region	ENSR00000347031	regular_and_hyper	-	ADAR	15693	0	1.842	A,R,D	ALU	UTR3	0	0	0	0	46	12	0.207	58	54	21
chr1	10457634	T	C	No	DFFA	3_prime_UTR_variant	NA	24	15	0.5	0.333	579	333	206	127	785	460	0.129	0.09	0.1824	39	SRR12166096;SRR12166108;SRR12166110;SRR12166185;SRR12166187;SRR12166268;SRR12166290;SRR12166459;SRR12166464;SRR12166494;SRR12166510;SRR12166753;SRR12166775;SRR12167000;SRR12167104;SRR12167141;SRR12167145;SRR12167207;SRR12167276;SRR12167397;SRR12167499;SRR12167511;SRR12167685;SRR12167727;SRR12166237;SRR12166246;SRR12166310;SRR12166321;SRR12166331;SRR12166346;SRR12166659;SRR12166682;SRR12166924;SRR…	chr1	10517691	NA	NA	NA	NA	promoter_flanking_region	ENSR00000347031	regular_and_hyper	-	ADAR	15674	0	1.557	A,R,D	ALU	UTR3	0	0	0	0	46	10	0.179	56	48	17
chr1	10457935	T	C	No	DFFA	3_prime_UTR_variant	NA	37	37	0.771	0.822	1196	992	275	272	1471	1264	0.152	0.178	0.2304	74	SRR12165859;SRR12166096;SRR12166108;SRR12166110;SRR12166187;SRR12166190;SRR12166221;SRR12166268;SRR12166459;SRR12166464;SRR12166494;SRR12166510;SRR12166573;SRR12166753;SRR12166759;SRR12166775;SRR12166823;SRR12167000;SRR12167104;SRR12167145;SRR12167207;SRR12167276;SRR12167307;SRR12167393;SRR12167396;SRR12167397;SRR12167499;SRR12167511;SRR12167685;SRR12167727;SRR12167860;SRR12167862;SRR12167867;SRR…	chr1	10517992	NA	NA	NA	["POLR2A"]	promoter_flanking_region	ENSR00000347031	regular_and_hyper	-	ADAR	15373	0	1.842	A,R,D	ALU	UTR3	25	8	0.242	33	69	9	0.115	78	68	10
chr1	10457941	T	C	No	DFFA	3_prime_UTR_variant	NA	39	39	0.812	0.867	1070	870	420	414	1490	1284	0.237	0.285	0.1036	78	SRR12165859;SRR12166096;SRR12166108;SRR12166110;SRR12166187;SRR12166190;SRR12166192;SRR12166221;SRR12166268;SRR12166290;SRR12166459;SRR12166464;SRR12166494;SRR12166510;SRR12166753;SRR12166759;SRR12166775;SRR12166823;SRR12167000;SRR12167104;SRR12167141;SRR12167145;SRR12167207;SRR12167276;SRR12167307;SRR12167393;SRR12167396;SRR12167397;SRR12167499;SRR12167511;SRR12167685;SRR12167727;SRR12167860;SRR…	chr1	10517998	NA	NA	NA	["POLR2A"]	promoter_flanking_region	ENSR00000347031	regular	-	ADAR	15367	0	1.842	A,R,D	ALU	UTR3	25	8	0.242	33	54	17	0.239	71	53	20
chr1	10457963	T	C	No	DFFA	3_prime_UTR_variant	NA	33	32	0.688	0.711	1105	870	212	192	1317	1062	0.112	0.132	0.3017	65	SRR12165859;SRR12166108;SRR12166110;SRR12166187;SRR12166190;SRR12166192;SRR12166221;SRR12166268;SRR12166290;SRR12166435;SRR12166444;SRR12166459;SRR12166464;SRR12166494;SRR12166573;SRR12166759;SRR12166775;SRR12166823;SRR12167000;SRR12167104;SRR12167141;SRR12167145;SRR12167207;SRR12167276;SRR12167307;SRR12167396;SRR12167397;SRR12167499;SRR12167511;SRR12167727;SRR12167860;SRR12167875;SRR12167879;SRR…	chr1	10518020	NA	NA	NA	["POLR2A"]	promoter_flanking_region	ENSR00000347031	hyper	-	ADAR	15345	0	1.95	A,R,D	ALU	UTR3	31	4	0.114	35	0	0	0	0	65	11
chr1	10457976	T	C	No	DFFA	3_prime_UTR_variant	NA	22	23	0.458	0.511	743	663	124	119	867	782	0.069	0.08	0.5049	45	SRR12166184;SRR12166185;SRR12166187;SRR12166190;SRR12166221;SRR12166268;SRR12166290;SRR12166444;SRR12166459;SRR12166759;SRR12167000;SRR12167145;SRR12167207;SRR12167307;SRR12167396;SRR12167499;SRR12167511;SRR12167685;SRR12167727;SRR12167872;SRR12167875;SRR12167879;SRR12165815;SRR12166331;SRR12166346;SRR12166554;SRR12166682;SRR12166736;SRR12166740;SRR12166748;SRR12166783;SRR12166834;SRR12166869;SRR…	chr1	10518033	NA	NA	NA	["POLR2A"]	promoter_flanking_region	ENSR00000347031	regular_and_hyper	-	ADAR	15332	0	1.842	A,R	ALU	UTR3	0	0	0	0	0	0	0	0	0	0
chr1	10457977	T	C	No	DFFA	3_prime_UTR_variant	NA	39	39	0.812	0.867	1307	1126	325	303	1632	1429	0.166	0.185	0.3713	78	SRR12166096;SRR12166108;SRR12166110;SRR12166184;SRR12166185;SRR12166187;SRR12166190;SRR12166221;SRR12166268;SRR12166290;SRR12166435;SRR12166459;SRR12166464;SRR12166494;SRR12166510;SRR12166573;SRR12166753;SRR12166759;SRR12166775;SRR12166823;SRR12167104;SRR12167141;SRR12167145;SRR12167207;SRR12167276;SRR12167307;SRR12167393;SRR12167396;SRR12167397;SRR12167499;SRR12167511;SRR12167685;SRR12167727;SRR…	chr1	10518034	NA	NA	NA	["POLR2A"]	promoter_flanking_region	ENSR00000347031	regular_and_hyper	-	ADAR	15331	0	1.842	A	ALU	UTR3	0	0	0	0	54	18	0.25	72	67	17
chr1	10457980	T	C	No	DFFA	3_prime_UTR_variant	NA	44	40	0.917	0.889	1205	978	610	491	1815	1469	0.309	0.302	0.8036	84	SRR12165859;SRR12166096;SRR12166108;SRR12166110;SRR12166184;SRR12166185;SRR12166187;SRR12166190;SRR12166221;SRR12166268;SRR12166290;SRR12166435;SRR12166444;SRR12166459;SRR12166464;SRR12166494;SRR12166510;SRR12166573;SRR12166753;SRR12166759;SRR12166775;SRR12166823;SRR12167000;SRR12167104;SRR12167141;SRR12167145;SRR12167207;SRR12167276;SRR12167307;SRR12167315;SRR12167393;SRR12167396;SRR12167397;SRR…	chr1	10518037	NA	NA	NA	["POLR2A"]	promoter_flanking_region	ENSR00000347031	regular_and_hyper	-	ADAR	15328	0	1.842	A,R,D	ALU	UTR3	28	8	0.222	36	51	24	0.32	75	49	35
chr1	10457993	T	C	No	DFFA	3_prime_UTR_variant	NA	14	24	0.292	0.533	450	733	69	115	519	848	0.04	0.075	0.0204	38	SRR12166187;SRR12166435;SRR12166459;SRR12166753;SRR12166823;SRR12167000;SRR12167145;SRR12167276;SRR12167307;SRR12167393;SRR12167397;SRR12167862;SRR12167872;SRR12167879;SRR12165815;SRR12166180;SRR12166246;SRR12166331;SRR12166554;SRR12166682;SRR12166748;SRR12166783;SRR12166832;SRR12166834;SRR12166904;SRR12166924;SRR12167012;SRR12167015;SRR12167177;SRR12167206;SRR12167222;SRR12167267;SRR12167270;SRR…	chr1	10518050	NA	NA	NA	["POLR2A"]	promoter_flanking_region	ENSR00000347031	regular_and_hyper	-	ADAR	15315	0	1.449	A,R,D	ALU	UTR3	0	0	0	0	0	0	0	0	0	0
chr1	10457995	T	C	No	DFFA	3_prime_UTR_variant	NA	43	38	0.896	0.844	972	718	755	641	1727	1359	0.398	0.405	0.834	81	SRR12165859;SRR12166096;SRR12166108;SRR12166110;SRR12166185;SRR12166187;SRR12166190;SRR12166221;SRR12166268;SRR12166290;SRR12166435;SRR12166444;SRR12166459;SRR12166464;SRR12166494;SRR12166510;SRR12166573;SRR12166753;SRR12166759;SRR12166775;SRR12166823;SRR12167000;SRR12167104;SRR12167141;SRR12167145;SRR12167207;SRR12167276;SRR12167307;SRR12167315;SRR12167393;SRR12167396;SRR12167397;SRR12167499;SRR…	chr1	10518052	NA	NA	NA	["POLR2A"]	promoter_flanking_region	ENSR00000347031	regular_and_hyper	-	ADAR	15313	0	1.449	A,R,D	ALU	UTR3	23	15	0.395	38	47	25	0.347	72	48	31
chr1	10458010	T	C	No	DFFA	3_prime_UTR_variant	NA	41	32	0.854	0.711	1358	919	284	233	1642	1152	0.149	0.146	0.8785	73	SRR12165859;SRR12166096;SRR12166108;SRR12166110;SRR12166185;SRR12166187;SRR12166190;SRR12166221;SRR12166268;SRR12166290;SRR12166387;SRR12166435;SRR12166444;SRR12166459;SRR12166464;SRR12166494;SRR12166510;SRR12166573;SRR12166753;SRR12166759;SRR12166775;SRR12166823;SRR12167000;SRR12167104;SRR12167141;SRR12167145;SRR12167207;SRR12167276;SRR12167307;SRR12167396;SRR12167397;SRR12167499;SRR12167511;SRR…	chr1	10518067	NA	NA	NA	["POLR2A"]	promoter_flanking_region	ENSR00000347031	regular_and_hyper	-	ADAR	15298	0	1.842	A,R,D	ALU	UTR3	33	6	0.154	39	67	8	0.107	75	60	14
chr1	10458631	T	C	No	DFFA	3_prime_UTR_variant	NA	36	28	0.75	0.622	879	573	309	197	1188	770	0.193	0.159	0.2264	64	SRR12165859;SRR12166096;SRR12166108;SRR12166110;SRR12166184;SRR12166185;SRR12166187;SRR12166190;SRR12166268;SRR12166290;SRR12166435;SRR12166459;SRR12166464;SRR12166494;SRR12166510;SRR12166753;SRR12166759;SRR12166775;SRR12166823;SRR12167000;SRR12167104;SRR12167141;SRR12167145;SRR12167276;SRR12167393;SRR12167396;SRR12167397;SRR12167499;SRR12167511;SRR12167685;SRR12167727;SRR12167860;SRR12167862;SRR…	chr1	10518688	NA	NA	NA	NA	promoter_flanking_region	ENSR00000347031	regular	-	ADAR	14677	0	1.557	A,R	ALU	ncRNA_exonic	22	4	0.154	26	44	17	0.279	61	48	14
chr1	10458676	T	C	No	DFFA	3_prime_UTR_variant	NA	32	26	0.667	0.578	988	677	258	182	1246	859	0.137	0.12	0.4567	58	SRR12166096;SRR12166108;SRR12166110;SRR12166184;SRR12166185;SRR12166187;SRR12166268;SRR12166435;SRR12166459;SRR12166464;SRR12166494;SRR12166510;SRR12166753;SRR12166775;SRR12166823;SRR12167000;SRR12167104;SRR12167141;SRR12167145;SRR12167207;SRR12167276;SRR12167307;SRR12167396;SRR12167397;SRR12167499;SRR12167685;SRR12167727;SRR12167860;SRR12167869;SRR12167872;SRR12167875;SRR12167879;SRR12166237;SRR…	chr1	10518733	NA	NA	NA	NA	promoter_flanking_region	ENSR00000347031	regular_and_hyper	-	ADAR	14632	0	1.95	A,R	ALU	ncRNA_exonic	0	0	0	0	59	16	0.213	75	59	19
chr1	10458677	T	C	No	DFFA	3_prime_UTR_variant	NA	34	23	0.708	0.511	1010	619	228	140	1238	759	0.127	0.095	0.1246	57	SRR12165859;SRR12166096;SRR12166108;SRR12166184;SRR12166185;SRR12166187;SRR12166268;SRR12166290;SRR12166435;SRR12166459;SRR12166464;SRR12166494;SRR12166510;SRR12166753;SRR12166759;SRR12166775;SRR12166823;SRR12167000;SRR12167104;SRR12167141;SRR12167145;SRR12167207;SRR12167276;SRR12167307;SRR12167393;SRR12167396;SRR12167397;SRR12167499;SRR12167685;SRR12167727;SRR12167860;SRR12167867;SRR12167869;SRR…	chr1	10518734	NA	NA	NA	NA	promoter_flanking_region	ENSR00000347031	regular	-	ADAR	14631	0	1.842	A,R	ALU	ncRNA_exonic	21	3	0.125	24	58	16	0.216	74	58	18
chr1	10458699	T	C	No	DFFA	3_prime_UTR_variant	NA	39	27	0.812	0.6	1054	599	407	271	1461	870	0.223	0.187	0.2621	66	SRR12166096;SRR12166108;SRR12166110;SRR12166184;SRR12166185;SRR12166187;SRR12166190;SRR12166268;SRR12166290;SRR12166435;SRR12166459;SRR12166464;SRR12166494;SRR12166510;SRR12166573;SRR12166753;SRR12166759;SRR12166775;SRR12166823;SRR12167000;SRR12167104;SRR12167141;SRR12167145;SRR12167207;SRR12167276;SRR12167307;SRR12167393;SRR12167396;SRR12167397;SRR12167499;SRR12167511;SRR12167685;SRR12167727;SRR…	chr1	10518756	NA	NA	NA	NA	promoter_flanking_region	ENSR00000347031	regular_and_hyper	-	ADAR	14609	0	1.449	A,R	ALU	ncRNA_exonic	0	0	0	0	42	23	0.354	65	60	20
chr1	10458774	T	C	No	DFFA	3_prime_UTR_variant	NA	32	23	0.667	0.511	832	508	267	161	1099	669	0.162	0.125	0.1938	55	SRR12166096;SRR12166108;SRR12166110;SRR12166184;SRR12166185;SRR12166187;SRR12166190;SRR12166268;SRR12166290;SRR12166459;SRR12166464;SRR12166494;SRR12166510;SRR12166573;SRR12166753;SRR12166823;SRR12167000;SRR12167104;SRR12167141;SRR12167145;SRR12167276;SRR12167307;SRR12167396;SRR12167397;SRR12167499;SRR12167511;SRR12167685;SRR12167727;SRR12167860;SRR12167862;SRR12167867;SRR12167879;SRR12166180;SRR…	chr1	10518831	NA	NA	NA	NA	promoter_flanking_region	ENSR00000347031	regular_and_hyper	-	ADAR	14534	0	1.557	A,R	ALU	ncRNA_splicing	0	0	0	0	46	7	0.132	53	52	20
chr1	10458816	T	C	No	DFFA	3_prime_UTR_variant	NA	30	10	0.625	0.222	768	226	178	47	946	273	0.122	0.038	0	40	SRR12165859;SRR12166096;SRR12166108;SRR12166110;SRR12166184;SRR12166185;SRR12166190;SRR12166268;SRR12166290;SRR12166405;SRR12166459;SRR12166464;SRR12166494;SRR12166510;SRR12166753;SRR12166759;SRR12166775;SRR12166823;SRR12167000;SRR12167104;SRR12167141;SRR12167145;SRR12167396;SRR12167397;SRR12167499;SRR12167511;SRR12167685;SRR12167727;SRR12167867;SRR12167869;SRR12166237;SRR12166748;SRR12166832;SRR…	chr1	10518873	NA	NA	NA	NA	promoter_flanking_region	ENSR00000347031	regular	-	ADAR	14492	0	1.379	A,R	ALU	ncRNA_intronic	17	3	0.15	20	47	7	0.13	54	51	8
chr1	10458826	T	C	No	DFFA	3_prime_UTR_variant	NA	26	12	0.542	0.267	601	264	205	71	806	335	0.138	0.057	0.0018	38	SRR12166096;SRR12166108;SRR12166110;SRR12166184;SRR12166185;SRR12166187;SRR12166190;SRR12166290;SRR12166459;SRR12166464;SRR12166494;SRR12166753;SRR12166759;SRR12166823;SRR12167104;SRR12167141;SRR12167145;SRR12167396;SRR12167397;SRR12167499;SRR12167511;SRR12167685;SRR12167727;SRR12167860;SRR12167867;SRR12167872;SRR12166321;SRR12166331;SRR12166346;SRR12166659;SRR12167002;SRR12167177;SRR12167247;SRR…	chr1	10518883	NA	NA	NA	NA	promoter_flanking_region	ENSR00000347031	regular_and_hyper	-	ADAR	14482	0	1.842	A,R	ALU	ncRNA_intronic	0	0	0	0	40	11	0.216	51	42	16
chr1	10458945	T	C	No	DFFA	3_prime_UTR_variant	NA	31	24	0.646	0.533	805	566	254	155	1059	721	0.15	0.121	0.2796	55	SRR12165859;SRR12166096;SRR12166108;SRR12166110;SRR12166185;SRR12166187;SRR12166268;SRR12166290;SRR12166459;SRR12166494;SRR12166573;SRR12166753;SRR12166759;SRR12166775;SRR12166823;SRR12167000;SRR12167104;SRR12167141;SRR12167145;SRR12167276;SRR12167307;SRR12167393;SRR12167397;SRR12167499;SRR12167511;SRR12167685;SRR12167727;SRR12167860;SRR12167867;SRR12167872;SRR12167875;SRR12165815;SRR12166237;SRR…	chr1	10519002	NA	NA	NA	["KAP1", "POLR2A"]	promoter_flanking_region	ENSR00000347031	regular	-	ADAR	14363	0	1.557	A,R	ALU	ncRNA_intronic	16	6	0.273	22	32	14	0.304	46	48	12
chr1	10458991	T	C	No	DFFA	3_prime_UTR_variant	NA	29	16	0.604	0.356	649	324	196	95	845	419	0.142	0.079	0.02	45	SRR12165859;SRR12166096;SRR12166108;SRR12166110;SRR12166185;SRR12166187;SRR12166290;SRR12166459;SRR12166464;SRR12166494;SRR12166573;SRR12166753;SRR12166759;SRR12166775;SRR12166823;SRR12167000;SRR12167141;SRR12167145;SRR12167276;SRR12167307;SRR12167397;SRR12167499;SRR12167511;SRR12167685;SRR12167727;SRR12167860;SRR12167867;SRR12167872;SRR12167879;SRR12166237;SRR12166310;SRR12166321;SRR12166346;SRR…	chr1	10519048	NA	NA	NA	["KAP1", "POLR2A"]	promoter_flanking_region	ENSR00000347031	regular	-	ADAR	14317	0	1.842	A,R	ALU	ncRNA_intronic	23	7	0.233	30	36	7	0.163	43	33	14
chr1	10459007	T	C	No	DFFA	3_prime_UTR_variant	NA	25	12	0.521	0.267	323	149	334	152	657	301	0.267	0.134	0.0124	37	SRR12165859;SRR12166096;SRR12166108;SRR12166110;SRR12166187;SRR12166459;SRR12166573;SRR12166753;SRR12166759;SRR12166775;SRR12166823;SRR12167000;SRR12167104;SRR12167145;SRR12167276;SRR12167307;SRR12167397;SRR12167499;SRR12167511;SRR12167685;SRR12167727;SRR12167860;SRR12167867;SRR12167872;SRR12167879;SRR12166321;SRR12166346;SRR12166659;SRR12166682;SRR12166832;SRR12166904;SRR12166978;SRR12167002;SRR…	chr1	10519064	NA	NA	NA	["KAP1", "POLR2A"]	promoter_flanking_region	ENSR00000347031	regular	-	ADAR	14301	0	1.449	A,R	ALU	ncRNA_intronic	16	12	0.429	28	13	26	0.667	39	21	20
chr1	10459817	T	C	No	DFFA	3_prime_UTR_variant	NA	32	21	0.667	0.467	747	433	194	114	941	547	0.143	0.098	0.0755	53	SRR12165859;SRR12166096;SRR12166108;SRR12166110;SRR12166185;SRR12166192;SRR12166435;SRR12166459;SRR12166464;SRR12166510;SRR12166573;SRR12166753;SRR12166759;SRR12166775;SRR12166823;SRR12167000;SRR12167141;SRR12167145;SRR12167207;SRR12167396;SRR12167397;SRR12167499;SRR12167511;SRR12167685;SRR12167727;SRR12167860;SRR12167862;SRR12167867;SRR12167869;SRR12167872;SRR12167875;SRR12167879;SRR12165815;SRR…	chr1	10519874	NA	NA	NA	NA	promoter_flanking_region	ENSR00000347031	regular_and_hyper	-	ADAR	13491	0	1.557	A,R,D	ALU	UTR3	28	6	0.176	34	19	7	0.269	26	26	10
chr1	10459830	T	C	No	DFFA	3_prime_UTR_variant	NA	27	23	0.562	0.511	636	439	169	119	805	558	0.122	0.109	0.6126	50	SRR12165859;SRR12166096;SRR12166108;SRR12166185;SRR12166192;SRR12166268;SRR12166435;SRR12166459;SRR12166464;SRR12166494;SRR12166510;SRR12166753;SRR12166775;SRR12166823;SRR12167000;SRR12167141;SRR12167145;SRR12167207;SRR12167397;SRR12167499;SRR12167511;SRR12167727;SRR12167867;SRR12167869;SRR12167872;SRR12167875;SRR12167879;SRR12165815;SRR12166237;SRR12166264;SRR12166310;SRR12166321;SRR12166331;SRR…	chr1	10519887	NA	NA	NA	NA	promoter_flanking_region	ENSR00000347031	regular_and_hyper	-	ADAR	13478	0	1.95	A,R,D	ALU	UTR3	23	6	0.207	29	20	7	0.259	27	28	10
chr1	10459831	T	C	No	DFFA	3_prime_UTR_variant	NA	36	25	0.75	0.556	525	316	503	298	1028	614	0.374	0.269	0.0486	61	SRR12165859;SRR12166096;SRR12166108;SRR12166110;SRR12166185;SRR12166187;SRR12166192;SRR12166268;SRR12166290;SRR12166435;SRR12166459;SRR12166464;SRR12166494;SRR12166510;SRR12166573;SRR12166753;SRR12166759;SRR12166775;SRR12166823;SRR12167000;SRR12167141;SRR12167145;SRR12167207;SRR12167396;SRR12167397;SRR12167499;SRR12167511;SRR12167685;SRR12167727;SRR12167860;SRR12167862;SRR12167867;SRR12167869;SRR…	chr1	10519888	NA	NA	NA	NA	promoter_flanking_region	ENSR00000347031	regular_and_hyper	-	ADAR	13477	0	1.842	A,R,D	ALU	UTR3	19	10	0.345	29	12	15	0.556	27	21	17
chr1	10459843	T	C	No	DFFA	3_prime_UTR_variant	NA	24	19	0.5	0.422	570	404	115	80	685	484	0.085	0.07	0.4389	43	SRR12166096;SRR12166108;SRR12166110;SRR12166185;SRR12166187;SRR12166192;SRR12166459;SRR12166464;SRR12166494;SRR12166510;SRR12166759;SRR12166775;SRR12166823;SRR12167145;SRR12167207;SRR12167396;SRR12167397;SRR12167511;SRR12167727;SRR12167860;SRR12167869;SRR12167872;SRR12167875;SRR12167879;SRR12165815;SRR12166264;SRR12166310;SRR12166321;SRR12166331;SRR12166783;SRR12166832;SRR12166834;SRR12166904;SRR…	chr1	10519900	NA	NA	NA	NA	promoter_flanking_region	ENSR00000347031	regular_and_hyper	-	ADAR	13465	0	1.842	A,R	ALU	UTR3	0	0	0	0	20	9	0.31	29	29	9
chr1	10459852	T	C	No	DFFA	3_prime_UTR_variant	NA	31	20	0.646	0.444	719	374	187	126	906	500	0.136	0.115	0.4412	51	SRR12165859;SRR12166096;SRR12166108;SRR12166110;SRR12166185;SRR12166187;SRR12166192;SRR12166268;SRR12166290;SRR12166435;SRR12166459;SRR12166494;SRR12166510;SRR12166753;SRR12166759;SRR12166775;SRR12166823;SRR12167000;SRR12167141;SRR12167145;SRR12167207;SRR12167396;SRR12167397;SRR12167499;SRR12167511;SRR12167685;SRR12167860;SRR12167862;SRR12167867;SRR12167872;SRR12167879;SRR12165815;SRR12166237;SRR…	chr1	10519909	NA	NA	NA	NA	promoter_flanking_region	ENSR00000347031	regular_and_hyper	-	ADAR	13456	0	1.557	A,R	ALU	UTR3	25	6	0.194	31	20	9	0.31	29	26	11
chr1	10459853	T	C	No	DFFA	3_prime_UTR_variant	NA	34	20	0.708	0.444	686	326	262	150	948	476	0.199	0.137	0.0743	54	SRR12165859;SRR12166096;SRR12166108;SRR12166110;SRR12166185;SRR12166187;SRR12166192;SRR12166268;SRR12166290;SRR12166435;SRR12166459;SRR12166464;SRR12166494;SRR12166573;SRR12166753;SRR12166759;SRR12166775;SRR12166823;SRR12167000;SRR12167141;SRR12167145;SRR12167207;SRR12167396;SRR12167397;SRR12167499;SRR12167511;SRR12167685;SRR12167727;SRR12167860;SRR12167862;SRR12167867;SRR12167872;SRR12167875;SRR…	chr1	10519910	NA	NA	NA	NA	promoter_flanking_region	ENSR00000347031	regular_and_hyper	-	ADAR	13455	0	1.449	A,R	ALU	UTR3	24	6	0.2	30	15	15	0.5	30	20	17
chr1	10459855	T	C	No	DFFA	3_prime_UTR_variant	NA	34	19	0.708	0.422	523	251	413	219	936	470	0.315	0.194	0.0149	53	SRR12165859;SRR12166096;SRR12166108;SRR12166110;SRR12166185;SRR12166187;SRR12166192;SRR12166268;SRR12166290;SRR12166435;SRR12166459;SRR12166464;SRR12166494;SRR12166573;SRR12166753;SRR12166759;SRR12166775;SRR12166823;SRR12167000;SRR12167141;SRR12167145;SRR12167207;SRR12167396;SRR12167397;SRR12167499;SRR12167511;SRR12167685;SRR12167727;SRR12167860;SRR12167862;SRR12167867;SRR12167872;SRR12167875;SRR…	chr1	10519912	NA	NA	NA	NA	promoter_flanking_region	ENSR00000347031	regular_and_hyper	-	ADAR	13453	0	1.557	A,R,D	ALU	UTR3	20	11	0.355	31	8	22	0.733	30	16	21
chr1	10459875	T	C	No	DFFA	3_prime_UTR_variant	NA	27	23	0.562	0.511	644	439	173	131	817	570	0.119	0.12	0.999	50	SRR12165859;SRR12166096;SRR12166108;SRR12166187;SRR12166268;SRR12166290;SRR12166435;SRR12166459;SRR12166464;SRR12166494;SRR12166573;SRR12166753;SRR12166759;SRR12166775;SRR12166823;SRR12167000;SRR12167141;SRR12167145;SRR12167396;SRR12167397;SRR12167499;SRR12167727;SRR12167860;SRR12167869;SRR12167872;SRR12167875;SRR12167879;SRR12165815;SRR12166264;SRR12166310;SRR12166321;SRR12166331;SRR12166659;SRR…	chr1	10519932	NA	NA	NA	NA	promoter_flanking_region	ENSR00000347031	regular_and_hyper	-	ADAR	13433	0	1.449	A,R,D	ALU	UTR3	32	6	0.158	38	28	7	0.2	35	24	15
chr1	10459879	T	C	No	DFFA	3_prime_UTR_variant	NA	28	20	0.583	0.444	676	402	152	94	828	496	0.11	0.086	0.2859	48	SRR12165859;SRR12166096;SRR12166108;SRR12166110;SRR12166187;SRR12166268;SRR12166459;SRR12166464;SRR12166494;SRR12166573;SRR12166753;SRR12166775;SRR12166823;SRR12167000;SRR12167141;SRR12167145;SRR12167207;SRR12167396;SRR12167499;SRR12167685;SRR12167727;SRR12167860;SRR12167862;SRR12167867;SRR12167869;SRR12167872;SRR12167875;SRR12167879;SRR12166237;SRR12166310;SRR12166321;SRR12166331;SRR12166659;SRR…	chr1	10519936	NA	NA	NA	NA	promoter_flanking_region	ENSR00000347031	regular_and_hyper	-	ADAR	13429	0	1.95	A,R	ALU	UTR3	34	4	0.105	38	25	5	0.167	30	25	12
chr1	10459889	T	C	No	DFFA	3_prime_UTR_variant	NA	27	24	0.562	0.533	610	442	162	132	772	574	0.121	0.122	0.9635	51	SRR12166096;SRR12166108;SRR12166187;SRR12166268;SRR12166459;SRR12166494;SRR12166573;SRR12166753;SRR12166759;SRR12166775;SRR12166823;SRR12167000;SRR12167141;SRR12167145;SRR12167207;SRR12167397;SRR12167499;SRR12167511;SRR12167685;SRR12167727;SRR12167860;SRR12167862;SRR12167867;SRR12167869;SRR12167872;SRR12167875;SRR12167879;SRR12165815;SRR12166180;SRR12166237;SRR12166264;SRR12166310;SRR12166331;SRR…	chr1	10519946	NA	NA	NA	NA	promoter_flanking_region	ENSR00000347031	regular_and_hyper	-	ADAR	13419	0	0.863	A,R,D	ALU	UTR3	0	0	0	0	27	6	0.182	33	27	8
chr1	10460382	T	C	No	DFFA	3_prime_UTR_variant	NA	27	13	0.562	0.289	612	262	246	94	858	356	0.165	0.076	0.0067	40	SRR12166096;SRR12166108;SRR12166110;SRR12166185;SRR12166187;SRR12166290;SRR12166459;SRR12166464;SRR12166494;SRR12166573;SRR12166753;SRR12166759;SRR12166775;SRR12166823;SRR12167000;SRR12167141;SRR12167145;SRR12167207;SRR12167276;SRR12167307;SRR12167396;SRR12167397;SRR12167499;SRR12167511;SRR12167685;SRR12167727;SRR12167879;SRR12165815;SRR12166180;SRR12166331;SRR12166346;SRR12166659;SRR12167012;SRR…	chr1	10520439	NA	NA	NA	NA	NA	NA	regular_and_hyper	-	ADAR	12926	0	1.557	A,R	ALU	UTR3	0	0	0	0	41	15	0.268	56	33	18
chr1	10460393	T	C	No	DFFA	3_prime_UTR_variant	NA	25	15	0.521	0.333	547	315	289	127	836	442	0.177	0.092	0.0203	40	SRR12165859;SRR12166096;SRR12166108;SRR12166110;SRR12166459;SRR12166464;SRR12166494;SRR12166573;SRR12166753;SRR12166775;SRR12166823;SRR12167104;SRR12167141;SRR12167145;SRR12167207;SRR12167276;SRR12167307;SRR12167396;SRR12167397;SRR12167499;SRR12167511;SRR12167685;SRR12167727;SRR12167860;SRR12167879;SRR12165815;SRR12166180;SRR12166331;SRR12166659;SRR12166748;SRR12167012;SRR12167177;SRR12167206;SRR…	chr1	10520450	NA	NA	NA	NA	NA	NA	regular_and_hyper	-	ADAR	12915	0	1.842	A,R	ALU	UTR3	18	6	0.25	24	38	23	0.377	61	25	34
chr1	10460658	T	C	No	DFFA	3_prime_UTR_variant	NA	32	22	0.667	0.489	601	362	553	277	1154	639	0.317	0.219	0.0506	54	SRR12166096;SRR12166108;SRR12166110;SRR12166185;SRR12166187;SRR12166190;SRR12166192;SRR12166268;SRR12166290;SRR12166435;SRR12166459;SRR12166464;SRR12166494;SRR12166510;SRR12166573;SRR12166753;SRR12166759;SRR12166775;SRR12167000;SRR12167104;SRR12167141;SRR12167145;SRR12167207;SRR12167393;SRR12167396;SRR12167397;SRR12167511;SRR12167685;SRR12167727;SRR12167860;SRR12167862;SRR12167872;SRR12166237;SRR…	chr1	10520715	NA	NA	NA	NA	NA	NA	regular_and_hyper	-	ADAR	12650	0	1.842	A,R	ALU	UTR3	0	0	0	0	36	34	0.486	70	36	32
chr1	10460668	T	C	No	DFFA	3_prime_UTR_variant	NA	32	22	0.667	0.489	681	420	473	225	1154	645	0.272	0.169	0.0165	54	SRR12166096;SRR12166108;SRR12166110;SRR12166185;SRR12166187;SRR12166190;SRR12166192;SRR12166268;SRR12166290;SRR12166435;SRR12166459;SRR12166464;SRR12166494;SRR12166510;SRR12166573;SRR12166753;SRR12166759;SRR12166775;SRR12167000;SRR12167104;SRR12167141;SRR12167145;SRR12167207;SRR12167393;SRR12167396;SRR12167397;SRR12167511;SRR12167685;SRR12167727;SRR12167860;SRR12167862;SRR12167872;SRR12166237;SRR…	chr1	10520725	NA	NA	NA	NA	NA	NA	regular_and_hyper	-	ADAR	12640	0	1.842	A,R,D	ALU	UTR3	0	0	0	0	42	26	0.382	68	36	31
chr1	10460678	T	C	No	DFFA	3_prime_UTR_variant	NA	33	20	0.688	0.444	854	431	327	192	1181	623	0.191	0.136	0.094	53	SRR12166096;SRR12166108;SRR12166110;SRR12166185;SRR12166187;SRR12166190;SRR12166192;SRR12166268;SRR12166290;SRR12166435;SRR12166459;SRR12166464;SRR12166494;SRR12166510;SRR12166573;SRR12166753;SRR12166759;SRR12166775;SRR12166823;SRR12167000;SRR12167104;SRR12167141;SRR12167145;SRR12167207;SRR12167393;SRR12167396;SRR12167397;SRR12167511;SRR12167685;SRR12167727;SRR12167860;SRR12167862;SRR12167872;SRR…	chr1	10520735	NA	NA	NA	NA	NA	NA	regular_and_hyper	-	ADAR	12630	0	1.379	A,R,D	ALU	UTR3	0	0	0	0	57	13	0.186	70	48	17
chr1	10460694	T	C	No	DFFA	3_prime_UTR_variant	NA	36	21	0.75	0.467	666	352	590	302	1256	654	0.351	0.214	0.0045	57	SRR12166096;SRR12166108;SRR12166110;SRR12166185;SRR12166187;SRR12166190;SRR12166192;SRR12166268;SRR12166290;SRR12166435;SRR12166459;SRR12166464;SRR12166494;SRR12166510;SRR12166573;SRR12166753;SRR12166759;SRR12166775;SRR12166823;SRR12167000;SRR12167104;SRR12167141;SRR12167145;SRR12167207;SRR12167276;SRR12167393;SRR12167396;SRR12167397;SRR12167499;SRR12167511;SRR12167685;SRR12167727;SRR12167860;SRR…	chr1	10520751	NA	NA	NA	NA	NA	NA	regular_and_hyper	-	ADAR	12614	0	1.95	A,R,D	ALU	UTR3	0	0	0	0	37	27	0.422	64	30	36
chr1	10460707	T	C	No	DFFA	3_prime_UTR_variant	NA	28	19	0.583	0.422	753	500	190	114	943	614	0.126	0.079	0.0495	47	SRR12166108;SRR12166110;SRR12166187;SRR12166190;SRR12166192;SRR12166268;SRR12166290;SRR12166435;SRR12166459;SRR12166464;SRR12166494;SRR12166510;SRR12166753;SRR12166759;SRR12167104;SRR12167141;SRR12167145;SRR12167276;SRR12167307;SRR12167393;SRR12167397;SRR12167511;SRR12167685;SRR12167727;SRR12167860;SRR12167862;SRR12167872;SRR12167875;SRR12166237;SRR12166246;SRR12166310;SRR12166321;SRR12166331;SRR…	chr1	10520764	NA	NA	NA	NA	NA	NA	regular_and_hyper	-	ADAR	12601	0	1.149	A,R,D	ALU	UTR3	0	0	0	0	0	0	0	0	60	10
chr1	10460762	T	C	No	DFFA	3_prime_UTR_variant	NA	25	12	0.521	0.267	474	225	285	122	759	347	0.195	0.093	0.0096	37	SRR12166096;SRR12166108;SRR12166110;SRR12166187;SRR12166190;SRR12166268;SRR12166290;SRR12166459;SRR12166464;SRR12166494;SRR12166573;SRR12166753;SRR12166775;SRR12167000;SRR12167141;SRR12167145;SRR12167307;SRR12167396;SRR12167397;SRR12167499;SRR12167511;SRR12167685;SRR12167727;SRR12167860;SRR12167872;SRR12166246;SRR12166331;SRR12166659;SRR12166682;SRR12167002;SRR12167206;SRR12167247;SRR12167267;SRR…	chr1	10520819	NA	NA	NA	NA	NA	NA	regular_and_hyper	-	ADAR	12546	0	1.842	A,R,D	ALU	UTR3	0	0	0	0	27	28	0.509	55	24	18
chr1	10461046	T	C	No	DFFA	3_prime_UTR_variant	NA	24	17	0.5	0.378	509	316	177	104	686	420	0.128	0.092	0.2375	41	SRR12165859;SRR12166096;SRR12166108;SRR12166110;SRR12166187;SRR12166290;SRR12166459;SRR12166494;SRR12166753;SRR12166759;SRR12166775;SRR12167000;SRR12167141;SRR12167145;SRR12167207;SRR12167276;SRR12167393;SRR12167396;SRR12167397;SRR12167499;SRR12167727;SRR12167869;SRR12167872;SRR12167875;SRR12166237;SRR12166246;SRR12166321;SRR12166331;SRR12166659;SRR12166740;SRR12166904;SRR12167012;SRR12167177;SRR…	chr1	10521103	NA	NA	NA	NA	NA	NA	regular_and_hyper	-	ADAR	12262	0	1.95	A,R	ALU	UTR3	24	3	0.111	27	26	16	0.381	42	26	14
chr1	10461069	T	C	No	DFFA	3_prime_UTR_variant	NA	28	12	0.583	0.267	513	206	297	129	810	335	0.21	0.1	0.0078	40	SRR12165859;SRR12166096;SRR12166108;SRR12166110;SRR12166187;SRR12166221;SRR12166290;SRR12166459;SRR12166494;SRR12166753;SRR12166759;SRR12166775;SRR12166823;SRR12167000;SRR12167141;SRR12167145;SRR12167207;SRR12167276;SRR12167393;SRR12167396;SRR12167397;SRR12167499;SRR12167511;SRR12167727;SRR12167862;SRR12167869;SRR12167872;SRR12167875;SRR12166246;SRR12166321;SRR12166331;SRR12166659;SRR12166904;SRR…	chr1	10521126	NA	NA	NA	NA	NA	NA	regular_and_hyper	-	ADAR	12239	0	1.379	A,R,D	ALU	UTR3	12	9	0.429	21	32	17	0.347	49	18	25
chr1	10461073	T	C	No	DFFA	3_prime_UTR_variant	NA	28	17	0.583	0.378	582	315	232	129	814	444	0.166	0.11	0.0939	45	SRR12165859;SRR12166096;SRR12166108;SRR12166110;SRR12166187;SRR12166459;SRR12166494;SRR12166510;SRR12166573;SRR12166753;SRR12166759;SRR12166775;SRR12166823;SRR12167000;SRR12167141;SRR12167145;SRR12167207;SRR12167276;SRR12167393;SRR12167396;SRR12167397;SRR12167499;SRR12167511;SRR12167727;SRR12167862;SRR12167869;SRR12167872;SRR12167875;SRR12166180;SRR12166246;SRR12166321;SRR12166331;SRR12166659;SRR…	chr1	10521130	NA	NA	NA	NA	NA	NA	regular_and_hyper	-	ADAR	12235	0	1.95	A,R,D	ALU	UTR3	19	4	0.174	23	32	17	0.347	49	30	12
chr1	10461105	T	C	No	DFFA	3_prime_UTR_variant	NA	28	16	0.583	0.356	592	310	240	118	832	428	0.165	0.097	0.0282	44	SRR12165859;SRR12166096;SRR12166108;SRR12166110;SRR12166185;SRR12166187;SRR12166190;SRR12166268;SRR12166459;SRR12166494;SRR12166573;SRR12166753;SRR12166759;SRR12166775;SRR12166823;SRR12167000;SRR12167141;SRR12167145;SRR12167207;SRR12167276;SRR12167393;SRR12167396;SRR12167397;SRR12167499;SRR12167511;SRR12167727;SRR12167869;SRR12167875;SRR12166180;SRR12166310;SRR12166321;SRR12166331;SRR12166659;SRR…	chr1	10521162	NA	NA	NA	NA	NA	NA	hyper	-	ADAR	12203	0	1.449	A,R,D	ALU	UTR3	19	4	0.174	23	33	20	0.377	53	32	16
chr1	10461113	T	C	No	DFFA	3_prime_UTR_variant	NA	30	16	0.625	0.356	576	264	332	168	908	432	0.222	0.136	0.04	46	SRR12165859;SRR12166096;SRR12166108;SRR12166110;SRR12166185;SRR12166187;SRR12166268;SRR12166290;SRR12166459;SRR12166494;SRR12166573;SRR12166753;SRR12166759;SRR12166775;SRR12166823;SRR12167000;SRR12167104;SRR12167141;SRR12167145;SRR12167207;SRR12167276;SRR12167393;SRR12167396;SRR12167397;SRR12167499;SRR12167511;SRR12167685;SRR12167727;SRR12167869;SRR12167875;SRR12166180;SRR12166310;SRR12166321;SRR…	chr1	10521170	NA	NA	NA	NA	NA	NA	regular_and_hyper	-	ADAR	12195	0	1.842	A,R,D	ALU	UTR3	16	8	0.333	24	32	20	0.385	52	26	20
chr1	10461143	T	C	No	DFFA	3_prime_UTR_variant	NA	35	22	0.729	0.489	501	272	571	306	1072	578	0.382	0.258	0.0306	57	SRR12165859;SRR12166096;SRR12166108;SRR12166110;SRR12166185;SRR12166187;SRR12166268;SRR12166290;SRR12166459;SRR12166464;SRR12166494;SRR12166510;SRR12166753;SRR12166759;SRR12166775;SRR12166823;SRR12167000;SRR12167104;SRR12167141;SRR12167145;SRR12167207;SRR12167276;SRR12167393;SRR12167396;SRR12167397;SRR12167499;SRR12167511;SRR12167685;SRR12167727;SRR12167860;SRR12167862;SRR12167867;SRR12167869;SRR…	chr1	10521200	NA	NA	NA	NA	NA	NA	regular_and_hyper	-	ADAR	12165	0	1.95	A,R,D	ALU	UTR3	17	13	0.433	30	19	35	0.648	54	16	33
chr1	10461181	T	C	No	DFFA	3_prime_UTR_variant	NA	32	20	0.667	0.444	805	437	208	114	1013	551	0.137	0.096	0.1044	52	SRR12165859;SRR12166096;SRR12166108;SRR12166110;SRR12166187;SRR12166290;SRR12166459;SRR12166464;SRR12166494;SRR12166510;SRR12166573;SRR12166753;SRR12166759;SRR12166775;SRR12166823;SRR12167000;SRR12167104;SRR12167141;SRR12167145;SRR12167207;SRR12167396;SRR12167397;SRR12167499;SRR12167511;SRR12167727;SRR12167860;SRR12167862;SRR12167867;SRR12167869;SRR12167872;SRR12167875;SRR12167879;SRR12165815;SRR…	chr1	10521238	NA	NA	NA	NA	NA	NA	regular_and_hyper	-	ADAR	12127	0	1.842	A,R,D	ALU	UTR3	24	7	0.226	31	44	16	0.267	60	31	6
chr1	10461197	T	C	No	DFFA	3_prime_UTR_variant	NA	32	23	0.667	0.511	707	448	288	167	995	615	0.193	0.142	0.1101	55	SRR12165859;SRR12166096;SRR12166108;SRR12166110;SRR12166187;SRR12166268;SRR12166290;SRR12166459;SRR12166494;SRR12166510;SRR12166573;SRR12166753;SRR12166759;SRR12166775;SRR12166823;SRR12167000;SRR12167141;SRR12167207;SRR12167393;SRR12167396;SRR12167397;SRR12167499;SRR12167511;SRR12167685;SRR12167727;SRR12167860;SRR12167862;SRR12167867;SRR12167869;SRR12167872;SRR12167875;SRR12167879;SRR12165815;SRR…	chr1	10521254	NA	NA	NA	NA	NA	NA	regular_and_hyper	-	ADAR	12111	0	1.842	A,R,D	ALU	UTR3	24	7	0.226	31	38	15	0.283	53	24	15
chr1	10461203	T	C	No	DFFA	3_prime_UTR_variant	NA	30	19	0.625	0.422	754	411	181	99	935	510	0.122	0.084	0.0864	49	SRR12165859;SRR12166096;SRR12166108;SRR12166110;SRR12166187;SRR12166290;SRR12166459;SRR12166494;SRR12166510;SRR12166573;SRR12166753;SRR12166759;SRR12166775;SRR12167000;SRR12167104;SRR12167141;SRR12167145;SRR12167207;SRR12167393;SRR12167396;SRR12167397;SRR12167499;SRR12167511;SRR12167727;SRR12167860;SRR12167862;SRR12167869;SRR12167872;SRR12167875;SRR12167879;SRR12166310;SRR12166321;SRR12166331;SRR…	chr1	10521260	NA	NA	NA	NA	NA	NA	regular	-	ADAR	12105	0	1.449	A,R,D	ALU	UTR3	25	3	0.107	28	37	14	0.275	51	29	7
chr1	11028075	A	G	No	MASP2	intron_variant	NA	31	18	0.646	0.4	567	315	292	200	859	515	0.22	0.157	0.1197	49	SRR12165859;SRR12166096;SRR12166184;SRR12166185;SRR12166187;SRR12166268;SRR12166290;SRR12166459;SRR12166464;SRR12166494;SRR12166510;SRR12166753;SRR12166759;SRR12166775;SRR12166823;SRR12167000;SRR12167141;SRR12167145;SRR12167207;SRR12167276;SRR12167307;SRR12167393;SRR12167396;SRR12167397;SRR12167499;SRR12167511;SRR12167727;SRR12167862;SRR12167869;SRR12167872;SRR12167879;SRR12165815;SRR12166237;SRR…	chr1	11088132	NA	NA	NA	["POLR2A"]	NA	NA	regular_and_hyper	+	ADAR	20375	0	1.95	A,R	ALU	intronic	14	9	0.391	23	20	8	0.286	28	0	0
chr1	11028095	A	G	No	MASP2	intron_variant	NA	31	15	0.646	0.333	342	148	511	248	853	396	0.384	0.209	0.0073	46	SRR12165859;SRR12166096;SRR12166185;SRR12166187;SRR12166192;SRR12166268;SRR12166290;SRR12166459;SRR12166464;SRR12166494;SRR12166510;SRR12166753;SRR12166759;SRR12166775;SRR12166823;SRR12167000;SRR12167141;SRR12167145;SRR12167207;SRR12167276;SRR12167307;SRR12167396;SRR12167397;SRR12167499;SRR12167511;SRR12167727;SRR12167860;SRR12167862;SRR12167869;SRR12167872;SRR12167879;SRR12165815;SRR12166237;SRR…	chr1	11088152	NA	NA	NA	["POLR2A"]	NA	NA	hyper	+	ADAR	20395	0	1.842	A,R,D	ALU	intronic	10	11	0.524	21	9	16	0.64	25	0	0
chr1	11028101	A	G	No	MASP2	intron_variant	NA	30	15	0.625	0.333	394	154	430	241	824	395	0.326	0.204	0.0429	45	SRR12165859;SRR12166096;SRR12166185;SRR12166187;SRR12166192;SRR12166268;SRR12166290;SRR12166459;SRR12166464;SRR12166494;SRR12166510;SRR12166753;SRR12166759;SRR12166775;SRR12166823;SRR12167000;SRR12167141;SRR12167145;SRR12167207;SRR12167276;SRR12167307;SRR12167396;SRR12167397;SRR12167499;SRR12167511;SRR12167727;SRR12167860;SRR12167862;SRR12167872;SRR12167879;SRR12165815;SRR12166237;SRR12166310;SRR…	chr1	11088158	NA	NA	NA	["POLR2A"]	NA	NA	regular_and_hyper	+	ADAR	20401	0	1.842	A,R,D	ALU	intronic	7	13	0.65	20	13	12	0.48	25	0	0
chr1	11028102	A	G	No	MASP2	intron_variant	NA	31	15	0.646	0.333	201	75	645	318	846	393	0.49	0.269	0.0066	46	SRR12165859;SRR12166096;SRR12166185;SRR12166187;SRR12166192;SRR12166268;SRR12166290;SRR12166459;SRR12166464;SRR12166494;SRR12166510;SRR12166753;SRR12166759;SRR12166775;SRR12166823;SRR12167000;SRR12167141;SRR12167145;SRR12167207;SRR12167276;SRR12167307;SRR12167396;SRR12167397;SRR12167499;SRR12167511;SRR12167727;SRR12167860;SRR12167862;SRR12167869;SRR12167872;SRR12167879;SRR12165815;SRR12166237;SRR…	chr1	11088159	NA	NA	NA	["POLR2A"]	NA	NA	regular_and_hyper	+	ADAR	20402	0	1.95	A,R,D	ALU	intronic	8	12	0.6	20	5	20	0.8	25	0	0
chr1	11028107	A	G	No	MASP2	intron_variant	NA	27	15	0.562	0.333	585	282	188	130	773	412	0.138	0.104	0.2768	42	SRR12165859;SRR12166096;SRR12166185;SRR12166187;SRR12166192;SRR12166268;SRR12166290;SRR12166464;SRR12166494;SRR12166510;SRR12166753;SRR12166759;SRR12166775;SRR12166823;SRR12167000;SRR12167145;SRR12167207;SRR12167393;SRR12167396;SRR12167397;SRR12167499;SRR12167511;SRR12167727;SRR12167862;SRR12167869;SRR12167872;SRR12167879;SRR12165815;SRR12166237;SRR12166310;SRR12166321;SRR12166331;SRR12166346;SRR…	chr1	11088164	NA	NA	NA	["POLR2A"]	NA	NA	regular_and_hyper	+	ADAR	20407	0	1.149	A,R	ALU	intronic	17	4	0.19	21	21	7	0.25	28	0	0
chr1	11028111	A	G	No	MASP2	intron_variant	NA	29	14	0.604	0.311	455	197	357	183	812	380	0.265	0.151	0.0228	43	SRR12165859;SRR12166096;SRR12166185;SRR12166187;SRR12166192;SRR12166268;SRR12166290;SRR12166464;SRR12166494;SRR12166510;SRR12166753;SRR12166759;SRR12166775;SRR12166823;SRR12167000;SRR12167141;SRR12167145;SRR12167207;SRR12167307;SRR12167396;SRR12167397;SRR12167499;SRR12167511;SRR12167685;SRR12167860;SRR12167862;SRR12167869;SRR12167872;SRR12167879;SRR12165815;SRR12166237;SRR12166310;SRR12166321;SRR…	chr1	11088168	NA	NA	NA	["POLR2A"]	NA	NA	regular_and_hyper	+	ADAR	20411	0	1.842	A,R,D	ALU	intronic	11	9	0.45	20	15	13	0.464	28	0	0
chr1	11028202	A	G	No	MASP2	intron_variant	NA	25	9	0.521	0.2	472	199	134	58	606	257	0.117	0.046	0.0037	34	SRR12165859;SRR12166096;SRR12166185;SRR12166187;SRR12166190;SRR12166268;SRR12166290;SRR12166464;SRR12166494;SRR12166510;SRR12166775;SRR12166823;SRR12167000;SRR12167141;SRR12167145;SRR12167276;SRR12167393;SRR12167396;SRR12167499;SRR12167511;SRR12167860;SRR12167862;SRR12167869;SRR12167872;SRR12167879;SRR12165815;SRR12166321;SRR12166331;SRR12166346;SRR12166659;SRR12167206;SRR12167279;SRR12167404;SRR…	chr1	11088259	NA	NA	NA	["POLR2A"]	NA	NA	regular_and_hyper	+	ADAR	20502	0	1.379	A,R	ALU	intronic	19	5	0.208	24	17	4	0.19	21	0	0
chr1	11028205	A	G	No	MASP2	intron_variant	NA	27	11	0.562	0.244	197	90	484	231	681	321	0.401	0.177	0.0025	38	SRR12165859;SRR12166096;SRR12166108;SRR12166185;SRR12166187;SRR12166190;SRR12166268;SRR12166290;SRR12166464;SRR12166494;SRR12166510;SRR12166775;SRR12166823;SRR12167000;SRR12167141;SRR12167145;SRR12167207;SRR12167276;SRR12167393;SRR12167396;SRR12167499;SRR12167511;SRR12167860;SRR12167862;SRR12167869;SRR12167872;SRR12167879;SRR12165815;SRR12166310;SRR12166321;SRR12166331;SRR12166346;SRR12166659;SRR…	chr1	11088262	NA	NA	NA	["POLR2A"]	NA	NA	regular_and_hyper	+	ADAR	20505	0	1.149	A,R,D	ALU	intronic	12	14	0.538	26	6	14	0.7	20	4	16
chr1	11028207	A	G	No	MASP2	intron_variant	NA	26	11	0.542	0.244	476	228	193	100	669	328	0.158	0.074	0.0104	37	SRR12165859;SRR12166096;SRR12166185;SRR12166187;SRR12166190;SRR12166268;SRR12166290;SRR12166464;SRR12166494;SRR12166510;SRR12166775;SRR12166823;SRR12167000;SRR12167141;SRR12167145;SRR12167207;SRR12167276;SRR12167393;SRR12167396;SRR12167499;SRR12167511;SRR12167860;SRR12167862;SRR12167869;SRR12167872;SRR12167879;SRR12165815;SRR12166310;SRR12166321;SRR12166331;SRR12166346;SRR12166659;SRR12166783;SRR…	chr1	11088264	NA	NA	NA	["POLR2A"]	NA	NA	regular_and_hyper	+	ADAR	20507	0	1.379	A,R	ALU	intronic	23	4	0.148	27	14	6	0.3	20	0	0
chr1	11029756	A	G	No	MASP2	intron_variant	NA	33	28	0.688	0.622	411	307	604	493	1015	800	0.414	0.384	0.6384	61	SRR12165859;SRR12166096;SRR12166184;SRR12166187;SRR12166190;SRR12166221;SRR12166268;SRR12166290;SRR12166435;SRR12166444;SRR12166459;SRR12166464;SRR12166510;SRR12166573;SRR12166753;SRR12166759;SRR12166775;SRR12166823;SRR12167000;SRR12167104;SRR12167141;SRR12167396;SRR12167397;SRR12167499;SRR12167511;SRR12167727;SRR12167860;SRR12167862;SRR12167867;SRR12167869;SRR12167872;SRR12167875;SRR12167879;SRR…	chr1	11089813	NA	NA	NA	NA	NA	NA	regular_and_hyper	+	ADAR	21392	0	1.664	A,R,D	ALU	intronic	19	25	0.568	44	9	12	0.571	21	0	0
chr1	11029768	A	G	No	MASP2	intron_variant	NA	28	18	0.583	0.4	312	214	447	303	759	517	0.343	0.237	0.0929	46	SRR12165859;SRR12166096;SRR12166190;SRR12166268;SRR12166435;SRR12166459;SRR12166464;SRR12166510;SRR12166573;SRR12166753;SRR12166759;SRR12166775;SRR12166823;SRR12167000;SRR12167104;SRR12167141;SRR12167396;SRR12167397;SRR12167499;SRR12167511;SRR12167727;SRR12167860;SRR12167862;SRR12167867;SRR12167869;SRR12167872;SRR12167875;SRR12167879;SRR12165815;SRR12166310;SRR12166321;SRR12166331;SRR12166346;SRR…	chr1	11089825	NA	NA	NA	NA	NA	NA	regular_and_hyper	+	ADAR	21380	0	1.95	A,R,D	ALU	ncRNA_exonic	14	20	0.588	34	5	16	0.762	21	0	0
chr1	11029778	A	G	No	MASP2	intron_variant	NA	27	21	0.562	0.467	396	311	362	278	758	589	0.271	0.222	0.3629	48	SRR12165859;SRR12166096;SRR12166190;SRR12166268;SRR12166435;SRR12166459;SRR12166464;SRR12166510;SRR12166573;SRR12166753;SRR12166759;SRR12166775;SRR12166823;SRR12167000;SRR12167104;SRR12167141;SRR12167207;SRR12167396;SRR12167397;SRR12167499;SRR12167511;SRR12167727;SRR12167862;SRR12167867;SRR12167869;SRR12167875;SRR12167879;SRR12165815;SRR12166264;SRR12166310;SRR12166321;SRR12166331;SRR12166346;SRR…	chr1	11089835	NA	NA	NA	NA	NA	NA	regular_and_hyper	+	ADAR	21370	0	1.842	A,R,D	ALU	ncRNA_exonic	19	15	0.441	34	10	11	0.524	21	0	0
chr1	11029784	A	G	No	MASP2	intron_variant	NA	25	20	0.521	0.444	550	389	129	121	679	510	0.1	0.105	0.8663	45	SRR12166096;SRR12166190;SRR12166268;SRR12166435;SRR12166444;SRR12166459;SRR12166464;SRR12166510;SRR12166759;SRR12166775;SRR12166823;SRR12167000;SRR12167104;SRR12167207;SRR12167396;SRR12167397;SRR12167499;SRR12167511;SRR12167685;SRR12167727;SRR12167862;SRR12167867;SRR12167869;SRR12167872;SRR12167875;SRR12165815;SRR12166264;SRR12166310;SRR12166346;SRR12166659;SRR12166682;SRR12166832;SRR12166904;SRR…	chr1	11089841	NA	NA	NA	NA	NA	NA	regular_and_hyper	+	ADAR	21364	0	1.842	A,R	ALU	ncRNA_intronic	0	0	0	0	13	8	0.381	21	0	0
chr1	16229177	T	C	No	AL109627.1	lnc_RNA	NA	26	10	0.542	0.222	516	187	296	100	812	287	0.194	0.075	0.0014	36	SRR12165859;SRR12166096;SRR12166108;SRR12166110;SRR12166268;SRR12166464;SRR12166494;SRR12166510;SRR12166753;SRR12166775;SRR12166823;SRR12167000;SRR12167141;SRR12167145;SRR12167276;SRR12167307;SRR12167393;SRR12167396;SRR12167397;SRR12167499;SRR12167685;SRR12167727;SRR12167860;SRR12167867;SRR12167872;SRR12167879;SRR12165792;SRR12165815;SRR12166321;SRR12166659;SRR12167247;SRR12167279;SRR12167304;SRR…	chr1	16555672	NA	NA	NA	NA	NA	NA	regular	-	ADAR	26480	0	1.842	A,R	ALU	ncRNA_exonic	15	10	0.4	25	25	20	0.444	45	15	13
chr1	16229336	T	C	No	AL109627.1	lnc_RNA	NA	29	13	0.604	0.289	609	268	188	82	797	350	0.139	0.068	0.0057	42	SRR12166096;SRR12166108;SRR12166110;SRR12166192;SRR12166268;SRR12166464;SRR12166494;SRR12166510;SRR12166573;SRR12166753;SRR12166759;SRR12166775;SRR12166823;SRR12167000;SRR12167104;SRR12167141;SRR12167145;SRR12167207;SRR12167276;SRR12167396;SRR12167397;SRR12167511;SRR12167727;SRR12167860;SRR12167867;SRR12167869;SRR12167872;SRR12167875;SRR12167879;SRR12165815;SRR12166310;SRR12166321;SRR12166346;SRR…	chr1	16555831	NA	NA	NA	NA	NA	NA	regular	-	ADAR	26639	0	1.842	A,R	ALU	ncRNA_exonic	0	0	0	0	30	12	0.286	42	19	6
chr1	16229381	T	C	No	AL109627.1	lnc_RNA	NA	26	14	0.542	0.311	687	330	144	77	831	407	0.095	0.058	0.05	40	SRR12165859;SRR12166192;SRR12166221;SRR12166268;SRR12166464;SRR12166573;SRR12166753;SRR12166759;SRR12166775;SRR12166823;SRR12167000;SRR12167141;SRR12167145;SRR12167207;SRR12167276;SRR12167307;SRR12167393;SRR12167396;SRR12167397;SRR12167685;SRR12167727;SRR12167867;SRR12167869;SRR12167872;SRR12167875;SRR12167879;SRR12165792;SRR12166747;SRR12166783;SRR12166971;SRR12167002;SRR12167247;SRR12167267;SRR…	chr1	16555876	NA	NA	NA	NA	NA	NA	regular	-	ADAR	26684	0	1.95	A,R	ALU	ncRNA_exonic	18	5	0.217	23	0	0	0	0	0	0
chr1	16229430	T	C	No	AL109627.1	lnc_RNA	NA	24	11	0.5	0.244	536	217	215	98	751	315	0.148	0.077	0.0315	35	SRR12166096;SRR12166108;SRR12166110;SRR12166510;SRR12166573;SRR12166753;SRR12166759;SRR12166775;SRR12166823;SRR12167000;SRR12167104;SRR12167141;SRR12167145;SRR12167207;SRR12167276;SRR12167307;SRR12167393;SRR12167396;SRR12167397;SRR12167499;SRR12167685;SRR12167727;SRR12167869;SRR12167872;SRR12165815;SRR12166237;SRR12166310;SRR12167002;SRR12167247;SRR12167270;SRR12167279;SRR12167304;SRR12167395;SRR…	chr1	16555925	NA	NA	NA	NA	NA	NA	regular	-	ADAR	26733	0	1.95	A,R	ALU	ncRNA_exonic	0	0	0	0	43	6	0.122	49	23	11
chr1	16231073	T	C	No	CPLANE2	2kb_downstream_variant	NA	34	15	0.708	0.333	788	313	216	103	1004	416	0.155	0.082	0.0044	49	SRR12165859;SRR12166096;SRR12166108;SRR12166110;SRR12166221;SRR12166268;SRR12166290;SRR12166435;SRR12166459;SRR12166464;SRR12166494;SRR12166510;SRR12166573;SRR12166759;SRR12166775;SRR12166823;SRR12167000;SRR12167141;SRR12167145;SRR12167207;SRR12167276;SRR12167307;SRR12167393;SRR12167396;SRR12167397;SRR12167499;SRR12167511;SRR12167685;SRR12167727;SRR12167860;SRR12167867;SRR12167869;SRR12167872;SRR…	chr1	16557568	NA	NA	NA	NA	NA	NA	regular	-	ADAR	28376	0	1.842	A,R	ALU	ncRNA_exonic	29	7	0.194	36	36	13	0.265	49	17	7
chr1	16231223	T	C	No	CPLANE2	2kb_downstream_variant	NA	28	18	0.583	0.4	680	399	213	94	893	493	0.139	0.076	0.0101	46	SRR12166096;SRR12166108;SRR12166110;SRR12166185;SRR12166268;SRR12166459;SRR12166464;SRR12166494;SRR12166510;SRR12166753;SRR12166759;SRR12166775;SRR12166823;SRR12167000;SRR12167104;SRR12167145;SRR12167207;SRR12167276;SRR12167393;SRR12167396;SRR12167499;SRR12167511;SRR12167685;SRR12167727;SRR12167860;SRR12167867;SRR12167869;SRR12167872;SRR12165815;SRR12166237;SRR12166331;SRR12166783;SRR12166832;SRR…	chr1	16557718	NA	NA	NA	NA	NA	NA	regular_and_hyper	-	ADAR	28526	0	1.842	A,R	ALU	ncRNA_exonic	0	0	0	0	32	12	0.273	44	23	3
chr1	16231248	T	C	No	CPLANE2	2kb_downstream_variant	NA	27	15	0.562	0.333	643	299	152	87	795	386	0.108	0.075	0.1556	42	SRR12165859;SRR12166096;SRR12166108;SRR12166110;SRR12166268;SRR12166459;SRR12166464;SRR12166494;SRR12166510;SRR12166753;SRR12166759;SRR12166775;SRR12166823;SRR12167000;SRR12167104;SRR12167145;SRR12167207;SRR12167276;SRR12167393;SRR12167396;SRR12167499;SRR12167511;SRR12167685;SRR12167727;SRR12167869;SRR12167872;SRR12167875;SRR12165815;SRR12166237;SRR12166331;SRR12166783;SRR12166832;SRR12166978;SRR…	chr1	16557743	NA	NA	NA	NA	NA	NA	regular	-	ADAR	28551	0	1.95	A,R,D	ALU	ncRNA_exonic	17	3	0.15	20	32	6	0.158	38	18	3
chr1	16231249	T	C	No	CPLANE2	2kb_downstream_variant	NA	28	15	0.583	0.333	588	284	227	98	815	382	0.161	0.083	0.0097	43	SRR12166096;SRR12166108;SRR12166110;SRR12166268;SRR12166459;SRR12166464;SRR12166494;SRR12166510;SRR12166753;SRR12166759;SRR12166775;SRR12166823;SRR12167000;SRR12167104;SRR12167141;SRR12167145;SRR12167207;SRR12167276;SRR12167393;SRR12167396;SRR12167499;SRR12167511;SRR12167685;SRR12167727;SRR12167860;SRR12167867;SRR12167872;SRR12167875;SRR12165815;SRR12166237;SRR12166331;SRR12166783;SRR12166832;SRR…	chr1	16557744	NA	NA	NA	NA	NA	NA	regular_and_hyper	-	ADAR	28552	0	1.95	A,R,D	ALU	ncRNA_exonic	0	0	0	0	27	10	0.27	37	17	4
chr1	16474745	T	C	No	NA	NA	NA	29	6	0.604	0.133	378	71	469	75	847	146	0.337	0.068	0	35	SRR12165859;SRR12166096;SRR12166185;SRR12166268;SRR12166290;SRR12166435;SRR12166444;SRR12166459;SRR12166464;SRR12166494;SRR12166753;SRR12166759;SRR12166775;SRR12166823;SRR12167000;SRR12167104;SRR12167141;SRR12167145;SRR12167207;SRR12167499;SRR12167511;SRR12167685;SRR12167727;SRR12167860;SRR12167862;SRR12167867;SRR12167869;SRR12167872;SRR12167875;SRR12165815;SRR12166321;SRR12166331;SRR12166783;SRR…	chr1	16801240	NA	NA	NA	NA	CTCF_binding_site	ENSR00000348610	regular_and_hyper	-	ADAR	797	0	1.95	A,R	ALU	intergenic	10	13	0.565	23	14	12	0.462	26	0	0
chr1	16474758	T	C	No	NA	NA	NA	27	6	0.562	0.133	584	104	197	35	781	139	0.143	0.033	0	33	SRR12165859;SRR12166096;SRR12166185;SRR12166268;SRR12166290;SRR12166435;SRR12166444;SRR12166459;SRR12166464;SRR12166494;SRR12166753;SRR12166759;SRR12166775;SRR12166823;SRR12167104;SRR12167141;SRR12167145;SRR12167499;SRR12167511;SRR12167685;SRR12167727;SRR12167860;SRR12167862;SRR12167867;SRR12167869;SRR12167872;SRR12167875;SRR12165815;SRR12166321;SRR12166331;SRR12166783;SRR12167395;SRR12167407	chr1	16801253	NA	NA	NA	NA	CTCF_binding_site	ENSR00000348610	regular_and_hyper	-	ADAR	784	0	1.95	A,R	ALU	intergenic	12	9	0.429	21	19	9	0.321	28	0	0
chr1	19215188	T	C	No	EMC1	2kb_downstream_variant	NA	18	24	0.375	0.533	269	389	196	318	465	707	0.159	0.236	0.1112	42	SRR12165859;SRR12166108;SRR12166187;SRR12166190;SRR12166290;SRR12166510;SRR12166573;SRR12166759;SRR12166823;SRR12167000;SRR12167141;SRR12167207;SRR12167393;SRR12167396;SRR12167397;SRR12167499;SRR12167511;SRR12167879;SRR12166246;SRR12166264;SRR12166310;SRR12166321;SRR12166331;SRR12166346;SRR12166659;SRR12166832;SRR12166904;SRR12166971;SRR12167002;SRR12167177;SRR12167206;SRR12167222;SRR12167247;SRR…	chr1	19541682	NA	NA	NA	["POLR2A"]	NA	NA	regular_and_hyper	-	ADAR	668	0	1.95	A,R,D	ALU	ncRNA_intronic	19	10	0.345	29	0	0	0	0	15	5
chr1	19215231	T	C	No	EMC1	2kb_downstream_variant	NA	22	30	0.458	0.667	455	706	213	304	668	1010	0.147	0.197	0.1437	52	SRR12165859;SRR12166108;SRR12166187;SRR12166190;SRR12166268;SRR12166464;SRR12166510;SRR12166573;SRR12166759;SRR12166823;SRR12167000;SRR12167141;SRR12167145;SRR12167207;SRR12167276;SRR12167393;SRR12167396;SRR12167397;SRR12167499;SRR12167511;SRR12167872;SRR12167879;SRR12165815;SRR12166237;SRR12166246;SRR12166264;SRR12166310;SRR12166331;SRR12166659;SRR12166682;SRR12166748;SRR12166783;SRR12166832;SRR…	chr1	19541725	NA	NA	NA	["POLR2A"]	NA	NA	regular_and_hyper	-	ADAR	625	0	1.379	A,R	ALU	ncRNA_intronic	28	8	0.222	36	0	0	0	0	23	6
chr1	19215243	T	C	No	EMC1	2kb_downstream_variant	NA	21	28	0.438	0.622	488	742	130	208	618	950	0.093	0.139	0.0614	49	SRR12166096;SRR12166108;SRR12166185;SRR12166187;SRR12166190;SRR12166268;SRR12166464;SRR12166573;SRR12166759;SRR12166823;SRR12167000;SRR12167141;SRR12167207;SRR12167276;SRR12167393;SRR12167396;SRR12167397;SRR12167499;SRR12167511;SRR12167872;SRR12167879;SRR12165815;SRR12166237;SRR12166246;SRR12166310;SRR12166331;SRR12166659;SRR12166682;SRR12166748;SRR12166783;SRR12166832;SRR12166869;SRR12166910;SRR…	chr1	19541737	NA	NA	NA	["POLR2A"]	NA	NA	regular	-	ADAR	613	0	1.842	A,R,D	ALU	ncRNA_intronic	0	0	0	0	19	5	0.208	24	21	7
chr1	19215292	T	C	No	EMC1	2kb_downstream_variant	NA	13	27	0.271	0.6	274	595	64	138	338	733	0.053	0.115	0.0043	40	SRR12165859;SRR12166184;SRR12166187;SRR12166464;SRR12166510;SRR12166753;SRR12166759;SRR12167207;SRR12167393;SRR12167396;SRR12167397;SRR12167499;SRR12167867;SRR12165815;SRR12166246;SRR12166310;SRR12166321;SRR12166331;SRR12166659;SRR12166682;SRR12166748;SRR12166783;SRR12166832;SRR12166834;SRR12166904;SRR12166967;SRR12166978;SRR12167012;SRR12167177;SRR12167206;SRR12167247;SRR12167267;SRR12167270;SRR…	chr1	19541786	NA	NA	NA	["POLR2A"]	NA	NA	regular_and_hyper	-	ADAR	564	0	1.95	A,R,D	ALU	ncRNA_intronic	22	4	0.154	26	0	0	0	0	0	0
chr1	19215745	T	C	No	EMC1	3_prime_UTR_variant	NA	24	26	0.5	0.578	364	473	308	380	672	853	0.223	0.255	0.5169	50	SRR12165859;SRR12166096;SRR12166108;SRR12166184;SRR12166187;SRR12166190;SRR12166268;SRR12166494;SRR12166510;SRR12166573;SRR12166775;SRR12166823;SRR12167000;SRR12167141;SRR12167207;SRR12167393;SRR12167396;SRR12167397;SRR12167499;SRR12167511;SRR12167727;SRR12167867;SRR12167869;SRR12167879;SRR12165815;SRR12166237;SRR12166246;SRR12166310;SRR12166321;SRR12166331;SRR12166659;SRR12166682;SRR12166748;SRR…	chr1	19542239	NA	NA	NA	NA	NA	NA	regular_and_hyper	-	ADAR	111	0	1.95	A,R	ALU	ncRNA_intronic	17	5	0.227	22	17	7	0.292	24	18	4
chr1	19215756	T	C	No	EMC1	3_prime_UTR_variant	NA	27	28	0.562	0.622	83	74	696	872	779	946	0.498	0.573	0.4269	55	SRR12165859;SRR12166096;SRR12166108;SRR12166184;SRR12166187;SRR12166190;SRR12166268;SRR12166464;SRR12166494;SRR12166510;SRR12166573;SRR12166759;SRR12166775;SRR12166823;SRR12167000;SRR12167104;SRR12167141;SRR12167207;SRR12167393;SRR12167396;SRR12167397;SRR12167499;SRR12167511;SRR12167685;SRR12167727;SRR12167867;SRR12167879;SRR12165815;SRR12166237;SRR12166246;SRR12166310;SRR12166321;SRR12166331;SRR…	chr1	19542250	NA	NA	NA	NA	NA	NA	regular_and_hyper	-	ADAR	100	0	1.842	A,R,D	ALU	ncRNA_intronic	4	19	0.826	23	3	26	0.897	29	5	16
chr1	19215759	T	C	No	EMC1	3_prime_UTR_variant	NA	23	24	0.479	0.533	535	663	145	156	680	819	0.102	0.102	0.9999	47	SRR12165859;SRR12166108;SRR12166184;SRR12166187;SRR12166190;SRR12166268;SRR12166494;SRR12166510;SRR12166573;SRR12166775;SRR12166823;SRR12167000;SRR12167141;SRR12167207;SRR12167393;SRR12167396;SRR12167397;SRR12167499;SRR12167511;SRR12167685;SRR12167727;SRR12167869;SRR12167879;SRR12165815;SRR12166237;SRR12166246;SRR12166310;SRR12166321;SRR12166331;SRR12166346;SRR12166748;SRR12166783;SRR12166832;SRR…	chr1	19542253	NA	NA	NA	NA	NA	NA	hyper	-	ADAR	97	0	1.95	A,R	ALU	ncRNA_intronic	16	7	0.304	23	0	0	0	0	18	2
chr1	19215767	T	C	No	EMC1	3_prime_UTR_variant	NA	27	25	0.562	0.556	428	500	363	410	791	910	0.258	0.246	0.8179	52	SRR12165859;SRR12166096;SRR12166108;SRR12166184;SRR12166187;SRR12166190;SRR12166268;SRR12166494;SRR12166510;SRR12166573;SRR12166759;SRR12166775;SRR12166823;SRR12167000;SRR12167104;SRR12167141;SRR12167207;SRR12167276;SRR12167393;SRR12167396;SRR12167397;SRR12167499;SRR12167511;SRR12167685;SRR12167727;SRR12167867;SRR12167879;SRR12165815;SRR12166237;SRR12166246;SRR12166310;SRR12166321;SRR12166331;SRR…	chr1	19542261	NA	NA	NA	NA	NA	NA	regular_and_hyper	-	ADAR	89	0	1.449	A,R	ALU	ncRNA_intronic	11	13	0.542	24	25	8	0.242	33	12	9
chr1	19215768	T	C	No	EMC1	3_prime_UTR_variant	NA	25	24	0.521	0.533	541	653	199	234	740	887	0.14	0.144	0.9117	49	SRR12165859;SRR12166108;SRR12166184;SRR12166187;SRR12166190;SRR12166268;SRR12166494;SRR12166510;SRR12166573;SRR12166759;SRR12166775;SRR12166823;SRR12167000;SRR12167104;SRR12167141;SRR12167207;SRR12167276;SRR12167393;SRR12167396;SRR12167397;SRR12167499;SRR12167511;SRR12167727;SRR12167867;SRR12167879;SRR12165815;SRR12166246;SRR12166310;SRR12166321;SRR12166331;SRR12166659;SRR12166682;SRR12166748;SRR…	chr1	19542262	NA	NA	NA	NA	NA	NA	regular_and_hyper	-	ADAR	88	0	1.449	A,R	ALU	ncRNA_intronic	19	4	0.174	23	0	0	0	0	17	5
chr1	19215775	T	C	No	EMC1	3_prime_UTR_variant	NA	33	29	0.688	0.644	488	511	557	581	1045	1092	0.368	0.335	0.5572	62	SRR12165859;SRR12166096;SRR12166108;SRR12166184;SRR12166187;SRR12166190;SRR12166268;SRR12166290;SRR12166464;SRR12166494;SRR12166510;SRR12166573;SRR12166753;SRR12166759;SRR12166775;SRR12166823;SRR12167000;SRR12167104;SRR12167141;SRR12167207;SRR12167276;SRR12167393;SRR12167396;SRR12167397;SRR12167499;SRR12167511;SRR12167685;SRR12167727;SRR12167860;SRR12167867;SRR12167869;SRR12167872;SRR12167879;SRR…	chr1	19542269	NA	NA	NA	NA	NA	NA	regular_and_hyper	-	ADAR	81	0	1.557	A,R	ALU	ncRNA_intronic	13	14	0.519	27	20	18	0.474	38	13	10
chr1	19215807	T	C	No	EMC1	3_prime_UTR_variant	NA	36	30	0.75	0.667	623	624	522	539	1145	1163	0.338	0.304	0.4648	66	SRR12165859;SRR12166096;SRR12166108;SRR12166184;SRR12166185;SRR12166187;SRR12166190;SRR12166221;SRR12166268;SRR12166290;SRR12166435;SRR12166464;SRR12166494;SRR12166510;SRR12166573;SRR12166759;SRR12166775;SRR12166823;SRR12167000;SRR12167104;SRR12167141;SRR12167145;SRR12167207;SRR12167276;SRR12167393;SRR12167396;SRR12167397;SRR12167499;SRR12167511;SRR12167685;SRR12167727;SRR12167860;SRR12167862;SRR…	chr1	19542301	NA	NA	NA	NA	NA	NA	regular_and_hyper	-	ADAR	49	0	1.842	A,R	ALU	ncRNA_intronic	21	11	0.344	32	27	16	0.372	43	13	14
chr1	19215811	T	C	No	EMC1	3_prime_UTR_variant	NA	36	30	0.75	0.667	561	567	587	598	1148	1165	0.38	0.34	0.4485	66	SRR12165859;SRR12166096;SRR12166108;SRR12166184;SRR12166185;SRR12166187;SRR12166190;SRR12166221;SRR12166268;SRR12166435;SRR12166464;SRR12166494;SRR12166510;SRR12166573;SRR12166759;SRR12166775;SRR12166823;SRR12167000;SRR12167104;SRR12167141;SRR12167145;SRR12167207;SRR12167276;SRR12167393;SRR12167396;SRR12167397;SRR12167499;SRR12167511;SRR12167685;SRR12167727;SRR12167860;SRR12167862;SRR12167867;SRR…	chr1	19542305	NA	NA	NA	NA	NA	NA	regular_and_hyper	-	ADAR	45	0	1.664	A,R	ALU	ncRNA_intronic	13	20	0.606	33	27	19	0.413	46	18	9
chr1	19215816	T	C	No	EMC1	3_prime_UTR_variant	NA	33	30	0.688	0.667	471	405	558	708	1029	1113	0.369	0.421	0.3901	63	SRR12165859;SRR12166096;SRR12166108;SRR12166185;SRR12166187;SRR12166190;SRR12166221;SRR12166268;SRR12166464;SRR12166494;SRR12166510;SRR12166573;SRR12166759;SRR12166823;SRR12167000;SRR12167104;SRR12167141;SRR12167145;SRR12167207;SRR12167276;SRR12167393;SRR12167396;SRR12167397;SRR12167499;SRR12167511;SRR12167685;SRR12167727;SRR12167860;SRR12167862;SRR12167867;SRR12167869;SRR12167872;SRR12167879;SRR…	chr1	19542310	NA	NA	NA	NA	NA	NA	regular_and_hyper	-	ADAR	40	0	1.95	A,R	ALU	ncRNA_intronic	11	21	0.656	32	22	24	0.522	46	15	11
chr1	19215817	T	C	No	EMC1	3_prime_UTR_variant	NA	29	26	0.604	0.578	749	800	180	230	929	1030	0.118	0.132	0.5692	55	SRR12165859;SRR12166096;SRR12166108;SRR12166187;SRR12166190;SRR12166221;SRR12166268;SRR12166464;SRR12166494;SRR12166510;SRR12166573;SRR12166759;SRR12166823;SRR12167000;SRR12167104;SRR12167141;SRR12167145;SRR12167207;SRR12167276;SRR12167393;SRR12167396;SRR12167397;SRR12167499;SRR12167685;SRR12167727;SRR12167862;SRR12167867;SRR12167869;SRR12167879;SRR12165815;SRR12166264;SRR12166310;SRR12166321;SRR…	chr1	19542311	NA	NA	NA	NA	NA	NA	regular_and_hyper	-	ADAR	39	0	1.842	A,R	ALU	ncRNA_intronic	27	5	0.156	32	37	9	0.196	46	23	3
chr1	19215839	T	C	No	EMC1	3_prime_UTR_variant	NA	28	22	0.583	0.489	624	711	230	226	854	937	0.155	0.118	0.2102	50	SRR12165859;SRR12166108;SRR12166185;SRR12166187;SRR12166221;SRR12166268;SRR12166435;SRR12166464;SRR12166494;SRR12166510;SRR12166759;SRR12166823;SRR12167000;SRR12167104;SRR12167141;SRR12167145;SRR12167207;SRR12167276;SRR12167393;SRR12167396;SRR12167397;SRR12167499;SRR12167511;SRR12167685;SRR12167727;SRR12167862;SRR12167869;SRR12167872;SRR12165815;SRR12166321;SRR12166331;SRR12166659;SRR12166747;SRR…	chr1	19542333	NA	NA	NA	NA	NA	NA	regular_and_hyper	-	ADAR	17	0	1.842	A,R,D	ALU	ncRNA_intronic	20	6	0.231	26	0	0	0	0	22	4
chr1	19215907	T	C	No	EMC1	3_prime_UTR_variant	NA	36	30	0.75	0.667	787	672	394	391	1181	1063	0.249	0.249	0.984	66	SRR12166096;SRR12166108;SRR12166184;SRR12166185;SRR12166187;SRR12166190;SRR12166268;SRR12166290;SRR12166435;SRR12166459;SRR12166464;SRR12166494;SRR12166510;SRR12166753;SRR12166759;SRR12166775;SRR12166823;SRR12167000;SRR12167104;SRR12167141;SRR12167145;SRR12167207;SRR12167276;SRR12167307;SRR12167393;SRR12167396;SRR12167397;SRR12167499;SRR12167511;SRR12167685;SRR12167727;SRR12167862;SRR12167867;SRR…	chr1	19542401	NA	NA	NA	NA	NA	NA	regular_and_hyper	-	ADAR	41	0	1.842	A,R,D	ALU	ncRNA_intronic	0	0	0	0	20	10	0.333	30	25	17
chr1	19215908	T	C	No	EMC1	3_prime_UTR_variant	NA	29	24	0.604	0.533	823	707	165	169	988	876	0.101	0.105	0.8425	53	SRR12166096;SRR12166108;SRR12166184;SRR12166185;SRR12166187;SRR12166190;SRR12166290;SRR12166435;SRR12166459;SRR12166464;SRR12166510;SRR12166753;SRR12166823;SRR12167000;SRR12167141;SRR12167145;SRR12167207;SRR12167276;SRR12167307;SRR12167393;SRR12167396;SRR12167397;SRR12167499;SRR12167511;SRR12167727;SRR12167862;SRR12167869;SRR12167872;SRR12167879;SRR12165815;SRR12166264;SRR12166310;SRR12166331;SRR…	chr1	19542402	NA	NA	NA	NA	NA	NA	regular_and_hyper	-	ADAR	40	0	1.449	A,R,D	ALU	ncRNA_intronic	0	0	0	0	26	4	0.133	30	36	6
chr1	19215916	T	C	No	EMC1	3_prime_UTR_variant	NA	37	29	0.771	0.644	910	753	300	302	1210	1055	0.194	0.184	0.7498	66	SRR12166096;SRR12166108;SRR12166184;SRR12166185;SRR12166187;SRR12166190;SRR12166221;SRR12166268;SRR12166290;SRR12166435;SRR12166459;SRR12166464;SRR12166494;SRR12166510;SRR12166753;SRR12166759;SRR12166775;SRR12166823;SRR12167000;SRR12167104;SRR12167141;SRR12167145;SRR12167207;SRR12167276;SRR12167393;SRR12167396;SRR12167397;SRR12167499;SRR12167511;SRR12167685;SRR12167727;SRR12167860;SRR12167862;SRR…	chr1	19542410	NA	NA	NA	NA	NA	NA	regular_and_hyper	-	ADAR	32	0	1.842	A,R	ALU	ncRNA_intronic	0	0	0	0	24	11	0.314	35	31	10
chr1	19215921	T	C	No	EMC1	3_prime_UTR_variant	NA	34	26	0.708	0.578	951	782	216	187	1167	969	0.13	0.114	0.442	60	SRR12166096;SRR12166108;SRR12166184;SRR12166185;SRR12166187;SRR12166190;SRR12166268;SRR12166290;SRR12166435;SRR12166459;SRR12166464;SRR12166494;SRR12166510;SRR12166759;SRR12166775;SRR12166823;SRR12167000;SRR12167104;SRR12167141;SRR12167145;SRR12167207;SRR12167276;SRR12167393;SRR12167396;SRR12167397;SRR12167499;SRR12167511;SRR12167727;SRR12167860;SRR12167862;SRR12167867;SRR12167869;SRR12167872;SRR…	chr1	19542415	NA	NA	NA	NA	NA	NA	regular_and_hyper	-	ADAR	27	0	1.449	A,R,D	ALU	ncRNA_intronic	0	0	0	0	31	8	0.205	39	36	6
chr1	19215931	T	C	No	EMC1	3_prime_UTR_variant	NA	22	23	0.458	0.511	626	792	120	166	746	958	0.073	0.088	0.4128	45	SRR12166096;SRR12166108;SRR12166184;SRR12166190;SRR12166268;SRR12166435;SRR12166464;SRR12166494;SRR12166510;SRR12166753;SRR12166759;SRR12166775;SRR12166823;SRR12167141;SRR12167276;SRR12167307;SRR12167397;SRR12167685;SRR12167727;SRR12167860;SRR12167862;SRR12167869;SRR12166237;SRR12166246;SRR12166264;SRR12166310;SRR12166321;SRR12166331;SRR12166659;SRR12166748;SRR12166834;SRR12166910;SRR12167177;SRR…	chr1	19542425	NA	NA	NA	NA	NA	NA	regular_and_hyper	-	ADAR	17	0	1.842	A,R	ALU	ncRNA_intronic	0	0	0	0	36	6	0.143	42	38	7
chr1	19215956	T	C	No	EMC1	3_prime_UTR_variant	NA	32	26	0.667	0.578	916	896	242	224	1158	1120	0.137	0.114	0.3321	58	SRR12165859;SRR12166108;SRR12166184;SRR12166185;SRR12166187;SRR12166190;SRR12166221;SRR12166268;SRR12166459;SRR12166464;SRR12166510;SRR12166753;SRR12166759;SRR12166775;SRR12166823;SRR12167000;SRR12167141;SRR12167145;SRR12167207;SRR12167276;SRR12167307;SRR12167393;SRR12167396;SRR12167397;SRR12167499;SRR12167511;SRR12167860;SRR12167862;SRR12167867;SRR12167869;SRR12167872;SRR12167879;SRR12165815;SRR…	chr1	19542450	NA	NA	NA	NA	NA	NA	regular	-	ADAR	8	0	1.379	A,R	ALU	ncRNA_intronic	18	3	0.143	21	0	0	0	0	41	7
chr1	19215961	T	C	No	EMC1	3_prime_UTR_variant	NA	39	28	0.812	0.622	1042	848	330	334	1372	1182	0.199	0.178	0.4602	67	SRR12166096;SRR12166108;SRR12166184;SRR12166185;SRR12166187;SRR12166190;SRR12166221;SRR12166268;SRR12166290;SRR12166435;SRR12166444;SRR12166459;SRR12166464;SRR12166494;SRR12166510;SRR12166573;SRR12166753;SRR12166759;SRR12166775;SRR12166823;SRR12167000;SRR12167104;SRR12167141;SRR12167207;SRR12167276;SRR12167307;SRR12167393;SRR12167396;SRR12167397;SRR12167499;SRR12167511;SRR12167685;SRR12167727;SRR…	chr1	19542455	NA	NA	NA	NA	NA	NA	regular_and_hyper	-	ADAR	13	0	1.557	A,R,D	ALU	ncRNA_intronic	0	0	0	0	29	7	0.194	36	35	11
chr1	19215962	T	C	No	EMC1	3_prime_UTR_variant	NA	39	28	0.812	0.622	934	779	445	384	1379	1163	0.266	0.205	0.0851	67	SRR12166096;SRR12166108;SRR12166184;SRR12166185;SRR12166187;SRR12166190;SRR12166221;SRR12166268;SRR12166290;SRR12166435;SRR12166444;SRR12166459;SRR12166464;SRR12166494;SRR12166510;SRR12166753;SRR12166759;SRR12166775;SRR12166823;SRR12167000;SRR12167104;SRR12167141;SRR12167145;SRR12167207;SRR12167276;SRR12167307;SRR12167393;SRR12167396;SRR12167397;SRR12167499;SRR12167511;SRR12167685;SRR12167727;SRR…	chr1	19542456	NA	NA	NA	NA	NA	NA	regular_and_hyper	-	ADAR	14	0	1.449	A,R,D	ALU	ncRNA_intronic	0	0	0	0	27	9	0.25	36	32	14
chr1	19215964	T	C	No	EMC1	3_prime_UTR_variant	NA	36	28	0.75	0.622	546	431	706	684	1252	1115	0.419	0.38	0.5137	64	SRR12166096;SRR12166108;SRR12166184;SRR12166185;SRR12166187;SRR12166190;SRR12166268;SRR12166435;SRR12166459;SRR12166464;SRR12166494;SRR12166510;SRR12166753;SRR12166775;SRR12166823;SRR12167000;SRR12167104;SRR12167141;SRR12167145;SRR12167207;SRR12167276;SRR12167307;SRR12167393;SRR12167396;SRR12167397;SRR12167499;SRR12167511;SRR12167685;SRR12167727;SRR12167860;SRR12167862;SRR12167867;SRR12167869;SRR…	chr1	19542458	NA	NA	NA	NA	NA	NA	regular_and_hyper	-	ADAR	16	0	1.557	A,D	ALU	ncRNA_intronic	0	0	0	0	16	20	0.556	36	15	31
chr1	19215969	T	C	No	EMC1	3_prime_UTR_variant	NA	36	29	0.75	0.644	607	498	626	620	1233	1118	0.378	0.353	0.6524	65	SRR12166096;SRR12166108;SRR12166110;SRR12166184;SRR12166185;SRR12166187;SRR12166190;SRR12166268;SRR12166435;SRR12166459;SRR12166464;SRR12166494;SRR12166510;SRR12166775;SRR12166823;SRR12167000;SRR12167104;SRR12167141;SRR12167145;SRR12167207;SRR12167276;SRR12167307;SRR12167393;SRR12167396;SRR12167397;SRR12167499;SRR12167511;SRR12167685;SRR12167727;SRR12167860;SRR12167862;SRR12167867;SRR12167869;SRR…	chr1	19542463	NA	NA	NA	NA	NA	NA	regular_and_hyper	-	ADAR	21	0	1.842	A,R,D	ALU	ncRNA_intronic	0	0	0	0	20	15	0.429	35	25	20
chr1	19215970	T	C	No	EMC1	3_prime_UTR_variant	NA	32	28	0.667	0.622	844	800	281	286	1125	1086	0.17	0.164	0.8567	60	SRR12166096;SRR12166108;SRR12166110;SRR12166184;SRR12166185;SRR12166187;SRR12166190;SRR12166268;SRR12166459;SRR12166464;SRR12166510;SRR12166775;SRR12166823;SRR12167000;SRR12167104;SRR12167141;SRR12167145;SRR12167207;SRR12167276;SRR12167307;SRR12167393;SRR12167396;SRR12167397;SRR12167499;SRR12167511;SRR12167685;SRR12167727;SRR12167860;SRR12167862;SRR12167867;SRR12167869;SRR12167879;SRR12165815;SRR…	chr1	19542464	NA	NA	NA	NA	NA	NA	regular_and_hyper	-	ADAR	22	0	1.842	A,R	ALU	ncRNA_intronic	0	0	0	0	28	7	0.2	35	37	8
chr1	19216115	T	C	No	EMC1	3_prime_UTR_variant	NA	27	30	0.562	0.667	956	1236	165	203	1121	1439	0.085	0.096	0.5125	57	SRR12165859;SRR12166108;SRR12166184;SRR12166187;SRR12166190;SRR12166192;SRR12166268;SRR12166355;SRR12166435;SRR12166444;SRR12166459;SRR12166464;SRR12166494;SRR12166510;SRR12166573;SRR12166759;SRR12167000;SRR12167145;SRR12167393;SRR12167397;SRR12167499;SRR12167511;SRR12167685;SRR12167860;SRR12167862;SRR12167875;SRR12167879;SRR12165815;SRR12166237;SRR12166246;SRR12166310;SRR12166321;SRR12166346;SRR…	chr1	19542609	NA	NA	NA	NA	NA	NA	regular	-	ADAR	167	0	1.842	A,R,D	REP	ncRNA_intronic	31	5	0.139	36	0	0	0	0	40	5
chr1	19216137	T	C	No	EMC1	3_prime_UTR_variant	NA	45	44	0.938	0.978	777	868	925	1102	1702	1970	0.504	0.55	0.1424	89	SRR12165859;SRR12166096;SRR12166108;SRR12166110;SRR12166184;SRR12166185;SRR12166187;SRR12166190;SRR12166192;SRR12166221;SRR12166268;SRR12166290;SRR12166355;SRR12166387;SRR12166435;SRR12166444;SRR12166459;SRR12166464;SRR12166494;SRR12166510;SRR12166573;SRR12166759;SRR12166775;SRR12166823;SRR12167000;SRR12167104;SRR12167141;SRR12167145;SRR12167207;SRR12167276;SRR12167307;SRR12167393;SRR12167396;SRR…	chr1	19542631	NA	NA	NA	NA	NA	NA	regular	-	ADAR	189	0	1.842	A,R,D	REP	ncRNA_intronic	19	10	0.345	29	14	11	0.44	25	23	20
chr1	19216185	T	C	No	EMC1	3_prime_UTR_variant	NA	28	35	0.583	0.778	520	691	300	443	820	1134	0.207	0.301	0.0225	63	SRR12165859;SRR12166108;SRR12166110;SRR12166184;SRR12166185;SRR12166187;SRR12166221;SRR12166268;SRR12166464;SRR12166510;SRR12166573;SRR12166759;SRR12166775;SRR12166823;SRR12167000;SRR12167104;SRR12167141;SRR12167145;SRR12167207;SRR12167393;SRR12167396;SRR12167397;SRR12167499;SRR12167511;SRR12167685;SRR12167727;SRR12167867;SRR12167879;SRR12165815;SRR12166180;SRR12166237;SRR12166264;SRR12166310;SRR…	chr1	19542679	NA	NA	NA	NA	NA	NA	regular	-	ADAR	237	0	1.95	A,R	REP	ncRNA_intronic	16	5	0.238	21	0	0	0	0	19	9
chr1	19216191	T	C	No	EMC1	3_prime_UTR_variant	NA	22	30	0.458	0.667	408	636	217	287	625	923	0.158	0.209	0.18	52	SRR12165859;SRR12166184;SRR12166221;SRR12166268;SRR12166464;SRR12166510;SRR12166573;SRR12166759;SRR12166775;SRR12166823;SRR12167000;SRR12167104;SRR12167141;SRR12167207;SRR12167396;SRR12167397;SRR12167499;SRR12167511;SRR12167685;SRR12167727;SRR12167867;SRR12167879;SRR12165815;SRR12166264;SRR12166310;SRR12166321;SRR12166331;SRR12166659;SRR12166682;SRR12166740;SRR12166748;SRR12166832;SRR12166904;SRR…	chr1	19542685	NA	NA	NA	NA	NA	NA	regular	-	ADAR	243	0	1.842	A,R	REP	ncRNA_intronic	14	6	0.3	20	0	0	0	0	0	0
chr1	19216753	T	C	No	EMC1	3_prime_UTR_variant	NA	39	37	0.812	0.822	565	654	708	828	1273	1482	0.451	0.457	0.9051	76	SRR12165859;SRR12166096;SRR12166108;SRR12166110;SRR12166185;SRR12166187;SRR12166190;SRR12166221;SRR12166268;SRR12166435;SRR12166444;SRR12166459;SRR12166464;SRR12166494;SRR12166510;SRR12166573;SRR12166753;SRR12166759;SRR12166775;SRR12166823;SRR12167000;SRR12167104;SRR12167141;SRR12167145;SRR12167207;SRR12167276;SRR12167307;SRR12167393;SRR12167396;SRR12167397;SRR12167499;SRR12167511;SRR12167685;SRR…	chr1	19543247	NA	NA	NA	NA	NA	NA	regular	-	ADAR	66	0	1.842	A,R,D	ALU	ncRNA_intronic	16	16	0.5	32	16	23	0.59	39	16	18
chr1	19216755	T	C	No	EMC1	3_prime_UTR_variant	NA	38	37	0.792	0.822	885	1035	336	418	1221	1453	0.215	0.241	0.3585	75	SRR12165859;SRR12166096;SRR12166108;SRR12166110;SRR12166185;SRR12166187;SRR12166190;SRR12166221;SRR12166268;SRR12166435;SRR12166444;SRR12166459;SRR12166464;SRR12166510;SRR12166573;SRR12166753;SRR12166759;SRR12166775;SRR12166823;SRR12167000;SRR12167104;SRR12167141;SRR12167145;SRR12167207;SRR12167276;SRR12167307;SRR12167393;SRR12167396;SRR12167397;SRR12167499;SRR12167511;SRR12167685;SRR12167727;SRR…	chr1	19543249	NA	NA	NA	NA	NA	NA	regular	-	ADAR	68	0	1.842	A,R,D	ALU	ncRNA_intronic	27	5	0.156	32	34	5	0.128	39	24	9
chr1	19216767	T	C	No	EMC1	3_prime_UTR_variant	NA	32	32	0.667	0.711	893	1077	211	281	1104	1358	0.13	0.149	0.3873	64	SRR12166108;SRR12166110;SRR12166185;SRR12166187;SRR12166190;SRR12166268;SRR12166435;SRR12166444;SRR12166459;SRR12166464;SRR12166494;SRR12166510;SRR12166573;SRR12166759;SRR12166775;SRR12166823;SRR12167000;SRR12167104;SRR12167145;SRR12167207;SRR12167307;SRR12167393;SRR12167396;SRR12167397;SRR12167499;SRR12167511;SRR12167685;SRR12167727;SRR12167860;SRR12167862;SRR12167869;SRR12167879;SRR12165815;SRR…	chr1	19543261	NA	NA	NA	NA	NA	NA	regular_and_hyper	-	ADAR	80	0	1.842	A,R	ALU	ncRNA_intronic	0	0	0	0	0	0	0	0	25	7
chr1	19216788	T	C	No	EMC1	3_prime_UTR_variant	NA	35	33	0.729	0.733	1127	1262	276	259	1403	1521	0.145	0.127	0.3895	68	SRR12165859;SRR12166108;SRR12166110;SRR12166185;SRR12166187;SRR12166190;SRR12166192;SRR12166268;SRR12166290;SRR12166435;SRR12166459;SRR12166494;SRR12166510;SRR12166573;SRR12166759;SRR12166775;SRR12166823;SRR12167000;SRR12167104;SRR12167141;SRR12167207;SRR12167276;SRR12167307;SRR12167393;SRR12167396;SRR12167397;SRR12167499;SRR12167511;SRR12167685;SRR12167860;SRR12167862;SRR12167867;SRR12167869;SRR…	chr1	19543282	NA	NA	NA	NA	NA	NA	regular_and_hyper	-	ADAR	101	0	1.95	A,R,D	ALU	ncRNA_intronic	32	6	0.158	38	0	0	0	0	32	4
chr1	19216793	T	C	No	EMC1	3_prime_UTR_variant	NA	43	37	0.896	0.822	1248	1223	402	421	1650	1644	0.22	0.211	0.6954	80	SRR12165859;SRR12166108;SRR12166110;SRR12166184;SRR12166185;SRR12166187;SRR12166190;SRR12166192;SRR12166221;SRR12166268;SRR12166290;SRR12166435;SRR12166444;SRR12166459;SRR12166464;SRR12166494;SRR12166510;SRR12166573;SRR12166753;SRR12166759;SRR12166775;SRR12166823;SRR12167000;SRR12167104;SRR12167141;SRR12167145;SRR12167207;SRR12167276;SRR12167307;SRR12167393;SRR12167396;SRR12167397;SRR12167499;SRR…	chr1	19543287	NA	NA	NA	NA	NA	NA	regular_and_hyper	-	ADAR	106	0	1.557	A,R	ALU	ncRNA_intronic	30	8	0.211	38	0	0	0	0	24	13
chr1	19216815	T	C	No	EMC1	3_prime_UTR_variant	NA	43	43	0.896	0.956	1277	1446	566	602	1843	2048	0.278	0.274	0.8567	86	SRR12165859;SRR12166096;SRR12166108;SRR12166110;SRR12166184;SRR12166185;SRR12166187;SRR12166190;SRR12166192;SRR12166221;SRR12166268;SRR12166290;SRR12166435;SRR12166444;SRR12166459;SRR12166464;SRR12166494;SRR12166510;SRR12166573;SRR12166753;SRR12166759;SRR12166775;SRR12166823;SRR12167000;SRR12167104;SRR12167141;SRR12167145;SRR12167207;SRR12167276;SRR12167393;SRR12167396;SRR12167397;SRR12167499;SRR…	chr1	19543309	NA	NA	NA	NA	NA	NA	hyper	-	ADAR	128	0	1.95	A,R	ALU	ncRNA_intronic	39	6	0.133	45	37	11	0.229	48	34	12
chr1	19216819	T	C	No	EMC1	3_prime_UTR_variant	NA	36	38	0.75	0.844	1192	1461	276	333	1468	1794	0.143	0.159	0.4011	74	SRR12165859;SRR12166096;SRR12166108;SRR12166110;SRR12166184;SRR12166185;SRR12166190;SRR12166192;SRR12166221;SRR12166290;SRR12166435;SRR12166459;SRR12166464;SRR12166494;SRR12166753;SRR12166759;SRR12166775;SRR12166823;SRR12167000;SRR12167104;SRR12167141;SRR12167145;SRR12167276;SRR12167393;SRR12167396;SRR12167397;SRR12167499;SRR12167511;SRR12167685;SRR12167727;SRR12167860;SRR12167862;SRR12167867;SRR…	chr1	19543313	NA	NA	NA	NA	NA	NA	regular_and_hyper	-	ADAR	132	0	1.842	A,R	ALU	ncRNA_intronic	33	6	0.154	39	40	7	0.149	47	40	6
chr1	19216855	T	C	No	EMC1	3_prime_UTR_variant	NA	43	43	0.896	0.956	535	508	1359	1460	1894	1968	0.645	0.714	0.1086	86	SRR12165859;SRR12166096;SRR12166108;SRR12166110;SRR12166184;SRR12166185;SRR12166187;SRR12166190;SRR12166192;SRR12166221;SRR12166268;SRR12166290;SRR12166435;SRR12166444;SRR12166459;SRR12166464;SRR12166494;SRR12166510;SRR12166573;SRR12166753;SRR12166759;SRR12166775;SRR12166823;SRR12167000;SRR12167104;SRR12167141;SRR12167145;SRR12167207;SRR12167276;SRR12167393;SRR12167396;SRR12167397;SRR12167499;SRR…	chr1	19543349	NA	NA	NA	NA	NA	NA	regular_and_hyper	-	ADAR	168	0	1.95	A,R,D	ALU	ncRNA_intronic	11	35	0.761	46	18	32	0.64	50	10	35
chr1	19216858	T	C	No	EMC1	3_prime_UTR_variant	NA	42	36	0.875	0.8	1449	1325	376	301	1825	1626	0.177	0.15	0.1579	78	SRR12165859;SRR12166096;SRR12166108;SRR12166110;SRR12166184;SRR12166185;SRR12166187;SRR12166190;SRR12166192;SRR12166221;SRR12166268;SRR12166290;SRR12166435;SRR12166444;SRR12166459;SRR12166464;SRR12166510;SRR12166573;SRR12166753;SRR12166759;SRR12166775;SRR12166823;SRR12167000;SRR12167104;SRR12167141;SRR12167145;SRR12167207;SRR12167276;SRR12167393;SRR12167396;SRR12167397;SRR12167499;SRR12167511;SRR…	chr1	19543352	NA	NA	NA	NA	NA	NA	regular_and_hyper	-	ADAR	171	0	0.863	A,R	ALU	ncRNA_intronic	33	13	0.283	46	41	9	0.18	50	36	7
chr1	19216859	T	C	No	EMC1	3_prime_UTR_variant	NA	33	27	0.688	0.6	1204	1093	215	181	1419	1274	0.103	0.087	0.3316	60	SRR12165859;SRR12166096;SRR12166108;SRR12166110;SRR12166184;SRR12166187;SRR12166221;SRR12166290;SRR12166444;SRR12166459;SRR12166464;SRR12166494;SRR12166510;SRR12166573;SRR12166753;SRR12166759;SRR12166775;SRR12166823;SRR12167104;SRR12167141;SRR12167145;SRR12167207;SRR12167276;SRR12167393;SRR12167396;SRR12167397;SRR12167685;SRR12167727;SRR12167860;SRR12167862;SRR12167867;SRR12167875;SRR12167879;SRR…	chr1	19543353	NA	NA	NA	NA	NA	NA	regular_and_hyper	-	ADAR	172	0	0.863	A,R,D	ALU	ncRNA_intronic	38	8	0.174	46	46	6	0.115	52	38	7
chr1	19216860	T	C	No	EMC1	3_prime_UTR_variant	NA	23	23	0.479	0.511	882	843	140	133	1022	976	0.067	0.072	0.7466	46	SRR12166108;SRR12166185;SRR12166187;SRR12166190;SRR12166221;SRR12166290;SRR12166435;SRR12166459;SRR12166464;SRR12166510;SRR12166753;SRR12166759;SRR12167000;SRR12167104;SRR12167276;SRR12167396;SRR12167397;SRR12167511;SRR12167685;SRR12167727;SRR12167869;SRR12167872;SRR12167875;SRR12166180;SRR12166346;SRR12166659;SRR12166682;SRR12166736;SRR12166747;SRR12166748;SRR12166783;SRR12166832;SRR12166834;SRR…	chr1	19543354	NA	NA	NA	NA	NA	NA	regular_and_hyper	-	ADAR	173	0	0.592	A,R	ALU	ncRNA_intronic	0	0	0	0	0	0	0	0	37	8
chr1	19216862	T	C	No	EMC1	3_prime_UTR_variant	NA	30	30	0.625	0.667	998	1027	220	214	1218	1241	0.12	0.117	0.8884	60	SRR12165859;SRR12166108;SRR12166110;SRR12166185;SRR12166187;SRR12166190;SRR12166192;SRR12166221;SRR12166290;SRR12166444;SRR12166459;SRR12166494;SRR12166510;SRR12166573;SRR12166759;SRR12166775;SRR12166823;SRR12167000;SRR12167145;SRR12167276;SRR12167307;SRR12167393;SRR12167397;SRR12167511;SRR12167685;SRR12167860;SRR12167867;SRR12167869;SRR12167875;SRR12167879;SRR12166180;SRR12166237;SRR12166310;SRR…	chr1	19543356	NA	NA	NA	NA	NA	NA	regular_and_hyper	-	ADAR	175	1	0	A,R,D	ALU	ncRNA_intronic	41	5	0.109	46	0	0	0	0	35	10
chr1	19216879	T	C	No	EMC1	3_prime_UTR_variant	NA	41	42	0.854	0.933	967	951	638	730	1605	1681	0.335	0.399	0.0587	83	SRR12165859;SRR12166096;SRR12166108;SRR12166110;SRR12166184;SRR12166185;SRR12166187;SRR12166190;SRR12166221;SRR12166268;SRR12166290;SRR12166435;SRR12166444;SRR12166459;SRR12166464;SRR12166510;SRR12166573;SRR12166753;SRR12166759;SRR12166775;SRR12166823;SRR12167000;SRR12167104;SRR12167141;SRR12167145;SRR12167207;SRR12167276;SRR12167393;SRR12167396;SRR12167397;SRR12167499;SRR12167511;SRR12167685;SRR…	chr1	19543373	NA	NA	NA	NA	NA	NA	regular_and_hyper	-	ADAR	192	0	1.379	A,R,D	ALU	ncRNA_intronic	26	16	0.381	42	36	17	0.321	53	38	9
chr1	19216887	T	C	No	EMC1	3_prime_UTR_variant	NA	25	28	0.521	0.622	817	981	148	180	965	1161	0.081	0.1	0.291	53	SRR12166096;SRR12166108;SRR12166110;SRR12166184;SRR12166185;SRR12166187;SRR12166221;SRR12166268;SRR12166435;SRR12166464;SRR12166510;SRR12166573;SRR12166759;SRR12167104;SRR12167141;SRR12167207;SRR12167307;SRR12167393;SRR12167396;SRR12167727;SRR12167860;SRR12167862;SRR12167869;SRR12167875;SRR12167879;SRR12166180;SRR12166246;SRR12166264;SRR12166310;SRR12166321;SRR12166659;SRR12166682;SRR12166740;SRR…	chr1	19543381	NA	NA	NA	NA	NA	NA	regular_and_hyper	-	ADAR	200	0	1.379	A,R	ALU	ncRNA_intronic	0	0	0	0	49	6	0.109	55	40	7
chr1	19216962	T	C	No	EMC1	3_prime_UTR_variant	NA	44	41	0.917	0.911	700	680	976	1120	1676	1800	0.532	0.563	0.4349	85	SRR12165859;SRR12166096;SRR12166108;SRR12166110;SRR12166184;SRR12166185;SRR12166187;SRR12166190;SRR12166192;SRR12166221;SRR12166268;SRR12166290;SRR12166435;SRR12166444;SRR12166459;SRR12166464;SRR12166494;SRR12166510;SRR12166573;SRR12166753;SRR12166759;SRR12166775;SRR12166823;SRR12167000;SRR12167104;SRR12167141;SRR12167145;SRR12167207;SRR12167276;SRR12167307;SRR12167393;SRR12167396;SRR12167397;SRR…	chr1	19543456	NA	NA	NA	NA	NA	NA	regular_and_hyper	-	ADAR	275	0	1.557	A,R,D	ALU	ncRNA_intronic	16	18	0.529	34	24	28	0.538	52	21	20
chr1	19216963	T	C	No	EMC1	3_prime_UTR_variant	NA	44	41	0.917	0.911	1057	1115	617	678	1674	1793	0.338	0.343	0.8747	85	SRR12165859;SRR12166096;SRR12166108;SRR12166110;SRR12166184;SRR12166185;SRR12166187;SRR12166190;SRR12166192;SRR12166221;SRR12166268;SRR12166290;SRR12166435;SRR12166444;SRR12166459;SRR12166464;SRR12166494;SRR12166510;SRR12166573;SRR12166753;SRR12166759;SRR12166775;SRR12166823;SRR12167000;SRR12167104;SRR12167141;SRR12167145;SRR12167207;SRR12167276;SRR12167307;SRR12167393;SRR12167396;SRR12167397;SRR…	chr1	19543457	NA	NA	NA	NA	NA	NA	regular_and_hyper	-	ADAR	276	0	1.449	A,R,D	ALU	ncRNA_intronic	24	10	0.294	34	35	16	0.314	51	25	16
chr1	19216965	T	C	No	EMC1	3_prime_UTR_variant	NA	44	41	0.917	0.911	408	367	1256	1420	1664	1787	0.692	0.725	0.4978	85	SRR12165859;SRR12166096;SRR12166108;SRR12166110;SRR12166184;SRR12166185;SRR12166187;SRR12166190;SRR12166192;SRR12166221;SRR12166268;SRR12166290;SRR12166435;SRR12166444;SRR12166459;SRR12166464;SRR12166494;SRR12166510;SRR12166573;SRR12166753;SRR12166759;SRR12166775;SRR12166823;SRR12167000;SRR12167104;SRR12167141;SRR12167145;SRR12167207;SRR12167276;SRR12167307;SRR12167393;SRR12167396;SRR12167397;SRR…	chr1	19543459	NA	NA	NA	NA	NA	NA	regular_and_hyper	-	ADAR	278	0	1.557	A,R,D	ALU	ncRNA_intronic	11	24	0.686	35	13	36	0.735	49	8	33
chr1	19216971	T	C	No	EMC1	3_prime_UTR_variant	NA	44	43	0.917	0.956	1098	1209	596	670	1694	1879	0.324	0.341	0.5066	87	SRR12165859;SRR12166096;SRR12166108;SRR12166110;SRR12166184;SRR12166185;SRR12166187;SRR12166190;SRR12166192;SRR12166221;SRR12166268;SRR12166290;SRR12166435;SRR12166444;SRR12166459;SRR12166464;SRR12166494;SRR12166510;SRR12166573;SRR12166753;SRR12166759;SRR12166775;SRR12166823;SRR12167000;SRR12167104;SRR12167141;SRR12167145;SRR12167207;SRR12167276;SRR12167307;SRR12167393;SRR12167396;SRR12167397;SRR…	chr1	19543465	NA	NA	NA	NA	NA	NA	regular_and_hyper	-	ADAR	284	0	1.842	A,R,D	ALU	ncRNA_intronic	21	17	0.447	38	32	15	0.319	47	27	13
chr1	19217291	T	C	No	EMC1	3_prime_UTR_variant	NA	39	34	0.812	0.756	894	841	342	326	1236	1167	0.228	0.216	0.6956	73	SRR12166096;SRR12166108;SRR12166110;SRR12166185;SRR12166187;SRR12166190;SRR12166192;SRR12166221;SRR12166268;SRR12166435;SRR12166459;SRR12166464;SRR12166494;SRR12166510;SRR12166573;SRR12166753;SRR12166759;SRR12166775;SRR12166823;SRR12167000;SRR12167104;SRR12167141;SRR12167145;SRR12167207;SRR12167276;SRR12167393;SRR12167396;SRR12167397;SRR12167499;SRR12167511;SRR12167685;SRR12167727;SRR12167860;SRR…	chr1	19543785	NA	NA	NA	NA	NA	NA	regular	-	ADAR	604	0	1.842	A,R,D	ALU	ncRNA_intronic	0	0	0	0	24	8	0.25	32	23	6
chr1	19217303	T	C	No	EMC1	3_prime_UTR_variant	NA	34	32	0.708	0.711	828	842	265	241	1093	1083	0.173	0.156	0.5411	66	SRR12166096;SRR12166108;SRR12166110;SRR12166185;SRR12166187;SRR12166190;SRR12166192;SRR12166221;SRR12166459;SRR12166464;SRR12166494;SRR12166510;SRR12166573;SRR12166753;SRR12166759;SRR12166775;SRR12166823;SRR12167000;SRR12167141;SRR12167145;SRR12167207;SRR12167276;SRR12167393;SRR12167396;SRR12167397;SRR12167499;SRR12167511;SRR12167727;SRR12167860;SRR12167862;SRR12167867;SRR12167869;SRR12167872;SRR…	chr1	19543797	NA	NA	NA	NA	NA	NA	regular	-	ADAR	616	0	1.842	A,R,D	ALU	ncRNA_intronic	0	0	0	0	22	11	0.333	33	20	8
chr1	19217330	T	C	No	EMC1	3_prime_UTR_variant	NA	27	27	0.562	0.6	739	728	148	156	887	884	0.094	0.109	0.4547	54	SRR12165859;SRR12166096;SRR12166108;SRR12166110;SRR12166185;SRR12166187;SRR12166190;SRR12166192;SRR12166221;SRR12166464;SRR12166494;SRR12166510;SRR12166573;SRR12166775;SRR12167000;SRR12167141;SRR12167145;SRR12167207;SRR12167393;SRR12167499;SRR12167685;SRR12167727;SRR12167860;SRR12167867;SRR12167869;SRR12167875;SRR12167879;SRR12165815;SRR12166237;SRR12166246;SRR12166310;SRR12166321;SRR12166331;SRR…	chr1	19543824	NA	NA	NA	NA	NA	NA	regular	-	ADAR	643	0	1.95	A,R	ALU	ncRNA_intronic	18	3	0.143	21	23	6	0.207	29	24	6
chr1	19217356	T	C	No	EMC1	3_prime_UTR_variant	NA	33	26	0.688	0.578	505	443	447	373	952	816	0.324	0.262	0.211	59	SRR12166096;SRR12166108;SRR12166110;SRR12166187;SRR12166190;SRR12166192;SRR12166268;SRR12166464;SRR12166494;SRR12166510;SRR12166573;SRR12166753;SRR12166759;SRR12166775;SRR12166823;SRR12167000;SRR12167104;SRR12167141;SRR12167145;SRR12167207;SRR12167276;SRR12167393;SRR12167396;SRR12167397;SRR12167499;SRR12167511;SRR12167685;SRR12167727;SRR12167860;SRR12167867;SRR12167869;SRR12167875;SRR12167879;SRR…	chr1	19543850	NA	NA	NA	NA	NA	NA	regular	-	ADAR	669	0	1.449	A,R,D	ALU	ncRNA_intronic	0	0	0	0	14	12	0.462	26	13	14
chr1	19217385	T	C	No	EMC1	3_prime_UTR_variant	NA	40	40	0.833	0.889	1043	1020	453	545	1496	1565	0.261	0.304	0.17	80	SRR12165859;SRR12166096;SRR12166108;SRR12166184;SRR12166185;SRR12166187;SRR12166190;SRR12166268;SRR12166290;SRR12166435;SRR12166444;SRR12166464;SRR12166494;SRR12166510;SRR12166573;SRR12166753;SRR12166759;SRR12166775;SRR12166823;SRR12167000;SRR12167104;SRR12167141;SRR12167145;SRR12167207;SRR12167276;SRR12167307;SRR12167393;SRR12167396;SRR12167397;SRR12167499;SRR12167511;SRR12167685;SRR12167727;SRR…	chr1	19543879	NA	NA	NA	NA	NA	NA	regular	-	ADAR	698	0	1.379	A,R,D	ALU	ncRNA_intronic	25	6	0.194	31	22	14	0.389	36	26	15
chr1	19217400	T	C	No	EMC1	3_prime_UTR_variant	NA	19	26	0.396	0.578	652	907	114	162	766	1069	0.062	0.089	0.1291	45	SRR12165859;SRR12166190;SRR12166268;SRR12166435;SRR12166494;SRR12166510;SRR12166759;SRR12166775;SRR12167000;SRR12167141;SRR12167207;SRR12167276;SRR12167307;SRR12167685;SRR12167727;SRR12167867;SRR12167872;SRR12167875;SRR12167879;SRR12165815;SRR12166180;SRR12166237;SRR12166246;SRR12166310;SRR12166321;SRR12166346;SRR12166682;SRR12166740;SRR12166747;SRR12166748;SRR12166783;SRR12166834;SRR12166869;SRR…	chr1	19543894	NA	NA	NA	NA	NA	NA	regular_and_hyper	-	ADAR	713	0	1.379	A,R	ALU	ncRNA_intronic	26	5	0.161	31	0	0	0	0	0	0
chr1	19217401	T	C	No	EMC1	3_prime_UTR_variant	NA	36	38	0.75	0.844	1123	1217	259	314	1382	1531	0.14	0.172	0.0974	74	SRR12165859;SRR12166096;SRR12166184;SRR12166185;SRR12166187;SRR12166190;SRR12166268;SRR12166290;SRR12166435;SRR12166444;SRR12166459;SRR12166464;SRR12166494;SRR12166510;SRR12166573;SRR12166759;SRR12166775;SRR12166823;SRR12167000;SRR12167104;SRR12167141;SRR12167207;SRR12167276;SRR12167307;SRR12167393;SRR12167396;SRR12167397;SRR12167499;SRR12167685;SRR12167727;SRR12167860;SRR12167862;SRR12167867;SRR…	chr1	19543895	NA	NA	NA	NA	NA	NA	regular	-	ADAR	714	0	1.842	A,R	ALU	ncRNA_intronic	27	3	0.1	30	25	6	0.194	31	0	0
chr1	19217405	T	C	No	EMC1	3_prime_UTR_variant	NA	39	40	0.812	0.889	1207	1225	335	389	1542	1614	0.176	0.213	0.0799	79	SRR12165859;SRR12166096;SRR12166108;SRR12166184;SRR12166185;SRR12166187;SRR12166190;SRR12166192;SRR12166290;SRR12166435;SRR12166444;SRR12166459;SRR12166464;SRR12166494;SRR12166510;SRR12166573;SRR12166753;SRR12166759;SRR12166775;SRR12166823;SRR12167000;SRR12167141;SRR12167145;SRR12167207;SRR12167276;SRR12167307;SRR12167393;SRR12167396;SRR12167397;SRR12167499;SRR12167511;SRR12167685;SRR12167727;SRR…	chr1	19543899	NA	NA	NA	NA	NA	NA	regular_and_hyper	-	ADAR	718	0	1.842	A,R	ALU	ncRNA_intronic	24	7	0.226	31	24	7	0.226	31	29	8
chr1	19217427	T	C	No	EMC1	3_prime_UTR_variant	NA	41	41	0.854	0.911	1160	1177	462	506	1622	1683	0.242	0.272	0.2575	82	SRR12165859;SRR12166096;SRR12166108;SRR12166184;SRR12166185;SRR12166187;SRR12166190;SRR12166221;SRR12166268;SRR12166290;SRR12166435;SRR12166444;SRR12166459;SRR12166464;SRR12166494;SRR12166510;SRR12166573;SRR12166753;SRR12166759;SRR12166775;SRR12167000;SRR12167104;SRR12167141;SRR12167145;SRR12167207;SRR12167276;SRR12167307;SRR12167393;SRR12167396;SRR12167397;SRR12167499;SRR12167511;SRR12167685;SRR…	chr1	19543921	NA	NA	NA	NA	NA	NA	regular_and_hyper	-	ADAR	740	0	1.842	A,R	ALU	ncRNA_intronic	19	13	0.406	32	21	9	0.3	30	27	8
chr1	19217437	T	C	No	EMC1	3_prime_UTR_variant	NA	16	26	0.333	0.578	504	1010	99	193	603	1203	0.058	0.096	0.0496	42	SRR12166096;SRR12166184;SRR12166192;SRR12166268;SRR12166435;SRR12166444;SRR12166459;SRR12166494;SRR12166510;SRR12166823;SRR12167207;SRR12167307;SRR12167397;SRR12167499;SRR12167869;SRR12167872;SRR12165815;SRR12166237;SRR12166310;SRR12166321;SRR12166331;SRR12166346;SRR12166682;SRR12166736;SRR12166740;SRR12166747;SRR12166783;SRR12166832;SRR12166910;SRR12166924;SRR12166967;SRR12166971;SRR12167012;SRR…	chr1	19543931	NA	NA	NA	NA	NA	NA	regular_and_hyper	-	ADAR	750	0	1.95	A,R	ALU	ncRNA_intronic	0	0	0	0	25	4	0.138	29	0	0
chr1	19217479	T	C	No	EMC1	3_prime_UTR_variant	NA	35	39	0.729	0.867	881	970	352	388	1233	1358	0.209	0.242	0.2556	74	SRR12165859;SRR12166096;SRR12166108;SRR12166184;SRR12166185;SRR12166187;SRR12166190;SRR12166221;SRR12166268;SRR12166290;SRR12166435;SRR12166464;SRR12166494;SRR12166510;SRR12166573;SRR12166753;SRR12166759;SRR12166775;SRR12166823;SRR12167000;SRR12167141;SRR12167145;SRR12167207;SRR12167276;SRR12167393;SRR12167396;SRR12167397;SRR12167499;SRR12167511;SRR12167685;SRR12167727;SRR12167862;SRR12167867;SRR…	chr1	19543973	NA	NA	NA	NA	NA	NA	regular_and_hyper	-	ADAR	792	0	1.842	A,R,D	ALU	ncRNA_intronic	16	9	0.36	25	25	4	0.138	29	20	7
chr1	19217503	T	C	No	EMC1	3_prime_UTR_variant	NA	22	24	0.458	0.533	572	546	120	115	692	661	0.08	0.096	0.4488	46	SRR12165859;SRR12166184;SRR12166185;SRR12166187;SRR12166190;SRR12166221;SRR12166268;SRR12166290;SRR12166464;SRR12166494;SRR12166510;SRR12166573;SRR12166753;SRR12166759;SRR12166823;SRR12167000;SRR12167499;SRR12167727;SRR12167867;SRR12167869;SRR12167875;SRR12167879;SRR12166180;SRR12166237;SRR12166321;SRR12166331;SRR12166346;SRR12166554;SRR12166682;SRR12166740;SRR12166747;SRR12166748;SRR12166783;SRR…	chr1	19543997	NA	NA	NA	NA	NA	NA	regular	-	ADAR	816	0	1.379	A,R	ALU	ncRNA_intronic	23	3	0.115	26	0	0	0	0	0	0
chr1	19217508	T	C	No	EMC1	3_prime_UTR_variant	NA	28	24	0.583	0.533	351	268	431	363	782	631	0.317	0.304	0.8329	52	SRR12165859;SRR12166184;SRR12166185;SRR12166187;SRR12166190;SRR12166221;SRR12166268;SRR12166290;SRR12166435;SRR12166464;SRR12166494;SRR12166510;SRR12166573;SRR12166753;SRR12166759;SRR12166775;SRR12166823;SRR12167000;SRR12167145;SRR12167393;SRR12167499;SRR12167511;SRR12167685;SRR12167727;SRR12167867;SRR12167869;SRR12167875;SRR12167879;SRR12165815;SRR12166180;SRR12166237;SRR12166310;SRR12166321;SRR…	chr1	19544002	NA	NA	NA	NA	NA	NA	regular	-	ADAR	821	0	1.842	A,R	ALU	ncRNA_intronic	13	11	0.458	24	0	0	0	0	0	0
chr1	19217511	T	C	No	EMC1	3_prime_UTR_variant	NA	25	22	0.521	0.489	433	342	237	204	670	546	0.183	0.181	0.9557	47	SRR12165859;SRR12166184;SRR12166185;SRR12166187;SRR12166190;SRR12166268;SRR12166435;SRR12166464;SRR12166494;SRR12166510;SRR12166573;SRR12166753;SRR12166759;SRR12166775;SRR12166823;SRR12167000;SRR12167145;SRR12167393;SRR12167499;SRR12167511;SRR12167685;SRR12167727;SRR12167869;SRR12167875;SRR12167879;SRR12165815;SRR12166180;SRR12166237;SRR12166310;SRR12166321;SRR12166331;SRR12166346;SRR12166554;SRR…	chr1	19544005	NA	NA	NA	NA	NA	NA	regular	-	ADAR	824	0	1.379	A,R	ALU	ncRNA_intronic	12	10	0.455	22	0	0	0	0	0	0
chr1	19259025	A	G	No	MRTO4	3_prime_UTR_variant	NA	41	35	0.854	0.778	1039	923	471	423	1510	1346	0.266	0.24	0.3812	76	SRR12165859;SRR12166108;SRR12166110;SRR12166184;SRR12166185;SRR12166187;SRR12166190;SRR12166192;SRR12166221;SRR12166268;SRR12166290;SRR12166435;SRR12166444;SRR12166459;SRR12166464;SRR12166494;SRR12166510;SRR12166573;SRR12166753;SRR12166759;SRR12166775;SRR12166823;SRR12167000;SRR12167141;SRR12167145;SRR12167207;SRR12167276;SRR12167307;SRR12167393;SRR12167396;SRR12167397;SRR12167499;SRR12167511;SRR…	chr1	19585519	NA	NA	NA	NA	NA	NA	regular_and_hyper	+	ADAR	11410	0	1.557	A,R,D	ALU	UTR3	34	8	0.19	42	0	0	0	0	22	10
chr1	19259059	A	G	No	MRTO4	3_prime_UTR_variant	NA	30	29	0.625	0.644	482	481	599	616	1081	1097	0.337	0.354	0.7801	59	SRR12165859;SRR12166108;SRR12166110;SRR12166184;SRR12166185;SRR12166187;SRR12166190;SRR12166221;SRR12166290;SRR12166464;SRR12166510;SRR12166753;SRR12166759;SRR12166823;SRR12167000;SRR12167141;SRR12167145;SRR12167207;SRR12167276;SRR12167307;SRR12167393;SRR12167396;SRR12167397;SRR12167499;SRR12167685;SRR12167727;SRR12167860;SRR12167862;SRR12167867;SRR12167875;SRR12165815;SRR12166180;SRR12166237;SRR…	chr1	19585553	NA	NA	NA	NA	NA	NA	regular	+	ADAR	11444	0	1.379	A,R,D	ALU	UTR3	22	18	0.45	40	0	0	0	0	13	25
chr1	19260026	A	G	No	MRTO4	3_prime_UTR_variant	NA	24	23	0.5	0.511	551	562	146	122	697	684	0.104	0.092	0.612	47	SRR12166108;SRR12166187;SRR12166192;SRR12166268;SRR12166435;SRR12166464;SRR12166510;SRR12166573;SRR12166759;SRR12166775;SRR12166823;SRR12167000;SRR12167141;SRR12167207;SRR12167396;SRR12167397;SRR12167499;SRR12167511;SRR12167685;SRR12167862;SRR12167867;SRR12167869;SRR12167875;SRR12167879;SRR12165815;SRR12166246;SRR12166310;SRR12166321;SRR12166331;SRR12166659;SRR12166740;SRR12166783;SRR12166869;SRR…	chr1	19586520	NA	NA	NA	NA	NA	NA	regular	+	ADAR	12411	0	1.842	A,R,D	ALU	UTR3	0	0	0	0	0	0	0	0	16	7
chr1	19260038	A	G	No	MRTO4	3_prime_UTR_variant	NA	27	28	0.562	0.622	620	617	191	201	811	818	0.134	0.151	0.5248	55	SRR12166187;SRR12166190;SRR12166192;SRR12166268;SRR12166435;SRR12166464;SRR12166510;SRR12166573;SRR12166759;SRR12166775;SRR12166823;SRR12167000;SRR12167141;SRR12167207;SRR12167276;SRR12167393;SRR12167396;SRR12167397;SRR12167499;SRR12167511;SRR12167685;SRR12167862;SRR12167867;SRR12167869;SRR12167872;SRR12167875;SRR12167879;SRR12165815;SRR12166237;SRR12166246;SRR12166264;SRR12166310;SRR12166321;SRR…	chr1	19586532	NA	NA	NA	NA	NA	NA	regular	+	ADAR	12423	0	1.449	A,R,D	ALU	UTR3	0	0	0	0	0	0	0	0	0	0
chr1	19301892	T	C	No	NA	NA	NA	32	27	0.667	0.6	0	25	924	761	924	786	0.667	0.58	0.3877	59	SRR12166096;SRR12166108;SRR12166110;SRR12166187;SRR12166268;SRR12166435;SRR12166459;SRR12166494;SRR12166510;SRR12166753;SRR12166759;SRR12166775;SRR12166823;SRR12167000;SRR12167104;SRR12167141;SRR12167145;SRR12167207;SRR12167276;SRR12167307;SRR12167393;SRR12167396;SRR12167397;SRR12167499;SRR12167685;SRR12167727;SRR12167860;SRR12167862;SRR12167869;SRR12167872;SRR12167875;SRR12167879;SRR12165815;SRR…	chr1	19628386	NA	NA	NA	NA	NA	NA	regular_and_hyper	-	ADAR	19730	0	1.449	A	ALU	intergenic	0	0	0	0	0	50	1	50	0	23
chr1	19301920	T	C	No	NA	NA	NA	28	27	0.583	0.6	568	481	240	262	808	743	0.173	0.206	0.3588	55	SRR12166096;SRR12166108;SRR12166110;SRR12166187;SRR12166268;SRR12166459;SRR12166464;SRR12166494;SRR12166510;SRR12166753;SRR12166775;SRR12166823;SRR12167000;SRR12167141;SRR12167145;SRR12167207;SRR12167307;SRR12167393;SRR12167396;SRR12167397;SRR12167499;SRR12167511;SRR12167685;SRR12167727;SRR12167860;SRR12167869;SRR12167875;SRR12167879;SRR12165815;SRR12166180;SRR12166246;SRR12166310;SRR12166321;SRR…	chr1	19628414	NA	NA	NA	NA	NA	NA	regular_and_hyper	-	ADAR	19758	0	1.557	A,R	ALU	intergenic	0	0	0	0	33	11	0.25	44	17	5
chr1	19301926	T	C	No	NA	NA	NA	29	27	0.604	0.6	318	253	523	488	841	741	0.375	0.395	0.7748	56	SRR12166096;SRR12166108;SRR12166110;SRR12166187;SRR12166268;SRR12166459;SRR12166464;SRR12166494;SRR12166510;SRR12166753;SRR12166775;SRR12166823;SRR12167000;SRR12167104;SRR12167141;SRR12167145;SRR12167207;SRR12167307;SRR12167393;SRR12167396;SRR12167397;SRR12167499;SRR12167511;SRR12167685;SRR12167727;SRR12167860;SRR12167869;SRR12167875;SRR12167879;SRR12165815;SRR12166310;SRR12166321;SRR12166331;SRR…	chr1	19628420	NA	NA	NA	NA	NA	NA	regular_and_hyper	-	ADAR	19764	0	1.95	A,R	ALU	intergenic	0	0	0	0	13	27	0.675	40	5	16
chr1	19301930	T	C	No	NA	NA	NA	29	27	0.604	0.6	416	328	426	413	842	741	0.303	0.333	0.5923	56	SRR12166096;SRR12166108;SRR12166110;SRR12166187;SRR12166268;SRR12166459;SRR12166464;SRR12166494;SRR12166510;SRR12166753;SRR12166775;SRR12166823;SRR12167000;SRR12167104;SRR12167141;SRR12167145;SRR12167207;SRR12167307;SRR12167393;SRR12167396;SRR12167397;SRR12167499;SRR12167511;SRR12167685;SRR12167727;SRR12167860;SRR12167869;SRR12167875;SRR12167879;SRR12165815;SRR12166310;SRR12166321;SRR12166331;SRR…	chr1	19628424	NA	NA	NA	NA	NA	NA	regular_and_hyper	-	ADAR	19768	0	1.557	A,R	ALU	intergenic	0	0	0	0	16	23	0.59	39	7	15
chr1	19628535	A	G	No	NBL1	intron_variant	NA	29	16	0.604	0.356	371	195	379	215	750	410	0.306	0.187	0.032	45	SRR12166096;SRR12166187;SRR12166190;SRR12166268;SRR12166290;SRR12166435;SRR12166464;SRR12166494;SRR12166510;SRR12166573;SRR12166759;SRR12166775;SRR12166823;SRR12167000;SRR12167141;SRR12167145;SRR12167207;SRR12167393;SRR12167396;SRR12167397;SRR12167499;SRR12167511;SRR12167685;SRR12167727;SRR12167860;SRR12167867;SRR12167872;SRR12167875;SRR12167879;SRR12166180;SRR12166237;SRR12166321;SRR12166331;SRR…	chr1	19955029	NA	NA	NA	NA	NA	NA	regular_and_hyper	+	ADAR	2345	0	1.95	A,R,D	ALU	UTR3	0	0	0	0	13	13	0.5	26	0	0
chr1	19628555	A	G	No	NBL1	intron_variant	NA	31	18	0.646	0.4	617	346	259	149	876	495	0.191	0.119	0.0313	49	SRR12165859;SRR12166096;SRR12166184;SRR12166185;SRR12166187;SRR12166190;SRR12166192;SRR12166268;SRR12166290;SRR12166435;SRR12166494;SRR12166510;SRR12166573;SRR12166759;SRR12166775;SRR12166823;SRR12167000;SRR12167141;SRR12167145;SRR12167207;SRR12167393;SRR12167396;SRR12167397;SRR12167499;SRR12167511;SRR12167727;SRR12167860;SRR12167867;SRR12167872;SRR12167875;SRR12167879;SRR12165815;SRR12166180;SRR…	chr1	19955049	NA	NA	NA	NA	NA	NA	regular_and_hyper	+	ADAR	2325	0	1.379	A,R	ALU	UTR3	16	6	0.273	22	23	8	0.258	31	0	0
chr1	19628561	A	G	No	NBL1	intron_variant	NA	31	20	0.646	0.444	310	214	568	328	878	542	0.421	0.27	0.024	51	SRR12166096;SRR12166184;SRR12166185;SRR12166187;SRR12166190;SRR12166192;SRR12166268;SRR12166290;SRR12166435;SRR12166464;SRR12166494;SRR12166510;SRR12166573;SRR12166759;SRR12166775;SRR12166823;SRR12167000;SRR12167141;SRR12167145;SRR12167207;SRR12167276;SRR12167393;SRR12167397;SRR12167499;SRR12167511;SRR12167727;SRR12167860;SRR12167867;SRR12167872;SRR12167875;SRR12167879;SRR12165815;SRR12166180;SRR…	chr1	19955055	NA	NA	NA	NA	NA	NA	regular_and_hyper	+	ADAR	2319	0	1.842	A,R,D	ALU	UTR3	0	0	0	0	8	23	0.742	31	0	0
chr1	19628571	A	G	No	NBL1	intron_variant	NA	29	14	0.604	0.311	668	318	161	91	829	409	0.119	0.069	0.0322	43	SRR12165859;SRR12166184;SRR12166185;SRR12166187;SRR12166192;SRR12166268;SRR12166290;SRR12166435;SRR12166464;SRR12166494;SRR12166510;SRR12166573;SRR12166759;SRR12166775;SRR12166823;SRR12167000;SRR12167145;SRR12167207;SRR12167276;SRR12167393;SRR12167499;SRR12167511;SRR12167727;SRR12167860;SRR12167862;SRR12167867;SRR12167872;SRR12167875;SRR12167879;SRR12165815;SRR12166237;SRR12166321;SRR12166346;SRR…	chr1	19955065	NA	NA	NA	NA	NA	NA	regular_and_hyper	+	ADAR	2309	0	1.842	A,R	ALU	UTR3	17	3	0.15	20	0	0	0	0	0	0
chr1	19628575	A	G	No	NBL1	intron_variant	NA	33	17	0.688	0.378	541	264	431	223	972	487	0.307	0.174	0.0064	50	SRR12165859;SRR12166096;SRR12166184;SRR12166185;SRR12166187;SRR12166190;SRR12166192;SRR12166268;SRR12166290;SRR12166435;SRR12166464;SRR12166494;SRR12166510;SRR12166573;SRR12166759;SRR12166775;SRR12166823;SRR12167000;SRR12167141;SRR12167145;SRR12167207;SRR12167276;SRR12167393;SRR12167396;SRR12167499;SRR12167511;SRR12167727;SRR12167860;SRR12167862;SRR12167867;SRR12167872;SRR12167875;SRR12167879;SRR…	chr1	19955069	NA	NA	NA	NA	NA	NA	regular_and_hyper	+	ADAR	2305	0	1.95	A,R,D	ALU	UTR3	14	7	0.333	21	17	16	0.485	33	0	0
chr1	19628614	A	G	No	NBL1	intron_variant	NA	36	19	0.75	0.422	621	284	438	189	1059	473	0.31	0.171	0.0014	55	SRR12165859;SRR12166096;SRR12166184;SRR12166185;SRR12166187;SRR12166190;SRR12166192;SRR12166268;SRR12166290;SRR12166435;SRR12166444;SRR12166464;SRR12166494;SRR12166510;SRR12166573;SRR12166753;SRR12166759;SRR12166775;SRR12166823;SRR12167000;SRR12167141;SRR12167145;SRR12167207;SRR12167276;SRR12167393;SRR12167396;SRR12167499;SRR12167511;SRR12167727;SRR12167860;SRR12167862;SRR12167867;SRR12167869;SRR…	chr1	19955108	NA	NA	NA	NA	NA	NA	regular	+	ADAR	2266	0	1.379	A,R,D	ALU	UTR3	16	9	0.36	25	18	11	0.379	29	0	0
chr1	20651917	T	C	No	DDOST	3_prime_UTR_variant	NA	29	30	0.604	0.667	475	494	452	500	927	994	0.309	0.349	0.5783	59	SRR12165859;SRR12166110;SRR12166187;SRR12166190;SRR12166268;SRR12166435;SRR12166459;SRR12166464;SRR12166494;SRR12166510;SRR12166753;SRR12166759;SRR12166775;SRR12167000;SRR12167104;SRR12167141;SRR12167145;SRR12167207;SRR12167396;SRR12167397;SRR12167499;SRR12167685;SRR12167727;SRR12167860;SRR12167867;SRR12167869;SRR12167872;SRR12167875;SRR12167879;SRR12165815;SRR12166180;SRR12166237;SRR12166246;SRR…	chr1	20978410	NA	Likely benign	Parkinson Disease, Recessive	NA	NA	NA	regular_and_hyper	-	ADAR	2321	0	1.557	A,D	ALU	ncRNA_exonic	21	25	0.543	46	0	0	0	0	0	0
chr1	20651958	T	C	No	DDOST	3_prime_UTR_variant	NA	21	23	0.438	0.511	743	841	134	143	877	984	0.067	0.074	0.645	44	SRR12166108;SRR12166187;SRR12166190;SRR12166464;SRR12166494;SRR12166510;SRR12166573;SRR12166753;SRR12166775;SRR12167145;SRR12167307;SRR12167396;SRR12167397;SRR12167499;SRR12167511;SRR12167727;SRR12167860;SRR12167867;SRR12167869;SRR12167872;SRR12167875;SRR12165815;SRR12166180;SRR12166237;SRR12166246;SRR12166264;SRR12166321;SRR12166331;SRR12166346;SRR12166659;SRR12166682;SRR12166736;SRR12166783;SRR…	chr1	20978451	NA	NA	NA	NA	NA	NA	regular	-	ADAR	2362	0	1.664	A,R,D	ALU	ncRNA_exonic	0	0	0	0	0	0	0	0	39	5
chr1	20651964	T	C	No	DDOST	3_prime_UTR_variant	NA	40	37	0.833	0.822	1229	1222	391	371	1620	1593	0.206	0.192	0.5531	77	SRR12165859;SRR12166096;SRR12166108;SRR12166110;SRR12166187;SRR12166190;SRR12166221;SRR12166268;SRR12166355;SRR12166435;SRR12166444;SRR12166459;SRR12166464;SRR12166494;SRR12166510;SRR12166573;SRR12166753;SRR12166759;SRR12166775;SRR12166823;SRR12167000;SRR12167104;SRR12167141;SRR12167145;SRR12167207;SRR12167307;SRR12167393;SRR12167396;SRR12167397;SRR12167499;SRR12167511;SRR12167685;SRR12167727;SRR…	chr1	20978457	NA	NA	NA	NA	NA	NA	regular_and_hyper	-	ADAR	2368	0	1.842	A,R,D	ALU	ncRNA_exonic	47	14	0.23	61	22	5	0.185	27	35	9
chr1	20774875	T	C	No	HP1BP3	intron_variant	NA	30	32	0.625	0.711	777	689	290	235	1067	924	0.175	0.184	0.7644	62	SRR12165859;SRR12166096;SRR12166110;SRR12166185;SRR12166187;SRR12166190;SRR12166268;SRR12166290;SRR12166355;SRR12166387;SRR12166435;SRR12166494;SRR12166510;SRR12166753;SRR12166759;SRR12166775;SRR12166823;SRR12167000;SRR12167207;SRR12167396;SRR12167397;SRR12167499;SRR12167511;SRR12167685;SRR12167862;SRR12167867;SRR12167869;SRR12167872;SRR12167875;SRR12167879;SRR12165815;SRR12166180;SRR12166237;SRR…	chr1	21101368	NA	NA	NA	NA	NA	NA	regular	-	ADAR	17205	0	1.842	A,R,D	ALU	UTR5	23	10	0.303	33	28	5	0.152	33	0	0
chr1	20774876	T	C	No	HP1BP3	intron_variant	NA	35	32	0.729	0.711	756	568	451	354	1207	922	0.274	0.277	0.9589	67	SRR12165859;SRR12166096;SRR12166108;SRR12166110;SRR12166185;SRR12166187;SRR12166190;SRR12166268;SRR12166290;SRR12166355;SRR12166387;SRR12166405;SRR12166435;SRR12166494;SRR12166510;SRR12166753;SRR12166759;SRR12166775;SRR12166823;SRR12167000;SRR12167104;SRR12167141;SRR12167145;SRR12167207;SRR12167396;SRR12167397;SRR12167499;SRR12167511;SRR12167685;SRR12167862;SRR12167867;SRR12167869;SRR12167872;SRR…	chr1	21101369	NA	NA	NA	NA	NA	NA	regular	-	ADAR	17206	0	1.95	A,R,D	ALU	UTR5	17	17	0.5	34	29	4	0.121	33	30	4
chr1	20774884	T	C	No	HP1BP3	intron_variant	NA	27	29	0.562	0.644	780	700	208	174	988	874	0.121	0.128	0.7737	56	SRR12165859;SRR12166096;SRR12166110;SRR12166184;SRR12166185;SRR12166268;SRR12166290;SRR12166355;SRR12166387;SRR12166435;SRR12166494;SRR12166510;SRR12166753;SRR12166759;SRR12166823;SRR12167000;SRR12167141;SRR12167145;SRR12167396;SRR12167397;SRR12167685;SRR12167862;SRR12167867;SRR12167869;SRR12167872;SRR12167875;SRR12167879;SRR12165815;SRR12166180;SRR12166237;SRR12166246;SRR12166264;SRR12166310;SRR…	chr1	21101377	NA	NA	NA	NA	NA	NA	regular	-	ADAR	17214	0	1.379	A,R,D	ALU	UTR5	25	16	0.39	41	26	3	0.103	29	0	0
chr1	20775406	T	C	No	HP1BP3	intron_variant	NA	39	41	0.812	0.911	637	618	1005	985	1642	1603	0.498	0.564	0.1918	80	SRR12165859;SRR12166096;SRR12166108;SRR12166110;SRR12166184;SRR12166185;SRR12166187;SRR12166190;SRR12166268;SRR12166290;SRR12166355;SRR12166387;SRR12166405;SRR12166435;SRR12166444;SRR12166464;SRR12166494;SRR12166510;SRR12166573;SRR12166753;SRR12166759;SRR12166775;SRR12166823;SRR12167000;SRR12167104;SRR12167141;SRR12167207;SRR12167393;SRR12167396;SRR12167397;SRR12167499;SRR12167511;SRR12167685;SRR…	chr1	21101899	NA	NA	NA	NA	NA	NA	regular_and_hyper	-	ADAR	17736	0	1.842	A,R,D	REP	intronic	9	40	0.816	49	19	13	0.406	32	20	14
chr1	20775407	T	C	No	HP1BP3	intron_variant	NA	22	24	0.458	0.533	753	777	141	153	894	930	0.074	0.092	0.3723	46	SRR12165859;SRR12166184;SRR12166187;SRR12166290;SRR12166355;SRR12166387;SRR12166435;SRR12166444;SRR12166464;SRR12166510;SRR12166573;SRR12166759;SRR12167000;SRR12167207;SRR12167393;SRR12167396;SRR12167397;SRR12167499;SRR12167511;SRR12167862;SRR12167872;SRR12167875;SRR12165792;SRR12165815;SRR12166180;SRR12166237;SRR12166321;SRR12166331;SRR12166346;SRR12166748;SRR12166783;SRR12166832;SRR12166912;SRR…	chr1	21101900	NA	NA	NA	NA	NA	NA	regular_and_hyper	-	ADAR	17737	0	1.449	A,R	REP	intronic	31	17	0.354	48	0	0	0	0	0	0
chr1	20775410	T	C	No	HP1BP3	intron_variant	NA	39	41	0.812	0.911	71	50	1538	1531	1609	1581	0.777	0.883	0.1293	80	SRR12165859;SRR12166096;SRR12166108;SRR12166110;SRR12166184;SRR12166185;SRR12166187;SRR12166190;SRR12166268;SRR12166290;SRR12166355;SRR12166387;SRR12166405;SRR12166435;SRR12166444;SRR12166464;SRR12166494;SRR12166510;SRR12166573;SRR12166753;SRR12166759;SRR12166775;SRR12166823;SRR12167000;SRR12167104;SRR12167141;SRR12167207;SRR12167393;SRR12167396;SRR12167397;SRR12167499;SRR12167511;SRR12167685;SRR…	chr1	21101903	NA	NA	NA	NA	NA	NA	regular_and_hyper	-	ADAR	17740	0	1.95	A,R,D	REP	intronic	0	48	1	48	1	29	0.967	30	2	32
chr1	20775424	T	C	No	HP1BP3	intron_variant	NA	39	36	0.812	0.8	1033	857	521	547	1554	1404	0.27	0.311	0.2961	75	SRR12165859;SRR12166096;SRR12166108;SRR12166110;SRR12166184;SRR12166185;SRR12166187;SRR12166190;SRR12166268;SRR12166290;SRR12166387;SRR12166405;SRR12166435;SRR12166444;SRR12166464;SRR12166494;SRR12166510;SRR12166573;SRR12166753;SRR12166759;SRR12166775;SRR12166823;SRR12167000;SRR12167104;SRR12167141;SRR12167145;SRR12167207;SRR12167393;SRR12167396;SRR12167397;SRR12167499;SRR12167511;SRR12167685;SRR…	chr1	21101917	NA	NA	NA	NA	NA	NA	regular_and_hyper	-	ADAR	17754	0	1.95	A,R,D	REP	intronic	18	27	0.6	45	27	3	0.1	30	28	5
chr1	20775430	T	C	No	HP1BP3	intron_variant	NA	27	34	0.562	0.756	799	1082	236	267	1035	1349	0.129	0.155	0.2862	61	SRR12165859;SRR12166184;SRR12166185;SRR12166187;SRR12166190;SRR12166290;SRR12166435;SRR12166444;SRR12166510;SRR12166573;SRR12166759;SRR12166823;SRR12167000;SRR12167141;SRR12167145;SRR12167207;SRR12167393;SRR12167396;SRR12167397;SRR12167499;SRR12167511;SRR12167727;SRR12167862;SRR12167867;SRR12167872;SRR12167875;SRR12167879;SRR12165815;SRR12166180;SRR12166237;SRR12166246;SRR12166264;SRR12166310;SRR…	chr1	21101923	NA	NA	NA	NA	NA	NA	regular_and_hyper	-	ADAR	17760	0	1.842	A,R,D	REP	intronic	27	18	0.4	45	0	0	0	0	0	0
chr1	20775439	T	C	No	HP1BP3	intron_variant	NA	26	30	0.542	0.667	936	843	228	261	1164	1104	0.11	0.156	0.0736	56	SRR12165859;SRR12166184;SRR12166185;SRR12166190;SRR12166268;SRR12166290;SRR12166387;SRR12166435;SRR12166464;SRR12166494;SRR12166510;SRR12166573;SRR12166753;SRR12166759;SRR12166775;SRR12166823;SRR12167000;SRR12167104;SRR12167396;SRR12167397;SRR12167499;SRR12167862;SRR12167867;SRR12167872;SRR12167875;SRR12167879;SRR12166180;SRR12166237;SRR12166246;SRR12166264;SRR12166310;SRR12166321;SRR12166331;SRR…	chr1	21101932	NA	NA	NA	NA	NA	NA	regular_and_hyper	-	ADAR	17769	0	1.842	A	REP	intronic	36	11	0.234	47	0	0	0	0	0	0
chr1	20775450	T	C	No	HP1BP3	intron_variant	NA	27	35	0.562	0.778	818	1029	256	285	1074	1314	0.13	0.167	0.1677	62	SRR12165859;SRR12166184;SRR12166190;SRR12166192;SRR12166268;SRR12166290;SRR12166435;SRR12166494;SRR12166510;SRR12166573;SRR12166759;SRR12166775;SRR12166823;SRR12167000;SRR12167207;SRR12167315;SRR12167393;SRR12167396;SRR12167397;SRR12167499;SRR12167511;SRR12167862;SRR12167867;SRR12167869;SRR12167872;SRR12167875;SRR12167879;SRR12165815;SRR12166180;SRR12166237;SRR12166246;SRR12166264;SRR12166310;SRR…	chr1	21101943	NA	NA	NA	NA	NA	NA	regular_and_hyper	-	ADAR	17780	0	1.449	A,R,D	REP	intronic	34	15	0.306	49	0	0	0	0	0	0
chr1	31730793	C	T	No	ADGRB2	intron_variant	NA	28	6	0.583	0.133	262	37	452	95	714	132	0.373	0.095	0	34	SRR12165859;SRR12166096;SRR12166184;SRR12166268;SRR12166290;SRR12166435;SRR12166444;SRR12166464;SRR12166510;SRR12166573;SRR12166753;SRR12166775;SRR12166823;SRR12167000;SRR12167141;SRR12167145;SRR12167276;SRR12167307;SRR12167393;SRR12167397;SRR12167499;SRR12167511;SRR12167685;SRR12167727;SRR12167867;SRR12167869;SRR12167872;SRR12167875;SRR12165815;SRR12166246;SRR12166321;SRR12166331;SRR12167279;SRR…	chr1	32196394	NA	NA	NA	NA	NA	NA	hyper	-	APOBEC	35402	0	1.664	NA	NA	NA	6	16	0.727	22	9	18	0.667	27	0	0
chr1	31730797	C	T	No	ADGRB2	intron_variant	NA	36	20	0.75	0.444	319	85	760	398	1079	483	0.53	0.368	0.0387	56	SRR12165859;SRR12166096;SRR12166184;SRR12166192;SRR12166268;SRR12166290;SRR12166435;SRR12166444;SRR12166464;SRR12166494;SRR12166510;SRR12166573;SRR12166753;SRR12166759;SRR12166775;SRR12166823;SRR12167000;SRR12167104;SRR12167141;SRR12167145;SRR12167276;SRR12167307;SRR12167315;SRR12167393;SRR12167396;SRR12167397;SRR12167499;SRR12167511;SRR12167685;SRR12167727;SRR12167860;SRR12167862;SRR12167867;SRR…	chr1	32196398	NA	NA	NA	NA	NA	NA	hyper	-	APOBEC	35398	0	1.149	NA	NA	NA	6	23	0.793	29	9	25	0.735	34	0	0
chr1	32682306	A	G	No	SYNC	intron_variant	NA	23	25	0.479	0.556	804	944	135	159	939	1103	0.071	0.081	0.554	48	SRR12165859;SRR12166096;SRR12166110;SRR12166184;SRR12166190;SRR12166192;SRR12166355;SRR12166387;SRR12166464;SRR12166510;SRR12166753;SRR12166775;SRR12166823;SRR12167104;SRR12167396;SRR12167397;SRR12167511;SRR12167685;SRR12167860;SRR12167867;SRR12167869;SRR12167872;SRR12167875;SRR12165815;SRR12166237;SRR12166246;SRR12166310;SRR12166331;SRR12166346;SRR12166554;SRR12166736;SRR12166748;SRR12166832;SRR…	chr1	33147907	NA	NA	NA	NA	NA	NA	regular_and_hyper	+	ADAR	242	0	1.664	A,R	ALU	UTR3	49	6	0.109	55	33	6	0.154	39	0	0
chr1	32682314	A	G	No	SYNC	intron_variant	NA	37	42	0.771	0.933	1077	1340	465	614	1542	1954	0.232	0.298	0.0153	79	SRR12165859;SRR12166096;SRR12166108;SRR12166110;SRR12166184;SRR12166190;SRR12166221;SRR12166268;SRR12166355;SRR12166387;SRR12166435;SRR12166459;SRR12166464;SRR12166510;SRR12166573;SRR12166753;SRR12166759;SRR12166775;SRR12166823;SRR12167000;SRR12167104;SRR12167141;SRR12167207;SRR12167393;SRR12167396;SRR12167397;SRR12167499;SRR12167511;SRR12167685;SRR12167727;SRR12167860;SRR12167862;SRR12167867;SRR…	chr1	33147915	NA	NA	NA	NA	NA	NA	regular_and_hyper	+	ADAR	234	0	1.95	A,R	ALU	UTR3	42	14	0.25	56	24	14	0.368	38	20	5
chr1	32682327	A	G	No	SYNC	intron_variant	NA	35	43	0.729	0.956	964	1274	504	664	1468	1938	0.25	0.333	0.0063	78	SRR12165859;SRR12166096;SRR12166108;SRR12166110;SRR12166190;SRR12166221;SRR12166268;SRR12166355;SRR12166435;SRR12166459;SRR12166464;SRR12166510;SRR12166573;SRR12166753;SRR12166759;SRR12166775;SRR12166823;SRR12167000;SRR12167104;SRR12167141;SRR12167207;SRR12167393;SRR12167396;SRR12167397;SRR12167499;SRR12167511;SRR12167685;SRR12167727;SRR12167860;SRR12167862;SRR12167867;SRR12167869;SRR12167872;SRR…	chr1	33147928	NA	NA	NA	NA	NA	NA	regular_and_hyper	+	ADAR	221	0	1.379	A,R	ALU	UTR3	43	17	0.283	60	25	11	0.306	36	21	4
chr1	32682333	A	G	No	SYNC	intron_variant	NA	16	27	0.333	0.6	531	980	91	190	622	1170	0.05	0.1	0.0057	43	SRR12166190;SRR12166268;SRR12166464;SRR12166759;SRR12166775;SRR12167000;SRR12167207;SRR12167393;SRR12167396;SRR12167397;SRR12167499;SRR12167511;SRR12167860;SRR12167862;SRR12167867;SRR12167875;SRR12165815;SRR12166237;SRR12166321;SRR12166331;SRR12166659;SRR12166740;SRR12166747;SRR12166832;SRR12166834;SRR12166904;SRR12166910;SRR12166967;SRR12166971;SRR12167002;SRR12167012;SRR12167015;SRR12167177;SRR…	chr1	33147934	NA	NA	NA	NA	NA	NA	regular	+	ADAR	215	0	1.557	A,R	ALU	UTR3	0	0	0	0	0	0	0	0	0	0
chr1	32682405	A	G	No	SYNC	intron_variant	NA	22	27	0.458	0.6	650	842	167	184	817	1026	0.094	0.11	0.4776	49	SRR12165859;SRR12166096;SRR12166110;SRR12166221;SRR12166290;SRR12166355;SRR12166435;SRR12166459;SRR12166510;SRR12166759;SRR12166775;SRR12166823;SRR12167000;SRR12167104;SRR12167141;SRR12167396;SRR12167397;SRR12167499;SRR12167727;SRR12167860;SRR12167875;SRR12167879;SRR12166264;SRR12166310;SRR12166321;SRR12166331;SRR12166346;SRR12166740;SRR12166747;SRR12166748;SRR12166783;SRR12166832;SRR12166869;SRR…	chr1	33148006	NA	NA	NA	NA	NA	NA	regular_and_hyper	+	ADAR	143	0	1.379	A,R	ALU	UTR3	28	8	0.222	36	20	6	0.231	26	0	0
chr1	32682495	A	G	No	SYNC	intron_variant	NA	28	32	0.583	0.711	381	470	409	567	790	1037	0.298	0.384	0.1172	60	SRR12165859;SRR12166096;SRR12166108;SRR12166110;SRR12166221;SRR12166268;SRR12166435;SRR12166459;SRR12166464;SRR12166510;SRR12166759;SRR12166775;SRR12166823;SRR12167000;SRR12167104;SRR12167141;SRR12167145;SRR12167207;SRR12167393;SRR12167396;SRR12167397;SRR12167499;SRR12167511;SRR12167860;SRR12167867;SRR12167869;SRR12167875;SRR12167879;SRR12165815;SRR12166180;SRR12166237;SRR12166264;SRR12166310;SRR…	chr1	33148096	NA	NA	NA	NA	NA	NA	regular_and_hyper	+	ADAR	53	0	1.449	A,R,D	ALU	UTR3	9	14	0.609	23	12	9	0.429	21	15	8
chr1	32682517	A	G	No	SYNC	intron_variant	NA	29	33	0.604	0.733	724	876	214	307	938	1183	0.141	0.194	0.0653	62	SRR12166096;SRR12166108;SRR12166187;SRR12166190;SRR12166221;SRR12166459;SRR12166464;SRR12166494;SRR12166510;SRR12166573;SRR12166753;SRR12166775;SRR12166823;SRR12167000;SRR12167104;SRR12167141;SRR12167145;SRR12167207;SRR12167307;SRR12167393;SRR12167396;SRR12167397;SRR12167499;SRR12167511;SRR12167727;SRR12167860;SRR12167867;SRR12167869;SRR12167875;SRR12165815;SRR12166180;SRR12166237;SRR12166264;SRR…	chr1	33148118	NA	NA	NA	NA	NA	NA	regular_and_hyper	+	ADAR	31	0	1.842	A,R	ALU	UTR3	0	0	0	0	25	7	0.219	32	22	5
chr1	32682518	A	G	No	SYNC	intron_variant	NA	22	24	0.458	0.533	627	756	141	170	768	926	0.086	0.1	0.5146	46	SRR12166096;SRR12166108;SRR12166110;SRR12166190;SRR12166221;SRR12166459;SRR12166494;SRR12166510;SRR12166573;SRR12166823;SRR12167104;SRR12167141;SRR12167145;SRR12167207;SRR12167307;SRR12167393;SRR12167396;SRR12167397;SRR12167499;SRR12167511;SRR12167727;SRR12167867;SRR12165815;SRR12166180;SRR12166237;SRR12166310;SRR12166321;SRR12166331;SRR12166346;SRR12166659;SRR12166747;SRR12166783;SRR12166834;SRR…	chr1	33148119	NA	NA	NA	NA	NA	NA	regular_and_hyper	+	ADAR	30	0	1.95	A,R	ALU	UTR3	0	0	0	0	27	5	0.156	32	23	4
chr1	32682523	A	G	No	SYNC	intron_variant	NA	34	33	0.708	0.733	800	843	286	364	1086	1207	0.194	0.225	0.345	67	SRR12165859;SRR12166108;SRR12166110;SRR12166187;SRR12166190;SRR12166221;SRR12166268;SRR12166459;SRR12166464;SRR12166494;SRR12166510;SRR12166573;SRR12166753;SRR12166775;SRR12166823;SRR12167000;SRR12167104;SRR12167141;SRR12167145;SRR12167207;SRR12167307;SRR12167393;SRR12167396;SRR12167397;SRR12167499;SRR12167511;SRR12167685;SRR12167727;SRR12167860;SRR12167867;SRR12167869;SRR12167872;SRR12167875;SRR…	chr1	33148124	NA	NA	NA	NA	NA	NA	regular_and_hyper	+	ADAR	25	0	1.379	A,R	ALU	UTR3	12	11	0.478	23	0	0	0	0	26	4
chr1	32682585	A	G	No	SYNC	intron_variant	NA	40	38	0.833	0.844	1377	1451	356	373	1733	1824	0.173	0.173	0.9831	78	SRR12165859;SRR12166110;SRR12166184;SRR12166185;SRR12166187;SRR12166190;SRR12166192;SRR12166221;SRR12166268;SRR12166290;SRR12166435;SRR12166459;SRR12166464;SRR12166494;SRR12166510;SRR12166573;SRR12166753;SRR12166759;SRR12166775;SRR12166823;SRR12167000;SRR12167104;SRR12167141;SRR12167145;SRR12167207;SRR12167276;SRR12167307;SRR12167393;SRR12167396;SRR12167397;SRR12167499;SRR12167511;SRR12167685;SRR…	chr1	33148186	NA	NA	NA	NA	NA	NA	regular_and_hyper	+	ADAR	37	0	1.842	A,R,D	ALU	UTR3	24	7	0.226	31	0	0	0	0	0	0
chr1	32682595	A	G	No	SYNC	intron_variant	NA	42	42	0.875	0.933	1191	1235	651	707	1842	1942	0.309	0.345	0.2007	84	SRR12165859;SRR12166096;SRR12166108;SRR12166110;SRR12166185;SRR12166187;SRR12166190;SRR12166192;SRR12166221;SRR12166268;SRR12166290;SRR12166435;SRR12166459;SRR12166464;SRR12166494;SRR12166510;SRR12166573;SRR12166753;SRR12166759;SRR12166775;SRR12166823;SRR12167000;SRR12167104;SRR12167141;SRR12167145;SRR12167207;SRR12167276;SRR12167307;SRR12167393;SRR12167396;SRR12167397;SRR12167499;SRR12167511;SRR…	chr1	33148196	NA	NA	NA	NA	NA	NA	regular_and_hyper	+	ADAR	47	0	1.449	A,R,D	ALU	UTR3	17	12	0.414	29	41	8	0.163	49	28	11
chr1	32682610	A	G	No	SYNC	intron_variant	NA	27	28	0.562	0.622	932	1087	193	204	1125	1291	0.098	0.097	0.9705	55	SRR12165859;SRR12166096;SRR12166108;SRR12166185;SRR12166187;SRR12166190;SRR12166192;SRR12166221;SRR12166290;SRR12166753;SRR12166759;SRR12166775;SRR12166823;SRR12167000;SRR12167207;SRR12167307;SRR12167393;SRR12167396;SRR12167397;SRR12167499;SRR12167511;SRR12167685;SRR12167862;SRR12167867;SRR12167869;SRR12167872;SRR12167875;SRR12165815;SRR12166237;SRR12166264;SRR12166331;SRR12166346;SRR12166682;SRR…	chr1	33148211	NA	NA	NA	NA	NA	NA	hyper	+	ADAR	62	0	1.149	A,R,D	ALU	UTR3	31	4	0.114	35	45	6	0.118	51	30	4
chr1	32682613	A	G	No	SYNC	intron_variant	NA	39	39	0.812	0.867	1303	1375	366	367	1669	1742	0.183	0.183	0.9938	78	SRR12165859;SRR12166096;SRR12166110;SRR12166184;SRR12166185;SRR12166187;SRR12166190;SRR12166192;SRR12166221;SRR12166268;SRR12166290;SRR12166435;SRR12166459;SRR12166464;SRR12166494;SRR12166510;SRR12166573;SRR12166753;SRR12166759;SRR12166775;SRR12166823;SRR12167104;SRR12167141;SRR12167145;SRR12167207;SRR12167276;SRR12167307;SRR12167393;SRR12167396;SRR12167397;SRR12167499;SRR12167511;SRR12167685;SRR…	chr1	33148214	NA	NA	NA	NA	NA	NA	regular_and_hyper	+	ADAR	65	1	1.149	A,R	ALU	UTR3	29	6	0.171	35	41	10	0.196	51	0	0
chr1	32682615	A	G	No	SYNC	intron_variant	NA	43	41	0.896	0.911	1342	1328	510	519	1852	1847	0.251	0.26	0.6975	84	SRR12165859;SRR12166096;SRR12166108;SRR12166110;SRR12166184;SRR12166185;SRR12166187;SRR12166190;SRR12166192;SRR12166221;SRR12166268;SRR12166290;SRR12166435;SRR12166459;SRR12166464;SRR12166494;SRR12166510;SRR12166573;SRR12166753;SRR12166759;SRR12166775;SRR12166823;SRR12167000;SRR12167104;SRR12167141;SRR12167145;SRR12167207;SRR12167276;SRR12167307;SRR12167393;SRR12167396;SRR12167397;SRR12167499;SRR…	chr1	33148216	NA	NA	NA	NA	NA	NA	regular_and_hyper	+	ADAR	67	0	1.149	A,R	ALU	UTR3	27	8	0.229	35	42	9	0.176	51	29	6
chr1	32682624	A	G	No	SYNC	intron_variant	NA	35	37	0.729	0.822	1265	1362	259	315	1524	1677	0.128	0.157	0.1329	72	SRR12165859;SRR12166096;SRR12166108;SRR12166110;SRR12166184;SRR12166187;SRR12166190;SRR12166192;SRR12166221;SRR12166268;SRR12166435;SRR12166464;SRR12166494;SRR12166510;SRR12166573;SRR12166759;SRR12166775;SRR12166823;SRR12167145;SRR12167207;SRR12167276;SRR12167307;SRR12167393;SRR12167396;SRR12167397;SRR12167499;SRR12167511;SRR12167685;SRR12167860;SRR12167862;SRR12167867;SRR12167869;SRR12167872;SRR…	chr1	33148225	NA	NA	NA	NA	NA	NA	regular_and_hyper	+	ADAR	76	0	1.95	A,R	ALU	UTR3	26	7	0.212	33	44	5	0.102	49	33	4
chr1	32682650	A	G	No	SYNC	intron_variant	NA	29	30	0.604	0.667	979	1066	187	202	1166	1268	0.098	0.105	0.683	59	SRR12165859;SRR12166096;SRR12166108;SRR12166110;SRR12166184;SRR12166187;SRR12166190;SRR12166192;SRR12166221;SRR12166435;SRR12166494;SRR12166573;SRR12166753;SRR12166759;SRR12166823;SRR12167000;SRR12167104;SRR12167141;SRR12167145;SRR12167207;SRR12167393;SRR12167396;SRR12167397;SRR12167860;SRR12167862;SRR12167867;SRR12167872;SRR12167875;SRR12167879;SRR12165815;SRR12166246;SRR12166310;SRR12166331;SRR…	chr1	33148251	NA	NA	NA	NA	NA	NA	regular_and_hyper	+	ADAR	102	0	1.842	A,R,D	ALU	UTR3	29	4	0.121	33	42	6	0.125	48	27	5
chr1	32682677	A	G	No	SYNC	intron_variant	NA	24	28	0.5	0.622	781	914	126	174	907	1088	0.071	0.102	0.0877	52	SRR12166184;SRR12166221;SRR12166435;SRR12166444;SRR12166464;SRR12166494;SRR12166510;SRR12166573;SRR12166753;SRR12166759;SRR12166775;SRR12166823;SRR12167000;SRR12167104;SRR12167145;SRR12167207;SRR12167276;SRR12167393;SRR12167396;SRR12167397;SRR12167499;SRR12167860;SRR12167867;SRR12167879;SRR12166180;SRR12166237;SRR12166310;SRR12166321;SRR12166331;SRR12166346;SRR12166659;SRR12166736;SRR12166740;SRR…	chr1	33148278	NA	NA	NA	NA	NA	NA	regular	+	ADAR	129	0	1.379	A,R	ALU	UTR3	0	0	0	0	0	0	0	0	0	0
chr1	32682681	A	G	No	SYNC	intron_variant	NA	40	39	0.833	0.867	916	1005	449	449	1365	1454	0.277	0.267	0.7329	79	SRR12165859;SRR12166096;SRR12166108;SRR12166110;SRR12166184;SRR12166185;SRR12166187;SRR12166190;SRR12166221;SRR12166268;SRR12166290;SRR12166435;SRR12166459;SRR12166464;SRR12166494;SRR12166510;SRR12166573;SRR12166753;SRR12166759;SRR12166775;SRR12166823;SRR12167000;SRR12167104;SRR12167141;SRR12167145;SRR12167207;SRR12167276;SRR12167307;SRR12167393;SRR12167396;SRR12167397;SRR12167499;SRR12167511;SRR…	chr1	33148282	NA	NA	NA	NA	NA	NA	regular_and_hyper	+	ADAR	133	0	1.379	A,R,D	ALU	UTR3	22	9	0.29	31	33	9	0.214	42	21	7
chr1	32682686	A	G	No	SYNC	intron_variant	NA	39	39	0.812	0.867	770	814	563	658	1333	1472	0.342	0.391	0.1964	78	SRR12165859;SRR12166096;SRR12166108;SRR12166110;SRR12166184;SRR12166185;SRR12166187;SRR12166190;SRR12166221;SRR12166268;SRR12166435;SRR12166459;SRR12166464;SRR12166494;SRR12166510;SRR12166573;SRR12166753;SRR12166759;SRR12166775;SRR12166823;SRR12167000;SRR12167104;SRR12167141;SRR12167145;SRR12167207;SRR12167276;SRR12167307;SRR12167393;SRR12167396;SRR12167397;SRR12167499;SRR12167511;SRR12167685;SRR…	chr1	33148287	NA	NA	NA	NA	NA	NA	regular_and_hyper	+	ADAR	138	0	1.557	A,R,D	ALU	UTR3	18	13	0.419	31	26	19	0.422	45	19	9
chr1	32683020	A	G	No	SYNC	intron_variant	NA	39	40	0.812	0.889	1293	1409	346	379	1639	1788	0.172	0.192	0.3414	79	SRR12165859;SRR12166096;SRR12166108;SRR12166110;SRR12166184;SRR12166185;SRR12166187;SRR12166190;SRR12166221;SRR12166290;SRR12166435;SRR12166459;SRR12166464;SRR12166510;SRR12166573;SRR12166753;SRR12166759;SRR12166775;SRR12166823;SRR12167104;SRR12167141;SRR12167145;SRR12167207;SRR12167276;SRR12167307;SRR12167393;SRR12167396;SRR12167397;SRR12167499;SRR12167511;SRR12167685;SRR12167727;SRR12167860;SRR…	chr1	33148621	NA	NA	NA	NA	NA	NA	regular_and_hyper	+	ADAR	18	0	1.379	A,R	ALU	UTR3	37	12	0.245	49	41	13	0.241	54	21	8
chr1	32683022	A	G	No	SYNC	intron_variant	NA	41	43	0.854	0.956	375	338	1379	1552	1754	1890	0.666	0.787	0.0175	84	SRR12165859;SRR12166096;SRR12166108;SRR12166110;SRR12166184;SRR12166185;SRR12166187;SRR12166190;SRR12166221;SRR12166268;SRR12166290;SRR12166435;SRR12166459;SRR12166464;SRR12166510;SRR12166573;SRR12166753;SRR12166759;SRR12166775;SRR12166823;SRR12167000;SRR12167104;SRR12167141;SRR12167145;SRR12167207;SRR12167276;SRR12167307;SRR12167393;SRR12167396;SRR12167397;SRR12167499;SRR12167511;SRR12167685;SRR…	chr1	33148623	NA	NA	NA	NA	NA	NA	regular_and_hyper	+	ADAR	16	0	1.379	A,R,D	ALU	UTR3	9	41	0.82	50	6	48	0.889	54	6	23
chr1	32683034	A	G	No	SYNC	intron_variant	NA	39	41	0.812	0.911	1234	1335	387	488	1621	1823	0.193	0.251	0.0127	80	SRR12165859;SRR12166096;SRR12166108;SRR12166110;SRR12166185;SRR12166187;SRR12166190;SRR12166221;SRR12166268;SRR12166290;SRR12166435;SRR12166459;SRR12166464;SRR12166510;SRR12166573;SRR12166753;SRR12166759;SRR12166775;SRR12166823;SRR12167000;SRR12167104;SRR12167141;SRR12167145;SRR12167207;SRR12167276;SRR12167307;SRR12167393;SRR12167396;SRR12167397;SRR12167499;SRR12167511;SRR12167685;SRR12167727;SRR…	chr1	33148635	NA	NA	NA	NA	NA	NA	regular_and_hyper	+	ADAR	4	0	1.379	A,R	ALU	UTR3	36	12	0.25	48	46	11	0.193	57	29	5
chr1	32683090	A	G	No	SYNC	intron_variant	NA	43	42	0.896	0.933	276	240	1333	1450	1609	1690	0.737	0.802	0.2046	85	SRR12165859;SRR12166096;SRR12166108;SRR12166110;SRR12166184;SRR12166185;SRR12166187;SRR12166190;SRR12166192;SRR12166221;SRR12166268;SRR12166435;SRR12166444;SRR12166459;SRR12166464;SRR12166494;SRR12166510;SRR12166573;SRR12166753;SRR12166759;SRR12166775;SRR12166823;SRR12167000;SRR12167104;SRR12167141;SRR12167145;SRR12167207;SRR12167276;SRR12167307;SRR12167393;SRR12167396;SRR12167397;SRR12167499;SRR…	chr1	33148691	NA	NA	NA	NA	NA	NA	regular_and_hyper	+	ADAR	52	0	1.842	A,R,D	ALU	UTR3	4	45	0.918	49	7	36	0.837	43	3	27
chr1	32683095	A	G	No	SYNC	intron_variant	NA	31	31	0.646	0.689	963	1033	173	178	1136	1211	0.104	0.103	0.9858	62	SRR12165859;SRR12166096;SRR12166108;SRR12166110;SRR12166184;SRR12166185;SRR12166187;SRR12166190;SRR12166192;SRR12166221;SRR12166268;SRR12166435;SRR12166459;SRR12166464;SRR12166494;SRR12166573;SRR12166759;SRR12166775;SRR12167000;SRR12167207;SRR12167276;SRR12167307;SRR12167393;SRR12167396;SRR12167397;SRR12167499;SRR12167860;SRR12167862;SRR12167867;SRR12167869;SRR12167875;SRR12165815;SRR12166310;SRR…	chr1	33148696	NA	NA	NA	NA	NA	NA	regular_and_hyper	+	ADAR	57	0	1.449	A,R	ALU	UTR3	41	8	0.163	49	33	9	0.214	42	23	7
chr1	32683105	A	G	No	SYNC	intron_variant	NA	41	40	0.854	0.889	988	962	558	646	1546	1608	0.305	0.365	0.0675	81	SRR12165859;SRR12166096;SRR12166108;SRR12166110;SRR12166184;SRR12166185;SRR12166187;SRR12166190;SRR12166221;SRR12166268;SRR12166435;SRR12166459;SRR12166464;SRR12166494;SRR12166510;SRR12166573;SRR12166753;SRR12166759;SRR12166775;SRR12166823;SRR12167000;SRR12167104;SRR12167141;SRR12167145;SRR12167207;SRR12167276;SRR12167307;SRR12167393;SRR12167396;SRR12167397;SRR12167499;SRR12167511;SRR12167685;SRR…	chr1	33148706	NA	NA	NA	NA	NA	NA	regular_and_hyper	+	ADAR	67	0	1.449	A,R,D	ALU	UTR3	30	20	0.4	50	28	13	0.317	41	19	15
chr1	32683120	A	G	No	SYNC	intron_variant	NA	37	39	0.771	0.867	1075	1212	258	310	1333	1522	0.149	0.183	0.0907	76	SRR12165859;SRR12166096;SRR12166108;SRR12166184;SRR12166187;SRR12166190;SRR12166192;SRR12166221;SRR12166268;SRR12166290;SRR12166464;SRR12166494;SRR12166510;SRR12166573;SRR12166753;SRR12166759;SRR12166775;SRR12166823;SRR12167000;SRR12167104;SRR12167141;SRR12167145;SRR12167276;SRR12167307;SRR12167393;SRR12167396;SRR12167397;SRR12167499;SRR12167511;SRR12167685;SRR12167727;SRR12167860;SRR12167862;SRR…	chr1	33148721	NA	NA	NA	NA	NA	NA	regular_and_hyper	+	ADAR	58	0	1.379	A,R	ALU	UTR3	33	6	0.154	39	28	5	0.152	33	21	5
chr1	32683124	A	G	No	SYNC	intron_variant	NA	35	36	0.729	0.8	1011	1113	227	287	1238	1400	0.139	0.167	0.1981	71	SRR12165859;SRR12166108;SRR12166110;SRR12166184;SRR12166187;SRR12166190;SRR12166192;SRR12166268;SRR12166290;SRR12166444;SRR12166494;SRR12166510;SRR12166573;SRR12166753;SRR12166759;SRR12166775;SRR12166823;SRR12167000;SRR12167104;SRR12167141;SRR12167145;SRR12167207;SRR12167276;SRR12167307;SRR12167393;SRR12167396;SRR12167397;SRR12167499;SRR12167685;SRR12167727;SRR12167862;SRR12167867;SRR12167872;SRR…	chr1	33148725	NA	NA	NA	NA	NA	NA	hyper	+	ADAR	54	0	1.149	A,R	ALU	UTR3	34	5	0.128	39	0	0	0	0	23	3
chr1	32683135	A	G	No	SYNC	intron_variant	NA	42	39	0.875	0.867	972	963	511	551	1483	1514	0.305	0.317	0.6916	81	SRR12165859;SRR12166096;SRR12166108;SRR12166110;SRR12166184;SRR12166187;SRR12166190;SRR12166192;SRR12166221;SRR12166268;SRR12166290;SRR12166435;SRR12166444;SRR12166459;SRR12166464;SRR12166494;SRR12166510;SRR12166573;SRR12166753;SRR12166759;SRR12166775;SRR12166823;SRR12167000;SRR12167104;SRR12167141;SRR12167145;SRR12167207;SRR12167307;SRR12167393;SRR12167396;SRR12167397;SRR12167499;SRR12167511;SRR…	chr1	33148736	NA	NA	NA	NA	NA	NA	regular_and_hyper	+	ADAR	43	0	1.95	A,R,D	ALU	UTR3	26	15	0.366	41	21	13	0.382	34	21	6
chr1	32683139	A	G	No	SYNC	intron_variant	NA	43	38	0.896	0.844	851	745	668	754	1519	1499	0.4	0.426	0.4924	81	SRR12165859;SRR12166096;SRR12166108;SRR12166110;SRR12166184;SRR12166185;SRR12166187;SRR12166190;SRR12166192;SRR12166221;SRR12166268;SRR12166290;SRR12166435;SRR12166444;SRR12166459;SRR12166464;SRR12166494;SRR12166510;SRR12166573;SRR12166753;SRR12166759;SRR12166775;SRR12166823;SRR12167000;SRR12167104;SRR12167141;SRR12167145;SRR12167207;SRR12167307;SRR12167393;SRR12167396;SRR12167397;SRR12167499;SRR…	chr1	33148740	NA	NA	NA	NA	NA	NA	regular_and_hyper	+	ADAR	39	0	1.449	A,R	ALU	UTR3	18	21	0.538	39	22	13	0.371	35	15	17
chr1	32683159	A	G	No	SYNC	intron_variant	NA	41	38	0.854	0.844	1118	1130	318	291	1436	1421	0.196	0.178	0.4201	79	SRR12165859;SRR12166096;SRR12166108;SRR12166184;SRR12166185;SRR12166187;SRR12166190;SRR12166192;SRR12166221;SRR12166268;SRR12166290;SRR12166435;SRR12166444;SRR12166459;SRR12166464;SRR12166494;SRR12166510;SRR12166573;SRR12166753;SRR12166759;SRR12166775;SRR12166823;SRR12167000;SRR12167104;SRR12167141;SRR12167207;SRR12167307;SRR12167393;SRR12167396;SRR12167397;SRR12167499;SRR12167511;SRR12167685;SRR…	chr1	33148760	NA	NA	NA	NA	NA	NA	regular_and_hyper	+	ADAR	19	0	1.557	A,R,D	ALU	UTR3	28	9	0.243	37	24	6	0.2	30	25	3
chr1	32683161	A	G	No	SYNC	intron_variant	NA	25	30	0.521	0.667	731	924	140	183	871	1107	0.089	0.111	0.2534	55	SRR12165859;SRR12166184;SRR12166187;SRR12166190;SRR12166192;SRR12166221;SRR12166290;SRR12166444;SRR12166459;SRR12166464;SRR12166494;SRR12166510;SRR12166573;SRR12166759;SRR12167000;SRR12167207;SRR12167393;SRR12167397;SRR12167511;SRR12167727;SRR12167860;SRR12167862;SRR12167867;SRR12167872;SRR12167875;SRR12165815;SRR12166180;SRR12166310;SRR12166321;SRR12166346;SRR12166554;SRR12166659;SRR12166740;SRR…	chr1	33148762	NA	NA	NA	NA	NA	NA	regular_and_hyper	+	ADAR	17	0	1.449	A,R,D	ALU	UTR3	31	6	0.162	37	0	0	0	0	0	0
chr1	32683162	A	G	No	SYNC	intron_variant	NA	43	42	0.896	0.933	945	866	616	690	1561	1556	0.356	0.414	0.0655	85	SRR12165859;SRR12166096;SRR12166108;SRR12166110;SRR12166184;SRR12166185;SRR12166187;SRR12166190;SRR12166192;SRR12166221;SRR12166268;SRR12166290;SRR12166435;SRR12166444;SRR12166459;SRR12166464;SRR12166494;SRR12166510;SRR12166573;SRR12166753;SRR12166759;SRR12166775;SRR12166823;SRR12167000;SRR12167104;SRR12167141;SRR12167145;SRR12167207;SRR12167307;SRR12167393;SRR12167396;SRR12167397;SRR12167499;SRR…	chr1	33148763	NA	NA	NA	NA	NA	NA	regular_and_hyper	+	ADAR	16	0	1.557	A,R	ALU	UTR3	22	16	0.421	38	22	8	0.267	30	19	9
chr1	32683171	A	G	No	SYNC	intron_variant	NA	24	27	0.5	0.6	785	866	128	166	913	1032	0.071	0.096	0.1399	51	SRR12166184;SRR12166190;SRR12166192;SRR12166221;SRR12166290;SRR12166464;SRR12166494;SRR12166510;SRR12166573;SRR12166759;SRR12166775;SRR12166823;SRR12167000;SRR12167104;SRR12167397;SRR12167499;SRR12167511;SRR12167685;SRR12167860;SRR12167862;SRR12167867;SRR12167869;SRR12167872;SRR12167879;SRR12165792;SRR12165815;SRR12166246;SRR12166264;SRR12166321;SRR12166331;SRR12166346;SRR12166554;SRR12166659;SRR…	chr1	33148772	NA	NA	NA	NA	NA	NA	regular_and_hyper	+	ADAR	7	0	1.842	A,R	ALU	UTR3	0	0	0	0	0	0	0	0	0	0
chr1	32683188	A	G	No	SYNC	intron_variant	NA	43	40	0.896	0.889	475	428	1065	1003	1540	1431	0.616	0.624	0.8802	83	SRR12165859;SRR12166096;SRR12166108;SRR12166110;SRR12166184;SRR12166185;SRR12166187;SRR12166190;SRR12166192;SRR12166221;SRR12166268;SRR12166290;SRR12166435;SRR12166444;SRR12166459;SRR12166464;SRR12166494;SRR12166510;SRR12166573;SRR12166753;SRR12166759;SRR12166775;SRR12166823;SRR12167000;SRR12167104;SRR12167141;SRR12167145;SRR12167207;SRR12167307;SRR12167393;SRR12167396;SRR12167397;SRR12167499;SRR…	chr1	33148789	NA	NA	NA	NA	NA	NA	regular_and_hyper	+	ADAR	10	0	1.149	A,R,D	ALU	UTR3	10	26	0.722	36	9	19	0.679	28	6	19
chr1	32683194	A	G	No	SYNC	intron_variant	NA	38	34	0.792	0.756	1041	942	298	287	1339	1229	0.178	0.177	0.9684	72	SRR12165859;SRR12166108;SRR12166184;SRR12166185;SRR12166187;SRR12166190;SRR12166192;SRR12166221;SRR12166268;SRR12166290;SRR12166435;SRR12166444;SRR12166459;SRR12166464;SRR12166494;SRR12166510;SRR12166573;SRR12166759;SRR12166775;SRR12167000;SRR12167104;SRR12167141;SRR12167145;SRR12167207;SRR12167307;SRR12167393;SRR12167396;SRR12167397;SRR12167499;SRR12167511;SRR12167727;SRR12167860;SRR12167862;SRR…	chr1	33148795	NA	NA	NA	NA	NA	NA	regular_and_hyper	+	ADAR	16	0	1.842	A,R	ALU	UTR3	26	13	0.333	39	0	0	0	0	18	4
chr1	32683247	A	G	No	SYNC	intron_variant	NA	27	20	0.562	0.444	815	503	181	132	996	635	0.105	0.091	0.5255	47	SRR12165859;SRR12166184;SRR12166187;SRR12166190;SRR12166192;SRR12166221;SRR12166268;SRR12166435;SRR12166444;SRR12166459;SRR12166464;SRR12166494;SRR12166510;SRR12166573;SRR12166753;SRR12166759;SRR12166823;SRR12167000;SRR12167499;SRR12167511;SRR12167860;SRR12167862;SRR12167867;SRR12167869;SRR12167872;SRR12167875;SRR12167879;SRR12166180;SRR12166237;SRR12166264;SRR12166310;SRR12166321;SRR12166331;SRR…	chr1	33148848	NA	NA	NA	NA	NA	NA	regular	+	ADAR	69	0	1.379	A,R	ALU	UTR3	36	5	0.122	41	0	0	0	0	0	0
chr1	32683252	A	G	No	SYNC	intron_variant	NA	30	27	0.625	0.6	624	497	391	321	1015	818	0.245	0.233	0.7865	57	SRR12165859;SRR12166184;SRR12166185;SRR12166187;SRR12166190;SRR12166192;SRR12166221;SRR12166268;SRR12166405;SRR12166435;SRR12166444;SRR12166459;SRR12166464;SRR12166494;SRR12166510;SRR12166573;SRR12166753;SRR12166759;SRR12166775;SRR12166823;SRR12167000;SRR12167499;SRR12167511;SRR12167860;SRR12167862;SRR12167867;SRR12167869;SRR12167872;SRR12167875;SRR12167879;SRR12165815;SRR12166180;SRR12166237;SRR…	chr1	33148853	NA	NA	NA	NA	NA	NA	regular	+	ADAR	74	0	1.379	A,R	ALU	UTR3	28	15	0.349	43	0	0	0	0	0	0
chr1	32683655	A	G	No	SYNC	intron_variant	NA	43	41	0.896	0.911	951	1025	695	829	1646	1854	0.375	0.406	0.3323	84	SRR12165859;SRR12166096;SRR12166108;SRR12166110;SRR12166184;SRR12166185;SRR12166187;SRR12166190;SRR12166221;SRR12166268;SRR12166290;SRR12166435;SRR12166444;SRR12166459;SRR12166464;SRR12166494;SRR12166510;SRR12166573;SRR12166753;SRR12166759;SRR12166775;SRR12166823;SRR12167000;SRR12167104;SRR12167141;SRR12167145;SRR12167207;SRR12167276;SRR12167307;SRR12167393;SRR12167396;SRR12167397;SRR12167499;SRR…	chr1	33149256	NA	NA	NA	["POLR2A"]	NA	NA	regular	+	ADAR	477	0	1.842	A,R,D	ALU	UTR3	17	9	0.346	26	41	22	0.349	63	24	12
chr1	32683659	A	G	No	SYNC	intron_variant	NA	29	30	0.604	0.667	848	1003	176	211	1024	1214	0.105	0.114	0.6728	59	SRR12166096;SRR12166108;SRR12166185;SRR12166187;SRR12166190;SRR12166268;SRR12166435;SRR12166444;SRR12166459;SRR12166464;SRR12166573;SRR12166759;SRR12166775;SRR12166823;SRR12167104;SRR12167145;SRR12167207;SRR12167276;SRR12167307;SRR12167396;SRR12167397;SRR12167499;SRR12167511;SRR12167685;SRR12167727;SRR12167862;SRR12167872;SRR12167875;SRR12167879;SRR12165815;SRR12166180;SRR12166237;SRR12166246;SRR…	chr1	33149260	NA	NA	NA	["POLR2A"]	NA	NA	regular_and_hyper	+	ADAR	481	0	1.842	A,R	ALU	UTR3	0	0	0	0	48	10	0.172	58	27	5
chr1	32683665	A	G	No	SYNC	intron_variant	NA	42	41	0.875	0.911	543	597	909	1060	1452	1657	0.549	0.581	0.4888	83	SRR12165859;SRR12166096;SRR12166108;SRR12166110;SRR12166185;SRR12166187;SRR12166190;SRR12166221;SRR12166268;SRR12166290;SRR12166435;SRR12166444;SRR12166459;SRR12166464;SRR12166494;SRR12166510;SRR12166573;SRR12166753;SRR12166759;SRR12166775;SRR12166823;SRR12167000;SRR12167104;SRR12167141;SRR12167145;SRR12167207;SRR12167276;SRR12167307;SRR12167393;SRR12167396;SRR12167397;SRR12167499;SRR12167511;SRR…	chr1	33149266	NA	NA	NA	["POLR2A"]	NA	NA	regular	+	ADAR	487	0	1.379	A,R	ALU	UTR3	12	12	0.5	24	23	33	0.589	56	15	17
chr1	32683732	A	G	No	SYNC	intron_variant	NA	33	40	0.688	0.889	1036	1380	272	335	1308	1715	0.143	0.171	0.1655	73	SRR12165859;SRR12166096;SRR12166110;SRR12166185;SRR12166187;SRR12166190;SRR12166268;SRR12166435;SRR12166444;SRR12166464;SRR12166494;SRR12166510;SRR12166573;SRR12166759;SRR12166775;SRR12167000;SRR12167104;SRR12167141;SRR12167145;SRR12167207;SRR12167276;SRR12167307;SRR12167393;SRR12167396;SRR12167397;SRR12167499;SRR12167511;SRR12167727;SRR12167860;SRR12167862;SRR12167869;SRR12167872;SRR12167875;SRR…	chr1	33149333	NA	NA	NA	["POLR2A"]	NA	NA	regular_and_hyper	+	ADAR	554	0	1.95	A,R	ALU	UTR3	19	3	0.136	22	52	8	0.133	60	0	0
chr1	32683733	A	G	No	SYNC	intron_variant	NA	42	40	0.875	0.889	1170	1252	459	548	1629	1800	0.253	0.272	0.4589	82	SRR12165859;SRR12166096;SRR12166108;SRR12166110;SRR12166184;SRR12166185;SRR12166187;SRR12166190;SRR12166221;SRR12166268;SRR12166435;SRR12166444;SRR12166459;SRR12166464;SRR12166494;SRR12166510;SRR12166573;SRR12166753;SRR12166759;SRR12166775;SRR12166823;SRR12167000;SRR12167104;SRR12167141;SRR12167145;SRR12167207;SRR12167276;SRR12167307;SRR12167393;SRR12167396;SRR12167397;SRR12167499;SRR12167511;SRR…	chr1	33149334	NA	NA	NA	["POLR2A"]	NA	NA	regular_and_hyper	+	ADAR	555	0	1.95	A,R	ALU	UTR3	18	6	0.25	24	45	16	0.262	61	32	7
chr1	32683762	A	G	No	SYNC	intron_variant	NA	36	34	0.75	0.756	913	972	438	545	1351	1517	0.244	0.285	0.2454	70	SRR12166096;SRR12166108;SRR12166110;SRR12166184;SRR12166185;SRR12166187;SRR12166190;SRR12166268;SRR12166435;SRR12166464;SRR12166494;SRR12166510;SRR12166573;SRR12166753;SRR12166759;SRR12166775;SRR12166823;SRR12167000;SRR12167104;SRR12167141;SRR12167145;SRR12167207;SRR12167276;SRR12167307;SRR12167393;SRR12167396;SRR12167397;SRR12167499;SRR12167511;SRR12167685;SRR12167727;SRR12167860;SRR12167862;SRR…	chr1	33149363	NA	NA	NA	["POLR2A"]	NA	NA	regular_and_hyper	+	ADAR	584	0	1.95	A,R	ALU	UTR3	0	0	0	0	43	13	0.232	56	35	8
chr1	32683772	A	G	No	SYNC	intron_variant	NA	34	32	0.708	0.711	455	467	762	960	1217	1427	0.441	0.475	0.5973	66	SRR12166096;SRR12166108;SRR12166110;SRR12166184;SRR12166185;SRR12166187;SRR12166190;SRR12166268;SRR12166435;SRR12166464;SRR12166494;SRR12166510;SRR12166573;SRR12166753;SRR12166759;SRR12166775;SRR12166823;SRR12167000;SRR12167104;SRR12167141;SRR12167145;SRR12167207;SRR12167276;SRR12167307;SRR12167393;SRR12167396;SRR12167397;SRR12167499;SRR12167511;SRR12167685;SRR12167727;SRR12167860;SRR12167862;SRR…	chr1	33149373	NA	NA	NA	["POLR2A"]	NA	NA	regular_and_hyper	+	ADAR	594	0	0.985	A,R,D	ALU	UTR3	0	0	0	0	25	29	0.537	54	14	24
chr1	32683774	A	G	No	SYNC	intron_variant	NA	34	32	0.708	0.711	901	1074	286	346	1187	1420	0.172	0.175	0.9155	66	SRR12166108;SRR12166110;SRR12166184;SRR12166185;SRR12166187;SRR12166190;SRR12166268;SRR12166435;SRR12166459;SRR12166464;SRR12166494;SRR12166510;SRR12166573;SRR12166753;SRR12166759;SRR12166775;SRR12166823;SRR12167000;SRR12167104;SRR12167141;SRR12167145;SRR12167207;SRR12167276;SRR12167307;SRR12167393;SRR12167396;SRR12167397;SRR12167499;SRR12167511;SRR12167685;SRR12167727;SRR12167860;SRR12167862;SRR…	chr1	33149375	NA	NA	NA	["POLR2A"]	NA	NA	regular_and_hyper	+	ADAR	596	0	1.449	A,R,D	ALU	UTR3	0	0	0	0	0	0	0	0	30	8
chr1	32683775	A	G	No	SYNC	intron_variant	NA	34	34	0.708	0.756	164	159	1054	1322	1218	1481	0.609	0.673	0.4398	68	SRR12166096;SRR12166108;SRR12166110;SRR12166184;SRR12166185;SRR12166187;SRR12166190;SRR12166268;SRR12166435;SRR12166459;SRR12166464;SRR12166494;SRR12166510;SRR12166573;SRR12166753;SRR12166759;SRR12166775;SRR12166823;SRR12167000;SRR12167104;SRR12167141;SRR12167145;SRR12167207;SRR12167276;SRR12167307;SRR12167393;SRR12167396;SRR12167397;SRR12167511;SRR12167685;SRR12167727;SRR12167860;SRR12167862;SRR…	chr1	33149376	NA	NA	NA	["POLR2A"]	NA	NA	regular_and_hyper	+	ADAR	597	0	1.557	A,R,D	ALU	UTR3	0	0	0	0	10	45	0.818	55	10	28
chr1	32683798	A	G	No	SYNC	intron_variant	NA	35	34	0.729	0.756	1049	1198	280	301	1329	1499	0.157	0.149	0.7332	69	SRR12166096;SRR12166108;SRR12166110;SRR12166184;SRR12166185;SRR12166187;SRR12166190;SRR12166221;SRR12166268;SRR12166290;SRR12166435;SRR12166459;SRR12166464;SRR12166494;SRR12166510;SRR12166573;SRR12166753;SRR12166775;SRR12167000;SRR12167104;SRR12167141;SRR12167145;SRR12167207;SRR12167276;SRR12167393;SRR12167396;SRR12167397;SRR12167499;SRR12167511;SRR12167727;SRR12167860;SRR12167862;SRR12167867;SRR…	chr1	33149399	NA	NA	NA	["POLR2A"]	NA	NA	regular_and_hyper	+	ADAR	620	0	1.842	A,R	ALU	UTR3	0	0	0	0	41	9	0.18	50	35	7
chr1	32683799	A	G	No	SYNC	intron_variant	NA	37	36	0.771	0.8	1072	1208	322	385	1394	1593	0.172	0.192	0.4045	73	SRR12166096;SRR12166110;SRR12166184;SRR12166185;SRR12166187;SRR12166190;SRR12166221;SRR12166268;SRR12166290;SRR12166435;SRR12166459;SRR12166464;SRR12166494;SRR12166510;SRR12166573;SRR12166753;SRR12166759;SRR12166775;SRR12166823;SRR12167000;SRR12167104;SRR12167141;SRR12167145;SRR12167207;SRR12167276;SRR12167393;SRR12167396;SRR12167397;SRR12167499;SRR12167685;SRR12167727;SRR12167860;SRR12167862;SRR…	chr1	33149400	NA	NA	NA	["POLR2A"]	NA	NA	regular_and_hyper	+	ADAR	621	0	1.379	A,R	ALU	UTR3	0	0	0	0	43	7	0.14	50	0	0
chr1	32683807	A	G	No	SYNC	intron_variant	NA	25	21	0.521	0.467	839	939	133	160	972	1099	0.072	0.07	0.9371	46	SRR12166108;SRR12166184;SRR12166185;SRR12166187;SRR12166190;SRR12166221;SRR12166290;SRR12166459;SRR12166494;SRR12166510;SRR12166753;SRR12166775;SRR12167000;SRR12167141;SRR12167145;SRR12167207;SRR12167276;SRR12167393;SRR12167396;SRR12167397;SRR12167499;SRR12167685;SRR12167862;SRR12167872;SRR12167875;SRR12165815;SRR12166180;SRR12166310;SRR12166321;SRR12166331;SRR12166736;SRR12166783;SRR12166832;SRR…	chr1	33149408	NA	NA	NA	["POLR2A"]	promoter_flanking_region	ENSR00000353093	regular_and_hyper	+	ADAR	629	0	1.149	A,R	ALU	UTR3	0	0	0	0	0	0	0	0	41	5
chr1	32683813	A	G	No	SYNC	intron_variant	NA	39	37	0.812	0.822	652	617	880	1139	1532	1756	0.473	0.531	0.2885	76	SRR12166096;SRR12166108;SRR12166110;SRR12166184;SRR12166185;SRR12166187;SRR12166190;SRR12166221;SRR12166268;SRR12166290;SRR12166435;SRR12166459;SRR12166464;SRR12166494;SRR12166510;SRR12166573;SRR12166753;SRR12166759;SRR12166775;SRR12166823;SRR12167000;SRR12167104;SRR12167141;SRR12167145;SRR12167207;SRR12167276;SRR12167393;SRR12167396;SRR12167397;SRR12167499;SRR12167511;SRR12167685;SRR12167727;SRR…	chr1	33149414	NA	NA	NA	["POLR2A"]	promoter_flanking_region	ENSR00000353093	regular_and_hyper	+	ADAR	635	1	1.379	A,R	ALU	UTR3	0	0	0	0	36	20	0.357	56	27	21
chr1	32683842	A	G	No	SYNC	intron_variant	NA	42	40	0.875	0.889	793	728	851	1070	1644	1798	0.454	0.514	0.1629	82	SRR12166096;SRR12166108;SRR12166110;SRR12166184;SRR12166185;SRR12166187;SRR12166190;SRR12166221;SRR12166268;SRR12166290;SRR12166405;SRR12166435;SRR12166459;SRR12166464;SRR12166494;SRR12166510;SRR12166573;SRR12166753;SRR12166759;SRR12166775;SRR12166823;SRR12167000;SRR12167104;SRR12167141;SRR12167145;SRR12167207;SRR12167276;SRR12167307;SRR12167393;SRR12167396;SRR12167397;SRR12167499;SRR12167511;SRR…	chr1	33149443	NA	NA	NA	["POLR2A"]	promoter_flanking_region	ENSR00000353093	regular	+	ADAR	664	0	1.449	A,R,D	ALU	UTR3	0	0	0	0	34	15	0.306	49	27	20
chr1	32683885	A	G	No	SYNC	intron_variant	NA	44	41	0.917	0.911	653	638	1228	1377	1881	2015	0.595	0.619	0.5893	85	SRR12165859;SRR12166096;SRR12166108;SRR12166110;SRR12166184;SRR12166185;SRR12166187;SRR12166190;SRR12166192;SRR12166221;SRR12166268;SRR12166290;SRR12166405;SRR12166435;SRR12166459;SRR12166464;SRR12166494;SRR12166510;SRR12166573;SRR12166753;SRR12166759;SRR12166775;SRR12166823;SRR12167000;SRR12167104;SRR12167141;SRR12167145;SRR12167207;SRR12167276;SRR12167307;SRR12167393;SRR12167396;SRR12167397;SRR…	chr1	33149486	NA	NA	NA	["POLR2A"]	promoter_flanking_region	ENSR00000353093	regular_and_hyper	+	ADAR	707	0	1.664	A,R,D	ALU	UTR3	10	13	0.565	23	23	30	0.566	53	9	31
chr1	32683894	A	G	No	SYNC	intron_variant	NA	39	37	0.812	0.822	1363	1523	396	400	1759	1923	0.181	0.169	0.5878	76	SRR12165859;SRR12166108;SRR12166110;SRR12166184;SRR12166185;SRR12166187;SRR12166190;SRR12166192;SRR12166221;SRR12166268;SRR12166290;SRR12166435;SRR12166459;SRR12166464;SRR12166494;SRR12166510;SRR12166573;SRR12166753;SRR12166759;SRR12166775;SRR12166823;SRR12167000;SRR12167104;SRR12167145;SRR12167207;SRR12167307;SRR12167393;SRR12167396;SRR12167397;SRR12167499;SRR12167511;SRR12167685;SRR12167727;SRR…	chr1	33149495	NA	NA	NA	["POLR2A"]	promoter_flanking_region	ENSR00000353093	regular_and_hyper	+	ADAR	716	0	1.842	A,R	ALU	UTR3	24	8	0.25	32	0	0	0	0	33	9
chr1	32683895	A	G	No	SYNC	intron_variant	NA	42	40	0.875	0.889	1338	1427	529	587	1867	2014	0.242	0.259	0.5209	82	SRR12165859;SRR12166096;SRR12166108;SRR12166110;SRR12166184;SRR12166185;SRR12166187;SRR12166190;SRR12166221;SRR12166268;SRR12166290;SRR12166405;SRR12166435;SRR12166459;SRR12166464;SRR12166494;SRR12166510;SRR12166573;SRR12166753;SRR12166759;SRR12166775;SRR12166823;SRR12167104;SRR12167141;SRR12167145;SRR12167207;SRR12167276;SRR12167307;SRR12167393;SRR12167396;SRR12167397;SRR12167499;SRR12167511;SRR…	chr1	33149496	NA	NA	NA	["POLR2A"]	promoter_flanking_region	ENSR00000353093	regular_and_hyper	+	ADAR	717	0	1.842	A,R	ALU	UTR3	25	7	0.219	32	36	16	0.308	52	28	15
chr1	32683901	A	G	No	SYNC	intron_variant	NA	44	40	0.917	0.889	263	193	1656	1807	1919	2000	0.788	0.802	0.7943	84	SRR12165859;SRR12166096;SRR12166108;SRR12166110;SRR12166184;SRR12166185;SRR12166187;SRR12166190;SRR12166192;SRR12166221;SRR12166268;SRR12166290;SRR12166405;SRR12166435;SRR12166459;SRR12166464;SRR12166494;SRR12166510;SRR12166573;SRR12166753;SRR12166759;SRR12166775;SRR12166823;SRR12167000;SRR12167104;SRR12167141;SRR12167145;SRR12167207;SRR12167276;SRR12167307;SRR12167393;SRR12167396;SRR12167397;SRR…	chr1	33149502	NA	NA	NA	["POLR2A"]	promoter_flanking_region	ENSR00000353093	regular_and_hyper	+	ADAR	723	0	1.842	A,R,D	ALU	UTR3	5	29	0.853	34	6	46	0.885	52	4	40
chr1	32683907	A	G	No	SYNC	intron_variant	NA	44	41	0.917	0.911	1116	1136	831	910	1947	2046	0.391	0.404	0.6752	85	SRR12165859;SRR12166096;SRR12166108;SRR12166110;SRR12166184;SRR12166185;SRR12166187;SRR12166190;SRR12166192;SRR12166221;SRR12166268;SRR12166290;SRR12166405;SRR12166435;SRR12166459;SRR12166464;SRR12166494;SRR12166510;SRR12166573;SRR12166753;SRR12166759;SRR12166775;SRR12166823;SRR12167000;SRR12167104;SRR12167141;SRR12167145;SRR12167207;SRR12167276;SRR12167307;SRR12167393;SRR12167396;SRR12167397;SRR…	chr1	33149508	NA	NA	NA	["POLR2A"]	promoter_flanking_region	ENSR00000353093	regular_and_hyper	+	ADAR	729	0	1.842	A,R	ALU	UTR3	17	16	0.485	33	29	24	0.453	53	24	18
chr1	35602076	T	C	No	PSMB2	3_prime_UTR_variant	NA	29	29	0.604	0.644	815	921	167	206	982	1127	0.103	0.118	0.4485	58	SRR12165859;SRR12166096;SRR12166108;SRR12166184;SRR12166187;SRR12166190;SRR12166221;SRR12166268;SRR12166435;SRR12166459;SRR12166464;SRR12166573;SRR12166759;SRR12166775;SRR12166823;SRR12167000;SRR12167207;SRR12167276;SRR12167307;SRR12167393;SRR12167397;SRR12167499;SRR12167511;SRR12167862;SRR12167867;SRR12167869;SRR12167872;SRR12167875;SRR12167879;SRR12165792;SRR12165815;SRR12166237;SRR12166321;SRR…	chr1	36067677	NA	NA	NA	NA	NA	NA	regular	-	ADAR	23498	0	1.842	A,R,D	ALU	UTR3	30	4	0.118	34	16	6	0.273	22	22	4
chr1	35602113	T	C	No	PSMB2	3_prime_UTR_variant	NA	27	34	0.562	0.756	741	1234	161	244	902	1478	0.103	0.127	0.2396	61	SRR12165859;SRR12166096;SRR12166108;SRR12166184;SRR12166185;SRR12166187;SRR12166190;SRR12166435;SRR12166464;SRR12166510;SRR12166573;SRR12166753;SRR12166759;SRR12166823;SRR12167000;SRR12167276;SRR12167307;SRR12167393;SRR12167397;SRR12167499;SRR12167511;SRR12167685;SRR12167862;SRR12167867;SRR12167869;SRR12167872;SRR12167875;SRR12165815;SRR12166237;SRR12166246;SRR12166264;SRR12166321;SRR12166331;SRR…	chr1	36067714	NA	NA	NA	NA	NA	NA	regular_and_hyper	-	ADAR	23535	0	1.842	A,R,D	ALU	UTR3	30	8	0.211	38	18	6	0.25	24	24	6
chr1	35602148	T	C	No	PSMB2	3_prime_UTR_variant	NA	22	27	0.458	0.6	797	1138	130	196	927	1334	0.065	0.088	0.1538	49	SRR12165859;SRR12166096;SRR12166184;SRR12166185;SRR12166187;SRR12166190;SRR12166221;SRR12166268;SRR12166290;SRR12166459;SRR12166573;SRR12166753;SRR12166775;SRR12166823;SRR12167000;SRR12167207;SRR12167276;SRR12167307;SRR12167396;SRR12167397;SRR12167727;SRR12167862;SRR12165815;SRR12166237;SRR12166246;SRR12166264;SRR12166310;SRR12166331;SRR12166346;SRR12166747;SRR12166748;SRR12166834;SRR12166904;SRR…	chr1	36067749	NA	NA	NA	NA	NA	NA	regular	-	ADAR	23570	0	1.95	A,R,D	ALU	UTR3	37	6	0.14	43	22	6	0.214	28	0	0
chr1	35602151	T	C	No	PSMB2	3_prime_UTR_variant	NA	38	42	0.792	0.933	1034	1405	463	608	1497	2013	0.251	0.28	0.2971	80	SRR12165859;SRR12166096;SRR12166108;SRR12166184;SRR12166185;SRR12166187;SRR12166190;SRR12166221;SRR12166268;SRR12166290;SRR12166435;SRR12166444;SRR12166464;SRR12166510;SRR12166573;SRR12166753;SRR12166759;SRR12166775;SRR12166823;SRR12167000;SRR12167141;SRR12167207;SRR12167276;SRR12167307;SRR12167393;SRR12167396;SRR12167397;SRR12167499;SRR12167511;SRR12167685;SRR12167727;SRR12167860;SRR12167862;SRR…	chr1	36067752	NA	NA	NA	NA	NA	NA	regular	-	ADAR	23573	0	1.379	A,R,D	ALU	UTR3	31	11	0.262	42	22	5	0.185	27	29	4
chr1	35602159	T	C	No	PSMB2	3_prime_UTR_variant	NA	37	42	0.771	0.933	296	425	1108	1517	1404	1942	0.608	0.734	0.0368	79	SRR12165859;SRR12166096;SRR12166108;SRR12166184;SRR12166185;SRR12166187;SRR12166190;SRR12166221;SRR12166268;SRR12166290;SRR12166435;SRR12166444;SRR12166464;SRR12166510;SRR12166573;SRR12166753;SRR12166759;SRR12166775;SRR12166823;SRR12167000;SRR12167207;SRR12167276;SRR12167307;SRR12167393;SRR12167396;SRR12167397;SRR12167499;SRR12167511;SRR12167685;SRR12167727;SRR12167860;SRR12167862;SRR12167867;SRR…	chr1	36067760	NA	NA	NA	NA	NA	NA	regular_and_hyper	-	ADAR	23581	0	1.379	A,R,D	ALU	UTR3	7	36	0.837	43	6	18	0.75	24	12	19
chr1	35602183	T	C	No	PSMB2	3_prime_UTR_variant	NA	36	42	0.75	0.933	713	946	634	958	1347	1904	0.361	0.472	0.0081	78	SRR12165859;SRR12166096;SRR12166108;SRR12166184;SRR12166185;SRR12166187;SRR12166190;SRR12166221;SRR12166268;SRR12166290;SRR12166355;SRR12166435;SRR12166444;SRR12166464;SRR12166510;SRR12166573;SRR12166753;SRR12166759;SRR12166775;SRR12166823;SRR12167000;SRR12167207;SRR12167276;SRR12167307;SRR12167393;SRR12167396;SRR12167397;SRR12167499;SRR12167511;SRR12167860;SRR12167862;SRR12167867;SRR12167869;SRR…	chr1	36067784	NA	NA	NA	NA	NA	NA	regular	-	ADAR	23605	0	1.842	A,R,D	ALU	UTR3	24	22	0.478	46	15	10	0.4	25	16	12
chr1	35602216	T	C	No	PSMB2	3_prime_UTR_variant	NA	40	42	0.833	0.933	72	80	1433	1839	1505	1919	0.796	0.893	0.1354	82	SRR12165859;SRR12166096;SRR12166108;SRR12166110;SRR12166184;SRR12166185;SRR12166187;SRR12166190;SRR12166221;SRR12166268;SRR12166290;SRR12166435;SRR12166464;SRR12166494;SRR12166510;SRR12166573;SRR12166753;SRR12166759;SRR12166775;SRR12166823;SRR12167000;SRR12167104;SRR12167141;SRR12167145;SRR12167207;SRR12167276;SRR12167393;SRR12167396;SRR12167397;SRR12167499;SRR12167511;SRR12167685;SRR12167727;SRR…	chr1	36067817	NA	NA	NA	NA	NA	NA	regular_and_hyper	-	ADAR	23638	0	1.842	A,R,D	ALU	UTR3	3	36	0.923	39	3	34	0.919	37	2	29
chr1	35602220	T	C	No	PSMB2	3_prime_UTR_variant	NA	33	38	0.688	0.844	911	1287	233	367	1144	1654	0.14	0.186	0.0415	71	SRR12165859;SRR12166096;SRR12166108;SRR12166184;SRR12166185;SRR12166187;SRR12166190;SRR12166221;SRR12166268;SRR12166435;SRR12166464;SRR12166510;SRR12166573;SRR12166753;SRR12166759;SRR12166775;SRR12167000;SRR12167104;SRR12167141;SRR12167207;SRR12167276;SRR12167393;SRR12167397;SRR12167499;SRR12167511;SRR12167685;SRR12167727;SRR12167862;SRR12167867;SRR12167869;SRR12167872;SRR12167875;SRR12167879;SRR…	chr1	36067821	NA	NA	NA	NA	NA	NA	regular_and_hyper	-	ADAR	23642	0	1.95	A,R,D	ALU	UTR3	30	7	0.189	37	32	4	0.111	36	26	4
chr1	35602237	T	C	No	PSMB2	3_prime_UTR_variant	NA	37	41	0.771	0.911	508	658	775	1077	1283	1735	0.465	0.557	0.062	78	SRR12165859;SRR12166096;SRR12166108;SRR12166110;SRR12166184;SRR12166185;SRR12166187;SRR12166190;SRR12166221;SRR12166268;SRR12166435;SRR12166464;SRR12166510;SRR12166573;SRR12166759;SRR12166775;SRR12166823;SRR12167000;SRR12167104;SRR12167141;SRR12167145;SRR12167207;SRR12167276;SRR12167307;SRR12167393;SRR12167396;SRR12167397;SRR12167499;SRR12167511;SRR12167685;SRR12167727;SRR12167862;SRR12167867;SRR…	chr1	36067838	NA	NA	NA	NA	NA	NA	regular_and_hyper	-	ADAR	23659	0	1.379	A,R,D	ALU	UTR3	17	13	0.433	30	16	21	0.568	37	12	18
chr1	35602285	T	C	No	PSMB2	3_prime_UTR_variant	NA	36	38	0.75	0.844	251	257	962	1105	1213	1362	0.6	0.687	0.2083	74	SRR12166096;SRR12166108;SRR12166184;SRR12166185;SRR12166187;SRR12166190;SRR12166268;SRR12166435;SRR12166459;SRR12166464;SRR12166494;SRR12166510;SRR12166573;SRR12166753;SRR12166759;SRR12166775;SRR12166823;SRR12167000;SRR12167104;SRR12167141;SRR12167145;SRR12167207;SRR12167276;SRR12167393;SRR12167396;SRR12167397;SRR12167499;SRR12167511;SRR12167685;SRR12167727;SRR12167860;SRR12167862;SRR12167867;SRR…	chr1	36067886	NA	NA	NA	NA	NA	NA	regular	-	ADAR	23707	0	1.842	A,R,D	ALU	UTR3	0	0	0	0	9	27	0.75	36	3	24
chr1	35602324	T	C	No	PSMB2	3_prime_UTR_variant	NA	41	42	0.854	0.933	842	937	727	894	1569	1831	0.396	0.451	0.1255	83	SRR12165859;SRR12166096;SRR12166108;SRR12166184;SRR12166185;SRR12166187;SRR12166190;SRR12166221;SRR12166268;SRR12166290;SRR12166387;SRR12166435;SRR12166459;SRR12166464;SRR12166510;SRR12166573;SRR12166753;SRR12166759;SRR12166775;SRR12166823;SRR12167000;SRR12167104;SRR12167141;SRR12167145;SRR12167207;SRR12167276;SRR12167307;SRR12167393;SRR12167396;SRR12167397;SRR12167499;SRR12167511;SRR12167685;SRR…	chr1	36067925	NA	NA	NA	NA	NA	NA	regular	-	ADAR	23746	0	1.379	A,R,D	ALU	UTR3	25	27	0.519	52	24	10	0.294	34	10	15
chr1	35602565	T	C	No	PSMB2	3_prime_UTR_variant	NA	40	35	0.833	0.778	1193	1053	421	374	1614	1427	0.219	0.201	0.4833	75	SRR12166096;SRR12166108;SRR12166110;SRR12166184;SRR12166185;SRR12166187;SRR12166190;SRR12166192;SRR12166221;SRR12166268;SRR12166290;SRR12166435;SRR12166464;SRR12166494;SRR12166510;SRR12166573;SRR12166753;SRR12166759;SRR12166775;SRR12166823;SRR12167000;SRR12167104;SRR12167141;SRR12167145;SRR12167207;SRR12167276;SRR12167307;SRR12167393;SRR12167396;SRR12167397;SRR12167499;SRR12167511;SRR12167685;SRR…	chr1	36068166	NA	NA	NA	NA	NA	NA	regular	-	ADAR	23987	0	1.95	A,R,D	ALU	UTR3	0	0	0	0	44	9	0.17	53	38	6
chr1	35602583	T	C	No	PSMB2	3_prime_UTR_variant	NA	41	34	0.854	0.756	439	389	1205	975	1644	1364	0.631	0.549	0.1904	75	SRR12166096;SRR12166108;SRR12166110;SRR12166184;SRR12166185;SRR12166187;SRR12166190;SRR12166192;SRR12166221;SRR12166268;SRR12166290;SRR12166435;SRR12166459;SRR12166464;SRR12166494;SRR12166510;SRR12166573;SRR12166753;SRR12166759;SRR12166775;SRR12166823;SRR12167000;SRR12167104;SRR12167141;SRR12167145;SRR12167207;SRR12167276;SRR12167307;SRR12167393;SRR12167396;SRR12167397;SRR12167499;SRR12167511;SRR…	chr1	36068184	NA	NA	NA	NA	NA	NA	regular	-	ADAR	24005	0	1.379	A,R,D	ALU	UTR3	0	0	0	0	18	37	0.673	55	17	26
chr1	35602609	T	C	No	PSMB2	3_prime_UTR_variant	NA	42	38	0.875	0.844	772	651	981	926	1753	1577	0.494	0.498	0.9242	80	SRR12165859;SRR12166096;SRR12166108;SRR12166110;SRR12166184;SRR12166185;SRR12166187;SRR12166190;SRR12166192;SRR12166221;SRR12166268;SRR12166290;SRR12166435;SRR12166459;SRR12166464;SRR12166494;SRR12166510;SRR12166573;SRR12166753;SRR12166759;SRR12166775;SRR12166823;SRR12167000;SRR12167104;SRR12167141;SRR12167145;SRR12167207;SRR12167276;SRR12167307;SRR12167393;SRR12167396;SRR12167397;SRR12167499;SRR…	chr1	36068210	NA	NA	NA	NA	NA	NA	regular_and_hyper	-	ADAR	24031	0	1.449	A,R,D	ALU	UTR3	10	21	0.677	31	26	19	0.422	45	22	20
chr1	35602630	T	C	No	PSMB2	3_prime_UTR_variant	NA	43	44	0.896	0.978	715	694	1315	1287	2030	1981	0.584	0.636	0.1652	87	SRR12165859;SRR12166096;SRR12166108;SRR12166110;SRR12166184;SRR12166185;SRR12166187;SRR12166190;SRR12166192;SRR12166221;SRR12166268;SRR12166290;SRR12166435;SRR12166459;SRR12166464;SRR12166494;SRR12166510;SRR12166573;SRR12166753;SRR12166759;SRR12166775;SRR12166823;SRR12167000;SRR12167104;SRR12167141;SRR12167145;SRR12167207;SRR12167276;SRR12167307;SRR12167393;SRR12167396;SRR12167397;SRR12167499;SRR…	chr1	36068231	NA	NA	NA	NA	NA	NA	regular_and_hyper	-	ADAR	24052	0	1.664	A,R,D	ALU	UTR3	11	22	0.667	33	27	22	0.449	49	19	30
chr1	35602636	T	C	No	PSMB2	3_prime_UTR_variant	NA	27	36	0.562	0.8	1031	1249	180	246	1211	1495	0.085	0.133	0.0058	63	SRR12165859;SRR12166110;SRR12166184;SRR12166185;SRR12166187;SRR12166192;SRR12166221;SRR12166290;SRR12166435;SRR12166459;SRR12166464;SRR12166494;SRR12166510;SRR12166573;SRR12166759;SRR12166775;SRR12167000;SRR12167141;SRR12167145;SRR12167207;SRR12167276;SRR12167307;SRR12167393;SRR12167397;SRR12167499;SRR12167727;SRR12167875;SRR12165792;SRR12165815;SRR12166180;SRR12166237;SRR12166246;SRR12166264;SRR…	chr1	36068237	NA	NA	NA	NA	NA	NA	regular_and_hyper	-	ADAR	24058	0	1.842	A,R,D	ALU	UTR3	28	4	0.125	32	0	0	0	0	0	0
chr1	35602642	T	C	No	PSMB2	3_prime_UTR_variant	NA	36	33	0.75	0.733	1289	1188	268	232	1557	1420	0.127	0.122	0.7888	69	SRR12165859;SRR12166108;SRR12166184;SRR12166185;SRR12166190;SRR12166192;SRR12166221;SRR12166268;SRR12166290;SRR12166435;SRR12166459;SRR12166464;SRR12166494;SRR12166753;SRR12166759;SRR12166775;SRR12166823;SRR12167104;SRR12167141;SRR12167145;SRR12167207;SRR12167276;SRR12167307;SRR12167315;SRR12167393;SRR12167397;SRR12167511;SRR12167685;SRR12167727;SRR12167860;SRR12167862;SRR12167867;SRR12167869;SRR…	chr1	36068243	NA	NA	NA	NA	NA	NA	regular_and_hyper	-	ADAR	24064	0	1.149	A,R,D	ALU	UTR3	25	7	0.219	32	0	0	0	0	31	8
chr1	35602674	T	C	No	PSMB2	3_prime_UTR_variant	NA	41	41	0.854	0.911	1552	1508	461	416	2013	1924	0.196	0.203	0.7172	82	SRR12165859;SRR12166096;SRR12166108;SRR12166184;SRR12166185;SRR12166187;SRR12166190;SRR12166192;SRR12166221;SRR12166268;SRR12166290;SRR12166435;SRR12166459;SRR12166464;SRR12166494;SRR12166510;SRR12166573;SRR12166753;SRR12166759;SRR12166775;SRR12166823;SRR12167000;SRR12167104;SRR12167141;SRR12167145;SRR12167207;SRR12167276;SRR12167307;SRR12167393;SRR12167396;SRR12167397;SRR12167499;SRR12167511;SRR…	chr1	36068275	NA	NA	NA	NA	NA	NA	regular_and_hyper	-	ADAR	24096	0	0.592	A,R,D	ALU	UTR3	28	8	0.222	36	48	7	0.127	55	32	7
chr1	35602675	T	C	No	PSMB2	3_prime_UTR_variant	NA	43	39	0.896	0.867	1549	1413	524	453	2073	1866	0.227	0.207	0.3364	82	SRR12165859;SRR12166096;SRR12166108;SRR12166110;SRR12166184;SRR12166185;SRR12166187;SRR12166190;SRR12166192;SRR12166221;SRR12166268;SRR12166290;SRR12166435;SRR12166459;SRR12166464;SRR12166494;SRR12166510;SRR12166573;SRR12166753;SRR12166759;SRR12166775;SRR12166823;SRR12167000;SRR12167104;SRR12167141;SRR12167145;SRR12167207;SRR12167276;SRR12167307;SRR12167393;SRR12167396;SRR12167397;SRR12167499;SRR…	chr1	36068276	NA	NA	NA	NA	NA	NA	regular_and_hyper	-	ADAR	24097	0	0.863	A,R,D	ALU	UTR3	28	8	0.222	36	43	12	0.218	55	28	11
chr1	35602677	T	C	No	PSMB2	3_prime_UTR_variant	NA	24	24	0.5	0.533	1043	907	158	150	1201	1057	0.066	0.076	0.4853	48	SRR12166096;SRR12166184;SRR12166185;SRR12166190;SRR12166192;SRR12166221;SRR12166268;SRR12166464;SRR12166510;SRR12166573;SRR12166753;SRR12166775;SRR12166823;SRR12167000;SRR12167141;SRR12167396;SRR12167397;SRR12167499;SRR12167727;SRR12167860;SRR12167867;SRR12167869;SRR12167875;SRR12167879;SRR12165815;SRR12166237;SRR12166264;SRR12166310;SRR12166321;SRR12166554;SRR12166682;SRR12166748;SRR12166783;SRR…	chr1	36068278	NA	NA	NA	NA	NA	NA	regular	-	ADAR	24099	1	1.149	A,R,D	ALU	UTR3	0	0	0	0	47	7	0.13	54	0	0
chr1	35602694	T	C	No	PSMB2	3_prime_UTR_variant	NA	43	43	0.896	0.956	762	676	1485	1565	2247	2241	0.59	0.657	0.1006	86	SRR12165859;SRR12166096;SRR12166108;SRR12166110;SRR12166184;SRR12166185;SRR12166187;SRR12166190;SRR12166192;SRR12166221;SRR12166268;SRR12166290;SRR12166435;SRR12166459;SRR12166464;SRR12166494;SRR12166510;SRR12166573;SRR12166753;SRR12166759;SRR12166775;SRR12166823;SRR12167000;SRR12167104;SRR12167141;SRR12167145;SRR12167207;SRR12167276;SRR12167307;SRR12167393;SRR12167396;SRR12167397;SRR12167499;SRR…	chr1	36068295	NA	NA	NA	NA	NA	NA	regular_and_hyper	-	ADAR	24116	1	1.379	A,R,D	ALU	UTR3	10	19	0.655	29	26	35	0.574	61	26	30
chr1	35602724	T	C	No	PSMB2	3_prime_UTR_variant	NA	44	43	0.917	0.956	1001	1000	1330	1380	2331	2380	0.523	0.551	0.3959	87	SRR12165859;SRR12166096;SRR12166108;SRR12166110;SRR12166184;SRR12166185;SRR12166187;SRR12166190;SRR12166192;SRR12166221;SRR12166268;SRR12166290;SRR12166435;SRR12166444;SRR12166459;SRR12166464;SRR12166494;SRR12166510;SRR12166573;SRR12166753;SRR12166759;SRR12166775;SRR12166823;SRR12167000;SRR12167104;SRR12167141;SRR12167145;SRR12167207;SRR12167276;SRR12167307;SRR12167393;SRR12167396;SRR12167397;SRR…	chr1	36068325	NA	NA	NA	NA	NA	NA	regular_and_hyper	-	ADAR	24146	0	1.842	A,R,D	ALU	UTR3	16	17	0.515	33	27	29	0.518	56	23	28
chr1	35602768	T	C	No	PSMB2	3_prime_UTR_variant	NA	44	42	0.917	0.933	1641	1782	498	520	2139	2302	0.213	0.213	0.9781	86	SRR12165859;SRR12166096;SRR12166108;SRR12166110;SRR12166184;SRR12166185;SRR12166187;SRR12166190;SRR12166192;SRR12166221;SRR12166268;SRR12166290;SRR12166435;SRR12166444;SRR12166459;SRR12166464;SRR12166494;SRR12166510;SRR12166573;SRR12166753;SRR12166759;SRR12166775;SRR12166823;SRR12167000;SRR12167104;SRR12167141;SRR12167145;SRR12167207;SRR12167276;SRR12167307;SRR12167393;SRR12167396;SRR12167397;SRR…	chr1	36068369	NA	NA	NA	NA	NA	NA	regular	-	ADAR	24190	0	1.95	A,R,D	ALU	UTR3	28	13	0.317	41	37	9	0.196	46	30	5
chr1	35602769	T	C	No	PSMB2	3_prime_UTR_variant	NA	44	43	0.917	0.956	1306	1500	836	840	2142	2340	0.36	0.337	0.3704	87	SRR12165859;SRR12166096;SRR12166108;SRR12166110;SRR12166184;SRR12166185;SRR12166187;SRR12166190;SRR12166192;SRR12166221;SRR12166268;SRR12166290;SRR12166435;SRR12166444;SRR12166459;SRR12166464;SRR12166494;SRR12166510;SRR12166573;SRR12166753;SRR12166759;SRR12166775;SRR12166823;SRR12167000;SRR12167104;SRR12167141;SRR12167145;SRR12167207;SRR12167276;SRR12167307;SRR12167393;SRR12167396;SRR12167397;SRR…	chr1	36068370	NA	NA	NA	NA	NA	NA	regular	-	ADAR	24191	0	1.842	A,R,D	ALU	UTR3	29	12	0.293	41	30	16	0.348	46	20	15
chr1	36069135	A	G	No	AGO3	3_prime_UTR_variant	NA	18	23	0.375	0.511	231	286	220	325	451	611	0.183	0.269	0.1213	41	SRR12166096;SRR12166110;SRR12166268;SRR12166435;SRR12166464;SRR12166510;SRR12166759;SRR12166775;SRR12166823;SRR12167000;SRR12167104;SRR12167141;SRR12167145;SRR12167396;SRR12167397;SRR12167499;SRR12167511;SRR12167879;SRR12165815;SRR12166237;SRR12166246;SRR12166310;SRR12166331;SRR12166346;SRR12166659;SRR12166682;SRR12166736;SRR12166748;SRR12166783;SRR12166912;SRR12167015;SRR12167206;SRR12167247;SRR…	chr1	36534736	NA	NA	NA	NA	open_chromatin_region	ENSR00000353804	regular_and_hyper	+	ADAR	160	0	1.379	A,R	ALU	UTR3	0	0	0	0	17	12	0.414	29	0	0
chr1	37860971	T	C	No	INPP5B	3_prime_UTR_variant	NA	27	11	0.562	0.244	289	108	437	186	726	294	0.335	0.154	0.0038	38	SRR12165859;SRR12166108;SRR12166184;SRR12166185;SRR12166187;SRR12166268;SRR12166290;SRR12166435;SRR12166459;SRR12166464;SRR12166494;SRR12166510;SRR12166753;SRR12166759;SRR12166775;SRR12166823;SRR12167145;SRR12167276;SRR12167393;SRR12167396;SRR12167397;SRR12167499;SRR12167511;SRR12167860;SRR12167867;SRR12167869;SRR12167875;SRR12165815;SRR12166237;SRR12166264;SRR12166321;SRR12166748;SRR12166783;SRR…	chr1	38326643	NA	NA	NA	NA	CTCF_binding_site	ENSR00000354242	regular_and_hyper	-	ADAR	60542	0	1.95	A,R,D	ALU	ncRNA_exonic	8	15	0.652	23	0	0	0	0	11	16
chr1	37860989	T	C	No	INPP5B	3_prime_UTR_variant	NA	26	15	0.542	0.333	561	310	186	104	747	414	0.136	0.084	0.0737	41	SRR12165859;SRR12166096;SRR12166184;SRR12166185;SRR12166187;SRR12166435;SRR12166459;SRR12166464;SRR12166494;SRR12166510;SRR12166753;SRR12166759;SRR12166775;SRR12166823;SRR12167276;SRR12167396;SRR12167397;SRR12167499;SRR12167511;SRR12167727;SRR12167860;SRR12167862;SRR12167867;SRR12167869;SRR12167875;SRR12167879;SRR12165815;SRR12166237;SRR12166264;SRR12166310;SRR12166321;SRR12166331;SRR12166783;SRR…	chr1	38326661	NA	NA	NA	NA	CTCF_binding_site	ENSR00000354242	regular_and_hyper	-	ADAR	60524	0	1.842	A,R,D	ALU	ncRNA_exonic	11	9	0.45	20	25	3	0.107	28	0	0
chr1	37861028	T	C	No	INPP5B	3_prime_UTR_variant	NA	40	22	0.833	0.489	642	336	571	295	1213	631	0.388	0.225	0.0009	62	SRR12165859;SRR12166096;SRR12166108;SRR12166110;SRR12166184;SRR12166185;SRR12166187;SRR12166221;SRR12166268;SRR12166290;SRR12166405;SRR12166435;SRR12166444;SRR12166459;SRR12166464;SRR12166494;SRR12166510;SRR12166573;SRR12166753;SRR12166759;SRR12166775;SRR12166823;SRR12167000;SRR12167141;SRR12167145;SRR12167207;SRR12167276;SRR12167307;SRR12167393;SRR12167396;SRR12167397;SRR12167499;SRR12167511;SRR…	chr1	38326700	NA	NA	NA	NA	NA	NA	regular_and_hyper	-	ADAR	60485	0	1.557	A,R,D	ALU	ncRNA_exonic	13	15	0.536	28	21	8	0.276	29	19	13
chr1	37861032	T	C	No	INPP5B	3_prime_UTR_variant	NA	34	18	0.708	0.4	768	415	235	120	1003	535	0.166	0.09	0.0036	52	SRR12165859;SRR12166096;SRR12166184;SRR12166185;SRR12166187;SRR12166221;SRR12166405;SRR12166435;SRR12166444;SRR12166459;SRR12166464;SRR12166494;SRR12166510;SRR12166573;SRR12166759;SRR12166775;SRR12166823;SRR12167000;SRR12167141;SRR12167145;SRR12167207;SRR12167276;SRR12167307;SRR12167396;SRR12167397;SRR12167499;SRR12167511;SRR12167727;SRR12167860;SRR12167862;SRR12167867;SRR12167869;SRR12167875;SRR…	chr1	38326704	NA	NA	NA	NA	NA	NA	regular_and_hyper	-	ADAR	60481	0	1.449	A,R,D	ALU	ncRNA_exonic	17	10	0.37	27	21	6	0.222	27	0	0
chr1	37861056	T	C	No	INPP5B	3_prime_UTR_variant	NA	40	23	0.833	0.511	734	374	501	282	1235	656	0.341	0.215	0.0034	63	SRR12165859;SRR12166096;SRR12166108;SRR12166110;SRR12166184;SRR12166185;SRR12166187;SRR12166221;SRR12166268;SRR12166290;SRR12166435;SRR12166444;SRR12166459;SRR12166464;SRR12166494;SRR12166510;SRR12166573;SRR12166753;SRR12166759;SRR12166775;SRR12166823;SRR12167000;SRR12167141;SRR12167145;SRR12167207;SRR12167276;SRR12167307;SRR12167393;SRR12167396;SRR12167397;SRR12167499;SRR12167511;SRR12167685;SRR…	chr1	38326728	NA	NA	NA	NA	NA	NA	regular_and_hyper	-	ADAR	60457	0	1.557	A,R,D	ALU	ncRNA_exonic	20	14	0.412	34	20	11	0.355	31	24	8
chr1	37861066	T	C	No	INPP5B	3_prime_UTR_variant	NA	39	19	0.812	0.422	785	338	391	229	1176	567	0.269	0.166	0.0085	58	SRR12165859;SRR12166096;SRR12166108;SRR12166110;SRR12166184;SRR12166185;SRR12166187;SRR12166221;SRR12166268;SRR12166290;SRR12166435;SRR12166444;SRR12166459;SRR12166464;SRR12166494;SRR12166510;SRR12166573;SRR12166753;SRR12166759;SRR12166775;SRR12166823;SRR12167000;SRR12167141;SRR12167145;SRR12167207;SRR12167276;SRR12167307;SRR12167393;SRR12167396;SRR12167397;SRR12167499;SRR12167511;SRR12167727;SRR…	chr1	38326738	NA	NA	NA	["POU2F2"]	NA	NA	regular_and_hyper	-	ADAR	60447	0	1.557	A,R,D	ALU	ncRNA_exonic	18	17	0.486	35	23	7	0.233	30	16	5
chr1	37861101	T	C	No	INPP5B	3_prime_UTR_variant	NA	34	19	0.708	0.422	718	419	253	139	971	558	0.182	0.108	0.0143	53	SRR12165859;SRR12166108;SRR12166184;SRR12166187;SRR12166221;SRR12166268;SRR12166290;SRR12166405;SRR12166435;SRR12166444;SRR12166459;SRR12166464;SRR12166494;SRR12166510;SRR12166573;SRR12166759;SRR12166775;SRR12166823;SRR12167000;SRR12167141;SRR12167207;SRR12167276;SRR12167307;SRR12167396;SRR12167397;SRR12167499;SRR12167511;SRR12167727;SRR12167862;SRR12167867;SRR12167869;SRR12167872;SRR12167875;SRR…	chr1	38326773	NA	NA	NA	["POU2F2"]	NA	NA	regular_and_hyper	-	ADAR	60412	0	1.842	A,R	ALU	ncRNA_intronic	22	10	0.312	32	0	0	0	0	20	4
chr1	37861102	T	C	No	INPP5B	3_prime_UTR_variant	NA	28	16	0.583	0.356	657	378	171	113	828	491	0.122	0.082	0.115	44	SRR12165859;SRR12166184;SRR12166187;SRR12166268;SRR12166290;SRR12166435;SRR12166459;SRR12166494;SRR12166510;SRR12166573;SRR12166753;SRR12166759;SRR12166775;SRR12166823;SRR12167000;SRR12167141;SRR12167207;SRR12167307;SRR12167396;SRR12167397;SRR12167499;SRR12167860;SRR12167862;SRR12167867;SRR12167869;SRR12167872;SRR12167875;SRR12167879;SRR12165815;SRR12166237;SRR12166246;SRR12166264;SRR12166310;SRR…	chr1	38326774	NA	NA	NA	["POU2F2"]	NA	NA	regular_and_hyper	-	ADAR	60411	0	1.842	A,R,D	ALU	ncRNA_intronic	25	6	0.194	31	0	0	0	0	0	0
chr1	37861118	T	C	No	INPP5B	3_prime_UTR_variant	NA	32	13	0.667	0.289	740	298	186	92	926	390	0.134	0.071	0.0114	45	SRR12165859;SRR12166108;SRR12166184;SRR12166185;SRR12166187;SRR12166268;SRR12166290;SRR12166435;SRR12166464;SRR12166494;SRR12166510;SRR12166753;SRR12166759;SRR12166775;SRR12166823;SRR12167000;SRR12167141;SRR12167207;SRR12167276;SRR12167307;SRR12167396;SRR12167397;SRR12167499;SRR12167511;SRR12167727;SRR12167860;SRR12167862;SRR12167867;SRR12167869;SRR12167872;SRR12167875;SRR12167879;SRR12165815;SRR…	chr1	38326790	NA	NA	NA	["POU2F2"]	NA	NA	regular	-	ADAR	60395	0	1.95	A,R	ALU	ncRNA_intronic	25	4	0.138	29	0	0	0	0	22	3
chr1	40169501	A	G	No	RLF	intron_variant	NA	25	17	0.521	0.378	578	329	168	114	746	443	0.121	0.1	0.4391	42	SRR12166096;SRR12166108;SRR12166185;SRR12166268;SRR12166435;SRR12166494;SRR12166510;SRR12166573;SRR12166759;SRR12166823;SRR12167000;SRR12167141;SRR12167145;SRR12167397;SRR12167499;SRR12167511;SRR12167685;SRR12167727;SRR12167860;SRR12167862;SRR12167867;SRR12167869;SRR12167872;SRR12167875;SRR12167879;SRR12165815;SRR12166237;SRR12166246;SRR12166310;SRR12166321;SRR12166331;SRR12166346;SRR12166554;SRR…	chr1	40635173	NA	NA	NA	NA	NA	NA	regular	+	ADAR	11241	0	1.664	A,R	ALU	intronic	0	0	0	0	22	8	0.267	30	19	7
chr1	40169505	A	G	No	RLF	intron_variant	NA	25	14	0.521	0.311	559	251	204	108	763	359	0.141	0.092	0.1151	39	SRR12166096;SRR12166108;SRR12166185;SRR12166192;SRR12166268;SRR12166435;SRR12166494;SRR12166510;SRR12166753;SRR12166775;SRR12166823;SRR12167000;SRR12167141;SRR12167145;SRR12167397;SRR12167499;SRR12167511;SRR12167685;SRR12167727;SRR12167860;SRR12167862;SRR12167867;SRR12167869;SRR12167872;SRR12167875;SRR12165815;SRR12166237;SRR12166246;SRR12166310;SRR12166331;SRR12166554;SRR12166659;SRR12166748;SRR…	chr1	40635177	NA	NA	NA	NA	NA	NA	regular	+	ADAR	11245	0	1.842	A,R	ALU	intronic	0	0	0	0	22	8	0.267	30	15	11
chr1	45609929	A	G	No	NASP	intron_variant	NA	30	30	0.625	0.667	750	768	220	238	970	1006	0.146	0.164	0.5397	60	SRR12165859;SRR12166096;SRR12166108;SRR12166110;SRR12166184;SRR12166185;SRR12166190;SRR12166268;SRR12166435;SRR12166464;SRR12166494;SRR12166510;SRR12166753;SRR12166759;SRR12166775;SRR12166823;SRR12167000;SRR12167141;SRR12167145;SRR12167307;SRR12167393;SRR12167396;SRR12167397;SRR12167499;SRR12167511;SRR12167685;SRR12167727;SRR12167860;SRR12167867;SRR12167879;SRR12165815;SRR12166237;SRR12166246;SRR…	chr1	46075601	NA	NA	NA	["POLR2A"]	NA	NA	regular_and_hyper	+	ADAR	56020	0	1.95	A,R	ALU	intronic	18	6	0.25	24	41	10	0.196	51	26	4
chr1	45609932	A	G	No	NASP	intron_variant	NA	31	30	0.646	0.667	382	347	634	651	1016	998	0.399	0.433	0.6037	61	SRR12165859;SRR12166096;SRR12166108;SRR12166110;SRR12166184;SRR12166185;SRR12166187;SRR12166190;SRR12166268;SRR12166435;SRR12166464;SRR12166494;SRR12166510;SRR12166753;SRR12166759;SRR12166775;SRR12166823;SRR12167000;SRR12167141;SRR12167145;SRR12167307;SRR12167393;SRR12167396;SRR12167397;SRR12167499;SRR12167511;SRR12167685;SRR12167727;SRR12167860;SRR12167867;SRR12167879;SRR12165815;SRR12166237;SRR…	chr1	46075604	NA	NA	NA	["POLR2A"]	NA	NA	regular_and_hyper	+	ADAR	56023	0	1.95	A,R,D	ALU	intronic	9	14	0.609	23	10	41	0.804	51	7	24
chr1	45609940	A	G	No	NASP	intron_variant	NA	33	30	0.688	0.667	265	242	802	782	1067	1024	0.516	0.509	0.9307	63	SRR12165859;SRR12166096;SRR12166108;SRR12166110;SRR12166184;SRR12166185;SRR12166187;SRR12166190;SRR12166268;SRR12166435;SRR12166464;SRR12166494;SRR12166510;SRR12166753;SRR12166759;SRR12166775;SRR12166823;SRR12167000;SRR12167104;SRR12167141;SRR12167145;SRR12167207;SRR12167307;SRR12167393;SRR12167396;SRR12167397;SRR12167499;SRR12167511;SRR12167685;SRR12167727;SRR12167860;SRR12167867;SRR12167879;SRR…	chr1	46075612	NA	NA	NA	["POLR2A"]	NA	NA	regular_and_hyper	+	ADAR	56031	0	1.379	A,R,D	ALU	intronic	3	20	0.87	23	19	34	0.642	53	10	22
chr1	45609951	A	G	No	NASP	intron_variant	NA	35	30	0.729	0.667	753	666	359	358	1112	1024	0.237	0.232	0.888	65	SRR12165859;SRR12166096;SRR12166108;SRR12166110;SRR12166184;SRR12166185;SRR12166187;SRR12166190;SRR12166268;SRR12166435;SRR12166459;SRR12166464;SRR12166494;SRR12166510;SRR12166753;SRR12166759;SRR12166775;SRR12166823;SRR12167000;SRR12167104;SRR12167141;SRR12167145;SRR12167207;SRR12167307;SRR12167393;SRR12167396;SRR12167397;SRR12167499;SRR12167511;SRR12167685;SRR12167727;SRR12167860;SRR12167867;SRR…	chr1	46075623	NA	NA	NA	["POLR2A"]	NA	NA	hyper	+	ADAR	56042	0	1.379	A,R,D	ALU	intronic	16	5	0.238	21	29	17	0.37	46	21	9
chr1	45609960	A	G	No	NASP	intron_variant	NA	29	28	0.604	0.622	702	668	256	245	958	913	0.162	0.167	0.8618	57	SRR12166096;SRR12166108;SRR12166110;SRR12166184;SRR12166185;SRR12166187;SRR12166190;SRR12166268;SRR12166435;SRR12166464;SRR12166494;SRR12166510;SRR12166753;SRR12166759;SRR12166775;SRR12166823;SRR12167000;SRR12167104;SRR12167141;SRR12167145;SRR12167207;SRR12167307;SRR12167396;SRR12167397;SRR12167499;SRR12167511;SRR12167685;SRR12167727;SRR12167879;SRR12165815;SRR12166264;SRR12166310;SRR12166321;SRR…	chr1	46075632	NA	NA	NA	["POLR2A"]	NA	NA	regular_and_hyper	+	ADAR	56051	0	1.557	A,R,D	ALU	intronic	0	0	0	0	27	18	0.4	45	20	9
chr1	45609976	A	G	No	NASP	intron_variant	NA	29	24	0.604	0.533	499	429	393	387	892	816	0.263	0.253	0.8489	53	SRR12166096;SRR12166108;SRR12166110;SRR12166184;SRR12166185;SRR12166187;SRR12166190;SRR12166268;SRR12166435;SRR12166464;SRR12166494;SRR12166510;SRR12166753;SRR12166759;SRR12166775;SRR12166823;SRR12167000;SRR12167104;SRR12167141;SRR12167145;SRR12167207;SRR12167393;SRR12167396;SRR12167397;SRR12167499;SRR12167511;SRR12167685;SRR12167727;SRR12167879;SRR12165815;SRR12166237;SRR12166246;SRR12166264;SRR…	chr1	46075648	NA	NA	NA	["POLR2A"]	NA	NA	regular_and_hyper	+	ADAR	56067	0	1.842	A,R,D	ALU	intronic	0	0	0	0	23	19	0.452	42	26	6
chr1	45609989	A	G	No	NASP	intron_variant	NA	29	25	0.604	0.556	346	245	518	546	864	791	0.36	0.379	0.7793	54	SRR12166096;SRR12166108;SRR12166110;SRR12166184;SRR12166185;SRR12166187;SRR12166190;SRR12166268;SRR12166435;SRR12166464;SRR12166494;SRR12166510;SRR12166753;SRR12166759;SRR12166775;SRR12166823;SRR12167000;SRR12167104;SRR12167141;SRR12167145;SRR12167207;SRR12167393;SRR12167396;SRR12167397;SRR12167499;SRR12167511;SRR12167685;SRR12167727;SRR12167879;SRR12165815;SRR12166237;SRR12166246;SRR12166264;SRR…	chr1	46075661	NA	NA	NA	["POLR2A"]	NA	NA	regular_and_hyper	+	ADAR	56080	0	1.842	A,R,D	ALU	intronic	0	0	0	0	13	24	0.649	37	15	11
chr1	45609991	A	G	No	NASP	intron_variant	NA	28	25	0.583	0.556	497	418	357	377	854	795	0.242	0.258	0.7421	53	SRR12166096;SRR12166108;SRR12166110;SRR12166184;SRR12166185;SRR12166187;SRR12166190;SRR12166268;SRR12166435;SRR12166464;SRR12166494;SRR12166510;SRR12166753;SRR12166759;SRR12166775;SRR12166823;SRR12167000;SRR12167141;SRR12167145;SRR12167207;SRR12167393;SRR12167396;SRR12167397;SRR12167499;SRR12167511;SRR12167685;SRR12167727;SRR12167879;SRR12165815;SRR12166237;SRR12166246;SRR12166264;SRR12166310;SRR…	chr1	46075663	NA	NA	NA	["POLR2A"]	NA	NA	regular_and_hyper	+	ADAR	56082	0	1.842	A,R,D	ALU	intronic	0	0	0	0	23	15	0.395	38	16	9
chr1	45609992	A	G	No	NASP	intron_variant	NA	27	25	0.562	0.556	80	59	751	739	831	798	0.506	0.513	0.9449	52	SRR12166096;SRR12166108;SRR12166110;SRR12166184;SRR12166185;SRR12166187;SRR12166190;SRR12166268;SRR12166435;SRR12166464;SRR12166494;SRR12166510;SRR12166753;SRR12166759;SRR12166775;SRR12166823;SRR12167000;SRR12167141;SRR12167145;SRR12167207;SRR12167393;SRR12167396;SRR12167397;SRR12167511;SRR12167685;SRR12167727;SRR12167879;SRR12165815;SRR12166237;SRR12166246;SRR12166264;SRR12166310;SRR12166321;SRR…	chr1	46075664	NA	NA	NA	["POLR2A"]	NA	NA	regular_and_hyper	+	ADAR	56083	0	1.557	A,R,D	ALU	intronic	0	0	0	0	1	37	0.974	38	2	23
chr1	45610003	A	G	No	NASP	intron_variant	NA	28	26	0.583	0.578	702	650	227	184	929	834	0.143	0.134	0.7636	54	SRR12166108;SRR12166110;SRR12166184;SRR12166185;SRR12166187;SRR12166190;SRR12166268;SRR12166435;SRR12166459;SRR12166464;SRR12166494;SRR12166510;SRR12166753;SRR12166759;SRR12166775;SRR12166823;SRR12167000;SRR12167104;SRR12167141;SRR12167145;SRR12167396;SRR12167397;SRR12167499;SRR12167511;SRR12167685;SRR12167727;SRR12167867;SRR12167879;SRR12165815;SRR12166237;SRR12166246;SRR12166264;SRR12166310;SRR…	chr1	46075675	NA	NA	NA	["POLR2A"]	NA	NA	regular	+	ADAR	56094	0	1.379	A,R	ALU	intronic	0	0	0	0	0	0	0	0	18	8
chr1	45610012	A	G	No	NASP	intron_variant	NA	29	25	0.604	0.556	694	569	238	253	932	822	0.152	0.174	0.4971	54	SRR12166096;SRR12166108;SRR12166110;SRR12166184;SRR12166185;SRR12166187;SRR12166190;SRR12166268;SRR12166435;SRR12166464;SRR12166494;SRR12166510;SRR12166753;SRR12166759;SRR12166775;SRR12166823;SRR12167000;SRR12167104;SRR12167141;SRR12167145;SRR12167207;SRR12167396;SRR12167397;SRR12167499;SRR12167511;SRR12167685;SRR12167727;SRR12167867;SRR12167879;SRR12165815;SRR12166237;SRR12166246;SRR12166264;SRR…	chr1	46075684	NA	NA	NA	["POLR2A"]	NA	NA	regular_and_hyper	+	ADAR	56103	0	1.842	A,R	ALU	intronic	0	0	0	0	24	15	0.385	39	19	6
chr1	45610013	A	G	No	NASP	intron_variant	NA	25	25	0.521	0.556	619	601	185	211	804	812	0.117	0.148	0.2786	50	SRR12166096;SRR12166110;SRR12166184;SRR12166185;SRR12166187;SRR12166190;SRR12166268;SRR12166435;SRR12166464;SRR12166494;SRR12166510;SRR12166759;SRR12166775;SRR12166823;SRR12167000;SRR12167141;SRR12167145;SRR12167207;SRR12167396;SRR12167397;SRR12167499;SRR12167685;SRR12167727;SRR12167867;SRR12167879;SRR12165815;SRR12166237;SRR12166246;SRR12166264;SRR12166310;SRR12166321;SRR12166331;SRR12166346;SRR…	chr1	46075685	NA	NA	NA	["POLR2A"]	NA	NA	regular_and_hyper	+	ADAR	56104	0	1.557	A,R	ALU	intronic	0	0	0	0	31	8	0.205	39	0	0
chr1	45610022	A	G	No	NASP	intron_variant	NA	31	24	0.646	0.533	778	578	254	222	1032	800	0.158	0.149	0.7533	55	SRR12166096;SRR12166108;SRR12166110;SRR12166184;SRR12166185;SRR12166187;SRR12166190;SRR12166268;SRR12166435;SRR12166459;SRR12166464;SRR12166494;SRR12166510;SRR12166753;SRR12166759;SRR12166775;SRR12166823;SRR12167000;SRR12167104;SRR12167141;SRR12167145;SRR12167207;SRR12167396;SRR12167397;SRR12167499;SRR12167511;SRR12167685;SRR12167727;SRR12167860;SRR12167867;SRR12167879;SRR12165815;SRR12166237;SRR…	chr1	46075694	NA	NA	NA	["POLR2A"]	NA	NA	regular_and_hyper	+	ADAR	56113	0	1.842	A,R	ALU	intronic	0	0	0	0	36	10	0.217	46	23	3
chr1	45610037	A	G	No	NASP	intron_variant	NA	20	23	0.417	0.511	581	622	100	130	681	752	0.061	0.09	0.1073	43	SRR12166184;SRR12166185;SRR12166187;SRR12166190;SRR12166435;SRR12166459;SRR12166494;SRR12166753;SRR12166823;SRR12167000;SRR12167141;SRR12167207;SRR12167396;SRR12167397;SRR12167499;SRR12167685;SRR12167727;SRR12167862;SRR12167867;SRR12167879;SRR12165815;SRR12166237;SRR12166246;SRR12166264;SRR12166310;SRR12166321;SRR12166331;SRR12166659;SRR12166682;SRR12166748;SRR12166783;SRR12166834;SRR12166924;SRR…	chr1	46075709	NA	NA	NA	["POLR2A"]	NA	NA	hyper	+	ADAR	56128	0	1.149	A,R	ALU	intronic	0	0	0	0	0	0	0	0	0	0
chr1	45610041	A	G	No	NASP	intron_variant	NA	32	26	0.667	0.578	803	616	293	239	1096	855	0.177	0.16	0.5881	58	SRR12165859;SRR12166096;SRR12166108;SRR12166110;SRR12166184;SRR12166185;SRR12166187;SRR12166190;SRR12166268;SRR12166435;SRR12166459;SRR12166464;SRR12166494;SRR12166510;SRR12166753;SRR12166759;SRR12166775;SRR12166823;SRR12167000;SRR12167104;SRR12167141;SRR12167145;SRR12167396;SRR12167397;SRR12167499;SRR12167511;SRR12167685;SRR12167727;SRR12167860;SRR12167862;SRR12167867;SRR12167879;SRR12165815;SRR…	chr1	46075713	NA	NA	NA	["POLR2A"]	NA	NA	hyper	+	ADAR	56132	1	1.149	A,R	ALU	intronic	12	10	0.455	22	27	17	0.386	44	19	7
chr1	45610043	A	G	No	NASP	intron_variant	NA	32	28	0.667	0.622	487	382	616	531	1103	913	0.374	0.36	0.8034	60	SRR12165859;SRR12166096;SRR12166108;SRR12166110;SRR12166184;SRR12166185;SRR12166187;SRR12166190;SRR12166268;SRR12166435;SRR12166459;SRR12166464;SRR12166494;SRR12166510;SRR12166753;SRR12166759;SRR12166775;SRR12166823;SRR12167000;SRR12167104;SRR12167141;SRR12167145;SRR12167396;SRR12167397;SRR12167499;SRR12167511;SRR12167685;SRR12167727;SRR12167860;SRR12167862;SRR12167867;SRR12167879;SRR12165815;SRR…	chr1	46075715	NA	NA	NA	["POLR2A"]	NA	NA	regular_and_hyper	+	ADAR	56134	0	1.149	A,R,D	ALU	intronic	8	14	0.636	22	15	30	0.667	45	17	9
chr1	45610046	A	G	No	NASP	intron_variant	NA	31	28	0.646	0.622	728	628	360	299	1088	927	0.211	0.202	0.7934	59	SRR12165859;SRR12166096;SRR12166108;SRR12166184;SRR12166185;SRR12166187;SRR12166190;SRR12166268;SRR12166435;SRR12166459;SRR12166464;SRR12166494;SRR12166510;SRR12166753;SRR12166759;SRR12166775;SRR12166823;SRR12167000;SRR12167141;SRR12167145;SRR12167207;SRR12167396;SRR12167397;SRR12167499;SRR12167511;SRR12167685;SRR12167727;SRR12167860;SRR12167862;SRR12167867;SRR12167879;SRR12165815;SRR12166237;SRR…	chr1	46075718	NA	NA	NA	["POLR2A"]	NA	NA	regular_and_hyper	+	ADAR	56137	0	0.592	A,R,D	ALU	intronic	18	5	0.217	23	34	11	0.244	45	20	4
chr1	45610047	A	G	No	NASP	intron_variant	NA	33	27	0.688	0.6	855	669	298	237	1153	906	0.177	0.159	0.5496	60	SRR12165859;SRR12166096;SRR12166108;SRR12166110;SRR12166184;SRR12166185;SRR12166187;SRR12166190;SRR12166268;SRR12166435;SRR12166459;SRR12166464;SRR12166494;SRR12166510;SRR12166753;SRR12166759;SRR12166775;SRR12166823;SRR12167000;SRR12167104;SRR12167141;SRR12167145;SRR12167207;SRR12167396;SRR12167397;SRR12167499;SRR12167511;SRR12167685;SRR12167727;SRR12167860;SRR12167862;SRR12167867;SRR12167879;SRR…	chr1	46075719	NA	NA	NA	["POLR2A"]	NA	NA	hyper	+	ADAR	56138	0	1.149	A,R,D	ALU	intronic	15	8	0.348	23	34	11	0.244	45	18	6
chr1	45610048	A	G	No	NASP	intron_variant	NA	28	26	0.583	0.578	827	691	176	196	1003	887	0.105	0.128	0.3355	54	SRR12165859;SRR12166096;SRR12166110;SRR12166184;SRR12166185;SRR12166187;SRR12166190;SRR12166268;SRR12166435;SRR12166464;SRR12166494;SRR12166510;SRR12166753;SRR12166759;SRR12166775;SRR12166823;SRR12167000;SRR12167141;SRR12167207;SRR12167396;SRR12167397;SRR12167499;SRR12167511;SRR12167685;SRR12167727;SRR12167860;SRR12167867;SRR12167879;SRR12165815;SRR12166237;SRR12166246;SRR12166264;SRR12166310;SRR…	chr1	46075720	NA	NA	NA	["POLR2A"]	NA	NA	hyper	+	ADAR	56139	1	0.863	A,R,D	ALU	intronic	17	6	0.261	23	37	8	0.178	45	0	0
chr1	45610052	A	G	No	NASP	intron_variant	NA	35	28	0.729	0.622	212	132	953	786	1165	918	0.594	0.531	0.452	63	SRR12165859;SRR12166096;SRR12166108;SRR12166110;SRR12166184;SRR12166185;SRR12166187;SRR12166190;SRR12166268;SRR12166290;SRR12166435;SRR12166459;SRR12166464;SRR12166494;SRR12166510;SRR12166753;SRR12166759;SRR12166775;SRR12166823;SRR12167000;SRR12167104;SRR12167141;SRR12167145;SRR12167207;SRR12167396;SRR12167397;SRR12167499;SRR12167511;SRR12167685;SRR12167727;SRR12167860;SRR12167862;SRR12167867;SRR…	chr1	46075724	NA	NA	NA	["POLR2A"]	NA	NA	regular_and_hyper	+	ADAR	56143	0	1.842	A,R,D	ALU	intronic	1	21	0.955	22	5	38	0.884	43	7	16
chr1	45610084	A	G	No	NASP	intron_variant	NA	28	24	0.583	0.533	738	598	180	169	918	767	0.115	0.12	0.8305	52	SRR12165859;SRR12166096;SRR12166108;SRR12166184;SRR12166185;SRR12166187;SRR12166190;SRR12166268;SRR12166435;SRR12166459;SRR12166494;SRR12166510;SRR12166753;SRR12166759;SRR12166775;SRR12166823;SRR12167000;SRR12167141;SRR12167145;SRR12167276;SRR12167393;SRR12167396;SRR12167397;SRR12167499;SRR12167511;SRR12167727;SRR12167860;SRR12167879;SRR12165815;SRR12166237;SRR12166246;SRR12166310;SRR12166321;SRR…	chr1	46075756	NA	NA	NA	["POLR2A"]	NA	NA	hyper	+	ADAR	56175	0	1.664	A,R	ALU	intronic	22	3	0.12	25	45	7	0.135	52	26	3
chr1	45610088	A	G	No	NASP	intron_variant	NA	32	28	0.667	0.622	720	668	308	242	1028	910	0.206	0.174	0.3667	60	SRR12165859;SRR12166096;SRR12166108;SRR12166110;SRR12166184;SRR12166185;SRR12166187;SRR12166268;SRR12166290;SRR12166435;SRR12166459;SRR12166494;SRR12166510;SRR12166753;SRR12166759;SRR12166775;SRR12166823;SRR12167000;SRR12167104;SRR12167141;SRR12167145;SRR12167276;SRR12167393;SRR12167396;SRR12167397;SRR12167499;SRR12167511;SRR12167685;SRR12167727;SRR12167860;SRR12167872;SRR12167879;SRR12165815;SRR…	chr1	46075760	NA	NA	NA	["POLR2A"]	NA	NA	regular_and_hyper	+	ADAR	56179	0	1.842	A,R	ALU	intronic	14	12	0.462	26	42	10	0.192	52	24	5
chr1	45610095	A	G	No	NASP	intron_variant	NA	29	28	0.604	0.622	780	735	185	222	965	957	0.117	0.146	0.2324	57	SRR12165859;SRR12166096;SRR12166108;SRR12166184;SRR12166185;SRR12166187;SRR12166190;SRR12166268;SRR12166290;SRR12166435;SRR12166459;SRR12166494;SRR12166510;SRR12166759;SRR12166823;SRR12167000;SRR12167141;SRR12167145;SRR12167393;SRR12167396;SRR12167397;SRR12167499;SRR12167511;SRR12167685;SRR12167727;SRR12167860;SRR12167867;SRR12167872;SRR12167879;SRR12165815;SRR12166237;SRR12166246;SRR12166264;SRR…	chr1	46075767	NA	NA	NA	["POLR2A"]	NA	NA	hyper	+	ADAR	56186	0	1.149	A,R,D	ALU	intronic	23	4	0.148	27	43	8	0.157	51	24	5
chr1	45610105	A	G	No	NASP	intron_variant	NA	30	26	0.625	0.578	591	514	371	335	962	849	0.245	0.236	0.8399	56	SRR12165859;SRR12166096;SRR12166108;SRR12166110;SRR12166184;SRR12166185;SRR12166187;SRR12166190;SRR12166268;SRR12166435;SRR12166459;SRR12166494;SRR12166510;SRR12166753;SRR12166759;SRR12166775;SRR12166823;SRR12167000;SRR12167104;SRR12167141;SRR12167145;SRR12167276;SRR12167393;SRR12167396;SRR12167397;SRR12167499;SRR12167511;SRR12167685;SRR12167727;SRR12167860;SRR12165815;SRR12166237;SRR12166246;SRR…	chr1	46075777	NA	NA	NA	["POLR2A"]	NA	NA	regular_and_hyper	+	ADAR	56196	0	1.379	A,R,D	ALU	intronic	15	10	0.4	25	37	21	0.362	58	21	14
chr1	45610108	A	G	No	NASP	intron_variant	NA	29	25	0.604	0.556	638	550	286	257	924	807	0.193	0.18	0.7081	54	SRR12165859;SRR12166096;SRR12166108;SRR12166110;SRR12166184;SRR12166185;SRR12166187;SRR12166190;SRR12166268;SRR12166435;SRR12166459;SRR12166494;SRR12166510;SRR12166753;SRR12166759;SRR12166775;SRR12166823;SRR12167000;SRR12167104;SRR12167141;SRR12167145;SRR12167393;SRR12167396;SRR12167397;SRR12167499;SRR12167511;SRR12167685;SRR12167727;SRR12167860;SRR12165815;SRR12166237;SRR12166246;SRR12166264;SRR…	chr1	46075780	NA	NA	NA	["POLR2A"]	NA	NA	regular_and_hyper	+	ADAR	56199	0	0.863	A,R	ALU	intronic	18	7	0.28	25	45	13	0.224	58	24	10
chr1	45610111	A	G	No	NASP	intron_variant	NA	29	20	0.604	0.444	701	499	188	136	889	635	0.129	0.096	0.191	49	SRR12165859;SRR12166096;SRR12166108;SRR12166110;SRR12166184;SRR12166185;SRR12166187;SRR12166190;SRR12166268;SRR12166435;SRR12166459;SRR12166494;SRR12166510;SRR12166753;SRR12166759;SRR12166775;SRR12166823;SRR12167000;SRR12167104;SRR12167141;SRR12167145;SRR12167393;SRR12167396;SRR12167397;SRR12167499;SRR12167511;SRR12167685;SRR12167727;SRR12167860;SRR12165815;SRR12166237;SRR12166246;SRR12166264;SRR…	chr1	46075783	NA	NA	NA	["POLR2A"]	NA	NA	regular_and_hyper	+	ADAR	56202	0	1.842	A,R	ALU	intronic	13	10	0.435	23	47	10	0.175	57	29	5
chr1	45610131	A	G	No	NASP	intron_variant	NA	29	26	0.604	0.578	391	382	485	441	876	823	0.326	0.316	0.8632	55	SRR12166096;SRR12166108;SRR12166110;SRR12166184;SRR12166185;SRR12166187;SRR12166190;SRR12166268;SRR12166435;SRR12166459;SRR12166464;SRR12166494;SRR12166510;SRR12166753;SRR12166759;SRR12166775;SRR12166823;SRR12167000;SRR12167104;SRR12167141;SRR12167145;SRR12167396;SRR12167397;SRR12167499;SRR12167511;SRR12167685;SRR12167860;SRR12167872;SRR12167875;SRR12165815;SRR12166237;SRR12166246;SRR12166264;SRR…	chr1	46075803	NA	NA	NA	["POLR2A"]	NA	NA	regular_and_hyper	+	ADAR	56222	0	1.379	A,R	ALU	intronic	0	0	0	0	17	29	0.63	46	13	16
chr1	45610133	A	G	No	NASP	intron_variant	NA	28	25	0.583	0.556	601	555	234	245	835	800	0.163	0.174	0.7377	53	SRR12166096;SRR12166108;SRR12166110;SRR12166184;SRR12166185;SRR12166187;SRR12166268;SRR12166435;SRR12166459;SRR12166464;SRR12166494;SRR12166510;SRR12166753;SRR12166759;SRR12166775;SRR12166823;SRR12167000;SRR12167104;SRR12167141;SRR12167145;SRR12167396;SRR12167397;SRR12167499;SRR12167511;SRR12167727;SRR12167860;SRR12167872;SRR12167875;SRR12165815;SRR12166237;SRR12166246;SRR12166264;SRR12166310;SRR…	chr1	46075805	NA	NA	NA	["POLR2A"]	NA	NA	regular_and_hyper	+	ADAR	56224	0	1.842	A,R,D	ALU	intronic	0	0	0	0	37	9	0.196	46	25	3
chr1	45610790	A	G	No	NASP	intron_variant	NA	30	21	0.625	0.467	425	286	451	319	876	605	0.321	0.244	0.1717	51	SRR12165859;SRR12166096;SRR12166108;SRR12166110;SRR12166184;SRR12166185;SRR12166187;SRR12166190;SRR12166268;SRR12166435;SRR12166459;SRR12166464;SRR12166510;SRR12166753;SRR12166759;SRR12166775;SRR12166823;SRR12167000;SRR12167104;SRR12167141;SRR12167145;SRR12167393;SRR12167396;SRR12167397;SRR12167499;SRR12167511;SRR12167685;SRR12167867;SRR12167869;SRR12167879;SRR12165815;SRR12166237;SRR12166246;SRR…	chr1	46076462	NA	NA	NA	["POLR2A"]	NA	NA	regular	+	ADAR	56881	0	1.842	A,R,D	ALU	intronic	17	20	0.541	37	25	11	0.306	36	10	20
chr1	45610795	A	G	No	NASP	intron_variant	NA	28	21	0.583	0.467	209	113	622	491	831	604	0.436	0.379	0.4969	49	SRR12165859;SRR12166096;SRR12166108;SRR12166110;SRR12166184;SRR12166185;SRR12166187;SRR12166190;SRR12166268;SRR12166435;SRR12166459;SRR12166510;SRR12166753;SRR12166759;SRR12166775;SRR12166823;SRR12167000;SRR12167104;SRR12167141;SRR12167145;SRR12167393;SRR12167396;SRR12167397;SRR12167499;SRR12167511;SRR12167685;SRR12167867;SRR12167879;SRR12165815;SRR12166237;SRR12166246;SRR12166264;SRR12166310;SRR…	chr1	46076467	NA	NA	NA	["POLR2A"]	NA	NA	regular	+	ADAR	56886	0	1.842	A,R,D	ALU	intronic	8	30	0.789	38	12	23	0.657	35	2	28
chr1	45610796	A	G	No	NASP	intron_variant	NA	28	21	0.583	0.467	311	194	516	405	827	599	0.364	0.315	0.485	49	SRR12165859;SRR12166096;SRR12166108;SRR12166110;SRR12166184;SRR12166185;SRR12166187;SRR12166190;SRR12166268;SRR12166435;SRR12166459;SRR12166510;SRR12166753;SRR12166759;SRR12166775;SRR12166823;SRR12167000;SRR12167104;SRR12167141;SRR12167145;SRR12167393;SRR12167396;SRR12167397;SRR12167499;SRR12167511;SRR12167685;SRR12167867;SRR12167879;SRR12165815;SRR12166237;SRR12166246;SRR12166264;SRR12166310;SRR…	chr1	46076468	NA	NA	NA	["POLR2A"]	NA	NA	regular	+	ADAR	56887	0	1.842	A,R,D	ALU	intronic	12	26	0.684	38	18	17	0.486	35	2	28
chr1	45610809	A	G	No	NASP	intron_variant	NA	29	21	0.604	0.467	212	116	676	493	888	609	0.459	0.378	0.33	50	SRR12165859;SRR12166096;SRR12166108;SRR12166110;SRR12166184;SRR12166185;SRR12166187;SRR12166190;SRR12166268;SRR12166435;SRR12166459;SRR12166510;SRR12166753;SRR12166759;SRR12166775;SRR12166823;SRR12167000;SRR12167104;SRR12167141;SRR12167145;SRR12167393;SRR12167396;SRR12167397;SRR12167499;SRR12167511;SRR12167685;SRR12167867;SRR12167869;SRR12167879;SRR12165815;SRR12166180;SRR12166237;SRR12166246;SRR…	chr1	46076481	NA	NA	NA	["POLR2A"]	NA	NA	regular_and_hyper	+	ADAR	56900	0	1.842	A,R,D	ALU	intronic	7	30	0.811	37	12	20	0.625	32	4	29
chr1	45610828	A	G	No	NASP	intron_variant	NA	28	18	0.583	0.4	524	330	335	217	859	547	0.225	0.16	0.1429	46	SRR12165859;SRR12166096;SRR12166108;SRR12166110;SRR12166184;SRR12166185;SRR12166187;SRR12166190;SRR12166268;SRR12166435;SRR12166459;SRR12166464;SRR12166494;SRR12166510;SRR12166753;SRR12166759;SRR12166775;SRR12166823;SRR12167000;SRR12167104;SRR12167141;SRR12167145;SRR12167397;SRR12167499;SRR12167511;SRR12167867;SRR12167869;SRR12167879;SRR12165815;SRR12166237;SRR12166246;SRR12166310;SRR12166321;SRR…	chr1	46076500	NA	NA	NA	["POLR2A"]	NA	NA	regular_and_hyper	+	ADAR	56919	0	1.842	A,R,D	ALU	intronic	19	16	0.457	35	21	10	0.323	31	18	13
chr1	45610845	A	G	No	NASP	intron_variant	NA	28	17	0.583	0.378	508	302	330	204	838	506	0.234	0.151	0.0577	45	SRR12165859;SRR12166096;SRR12166108;SRR12166110;SRR12166184;SRR12166185;SRR12166187;SRR12166190;SRR12166268;SRR12166435;SRR12166459;SRR12166464;SRR12166510;SRR12166753;SRR12166759;SRR12166775;SRR12166823;SRR12167000;SRR12167104;SRR12167141;SRR12167145;SRR12167397;SRR12167499;SRR12167511;SRR12167867;SRR12167869;SRR12167875;SRR12167879;SRR12165815;SRR12166237;SRR12166246;SRR12166310;SRR12166321;SRR…	chr1	46076517	NA	NA	NA	["POLR2A"]	NA	NA	hyper	+	ADAR	56936	0	1.95	A,R	ALU	intronic	18	14	0.438	32	14	16	0.533	30	16	12
chr1	45610857	A	G	No	NASP	intron_variant	NA	27	17	0.562	0.378	231	126	586	380	817	506	0.406	0.287	0.1246	44	SRR12165859;SRR12166096;SRR12166108;SRR12166110;SRR12166184;SRR12166185;SRR12166187;SRR12166190;SRR12166268;SRR12166435;SRR12166459;SRR12166464;SRR12166510;SRR12166753;SRR12166759;SRR12166775;SRR12166823;SRR12167000;SRR12167141;SRR12167145;SRR12167397;SRR12167499;SRR12167511;SRR12167867;SRR12167869;SRR12167875;SRR12167879;SRR12165815;SRR12166237;SRR12166310;SRR12166321;SRR12166331;SRR12166659;SRR…	chr1	46076529	NA	NA	NA	["POLR2A"]	NA	NA	regular_and_hyper	+	ADAR	56948	0	1.842	A,R,D	ALU	intronic	4	28	0.875	32	12	19	0.613	31	10	17
chr1	45610861	A	G	No	NASP	intron_variant	NA	26	17	0.542	0.378	127	72	663	434	790	506	0.454	0.325	0.1449	43	SRR12165859;SRR12166096;SRR12166108;SRR12166110;SRR12166184;SRR12166185;SRR12166187;SRR12166190;SRR12166268;SRR12166435;SRR12166464;SRR12166510;SRR12166753;SRR12166759;SRR12166775;SRR12166823;SRR12167000;SRR12167141;SRR12167145;SRR12167397;SRR12167499;SRR12167511;SRR12167867;SRR12167869;SRR12167875;SRR12167879;SRR12166237;SRR12166310;SRR12166321;SRR12166331;SRR12166659;SRR12166747;SRR12166748;SRR…	chr1	46076533	NA	NA	NA	["POLR2A"]	NA	NA	regular_and_hyper	+	ADAR	56952	0	1.95	A,R,D	ALU	intronic	4	26	0.867	30	4	29	0.879	33	5	23
chr1	45610871	A	G	No	NASP	intron_variant	NA	25	18	0.521	0.4	533	347	248	182	781	529	0.167	0.14	0.4868	43	SRR12165859;SRR12166096;SRR12166108;SRR12166110;SRR12166184;SRR12166185;SRR12166187;SRR12166190;SRR12166268;SRR12166435;SRR12166459;SRR12166464;SRR12166510;SRR12166753;SRR12166759;SRR12166775;SRR12166823;SRR12167000;SRR12167141;SRR12167396;SRR12167397;SRR12167499;SRR12167511;SRR12167869;SRR12167875;SRR12165815;SRR12166237;SRR12166310;SRR12166321;SRR12166331;SRR12166659;SRR12166747;SRR12166748;SRR…	chr1	46076543	NA	NA	NA	["POLR2A"]	NA	NA	regular_and_hyper	+	ADAR	56962	0	1.379	A,R,D	ALU	intronic	18	15	0.455	33	25	8	0.242	33	21	6
chr1	45610961	A	G	No	NASP	intron_variant	NA	27	22	0.562	0.489	519	388	262	240	781	628	0.188	0.187	0.9802	49	SRR12165859;SRR12166108;SRR12166110;SRR12166184;SRR12166185;SRR12166187;SRR12166190;SRR12166268;SRR12166290;SRR12166435;SRR12166464;SRR12166510;SRR12166573;SRR12166753;SRR12166759;SRR12166823;SRR12167000;SRR12167141;SRR12167145;SRR12167207;SRR12167396;SRR12167397;SRR12167499;SRR12167511;SRR12167869;SRR12167875;SRR12167879;SRR12165815;SRR12166237;SRR12166246;SRR12166310;SRR12166321;SRR12166331;SRR…	chr1	46076633	NA	NA	NA	["POLR2A"]	NA	NA	regular	+	ADAR	57052	0	1.557	A,R,D	ALU	intronic	17	16	0.485	33	0	0	0	0	18	5
chr1	45610970	A	G	No	NASP	intron_variant	NA	32	23	0.667	0.511	79	61	837	612	916	673	0.608	0.462	0.1209	55	SRR12165859;SRR12166096;SRR12166108;SRR12166110;SRR12166184;SRR12166185;SRR12166187;SRR12166190;SRR12166268;SRR12166290;SRR12166435;SRR12166459;SRR12166464;SRR12166510;SRR12166573;SRR12166753;SRR12166759;SRR12166823;SRR12167000;SRR12167141;SRR12167145;SRR12167207;SRR12167396;SRR12167397;SRR12167499;SRR12167511;SRR12167685;SRR12167862;SRR12167869;SRR12167872;SRR12167875;SRR12167879;SRR12165815;SRR…	chr1	46076642	NA	NA	NA	["POLR2A"]	NA	NA	regular	+	ADAR	57061	0	1.664	A,R,D	ALU	intronic	1	32	0.97	33	1	19	0.95	20	1	23
chr1	46220469	A	G	No	LURAP1	3_prime_UTR_variant	NA	21	24	0.438	0.533	523	526	107	123	630	649	0.076	0.105	0.1728	45	SRR12165859;SRR12166096;SRR12166444;SRR12166573;SRR12166753;SRR12166759;SRR12166775;SRR12166823;SRR12167000;SRR12167141;SRR12167207;SRR12167276;SRR12167393;SRR12167396;SRR12167397;SRR12167499;SRR12167511;SRR12167869;SRR12167872;SRR12167875;SRR12167879;SRR12165815;SRR12166310;SRR12166321;SRR12166331;SRR12166346;SRR12166659;SRR12166747;SRR12166783;SRR12166832;SRR12166971;SRR12166978;SRR12167002;SRR…	chr1	46686141	NA	NA	NA	["EBF1"]	NA	NA	regular	+	ADAR	4200	0	1.842	A,R	ALU	UTR3	38	8	0.174	46	35	4	0.103	39	0	0
chr1	46221570	A	G	No	POMGNT1	2kb_upstream_variant	NA	29	19	0.604	0.422	785	417	177	97	962	514	0.113	0.079	0.1206	48	SRR12165859;SRR12166096;SRR12166108;SRR12166185;SRR12166221;SRR12166268;SRR12166290;SRR12166435;SRR12166464;SRR12166494;SRR12166510;SRR12166573;SRR12166753;SRR12166823;SRR12167000;SRR12167104;SRR12167141;SRR12167145;SRR12167276;SRR12167307;SRR12167396;SRR12167397;SRR12167499;SRR12167685;SRR12167727;SRR12167867;SRR12167869;SRR12167872;SRR12167875;SRR12165815;SRR12166310;SRR12166321;SRR12166331;SRR…	chr1	46687242	NA	NA	NA	NA	promoter_flanking_region	ENSR00000356351	regular	+	ADAR	5301	0	1.664	A,R	ALU	downstream	34	6	0.15	40	29	4	0.121	33	27	4
chr1	46221578	A	G	No	POMGNT1	2kb_upstream_variant	NA	32	19	0.667	0.422	768	376	238	123	1006	499	0.156	0.102	0.0502	51	SRR12165859;SRR12166096;SRR12166108;SRR12166185;SRR12166268;SRR12166290;SRR12166435;SRR12166444;SRR12166464;SRR12166494;SRR12166510;SRR12166573;SRR12166753;SRR12166759;SRR12166775;SRR12167000;SRR12167104;SRR12167141;SRR12167145;SRR12167207;SRR12167276;SRR12167307;SRR12167393;SRR12167397;SRR12167499;SRR12167685;SRR12167727;SRR12167860;SRR12167862;SRR12167867;SRR12167869;SRR12167875;SRR12166310;SRR…	chr1	46687250	NA	NA	NA	NA	promoter_flanking_region	ENSR00000356351	regular	+	ADAR	5309	0	1.557	A,R	ALU	downstream	34	7	0.171	41	28	5	0.152	33	19	10
chr1	46221586	A	G	No	POMGNT1	2kb_upstream_variant	NA	33	16	0.688	0.356	718	306	322	121	1040	427	0.212	0.099	0.0006	49	SRR12165859;SRR12166096;SRR12166108;SRR12166185;SRR12166268;SRR12166290;SRR12166435;SRR12166459;SRR12166494;SRR12166573;SRR12166753;SRR12166759;SRR12166775;SRR12166823;SRR12167000;SRR12167104;SRR12167141;SRR12167145;SRR12167207;SRR12167276;SRR12167307;SRR12167393;SRR12167396;SRR12167397;SRR12167499;SRR12167511;SRR12167685;SRR12167727;SRR12167860;SRR12167867;SRR12167869;SRR12167872;SRR12167875;SRR…	chr1	46687258	NA	NA	NA	NA	promoter_flanking_region	ENSR00000356351	regular_and_hyper	+	ADAR	5317	0	1.842	A,R	ALU	downstream	26	15	0.366	41	31	8	0.205	39	24	8
chr1	46221587	A	G	No	POMGNT1	2kb_upstream_variant	NA	30	11	0.625	0.244	757	233	194	55	951	288	0.125	0.049	0.0007	41	SRR12165859;SRR12166096;SRR12166185;SRR12166268;SRR12166290;SRR12166435;SRR12166444;SRR12166459;SRR12166494;SRR12166573;SRR12166753;SRR12166759;SRR12166775;SRR12167000;SRR12167104;SRR12167141;SRR12167145;SRR12167276;SRR12167307;SRR12167396;SRR12167397;SRR12167499;SRR12167511;SRR12167685;SRR12167727;SRR12167860;SRR12167867;SRR12167869;SRR12167872;SRR12167875;SRR12166310;SRR12166331;SRR12166747;SRR…	chr1	46687259	NA	NA	NA	NA	promoter_flanking_region	ENSR00000356351	regular_and_hyper	+	ADAR	5318	0	1.842	A,R	ALU	downstream	36	6	0.143	42	21	18	0.462	39	0	0
chr1	46225987	A	G	No	NA	NA	NA	29	19	0.604	0.422	306	209	452	318	758	527	0.361	0.256	0.102	48	SRR12165859;SRR12166108;SRR12166185;SRR12166187;SRR12166221;SRR12166268;SRR12166290;SRR12166464;SRR12166510;SRR12166573;SRR12166753;SRR12166759;SRR12166775;SRR12166823;SRR12167000;SRR12167141;SRR12167207;SRR12167276;SRR12167396;SRR12167397;SRR12167499;SRR12167511;SRR12167685;SRR12167727;SRR12167860;SRR12167867;SRR12167869;SRR12167875;SRR12167879;SRR12165815;SRR12166237;SRR12166246;SRR12166310;SRR…	chr1	46691659	NA	NA	NA	NA	NA	NA	regular_and_hyper	+	ADAR	9718	0	1.842	A,R	REP	intergenic	11	16	0.593	27	0	0	0	0	11	11
chr1	46226001	A	G	No	NA	NA	NA	26	20	0.542	0.444	486	365	213	172	699	537	0.163	0.14	0.5195	46	SRR12165859;SRR12166108;SRR12166221;SRR12166268;SRR12166290;SRR12166464;SRR12166510;SRR12166573;SRR12166753;SRR12166759;SRR12166775;SRR12166823;SRR12167000;SRR12167141;SRR12167207;SRR12167276;SRR12167307;SRR12167396;SRR12167397;SRR12167499;SRR12167511;SRR12167685;SRR12167727;SRR12167867;SRR12167869;SRR12167879;SRR12165815;SRR12166237;SRR12166246;SRR12166310;SRR12166331;SRR12166346;SRR12166748;SRR…	chr1	46691673	NA	NA	NA	NA	CTCF_binding_site	ENSR00000356352	regular_and_hyper	+	ADAR	9732	0	1.842	A,R	REP	intergenic	18	7	0.28	25	0	0	0	0	17	3
chr1	46227057	A	G	No	NA	NA	NA	26	12	0.542	0.267	352	147	331	176	683	323	0.258	0.145	0.0337	38	SRR12165859;SRR12166096;SRR12166108;SRR12166110;SRR12166185;SRR12166187;SRR12166268;SRR12166290;SRR12166464;SRR12166494;SRR12166573;SRR12166753;SRR12166759;SRR12166775;SRR12166823;SRR12167000;SRR12167145;SRR12167207;SRR12167276;SRR12167396;SRR12167397;SRR12167499;SRR12167511;SRR12167685;SRR12167860;SRR12167875;SRR12165815;SRR12166237;SRR12166310;SRR12166331;SRR12166659;SRR12167206;SRR12167247;SRR…	chr1	46692729	NA	NA	NA	NA	NA	NA	regular_and_hyper	+	ADAR	10788	0	1.149	A,R	ALU	intergenic	15	5	0.25	20	16	19	0.543	35	12	15
chr1	46227196	A	G	No	NA	NA	NA	27	22	0.562	0.489	204	147	539	399	743	546	0.409	0.358	0.5112	49	SRR12165859;SRR12166096;SRR12166185;SRR12166187;SRR12166268;SRR12166290;SRR12166464;SRR12166494;SRR12166510;SRR12166573;SRR12166753;SRR12166759;SRR12166775;SRR12166823;SRR12167000;SRR12167104;SRR12167145;SRR12167207;SRR12167276;SRR12167396;SRR12167397;SRR12167499;SRR12167511;SRR12167727;SRR12167860;SRR12167867;SRR12167875;SRR12165815;SRR12166237;SRR12166310;SRR12166321;SRR12166331;SRR12166346;SRR…	chr1	46692868	NA	NA	NA	NA	NA	NA	regular	+	ADAR	10927	0	1.842	A,R	ALU	intergenic	10	11	0.524	21	4	32	0.889	36	0	0
chr1	46227206	A	G	No	NA	NA	NA	24	20	0.5	0.444	451	346	188	150	639	496	0.147	0.134	0.7099	44	SRR12165859;SRR12166096;SRR12166185;SRR12166187;SRR12166268;SRR12166290;SRR12166464;SRR12166494;SRR12166510;SRR12166573;SRR12166753;SRR12166775;SRR12166823;SRR12167000;SRR12167145;SRR12167207;SRR12167276;SRR12167396;SRR12167397;SRR12167499;SRR12167511;SRR12167727;SRR12167867;SRR12167875;SRR12165815;SRR12166310;SRR12166321;SRR12166331;SRR12166346;SRR12166659;SRR12166747;SRR12166748;SRR12166978;SRR…	chr1	46692878	NA	NA	NA	NA	NA	NA	regular	+	ADAR	10937	0	1.95	A,R	ALU	intergenic	12	10	0.455	22	25	9	0.265	34	0	0
chr1	52823198	A	G	No	ZYG11B	3_prime_UTR_variant	NA	48	45	1	1	1112	1349	2791	3539	3903	4888	0.717	0.721	0.7618	93	SRR12165859;SRR12166096;SRR12166108;SRR12166110;SRR12166184;SRR12166185;SRR12166187;SRR12166190;SRR12166192;SRR12166221;SRR12166268;SRR12166290;SRR12166355;SRR12166387;SRR12166405;SRR12166435;SRR12166444;SRR12166459;SRR12166464;SRR12166494;SRR12166510;SRR12166573;SRR12166753;SRR12166759;SRR12166775;SRR12166823;SRR12167000;SRR12167104;SRR12167141;SRR12167145;SRR12167207;SRR12167276;SRR12167307;SRR…	chr1	53288870	NA	NA	NA	NA	NA	NA	regular_and_hyper	+	ADAR	771	0	1.842	A,R,D	REP	UTR3	35	85	0.708	120	27	41	0.603	68	23	47
chr1	52823222	A	G	No	ZYG11B	3_prime_UTR_variant	NA	48	45	1	1	2210	2665	1559	2065	3769	4730	0.418	0.437	0.2473	93	SRR12165859;SRR12166096;SRR12166108;SRR12166110;SRR12166184;SRR12166185;SRR12166187;SRR12166190;SRR12166192;SRR12166221;SRR12166268;SRR12166290;SRR12166355;SRR12166387;SRR12166405;SRR12166435;SRR12166444;SRR12166459;SRR12166464;SRR12166494;SRR12166510;SRR12166573;SRR12166753;SRR12166759;SRR12166775;SRR12166823;SRR12167000;SRR12167104;SRR12167141;SRR12167145;SRR12167207;SRR12167276;SRR12167307;SRR…	chr1	53288894	NA	NA	NA	NA	NA	NA	regular_and_hyper	+	ADAR	795	0	1.842	A,R,D	REP	UTR3	84	33	0.282	117	51	20	0.282	71	47	19
chr1	52823225	A	G	No	ZYG11B	3_prime_UTR_variant	NA	48	45	1	1	1135	1312	2671	3454	3806	4766	0.705	0.725	0.0837	93	SRR12165859;SRR12166096;SRR12166108;SRR12166110;SRR12166184;SRR12166185;SRR12166187;SRR12166190;SRR12166192;SRR12166221;SRR12166268;SRR12166290;SRR12166355;SRR12166387;SRR12166405;SRR12166435;SRR12166444;SRR12166459;SRR12166464;SRR12166494;SRR12166510;SRR12166573;SRR12166753;SRR12166759;SRR12166775;SRR12166823;SRR12167000;SRR12167104;SRR12167141;SRR12167145;SRR12167207;SRR12167276;SRR12167307;SRR…	chr1	53288897	NA	NA	NA	NA	NA	NA	regular_and_hyper	+	ADAR	798	0	1.449	A,R,D	REP	UTR3	41	75	0.647	116	29	43	0.597	72	35	35
chr1	52823252	A	G	No	ZYG11B	3_prime_UTR_variant	NA	48	45	1	1	1197	1464	2642	3223	3839	4687	0.686	0.688	0.8731	93	SRR12165859;SRR12166096;SRR12166108;SRR12166110;SRR12166184;SRR12166185;SRR12166187;SRR12166190;SRR12166192;SRR12166221;SRR12166268;SRR12166290;SRR12166355;SRR12166387;SRR12166405;SRR12166435;SRR12166444;SRR12166459;SRR12166464;SRR12166494;SRR12166510;SRR12166573;SRR12166753;SRR12166759;SRR12166775;SRR12166823;SRR12167000;SRR12167104;SRR12167141;SRR12167145;SRR12167207;SRR12167276;SRR12167307;SRR…	chr1	53288924	NA	NA	NA	NA	NA	NA	regular_and_hyper	+	ADAR	825	0	1.842	A,R,D	REP	UTR3	37	78	0.678	115	29	52	0.642	81	29	37
chr1	52823875	A	G	No	ZYG11B	3_prime_UTR_variant	NA	47	44	0.979	0.978	1677	2109	1146	1432	2823	3541	0.394	0.39	0.8371	91	SRR12165859;SRR12166096;SRR12166108;SRR12166110;SRR12166184;SRR12166185;SRR12166187;SRR12166190;SRR12166192;SRR12166221;SRR12166268;SRR12166290;SRR12166355;SRR12166387;SRR12166405;SRR12166435;SRR12166444;SRR12166459;SRR12166464;SRR12166494;SRR12166510;SRR12166573;SRR12166753;SRR12166759;SRR12166775;SRR12166823;SRR12167000;SRR12167104;SRR12167141;SRR12167145;SRR12167207;SRR12167276;SRR12167315;SRR…	chr1	53289547	NA	NA	NA	NA	NA	NA	regular	+	ADAR	1448	0	1.842	A,R,D	ALU	UTR3	63	35	0.357	98	36	21	0.368	57	28	30
chr1	52824014	A	G	No	ZYG11B	3_prime_UTR_variant	NA	44	45	0.917	1	1131	1547	1343	1786	2474	3333	0.503	0.532	0.3071	89	SRR12165859;SRR12166096;SRR12166108;SRR12166110;SRR12166184;SRR12166187;SRR12166190;SRR12166192;SRR12166221;SRR12166268;SRR12166290;SRR12166355;SRR12166435;SRR12166444;SRR12166459;SRR12166464;SRR12166494;SRR12166510;SRR12166573;SRR12166753;SRR12166759;SRR12166775;SRR12166823;SRR12167000;SRR12167104;SRR12167141;SRR12167145;SRR12167207;SRR12167276;SRR12167307;SRR12167393;SRR12167396;SRR12167397;SRR…	chr1	53289686	NA	NA	NA	NA	NA	NA	regular_and_hyper	+	ADAR	1587	0	1.95	A,R,D	ALU	UTR3	47	45	0.489	92	26	32	0.552	58	22	39
chr1	52824016	A	G	No	ZYG11B	3_prime_UTR_variant	NA	44	45	0.917	1	1837	2502	655	853	2492	3355	0.248	0.25	0.9088	89	SRR12165859;SRR12166096;SRR12166108;SRR12166110;SRR12166184;SRR12166187;SRR12166190;SRR12166192;SRR12166221;SRR12166268;SRR12166290;SRR12166355;SRR12166435;SRR12166444;SRR12166459;SRR12166464;SRR12166494;SRR12166510;SRR12166573;SRR12166753;SRR12166759;SRR12166775;SRR12166823;SRR12167000;SRR12167104;SRR12167141;SRR12167145;SRR12167207;SRR12167276;SRR12167307;SRR12167393;SRR12167396;SRR12167397;SRR…	chr1	53289688	NA	NA	NA	NA	NA	NA	regular_and_hyper	+	ADAR	1589	0	1.842	A,R,D	ALU	UTR3	72	22	0.234	94	41	17	0.293	58	47	14
chr1	52824087	A	G	No	ZYG11B	3_prime_UTR_variant	NA	43	45	0.896	1	1442	1837	640	917	2082	2754	0.28	0.323	0.0881	88	SRR12165859;SRR12166096;SRR12166108;SRR12166110;SRR12166184;SRR12166187;SRR12166190;SRR12166192;SRR12166221;SRR12166268;SRR12166290;SRR12166355;SRR12166435;SRR12166444;SRR12166459;SRR12166464;SRR12166494;SRR12166510;SRR12166573;SRR12166753;SRR12166759;SRR12166775;SRR12166823;SRR12167000;SRR12167104;SRR12167141;SRR12167145;SRR12167207;SRR12167276;SRR12167307;SRR12167393;SRR12167396;SRR12167397;SRR…	chr1	53289759	NA	NA	NA	NA	NA	NA	regular	+	ADAR	1660	0	1.842	A,R,D	ALU	UTR3	44	17	0.279	61	30	19	0.388	49	30	22
chr1	52824180	A	G	No	ZYG11B	3_prime_UTR_variant	NA	34	35	0.708	0.778	529	546	620	776	1149	1322	0.378	0.455	0.1572	69	SRR12165859;SRR12166096;SRR12166108;SRR12166110;SRR12166185;SRR12166187;SRR12166190;SRR12166221;SRR12166268;SRR12166290;SRR12166464;SRR12166510;SRR12166573;SRR12166753;SRR12166759;SRR12166775;SRR12166823;SRR12167000;SRR12167141;SRR12167145;SRR12167207;SRR12167276;SRR12167393;SRR12167396;SRR12167397;SRR12167499;SRR12167511;SRR12167685;SRR12167860;SRR12167862;SRR12167867;SRR12167872;SRR12167875;SRR…	chr1	53289852	NA	NA	NA	NA	NA	NA	regular	+	ADAR	1753	0	1.449	A,R,D	ALU	UTR3	18	31	0.633	49	18	18	0.5	36	10	22
chr1	52824188	A	G	No	ZYG11B	3_prime_UTR_variant	NA	35	35	0.729	0.778	903	989	295	374	1198	1363	0.176	0.208	0.2551	70	SRR12165859;SRR12166096;SRR12166108;SRR12166110;SRR12166185;SRR12166187;SRR12166190;SRR12166221;SRR12166268;SRR12166290;SRR12166387;SRR12166464;SRR12166510;SRR12166573;SRR12166753;SRR12166759;SRR12166775;SRR12166823;SRR12167000;SRR12167104;SRR12167141;SRR12167145;SRR12167207;SRR12167276;SRR12167393;SRR12167396;SRR12167397;SRR12167499;SRR12167860;SRR12167862;SRR12167867;SRR12167869;SRR12167872;SRR…	chr1	53289860	NA	NA	NA	NA	NA	NA	regular	+	ADAR	1761	0	1.449	A,R	ALU	UTR3	35	14	0.286	49	31	5	0.139	36	19	11
chr1	52824201	A	G	No	ZYG11B	3_prime_UTR_variant	NA	38	38	0.792	0.844	1107	1183	355	354	1462	1537	0.196	0.189	0.7878	76	SRR12165859;SRR12166096;SRR12166108;SRR12166110;SRR12166184;SRR12166185;SRR12166187;SRR12166190;SRR12166221;SRR12166268;SRR12166290;SRR12166387;SRR12166464;SRR12166510;SRR12166573;SRR12166753;SRR12166759;SRR12166775;SRR12166823;SRR12167000;SRR12167104;SRR12167141;SRR12167145;SRR12167207;SRR12167276;SRR12167396;SRR12167397;SRR12167499;SRR12167511;SRR12167685;SRR12167727;SRR12167860;SRR12167862;SRR…	chr1	53289873	NA	NA	NA	NA	NA	NA	regular	+	ADAR	1774	0	1.842	A,R,D	ALU	UTR3	50	8	0.138	58	21	13	0.382	34	21	6
chr1	52824220	A	G	No	ZYG11B	3_prime_UTR_variant	NA	42	42	0.875	0.933	1161	1401	567	643	1728	2044	0.291	0.286	0.87	84	SRR12165859;SRR12166096;SRR12166108;SRR12166110;SRR12166184;SRR12166185;SRR12166187;SRR12166190;SRR12166221;SRR12166268;SRR12166290;SRR12166355;SRR12166387;SRR12166444;SRR12166464;SRR12166494;SRR12166510;SRR12166573;SRR12166753;SRR12166759;SRR12166775;SRR12166823;SRR12167000;SRR12167104;SRR12167141;SRR12167145;SRR12167207;SRR12167276;SRR12167393;SRR12167396;SRR12167397;SRR12167499;SRR12167511;SRR…	chr1	53289892	NA	NA	NA	NA	NA	NA	regular	+	ADAR	1793	0	1.449	A,R,D	ALU	UTR3	47	19	0.288	66	16	21	0.568	37	22	6
chr1	52824268	A	G	No	ZYG11B	3_prime_UTR_variant	NA	47	45	0.979	1	1999	2410	823	1033	2822	3443	0.289	0.299	0.4886	92	SRR12165859;SRR12166108;SRR12166110;SRR12166184;SRR12166185;SRR12166187;SRR12166190;SRR12166192;SRR12166221;SRR12166268;SRR12166290;SRR12166355;SRR12166387;SRR12166405;SRR12166435;SRR12166444;SRR12166459;SRR12166464;SRR12166494;SRR12166510;SRR12166573;SRR12166753;SRR12166759;SRR12166775;SRR12166823;SRR12167000;SRR12167104;SRR12167141;SRR12167145;SRR12167207;SRR12167276;SRR12167307;SRR12167315;SRR…	chr1	53289940	NA	NA	NA	NA	NA	NA	regular	+	ADAR	1841	0	1.664	A,R,D	ALU	UTR3	83	30	0.265	113	0	0	0	0	33	11
chr1	52824518	A	G	No	ZYG11B	3_prime_UTR_variant	NA	44	44	0.917	0.978	1469	2027	596	844	2065	2871	0.254	0.288	0.1079	88	SRR12165859;SRR12166096;SRR12166108;SRR12166110;SRR12166184;SRR12166185;SRR12166187;SRR12166190;SRR12166192;SRR12166221;SRR12166268;SRR12166290;SRR12166355;SRR12166435;SRR12166444;SRR12166459;SRR12166464;SRR12166494;SRR12166510;SRR12166573;SRR12166753;SRR12166759;SRR12166775;SRR12166823;SRR12167000;SRR12167104;SRR12167141;SRR12167145;SRR12167207;SRR12167276;SRR12167307;SRR12167393;SRR12167396;SRR…	chr1	53290190	NA	NA	NA	NA	NA	NA	regular	+	ADAR	2091	0	1.842	A,R,D	ALU	UTR3	62	29	0.319	91	23	3	0.115	26	26	8
chr1	52824545	A	G	No	ZYG11B	3_prime_UTR_variant	NA	20	25	0.417	0.556	849	1271	128	214	977	1485	0.058	0.082	0.1218	45	SRR12166110;SRR12166268;SRR12166355;SRR12166435;SRR12166444;SRR12166459;SRR12166464;SRR12166510;SRR12166573;SRR12166753;SRR12166759;SRR12167000;SRR12167104;SRR12167145;SRR12167396;SRR12167397;SRR12167499;SRR12167685;SRR12167867;SRR12167872;SRR12165792;SRR12165815;SRR12166264;SRR12166321;SRR12166346;SRR12166740;SRR12166747;SRR12166748;SRR12166783;SRR12166832;SRR12166834;SRR12166904;SRR12166924;SRR…	chr1	53290217	NA	NA	NA	NA	NA	NA	regular	+	ADAR	2118	0	1.379	A,R	ALU	UTR3	0	0	0	0	0	0	0	0	0	0
chr1	52824594	A	G	No	ZYG11B	3_prime_UTR_variant	NA	25	37	0.521	0.822	869	1460	211	376	1080	1836	0.105	0.17	0.0048	62	SRR12165859;SRR12166187;SRR12166190;SRR12166221;SRR12166290;SRR12166435;SRR12166464;SRR12166510;SRR12166573;SRR12166759;SRR12166775;SRR12166823;SRR12167000;SRR12167207;SRR12167396;SRR12167397;SRR12167499;SRR12167511;SRR12167685;SRR12167862;SRR12167867;SRR12167869;SRR12167872;SRR12167875;SRR12167879;SRR12165815;SRR12166237;SRR12166246;SRR12166264;SRR12166310;SRR12166321;SRR12166331;SRR12166346;SRR…	chr1	53290266	NA	NA	NA	NA	NA	NA	regular	+	ADAR	2167	0	1.95	A,R,D	ALU	UTR3	70	11	0.136	81	0	0	0	0	0	0
[truncated: 29,731 more rows]
[truncated: 378 more columns]
