# Supplementary material for: RNA editing regulates glutamatergic synapses in the frontal cortex of a molecular subtype of Amyotrophic Lateral Sclerosis
Source: Mol Med. 2024 Jul 12;30:101. doi: 10.1186/s10020-024-00863-2 (PMC11241978; doi:10.1186/s10020-024-00863-2)
Supplement: Supplementary file 6 — Additional file 6. Gene expression analysis (GSE153960 analysis). The file provides gene expression analysis data (differential analysis and normalized counts). [file 10020_2024_863_MOESM6_ESM.xlsx]

## Sheet: DE_gene_results
baseMean	log2FoldChange	lfcSE	stat	pvalue	padj	ensembl	entrez	hgnc_symbol	gene_names
805.31	-4.13384	0.451044	-9.16503	4.95315e-20	1.84389e-16	ENSG00000225972		MTND1P23	MTND1P23
3.50069	-3.06625	0.838286	-3.65776	0.00025443	0.000838079	ENSG00000118113	4317	MMP8	MMP8
1.00848	-2.85902	1.82899	-1.56317	0.118013	0.190027	ENSG00000126890	30848	CTAG2	CTAG2
6.15567	-2.81627	0.522833	-5.38655	7.18235e-08	4.78875e-07	ENSG00000211895		IGHA1	IGHA1
1.77476	-2.49037	0.609408	-4.08655	4.37842e-05	0.000168758	ENSG00000240457		RN7SL472P	RN7SL472P
13.5661	-2.47638	0.441925	-5.60362	2.09919e-08	1.54645e-07	ENSG00000234638			AC053503.4
69.1788	-2.47404	0.398108	-6.21448	5.14936e-10	5.33266e-09	ENSG00000263065			AF001548.1
2.10083	-2.45523	0.503025	-4.88093	1.05587e-06	5.59446e-06	ENSG00000148346	3934	LCN2	LCN2
61.0656	-2.3988	0.385475	-6.22296	4.87868e-10	5.08031e-09	ENSG00000175084	1674	DES	DES
54.4597	-2.39231	0.291122	-8.21755	2.077e-16	3.54842e-14	ENSG00000276700	124908527	RNA5-8SN4	RNA5-8S4
1.55911	-2.33959	0.589362	-3.9697	7.19643e-05	0.000265295	ENSG00000280429			AF001548.3
1.16693	-2.3306	0.580669	-4.01365	5.97873e-05	0.000223882	ENSG00000291275
2.00274	-2.31464	0.909403	-2.54523	0.0109205	0.0244849	ENSG00000232111			AC073488.1
247.617	-2.30701	0.371097	-6.21673	5.07623e-10	5.26659e-09	ENSG00000278791			MIR6723
13.6744	-2.28756	0.471321	-4.85351	1.21293e-06	6.36027e-06	ENSG00000115590	7850	IL1R2	IL1R2
1.33196	-2.26665	0.722835	-3.13578	0.001714	0.00468137	ENSG00000273804			AC138932.4
1.3666	-2.24395	0.582858	-3.84991	0.000118161	0.000416408	ENSG00000225028			AC096541.1
0.595981	-2.22021	0.828039	-2.68129	0.00733382	0.0171981	ENSG00000277920			AC138969.4
1.81478	-2.20002	1.14441	-1.9224	0.054555	0.0989552	ENSG00000282222			AC073488.4
0.853814	-2.15925	0.667315	-3.23573	0.00121333	0.00343126	ENSG00000287008
1.1623	-2.13217	0.786293	-2.71167	0.00669444	0.0158428	ENSG00000251823		RNA5SP162	RNA5SP162
1.55677	-2.11297	0.653225	-3.23468	0.00121781	0.00344259	ENSG00000211890		IGHA2	IGHA2
2.62653	-2.0888	0.85461	-2.44415	0.0145194	0.0314672	ENSG00000281955			AC073488.3
2.81482	-2.06605	0.508009	-4.06696	4.763e-05	0.000182224	ENSG00000253755		IGHGP	IGHGP
0.47551	-2.06537	1.1214	-1.84178	0.0655072	0.115558	ENSG00000211938		IGHV3-7	IGHV3-7
0.988044	-2.03999	0.855992	-2.3832	0.0171631	0.0364472	ENSG00000181433	55511	SAGE1	SAGE1
1.29215	-2.01928	0.544502	-3.70849	0.000208497	0.000698832	ENSG00000227568		SNX18P26	SNX18P26
1.21663	-2.0178	0.501637	-4.02243	5.76007e-05	0.00021654	ENSG00000215644	2642	GCGR	GCGR
1.282	-2.01004	0.468077	-4.29425	1.75281e-05	7.31122e-05	ENSG00000225532			AL731684.1
1.23113	-1.99857	0.849012	-2.354	0.0185728	0.0389941	ENSG00000255451			AC010768.4
1.52995	-1.99386	0.397411	-5.01713	5.245e-07	2.94783e-06	ENSG00000259910			AC120498.1
0.642613	-1.98362	0.461965	-4.29387	1.75582e-05	7.32133e-05	ENSG00000162460	388595	TMEM82	TMEM82
8.63216	-1.97149	0.28755	-6.85616	7.0737e-12	1.21719e-10	ENSG00000278233	124908527	RNA5-8SN2	RNA5-8SN3
8.41949	-1.96772	0.280182	-7.02301	2.17133e-12	4.39423e-11	ENSG00000279821			AC145098.2
1.7687	-1.9668	0.886817	-2.21782	0.0265669	0.0532427	ENSG00000282697			AC073488.11
3.87687	-1.95147	0.391402	-4.98584	6.16928e-07	3.41702e-06	ENSG00000229821			AC103925.1
8.76278	-1.94873	0.396387	-4.91623	8.82284e-07	4.745e-06	ENSG00000211592		IGKC	IGKC
0.70788	-1.94755	0.429006	-4.53967	5.63429e-06	2.59262e-05	ENSG00000289010
1.03084	-1.93508	0.486496	-3.97759	6.96174e-05	0.00025754	ENSG00000163554	6708	SPTA1	SPTA1
0.707913	-1.90684	0.453457	-4.20512	2.60938e-05	0.000104979	ENSG00000283326	102465518	MIR6860	MIR6860
2.12143	-1.90226	0.917222	-2.07394	0.0380848	0.0726621	ENSG00000282501			AC073488.9
4.18002	-1.89002	0.51104	-3.69838	0.000216982	0.000724691	ENSG00000211897		IGHG3	IGHG3
2.37383	-1.88715	0.37854	-4.98533	6.18577e-07	3.42503e-06	ENSG00000230447		CTF2P	CTF2P
1.79776	-1.87971	0.931855	-2.01717	0.0436777	0.0817424	ENSG00000282358			AC073488.8
0.825497	-1.86798	0.487529	-3.83152	0.000127353	0.000445679	ENSG00000235548		HEBP2P1	AC073551.1
0.682658	-1.85859	0.677177	-2.74462	0.00605815	0.0145073	ENSG00000239839	1668	DEFA3	DEFA3
2.68973	-1.85188	0.783082	-2.36486	0.0180368	0.0380302	ENSG00000282306			AC073488.7
1.6395	-1.84962	0.427147	-4.33018	1.48989e-05	6.30616e-05	ENSG00000225903			AL035404.2
4.25365	-1.84197	0.281763	-6.5373	6.26385e-11	8.2558e-10	ENSG00000283516	101929989	LITAFD	AC022167.5
0.816405	-1.84076	0.409149	-4.49899	6.82756e-06	3.08882e-05	ENSG00000215878		MARCKSL1P2	MARCKSL1P2
1.49059	-1.83936	0.40092	-4.58786	4.47817e-06	2.10176e-05	ENSG00000211513		MIR320E	MIR320E
1.4379	-1.82486	0.401514	-4.54494	5.49509e-06	2.53201e-05	ENSG00000270538		GCSHP6	AC121247.2
0.440944	-1.82225	1.09424	-1.66531	0.0958506	0.159404	ENSG00000211598		IGKV4-1	IGKV4-1
0.787441	-1.81909	0.443628	-4.10048	4.12297e-05	0.000159797	ENSG00000229382			BX322557.1
0.970463	-1.80437	0.56301	-3.20487	0.00135125	0.00378255	ENSG00000273983	8355	H3C8	HIST1H3G
1.23537	-1.80264	1.02958	-1.75084	0.0799727	0.136976	ENSG00000282668			AC073488.10
1.34445	-1.80214	0.411259	-4.382	1.17593e-05	5.08231e-05	ENSG00000276693			AC138466.3
1.04642	-1.79641	0.402449	-4.4637	8.05578e-06	3.59043e-05	ENSG00000276598	102466271	MIR6893	MIR6893
2.59648	-1.78454	0.384207	-4.64474	3.40501e-06	1.63618e-05	ENSG00000128262		POM121L9P	POM121L9P
1.39985	-1.78393	0.386806	-4.61194	3.98933e-06	1.89208e-05	ENSG00000204424	259215	LY6G6F	LY6G6F
1.77731	-1.78331	0.420795	-4.23795	2.2557e-05	9.18629e-05	ENSG00000276388			AL591424.2
1.97083	-1.77699	0.90256	-1.96884	0.0489719	0.0901884	ENSG00000282299			AC073488.5
3.77779	-1.7711	0.288132	-6.14684	7.90434e-10	7.80387e-09	ENSG00000039987	54831	BEST2	BEST2
1.87235	-1.7706	0.380656	-4.65145	3.29605e-06	1.58713e-05	ENSG00000230157		ATP5MC1P1	ATP5MC1P1
21.6665	-1.76899	0.230834	-7.66351	1.80922e-14	8.74416e-13	ENSG00000284251	100313843	MIR711	MIR711
2.48849	-1.76416	0.420955	-4.19084	2.77924e-05	0.000111248	ENSG00000234389			AC007278.1
0.963389	-1.7584	0.862097	-2.03968	0.0413824	0.0780333	ENSG00000282300			AC073488.6
15.7237	-1.75549	0.362894	-4.83749	1.31491e-06	6.84275e-06	ENSG00000269113	388630	TRABD2B	TRABD2B
1.93312	-1.75246	0.339636	-5.15982	2.47186e-07	1.48417e-06	ENSG00000164007	149461	CLDN19	CLDN19
0.801298	-1.74692	0.463413	-3.76969	0.00016345	0.000559587	ENSG00000283871	406920	MIR130B	MIR130B
3.40414	-1.74239	0.376045	-4.63347	3.59578e-06	1.71843e-05	ENSG00000224661			AC010907.1
944.598	-1.73979	0.308108	-5.64669	1.63567e-08	1.22944e-07	ENSG00000133392	4629	MYH11	MYH11
4.01187	-1.73894	0.270416	-6.43062	1.27086e-10	1.53009e-09	ENSG00000229719		MIR194-2HG	MIR194-2HG
188.157	-1.73777	0.240421	-7.22804	4.90015e-13	1.25394e-11	ENSG00000149451	80332	ADAM33	ADAM33
1.82844	-1.72952	0.932962	-1.8538	0.0637681	0.112985	ENSG00000281941			AC073488.2
5.22956	-1.72856	0.323806	-5.33825	9.38472e-08	6.11475e-07	ENSG00000237370			AC010907.2
92.5043	-1.72671	0.310463	-5.56174	2.671e-08	1.92804e-07	ENSG00000263335			AF001548.2
1.76597	-1.72064	0.334645	-5.14169	2.72276e-07	1.62083e-06	ENSG00000199787	109616959	SNORA80C	SNORA80C
5.55571	-1.71936	0.467289	-3.67943	0.000233751	0.000776105	ENSG00000130600	283120	H19	H19
1.45354	-1.71677	0.402597	-4.26424	2.00587e-05	8.26225e-05	ENSG00000178462	79861	TUBAL3	TUBAL3
24.6694	-1.71136	0.187582	-9.1233	7.28717e-20	2.17741e-16	ENSG00000266711			AC021534.1
0.607043	-1.70995	0.55298	-3.09225	0.00198645	0.0053422	ENSG00000232245			AL035415.1
0.586792	-1.70993	0.822997	-2.07769	0.037738	0.0720736	ENSG00000237339	100130954	LINC01502	LINC01502
0.728753	-1.7048	0.468996	-3.63499	0.000277988	0.00090715	ENSG00000237864		LINC00322	LINC00322
16.4246	-1.70394	0.513389	-3.319	0.000903411	0.00262587	ENSG00000163017	72	ACTG2	ACTG2
0.519916	-1.7009	0.867864	-1.95987	0.0500115	0.0918442	ENSG00000266010	100128893	GATA6-AS1	GATA6-AS1
0.757944	-1.70007	0.51475	-3.30271	0.000957553	0.00276724	ENSG00000202357			RF00019
3.30231	-1.69591	0.26351	-6.43584	1.22789e-10	1.48469e-09	ENSG00000240106		RN7SL146P	RN7SL146P
1.85984	-1.69563	0.416339	-4.0727	4.64706e-05	0.000178126	ENSG00000231817		LINC01198	LINC01198
1.02359	-1.68737	0.43779	-3.8543	0.000116063	0.000409582	ENSG00000263456	100847057	MIR5189	MIR5189
1.4183	-1.68498	0.344036	-4.89769	9.69675e-07	5.16902e-06	ENSG00000278586			AC005088.1
21.5563	-1.68415	0.206747	-8.14595	3.76325e-16	5.07069e-14	ENSG00000267304			AC004637.1
0.729253	-1.68396	0.447563	-3.76252	0.000168209	0.000574525	ENSG00000178928	284355	TPRX1	TPRX1
0.915758	-1.68145	0.444223	-3.78515	0.000153617	0.00052874	ENSG00000234402		ELK2BP	ELK2BP
1.51317	-1.68075	0.427443	-3.93209	8.42093e-05	0.000305806	ENSG00000100253	55586	MIOX	MIOX
0.746466	-1.67667	0.476877	-3.51595	0.000438189	0.0013689	ENSG00000176842	10265	IRX5	IRX5
4.8931	-1.67125	0.32946	-5.07269	3.92234e-07	2.26177e-06	ENSG00000279940			AC073862.3
20.8957	-1.66917	0.179751	-9.28599	1.60207e-20	7.49249e-17	ENSG00000280062			AL031719.1
1.53661	-1.66744	0.546206	-3.05276	0.00226746	0.00601231	ENSG00000250745	100287441	USP17L20	USP17L20
7.45875	-1.66716	0.242201	-6.88338	5.84493e-12	1.03594e-10	ENSG00000265867	100616258	MIR4516	MIR4516
0.665288	-1.66348	1.02388	-1.62467	0.104232	0.171013	ENSG00000239951		IGKV3-20	IGKV3-20
15.5148	-1.66259	0.206964	-8.03322	9.49497e-16	9.88333e-14	ENSG00000283526	642515	PRRT1B	PRRT1B
12.655	-1.66216	0.230995	-7.19563	6.21713e-13	1.53041e-11	ENSG00000284395	105371045	PERCC1	AL032819.3
0.762304	-1.66032	0.435208	-3.81499	0.000136186	0.000473718	ENSG00000271609			AC005632.3
34.1596	-1.65849	0.268427	-6.17855	6.46923e-10	6.51231e-09	ENSG00000099994	56241	SUSD2	SUSD2
3.45503	-1.65786	0.376974	-4.39781	1.09348e-05	4.74982e-05	ENSG00000225098		BCRP1	BCRP1
1.97112	-1.655	0.340224	-4.86445	1.14775e-06	6.04911e-06	ENSG00000289254
2.47602	-1.65151	0.320602	-5.15127	2.58727e-07	1.54651e-06	ENSG00000200293		RNA5SP393	RNA5SP393
6.23557	-1.65136	0.25113	-6.57569	4.84272e-11	6.57027e-10	ENSG00000290166
17.6688	-1.65065	0.177671	-9.29046	1.5362e-20	7.49249e-17	ENSG00000254739			AC137894.1
2.65374	-1.64961	0.325488	-5.06812	4.01768e-07	2.31019e-06	ENSG00000263697	100500811	MIR3621	MIR3621
20.5577	-1.6469	0.224079	-7.34963	1.98761e-13	5.92478e-12	ENSG00000183535	378832	COL18A1-AS1	COL18A1-AS1
1.44926	-1.64547	0.338451	-4.86176	1.16349e-06	6.12252e-06	ENSG00000241082		RN7SL259P	RN7SL259P
0.650871	-1.64476	0.631317	-2.60529	0.00917961	0.0209633	ENSG00000143297	83416	FCRL5	FCRL5
47.3521	-1.64388	0.240259	-6.84211	7.8034e-12	1.32422e-10	ENSG00000109758	3083	HGFAC	HGFAC
9.74	-1.64368	0.309939	-5.30326	1.13755e-07	7.29123e-07	ENSG00000229926		IL9RP1	AL591424.1
11.5324	-1.64168	0.217416	-7.55091	4.32232e-14	1.737e-12	ENSG00000207574	724031	MIR661	MIR661
0.665147	-1.64017	0.494743	-3.31519	0.000915801	0.00265899	ENSG00000230304		CICP6	CICP6
1.65938	-1.63816	0.356461	-4.59563	4.31436e-06	2.03088e-05	ENSG00000131142	6370	CCL25	CCL25
0.436296	-1.63365	0.806886	-2.02463	0.0429049	0.0804859	ENSG00000164853	340260	UNCX	UNCX
0.430495	-1.6332	0.787882	-2.0729	0.0381818	0.0728308	ENSG00000243466		IGKV1-5	IGKV1-5
1.74923	-1.63176	0.32776	-4.97852	6.40707e-07	3.53716e-06	ENSG00000265178	100616132	MIR4728	MIR4728
1.10348	-1.62856	0.385249	-4.2273	2.3651e-05	9.59009e-05	ENSG00000234667		ACTL11P	ACTBP13
1.25674	-1.62749	0.400672	-4.06192	4.86715e-05	0.000185917	ENSG00000213892	388551	CEACAM16	CEACAM16
4.23408	-1.62566	0.368764	-4.40841	1.04134e-05	4.54432e-05	ENSG00000117122	4237	MFAP2	MFAP2
6.03162	-1.62562	0.24487	-6.63872	3.1642e-11	4.50193e-10	ENSG00000225931			AL139246.2
11.0097	-1.62561	0.277496	-5.85815	4.68058e-09	3.94025e-08	ENSG00000288616		ELOA3DP
1.67713	-1.61924	0.339386	-4.77108	1.83243e-06	9.2737e-06	ENSG00000266690	100422826	MIR4274	MIR4274
0.88388	-1.61862	0.434793	-3.72273	0.000197077	0.00066349	ENSG00000284286	100313781	MIR718	MIR718
0.729553	-1.61742	0.487812	-3.31567	0.000914244	0.00265492	ENSG00000276160		GGTLC5P	GGTLC5P
0.629823	-1.61217	1.24566	-1.29423	0.195587	0.289128	ENSG00000275266			RF01972
49.9019	-1.61088	0.190664	-8.4488	2.94303e-17	1.00332e-14	ENSG00000226390		KCNQ2-AS1	AL353658.1
1.12733	-1.60816	0.375757	-4.27978	1.87077e-05	7.75294e-05	ENSG00000260710			AC120498.4
2.11447	-1.60286	0.334668	-4.78942	1.67264e-06	8.54081e-06	ENSG00000272719			AC006483.2
1.11607	-1.60251	0.478222	-3.35097	0.000805278	0.00236694	ENSG00000287771
15.0713	-1.60096	0.355909	-4.49823	6.85223e-06	3.0986e-05	ENSG00000163739	2919	CXCL1	CXCL1
0.943107	-1.60003	0.463243	-3.45398	0.000552378	0.00168692	ENSG00000181323	374768	SPEM1	SPEM1
0.934656	-1.59538	0.431791	-3.6948	0.000220064	0.000734212	ENSG00000264028		RN7SL744P	RN7SL744P
2.83066	-1.59238	0.266705	-5.97054	2.36465e-09	2.11842e-08	ENSG00000209702	26810	SNORD41	SNORD41
3.68565	-1.58683	0.256739	-6.18073	6.38052e-10	6.43704e-09	ENSG00000291308
17.5961	-1.58683	0.207482	-7.64804	2.04067e-14	9.53614e-13	ENSG00000275468			AC004678.1
6.22984	-1.58677	0.230791	-6.87535	6.18377e-12	1.08614e-10	ENSG00000243704		RN7SL105P	RN7SL105P
8.68368	-1.58541	0.278569	-5.69125	1.2611e-08	9.71913e-08	ENSG00000285018			AC245140.3
1.39813	-1.5801	0.381214	-4.14492	3.39925e-05	0.000133893	ENSG00000283040			AL669831.6
20.5164	-1.57938	0.294581	-5.36145	8.25544e-08	5.43966e-07	ENSG00000271959			AC100803.3
8.47484	-1.57849	0.191587	-8.23898	1.73678e-16	3.22036e-14	ENSG00000197540	3004	GZMM	GZMM
1.55074	-1.57701	0.793904	-1.98639	0.0469895	0.0870457	ENSG00000276014		RN7SL301P	RN7SL301P
1.51806	-1.57544	0.374017	-4.21222	2.52873e-05	0.000102009	ENSG00000283251			AC008687.7
5.32262	-1.57528	0.252583	-6.23669	4.46916e-10	4.6875e-09	ENSG00000289923
12.3488	-1.57506	0.181063	-8.69897	3.349e-18	2.82395e-15	ENSG00000184414		IRS3P	IRS3P
1.39105	-1.57433	0.339032	-4.64358	3.42417e-06	1.6443e-05	ENSG00000201382		RNU6-558P	RNU6-558P
0.710243	-1.57311	0.488252	-3.22192	0.00127335	0.00358523	ENSG00000182613	285659	OR2V2	OR2V2
9.33348	-1.57169	0.188644	-8.33151	7.98193e-17	1.94928e-14	ENSG00000169885	163688	CALML6	CALML6
4.27939	-1.57118	0.22286	-7.05006	1.78835e-12	3.74222e-11	ENSG00000279262			AC010335.2
0.934437	-1.5678	0.407609	-3.84633	0.000119901	0.000422014	ENSG00000264483	100847072	MIR5008	MIR5008
0.749509	-1.56616	0.3938	-3.97706	6.9774e-05	0.000257995	ENSG00000238531		SNORD105B	SNORD105B
4.13036	-1.56541	0.276037	-5.67101	1.41959e-08	1.08256e-07	ENSG00000263017			AC036164.1
3.25111	-1.56389	0.301179	-5.19257	2.07412e-07	1.26555e-06	ENSG00000284361	100616459	MIR4745	MIR4745
0.479317	-1.56356	0.541786	-2.88593	0.00390264	0.00980505	ENSG00000278359	102466815	MIR7155	MIR7155
32.3433	-1.56074	0.202329	-7.71389	1.22043e-14	6.37131e-13	ENSG00000279930			AL032819.2
4.303	-1.55796	0.221118	-7.04584	1.84341e-12	3.8329e-11	ENSG00000280121			AC010335.3
60.3562	-1.55735	0.198578	-7.84251	4.41626e-15	2.98309e-13	ENSG00000262152	283875	GREP1	LINC00514
1.17606	-1.55673	0.44167	-3.52463	0.000424073	0.00132798	ENSG00000233392	200772	UICLM	AC104809.2
0.427246	-1.55496	0.774123	-2.00868	0.0445714	0.083166	ENSG00000211900		IGHJ6	IGHJ6
1.15979	-1.55354	0.567001	-2.73992	0.00614533	0.0146856	ENSG00000274808	101060321	TBC1D3B	TBC1D3B
1.31749	-1.5524	0.393662	-3.94347	8.03096e-05	0.000292808	ENSG00000272456			AC087045.2
11.0476	-1.55195	0.198792	-7.8069	5.86101e-15	3.62185e-13	ENSG00000287257
0.753176	-1.55114	0.46577	-3.33026	0.000867641	0.00253175	ENSG00000275726	102464836	MIR6088	MIR6088
0.878161	-1.54935	0.564628	-2.74402	0.00606909	0.0145294	ENSG00000248767	116033993	FOXL3	AC187653.1
1.35776	-1.54919	0.37835	-4.09458	4.22927e-05	0.00016358	ENSG00000266104	100422945	MIR4326	MIR4326
4023.72	-1.54901	0.282704	-5.47927	4.27073e-08	2.97702e-07	ENSG00000237973		MTCO1P12	MTCO1P12
1.34556	-1.54511	0.361862	-4.26988	1.95578e-05	8.07688e-05	ENSG00000267373			AC008894.1
0.47362	-1.54402	0.65051	-2.37355	0.0176178	0.037274	ENSG00000249082	101927953	EPIST	C5orf66-AS1
0.727065	-1.54241	0.472878	-3.26176	0.00110724	0.00315634	ENSG00000241869		RN7SL363P	RN7SL363P
42.1634	-1.54096	0.387492	-3.97677	6.9859e-05	0.000258227	ENSG00000159167	6781	STC1	STC1
31.9053	-1.53912	0.218523	-7.04328	1.87767e-12	3.89013e-11	ENSG00000272512			AL645608.8
0.587615	-1.53808	0.565657	-2.71911	0.00654578	0.0155258	ENSG00000275875			AC091812.3
10.9965	-1.5372	0.180922	-8.49647	1.95436e-17	8.07103e-15	ENSG00000207926	406925	MIR135A1	MIR135A1
0.907876	-1.53668	0.421045	-3.64967	0.000262575	0.000862447	ENSG00000285128			AC092306.1
1.10651	-1.53545	0.392219	-3.91479	9.04846e-05	0.000326184	ENSG00000224409			AC114489.1
2.17395	-1.53511	0.290544	-5.28355	1.26701e-07	8.05094e-07	ENSG00000226641		SHISA5P1	AL391647.1
0.68879	-1.53392	0.456373	-3.36111	0.000776311	0.00228816	ENSG00000124391	27189	IL17C	IL17C
1.10325	-1.53261	0.393999	-3.88987	0.000100296	0.000358699	ENSG00000204421	80740	LY6G6C	LY6G6C
0.814243	-1.53146	0.438336	-3.49381	0.000476189	0.00147581	ENSG00000290031
0.886353	-1.53114	0.41962	-3.64888	0.000263385	0.000864829	ENSG00000226172	105378933		AL139420.1
1.42714	-1.53029	0.415984	-3.67872	0.00023441	0.000778038	ENSG00000234693	100506175	RIPOR3-AS1	AL353653.1
2.8418	-1.52911	0.542307	-2.81964	0.00480772	0.0118206	ENSG00000141448	2627	GATA6	GATA6
1.30762	-1.52879	0.39161	-3.90387	9.46682e-05	0.000340227	ENSG00000279143			AC139099.4
2.65518	-1.52837	0.324076	-4.71611	2.40401e-06	1.19066e-05	ENSG00000255987		TOMM20P2	TOMM20P2
1.0917	-1.52617	0.416154	-3.66731	0.000245115	0.000810814	ENSG00000267550		PTPRS-AS1	AC022517.1
0.455383	-1.52542	0.539629	-2.82679	0.00470165	0.0115951	ENSG00000211639		IGLV4-60	IGLV4-60
14.2399	-1.52382	0.202673	-7.5186	5.53661e-14	2.11616e-12	ENSG00000223946			AL513008.1
9.13104	-1.52102	0.199716	-7.61592	2.61822e-14	1.15748e-12	ENSG00000240160		RN7SL263P	RN7SL263P
11.9289	-1.51853	0.230152	-6.59796	4.16863e-11	5.74004e-10	ENSG00000255965			AC073916.1
1.78197	-1.51811	0.36855	-4.11914	3.80285e-05	0.000148398	ENSG00000145040	90226	UCN2	UCN2
1.07832	-1.51514	0.397635	-3.81037	0.000138757	0.000481837	ENSG00000284638	122405565	SMIM44	AC005551.1
80.733	-1.51449	0.200156	-7.56658	3.83177e-14	1.56703e-12	ENSG00000197599	645811	CCDC154	CCDC154
2.25616	-1.51396	0.286641	-5.28175	1.27958e-07	8.12568e-07	ENSG00000262558			AC129507.3
1.45443	-1.51392	1.41008	-1.07364	0.282984	0.389508	ENSG00000271287		BCRP9	BCRP9
0.922512	-1.5131	0.393367	-3.84655	0.000119795	0.000421697	ENSG00000267408			AC011498.5
0.299624	-1.51258	1.94969	-0.775809	0.437862		ENSG00000290414
0.787676	-1.51201	0.46367	-3.26096	0.00111034	0.00316379	ENSG00000252461			RF00416
17.8996	-1.51076	0.213828	-7.0653	1.60267e-12	3.41053e-11	ENSG00000269752			AC008761.2
9.83605	-1.5101	0.259373	-5.82212	5.81056e-09	4.79924e-08	ENSG00000085265	2219	FCN1	FCN1
1.25681	-1.51008	0.447249	-3.37638	0.000734476	0.00217809	ENSG00000175676	100132979	GOLGA8DP	GOLGA8EP
1.27623	-1.50793	0.35529	-4.24421	2.19364e-05	8.95435e-05	ENSG00000254458			AP001107.3
9.54839	-1.507	0.199562	-7.55158	4.30015e-14	1.73083e-12	ENSG00000228156			AL133343.1
40.7216	-1.50644	0.164436	-9.1613	5.12775e-20	1.84389e-16	ENSG00000261226			AC092384.3
12.5366	-1.50596	0.226856	-6.63839	3.17138e-11	4.50989e-10	ENSG00000279839			AL512383.1
1.53691	-1.5052	0.326971	-4.60346	4.15533e-06	1.96293e-05	ENSG00000264931	100423011	MIR3138	MIR3138
37.8988	-1.50423	0.19508	-7.71087	1.2496e-14	6.4969e-13	ENSG00000285581
6.43752	-1.5015	0.259458	-5.78708	7.16216e-09	5.80053e-08	ENSG00000226286			AL008733.1
2.45952	-1.50083	0.312185	-4.80751	1.52823e-06	7.86823e-06	ENSG00000163283	250	ALPP	ALPP
2.40802	-1.4989	0.283546	-5.28626	1.24843e-07	7.94178e-07	ENSG00000268154			RF00017
1.01769	-1.49888	0.443338	-3.38089	0.000722514	0.002146	ENSG00000186832	3868	KRT16	KRT16
1.731	-1.49879	0.328105	-4.56802	4.92358e-06	2.29049e-05	ENSG00000265272		RN7SL693P	RN7SL693P
1.5349	-1.49694	0.407009	-3.6779	0.000235166	0.000780377	ENSG00000206013	387733	IFITM5	IFITM5
7.69721	-1.49436	0.213866	-6.98735	2.80118e-12	5.47897e-11	ENSG00000280231			AL031719.2
18.8703	-1.4939	0.189508	-7.88301	3.19593e-15	2.31994e-13	ENSG00000284074	100616340	MIR4758	MIR4758
0.829632	-1.49234	0.442789	-3.37031	0.000750825	0.00221996	ENSG00000242244		ATP5MC1P3	ATP5MC1P3
3.87125	-1.48956	0.230009	-6.47608	9.41366e-11	1.17777e-09	ENSG00000268931			AC136469.1
1.05681	-1.48819	0.410088	-3.62896	0.000284568	0.000926361	ENSG00000224269			AP000697.1
1.33126	-1.48711	0.455186	-3.26703	0.0010868	0.00310386	ENSG00000284631	112441430	SCYGR4	AC064853.3
1.97327	-1.48513	0.398788	-3.7241	0.000196009	0.000660201	ENSG00000223741		PSMD4P1	PSMD4P1
1.57606	-1.4825	0.384454	-3.85612	0.000115203	0.000406971	ENSG00000002726	26	AOC1	AOC1
1.14206	-1.48184	0.432177	-3.42878	0.000606293	0.00183564	ENSG00000275259	102466268	MIR6511A1	MIR6511A1
0.862414	-1.48148	0.427425	-3.46605	0.000528173	0.00162158	ENSG00000167780	8435	SOAT2	SOAT2
3.72047	-1.48143	0.274631	-5.39425	6.88107e-08	4.6003e-07	ENSG00000252839		RNU6-419P	RNU6-419P
236.879	-1.48117	0.301746	-4.90868	9.16909e-07	4.9156e-06	ENSG00000278189	124908527	RNA5-8SN1	RNA5-8SN3
2.34462	-1.47937	0.317531	-4.65898	3.17785e-06	1.53574e-05	ENSG00000185863	100505993	TMEM210	TMEM210
13.945	-1.47885	0.250774	-5.89715	3.69833e-09	3.17863e-08	ENSG00000290788
13.2232	-1.47817	0.252428	-5.8558	4.74727e-09	3.99111e-08	ENSG00000204338		CYP21A1P	CYP21A1P
8.31403	-1.47766	0.306604	-4.81943	1.43972e-06	7.44193e-06	ENSG00000182885	222487	ADGRG3	ADGRG3
2.8491	-1.47719	0.327379	-4.51218	6.41634e-06	2.91838e-05	ENSG00000250259			AC019103.1
2.21794	-1.47634	0.318851	-4.6302	3.6531e-06	1.74385e-05	ENSG00000154342	89780	WNT3A	WNT3A
34.2995	-1.47541	0.290423	-5.08022	3.77008e-07	2.1804e-06	ENSG00000173714	124857	WFIKKN2	WFIKKN2
2.37254	-1.47465	0.268392	-5.49441	3.92029e-08	2.74631e-07	ENSG00000278264	102466739	MIR6803	MIR6803
11.5517	-1.47432	0.232142	-6.35095	2.13989e-10	2.43553e-09	ENSG00000073067	54905	CYP2W1	CYP2W1
0.487212	-1.47371	0.54912	-2.68377	0.00727978	0.0170864	ENSG00000225499		RPL15P4	RPL15P4
1.48412	-1.47286	0.651484	-2.26078	0.0237727	0.0483662	ENSG00000254709	100423062	IGLL5	IGLL5
10.5033	-1.47209	0.195885	-7.51509	5.68707e-14	2.16877e-12	ENSG00000244671		RN7SL280P	RN7SL280P
628.489	-1.46906	0.245322	-5.98827	2.12086e-09	1.91727e-08	ENSG00000275215	124908527	RNA5-8SN3	RNA5-8SN4
1.71921	-1.46822	0.353745	-4.1505	3.31743e-05	0.000130903	ENSG00000200209			RF00019
12.5947	-1.46638	0.221386	-6.6236	3.50549e-11	4.93118e-10	ENSG00000254815	692247	LMNTD2-AS1	AP006284.1
35.6523	-1.46595	0.15789	-9.28464	1.62252e-20	7.49249e-17	ENSG00000262445			AC099684.2
1.54936	-1.46332	0.40739	-3.59193	0.000328243	0.00105361	ENSG00000073861	30009	TBX21	TBX21
4.58289	-1.4631	0.226656	-6.45518	1.08088e-10	1.33069e-09	ENSG00000207550	407056	MIR99B	MIR99B
39.7265	-1.4622	0.202898	-7.20661	5.7361e-13	1.43391e-11	ENSG00000207611	406941	MIR149	MIR149
50.8612	-1.46216	0.190703	-7.66717	1.75833e-14	8.54702e-13	ENSG00000237338	100861507	FTCD-AS1	FTCD-AS1
0.701859	-1.46105	0.476638	-3.06533	0.00217431	0.00579649	ENSG00000275489	388381	SPMAP1	C17orf98
9.70572	-1.4598	0.202436	-7.21116	5.54768e-13	1.39505e-11	ENSG00000230428			AL049542.1
2.10221	-1.4563	0.280985	-5.18283	2.18539e-07	1.3258e-06	ENSG00000274713	102465856	MIR7974	MIR7974
7.7707	-1.45423	0.229082	-6.34807	2.18032e-10	2.47323e-09	ENSG00000144488	339768	ESPNL	ESPNL
33.7936	-1.45324	0.287253	-5.05909	4.21262e-07	2.41463e-06	ENSG00000149596	57158	JPH2	JPH2
2.16024	-1.45297	0.277198	-5.24161	1.59181e-07	9.93094e-07	ENSG00000261481		CARHSP1-DT	AC022167.4
10.3999	-1.45207	0.279444	-5.19627	2.03325e-07	1.2436e-06	ENSG00000187922	414332	LCN10	LCN10
1.51267	-1.4509	0.516747	-2.80776	0.00498873	0.0122159	ENSG00000286898
13.299	-1.45019	0.214005	-6.77647	1.2315e-11	1.97398e-10	ENSG00000256955			AC131009.2
9.54131	-1.44965	0.215135	-6.73832	1.60229e-11	2.48443e-10	ENSG00000229854			AL357936.1
1.51443	-1.44867	0.368415	-3.93217	8.41839e-05	0.000305771	ENSG00000205015	400558	LINC02138	LINC02138
1.98355	-1.44865	0.313738	-4.6174	3.8858e-06	1.84616e-05	ENSG00000254057			AC084346.1
6.2749	-1.44857	0.203858	-7.10578	1.19643e-12	2.64118e-11	ENSG00000268618			AC092316.1
13.8737	-1.44752	0.249937	-5.79154	6.97428e-09	5.65649e-08	ENSG00000287652
0.834022	-1.4437	0.399353	-3.61511	0.000300222	0.00097221	ENSG00000215771		LRRC37A14P	LRRC37A14P
0.410344	-1.44321	0.666233	-2.16622	0.030294	0.0596371	ENSG00000253126		IGLVI-56	IGLVI-56
7.34927	-1.44246	0.183377	-7.86608	3.6594e-15	2.59613e-13	ENSG00000242436		RN7SL789P	RN7SL789P
0.827008	-1.4424	0.427917	-3.37075	0.000749649	0.002217	ENSG00000264004	100616241	MIR4717	MIR4717
2.39932	-1.44171	0.361544	-3.98765	6.6731e-05	0.00024791	ENSG00000124256	81030	ZBP1	ZBP1
1.2329	-1.4397	0.761542	-1.89051	0.0586899	0.105258	ENSG00000211675		IGLC1	IGLC1
0.446386	-1.43936	0.623668	-2.3079	0.0210049	0.0434061	ENSG00000289439
4.87351	-1.43858	0.22837	-6.29934	2.98922e-10	3.26961e-09	ENSG00000262133			AC087392.2
0.729664	-1.43767	0.452527	-3.17698	0.00148818	0.00412515	ENSG00000254574			AC105219.3
1.14533	-1.43722	0.393731	-3.65026	0.00026198	0.000860939	ENSG00000283724	102465438	MIR6732	MIR6732
7.69917	-1.43676	0.243883	-5.89118	3.83452e-09	3.28685e-08	ENSG00000244619			AC243547.1
308.736	-1.43605	0.343827	-4.17666	2.95822e-05	0.000117698	ENSG00000249669		CARMN	CARMN
11.3556	-1.4353	0.319675	-4.48988	7.12634e-06	3.21165e-05	ENSG00000261976			AC091062.1
2.79505	-1.43418	0.288286	-4.97486	6.52955e-07	3.59851e-06	ENSG00000237330	401934	RNF223	RNF223
6.07382	-1.43407	0.262372	-5.46578	4.60876e-08	3.18469e-07	ENSG00000230122		ECEL1P3	ECEL1P3
1.73581	-1.43383	0.351227	-4.08234	4.45846e-05	0.000171531	ENSG00000026751	57823	SLAMF7	SLAMF7
1.44428	-1.43292	0.384479	-3.7269	0.000193847	0.000653396	ENSG00000223920			AC099791.1
1.47648	-1.43288	0.349942	-4.09463	4.22851e-05	0.000163563	ENSG00000223663		NDUFB4P8	NDUFB4P8
8.76784	-1.43218	0.212895	-6.72714	1.73027e-11	2.65612e-10	ENSG00000277675			AC211486.5
57.7513	-1.43196	0.168742	-8.48607	2.13751e-17	8.28832e-15	ENSG00000205869	387264	KRTAP5-1	KRTAP5-1
3.00388	-1.43056	0.316803	-4.51562	6.31304e-06	2.87551e-05	ENSG00000260403			AC120498.3
33.8653	-1.43048	0.174814	-8.18286	2.7719e-16	4.25382e-14	ENSG00000170835	1056	CEL	CEL
49.7488	-1.43043	0.171411	-8.345	7.1211e-17	1.83616e-14	ENSG00000277011			AC148477.4
0.433575	-1.4294	0.80619	-1.77304	0.0762227	0.131511	ENSG00000110245	345	APOC3	APOC3
9.29131	-1.42934	0.461304	-3.09847	0.00194523	0.00524579	ENSG00000108342	1440	CSF3	CSF3
1.28444	-1.42919	0.394751	-3.62048	0.000294061	0.000954572	ENSG00000264060	100422851	MIR4316	MIR4316
4.92369	-1.42578	0.22544	-6.32445	2.54134e-10	2.83341e-09	ENSG00000179219		LINC00311	LINC00311
0.333892	-1.42509	1.6085	-0.885973	0.375632	0.486081	ENSG00000203985	388633	LDLRAD1	LDLRAD1
0.493098	-1.42481	0.497361	-2.86474	0.00417353	0.0104186	ENSG00000228559			AL033519.3
1.18634	-1.42478	0.419652	-3.39514	0.000685934	0.00204897	ENSG00000222363		RNU4-34P	RNU4-34P
3.3197	-1.42264	0.334401	-4.25429	2.09715e-05	8.59782e-05	ENSG00000128383	100913187	APOBEC3A	APOBEC3A
2.28523	-1.41969	0.284269	-4.99415	5.90945e-07	3.28564e-06	ENSG00000198972	406887	MIRLET7E	MIRLET7E
15.987	-1.41903	0.252725	-5.61494	1.96634e-08	1.45728e-07	ENSG00000275553		ELOA3CP	ELOA3C
13.3714	-1.41804	0.211198	-6.71426	1.89022e-11	2.87128e-10	ENSG00000288792
0.378811	-1.41788	0.643483	-2.20344	0.0275637	0.0549521	ENSG00000204960	338436	BLACE	BLACE
2.01417	-1.4154	0.299131	-4.73172	2.2263e-06	1.10881e-05	ENSG00000274986	102466192	MIR6750	MIR6750
2.10319	-1.41469	0.306463	-4.61617	3.90883e-06	1.85633e-05	ENSG00000233431	105376834	LINC02596	AL359815.1
19.9112	-1.41365	0.201534	-7.01448	2.30808e-12	4.63404e-11	ENSG00000286157
208.091	-1.41181	0.165437	-8.53383	1.41577e-17	6.78447e-15	ENSG00000280287			AC131212.3
9.40528	-1.41	0.215935	-6.52974	6.5886e-11	8.6101e-10	ENSG00000266107	100616196	MIR4525	MIR4525
1.24869	-1.40936	0.372561	-3.78289	0.000155018	0.00053302	ENSG00000188425	339345	NANOS2	NANOS2
0.647617	-1.40926	0.447426	-3.1497	0.00163436	0.00448581	ENSG00000239216			AL139420.2
1.13178	-1.40765	0.35395	-3.97697	6.97989e-05	0.000258042	ENSG00000211655		IGLV1-36	IGLV1-36
23.473	-1.40584	0.195121	-7.20496	5.80598e-13	1.44711e-11	ENSG00000263167			AC115099.1
2.3664	-1.40406	0.297278	-4.72306	2.3232e-06	1.15401e-05	ENSG00000241832	27442	CECR3	CECR3
0.915458	-1.40262	0.410509	-3.41678	0.000633655	0.00190931	ENSG00000276002			RF00017
1.52227	-1.40089	0.405652	-3.45344	0.000553487	0.0016897	ENSG00000243494		RPL36AP50	AC011476.1
78.5488	-1.40065	0.153692	-9.11337	7.98635e-20	2.25375e-16	ENSG00000283031			AC009242.1
16.7115	-1.39921	0.190789	-7.33381	2.23707e-13	6.50454e-12	ENSG00000180846	255193	CSNK1G2-AS1	CSNK1G2-AS1
5.09385	-1.39891	0.392082	-3.56789	0.000359862	0.00114412	ENSG00000232987		LINC01219	LINC01219
80.4588	-1.39828	0.158908	-8.79933	1.37633e-18	1.56415e-15	ENSG00000260316	124903619		AL008727.1
74.2323	-1.3979	0.169211	-8.26127	1.4413e-16	2.89345e-14	ENSG00000274080			AC005089.1
2.66511	-1.39736	0.281233	-4.96867	6.74129e-07	3.70556e-06	ENSG00000273627	100616153	MIR4726	MIR4726
0.624128	-1.39707	0.437498	-3.19332	0.00140649	0.00392055	ENSG00000224910	102723617	LINC01766	LINC01766
4.13527	-1.39686	0.308405	-4.52931	5.91765e-06	2.71146e-05	ENSG00000260859			AC025280.1
0.746018	-1.39641	0.493738	-2.82824	0.00468047	0.0115479	ENSG00000236372			AL353052.2
3.9615	-1.39435	0.418987	-3.3279	0.000875022	0.00255211	ENSG00000255986		MT1JP	MT1JP
2.22809	-1.39411	0.324325	-4.29852	1.71945e-05	7.18444e-05	ENSG00000275930			RF00019
6.9909	-1.39387	0.186559	-7.4715	7.9284e-14	2.83813e-12	ENSG00000289886
3.23281	-1.39264	0.288398	-4.82888	1.37303e-06	7.12039e-06	ENSG00000230698			AC105935.2
8.27368	-1.39224	0.195084	-7.13664	9.5638e-13	2.20019e-11	ENSG00000260420	101928880	LINC02182	LINC02182
2.23829	-1.39177	0.346852	-4.01259	6.00556e-05	0.000224803	ENSG00000262759		MRPS21P9	MRPS21P9
23.1557	-1.39153	0.296901	-4.68685	2.77445e-06	1.35498e-05	ENSG00000027644	3645	INSRR	INSRR
591.251	-1.39099	0.181971	-7.64405	2.10501e-14	9.7294e-13	ENSG00000114270	1294	COL7A1	COL7A1
0.911368	-1.39052	0.435562	-3.19247	0.00141063	0.00392951	ENSG00000261250			AL160286.3
1.75096	-1.39043	0.333391	-4.17058	3.0383e-05	0.000120667	ENSG00000207024			RF00019
7.22647	-1.39002	0.194882	-7.13261	9.84847e-13	2.25141e-11	ENSG00000279812			AC120057.4
18.5699	-1.3895	0.247253	-5.61975	1.91239e-08	1.42145e-07	ENSG00000290696	29774	POM121L9P
100.768	-1.3889	0.165396	-8.39744	4.56312e-17	1.34761e-14	ENSG00000281732	284933		Z84468.1
3.31171	-1.38854	0.290776	-4.7753	1.79438e-06	9.09742e-06	ENSG00000207802	693231	MIR646	MIR646
1.17259	-1.38778	0.415148	-3.34286	0.000829188	0.00242931	ENSG00000253164			AC023403.1
1.82119	-1.38759	0.342257	-4.05424	5.02979e-05	0.000191524	ENSG00000263729			AC087393.1
1.5105	-1.38678	0.516265	-2.68618	0.00722748	0.0169738	ENSG00000223814			AL691459.1
3.81849	-1.3862	0.245441	-5.64781	1.62508e-08	1.22184e-07	ENSG00000286008
2.00823	-1.38543	0.335353	-4.13126	3.60785e-05	0.00014131	ENSG00000226510	100862728	UPK1A-AS1	UPK1A-AS1
28.1842	-1.38126	0.35597	-3.88027	0.000104341	0.00037165	ENSG00000124253	5105	PCK1	PCK1
16.0839	-1.38065	0.166955	-8.26956	1.34457e-16	2.7877e-14	ENSG00000243018			AC005486.1
0.603212	-1.37814	0.483201	-2.85209	0.00434324	0.0107935	ENSG00000252225			RF00019
2.67018	-1.37765	0.342016	-4.02805	5.6242e-05	0.000212044	ENSG00000279365			AP000695.3
22.0619	-1.37761	0.194979	-7.0654	1.60156e-12	3.40958e-11	ENSG00000275572	402635	GRIFIN	GRIFIN
2.22041	-1.37747	0.431478	-3.19245	0.00141074	0.00392952	ENSG00000126262	2867	FFAR2	FFAR2
8.06229	-1.37699	0.184446	-7.46556	8.29444e-14	2.94554e-12	ENSG00000221540	100302256	MIR1180	MIR1180
0.503206	-1.37662	0.575944	-2.39019	0.0168395	0.035847	ENSG00000153303	79981	FRMD1	FRMD1
1.37425	-1.37547	0.414912	-3.31508	0.000916168	0.0026599	ENSG00000171346	3866	KRT15	KRT15
1.49103	-1.37533	0.351863	-3.9087	9.27959e-05	0.0003339	ENSG00000143536	49860	CRNN	CRNN
0.534547	-1.37515	0.526083	-2.61395	0.00895033	0.0204932	ENSG00000265386		RN7SL219P	RN7SL219P
12.6529	-1.37475	0.208421	-6.59603	4.22324e-11	5.81208e-10	ENSG00000278665			AC020765.3
3.83351	-1.3747	0.229632	-5.98655	2.1434e-09	1.93523e-08	ENSG00000264553	100422997	MIR4257	MIR4257
4.28115	-1.37469	0.219346	-6.26719	3.67617e-10	3.9354e-09	ENSG00000284317	102466223	MIR7114	MIR7114
2.0335	-1.37451	0.295261	-4.65523	3.23616e-06	1.5608e-05	ENSG00000276350	102465517	MIR6858	MIR6858
0.842163	-1.37353	0.55523	-2.4738	0.0133686	0.0292943	ENSG00000228792			AL356310.1
18.9174	-1.37327	0.203509	-6.74796	1.4994e-11	2.34927e-10	ENSG00000255808		PDE2A-AS1	AP003065.1
1.80032	-1.37314	0.37682	-3.64403	0.000268402	0.000879768	ENSG00000289243
4.12643	-1.37296	0.217778	-6.30439	2.89322e-10	3.17623e-09	ENSG00000275609			AP000346.3
4.78694	-1.37287	0.333846	-4.11227	3.9178e-05	0.000152438	ENSG00000263963			MIR4461
184.65	-1.37236	0.221341	-6.2002	5.63927e-10	5.78107e-09	ENSG00000184956	4588	MUC6	MUC6
1.69756	-1.37213	0.32458	-4.22742	2.36386e-05	9.58603e-05	ENSG00000263512	100422905	MIR4311	MIR4311
0.723536	-1.37104	0.434151	-3.15797	0.00158869	0.00437323	ENSG00000288946
1.46213	-1.36956	0.389702	-3.51436	0.000440807	0.00137572	ENSG00000282980			AC055839.1
0.882347	-1.36923	0.427738	-3.2011	0.00136906	0.00382755	ENSG00000227744	401039	LINC01940	LINC01940
1.83329	-1.36874	0.318027	-4.30384	1.67866e-05	7.03338e-05	ENSG00000283663			AC008687.8
0.321025	-1.36869	0.987287	-1.38631	0.165652	0.252074	ENSG00000261127			AC133548.2
8.09337	-1.36821	0.257211	-5.3194	1.04112e-07	6.72661e-07	ENSG00000004939	6521	SLC4A1	SLC4A1
0.538955	-1.36808	0.566261	-2.41599	0.0156927	0.0336976	ENSG00000251616			AC113410.2
9.26151	-1.36785	0.194845	-7.02016	2.2161e-12	4.47236e-11	ENSG00000229235		RPL37P18	RPL37P18
4.76421	-1.36777	0.216797	-6.30899	2.80859e-10	3.09805e-09	ENSG00000289029
3.78702	-1.36644	0.28054	-4.87074	1.1118e-06	5.87361e-06	ENSG00000173976	84839	RAX2	RAX2
0.819182	-1.36644	0.416594	-3.28002	0.001038	0.00297837	ENSG00000201535			RF00019
2.1271	-1.36524	0.288266	-4.73605	2.17924e-06	1.08769e-05	ENSG00000289908
2.39262	-1.36447	0.324936	-4.19921	2.67853e-05	0.000107463	ENSG00000265096		C1QTNF1-AS1	C1QTNF1-AS1
2.4501	-1.36401	0.27667	-4.93009	8.21936e-07	4.44633e-06	ENSG00000196337	94027	CGB7	CGB7
4.5344	-1.3636	0.230071	-5.92686	3.08785e-09	2.69734e-08	ENSG00000288976
1.64201	-1.36341	0.319222	-4.27104	1.94559e-05	8.03744e-05	ENSG00000278455		CICP21	AL606534.6
147.128	-1.36311	0.164535	-8.28461	1.185e-16	2.56141e-14	ENSG00000175920	285489	DOK7	DOK7
9.65595	-1.36205	0.207597	-6.56104	5.34344e-11	7.17867e-10	ENSG00000208001	574038	MIR431	MIR431
2.24967	-1.36179	0.365559	-3.72522	0.000195147	0.000657557	ENSG00000148602	26103	LRIT1	LRIT1
9.31416	-1.36179	0.210998	-6.45402	1.08921e-10	1.33997e-09	ENSG00000224239			AC090044.1
3.48979	-1.35997	0.275787	-4.93123	8.17136e-07	4.42272e-06	ENSG00000231705			AL451069.2
4.19695	-1.35974	0.264946	-5.13215	2.86447e-07	1.69644e-06	ENSG00000288842
1.55106	-1.35951	0.339745	-4.00155	6.29281e-05	0.000234881	ENSG00000231138			AC009987.1
40.71	-1.3595	0.165583	-8.21035	2.20538e-16	3.68501e-14	ENSG00000102886	79153	GDPD3	GDPD3
4.21949	-1.35932	0.249281	-5.45298	4.95332e-08	3.40196e-07	ENSG00000126233	57152	SLURP1	SLURP1
2.20378	-1.35929	0.276306	-4.91952	8.67562e-07	4.67126e-06	ENSG00000253698			AC136601.1
14.2076	-1.35918	0.196721	-6.90917	4.87511e-12	8.83468e-11	ENSG00000254844			AP000757.2
1.29997	-1.35887	0.434442	-3.12786	0.00176082	0.00479663	ENSG00000290359	100132979	GOLGA8DP
14.3261	-1.35862	0.211091	-6.43621	1.22497e-10	1.48221e-09	ENSG00000264429	100422835	MIR3183	MIR3183
100.431	-1.35718	0.308067	-4.40547	1.05553e-05	4.60229e-05	ENSG00000275757	124908527		RNA5-8SN1
94.1778	-1.35707	0.17064	-7.95281	1.82332e-15	1.52332e-13	ENSG00000280936			AL353658.2
3.89577	-1.35638	0.419398	-3.23411	0.00122021	0.00344917	ENSG00000169248	6373	CXCL11	CXCL11
3.16848	-1.35616	0.301166	-4.50303	6.69915e-06	3.03478e-05	ENSG00000274280	102464824	MIR6069	MIR6069
149.254	-1.356	0.275892	-4.91496	8.88028e-07	4.77232e-06	ENSG00000277437			MIR3687-1
1.90595	-1.35464	0.334129	-4.05424	5.02968e-05	0.000191524	ENSG00000163564	149628	PYHIN1	PYHIN1
20.1365	-1.35419	0.182225	-7.43146	1.07407e-13	3.59623e-12	ENSG00000266533	100500828	MIR3619	MIR3619
1.27244	-1.35367	0.368059	-3.67786	0.0002352	0.000780404	ENSG00000226921	100874178	LINC00454	LINC00454
2.55404	-1.35275	0.285184	-4.74341	2.10148e-06	1.05148e-05	ENSG00000243560		RN7SL364P	RN7SL364P
3.45549	-1.35202	0.311627	-4.33859	1.43397e-05	6.09284e-05	ENSG00000285945
4.1121	-1.35194	0.257932	-5.24148	1.59298e-07	9.93517e-07	ENSG00000215450			AL022342.1
64.1877	-1.35183	0.150235	-8.99812	2.29608e-19	4.16542e-16	ENSG00000261744	100128882	ZFPM1-AS1	AC116552.1
1.16021	-1.35175	0.432461	-3.12572	0.00177371	0.00482888	ENSG00000171401	3860	KRT13	KRT13
0.815516	-1.35155	0.458528	-2.94759	0.00320261	0.00821449	ENSG00000266989		FTLP5	FTLP5
27.6705	-1.35143	0.172608	-7.82943	4.90073e-15	3.1956e-13	ENSG00000263674			AC026620.1
1.02225	-1.35136	0.464244	-2.91088	0.00360412	0.00913137	ENSG00000204671	386653	IL31	IL31
1.12185	-1.35135	0.41372	-3.26635	0.00108945	0.00311055	ENSG00000285486			AC003043.2
6.32701	-1.35039	0.300463	-4.49438	6.97735e-06	3.1507e-05	ENSG00000283259			AC242022.1
3.7973	-1.35002	0.27615	-4.88872	1.01493e-06	5.3927e-06	ENSG00000283513	100126352	MIR941-3	MIR941-3
4.39658	-1.34985	0.194076	-6.95523	3.51988e-12	6.67398e-11	ENSG00000243267		RN7SL614P	RN7SL614P
42.1688	-1.34982	0.137209	-9.83767	7.74847e-23	1.45911e-18	ENSG00000236262		SHANK2-AS2	SHANK2-AS2
0.445281	-1.34935	0.494038	-2.73126	0.00630926	0.015035	ENSG00000250884		OR7E85P	OR7E85P
0.821004	-1.34899	0.555379	-2.42895	0.0151426	0.0326492	ENSG00000261863	400568	LINC01996	LINC01996
0.804488	-1.34885	0.422628	-3.19158	0.00141496	0.00394006	ENSG00000284388	100616240	MIR4496	MIR4496
68.8724	-1.34882	0.166345	-8.10859	5.12093e-16	6.35997e-14	ENSG00000260051			AL031600.1
5.25344	-1.34847	0.374178	-3.60383	0.000313564	0.00101084	ENSG00000286275
0.428365	-1.34784	0.907245	-1.48564	0.137375	0.215733	ENSG00000211596		IGKJ2	IGKJ2
4.46228	-1.34715	0.254493	-5.29347	1.20015e-07	7.65097e-07	ENSG00000268655	101059948	SAXO3	AC008687.4
1.16756	-1.34655	0.388468	-3.46631	0.000527653	0.00162028	ENSG00000276434			AL136221.1
8.70475	-1.34579	0.195024	-6.90063	5.1771e-12	9.31218e-11	ENSG00000263257			AC040173.1
3.84246	-1.34557	0.316762	-4.2479	2.15785e-05	8.82031e-05	ENSG00000286900
4.89511	-1.34467	0.243925	-5.51263	3.53508e-08	2.49851e-07	ENSG00000286205
15.6603	-1.34463	0.303536	-4.4299	9.42777e-06	4.15028e-05	ENSG00000148773	4288	MKI67	MKI67
1.78842	-1.34441	0.417344	-3.22134	0.00127592	0.00359126	ENSG00000277311			RF02247
8.564	-1.34428	0.394036	-3.41158	0.000645883	0.0019427	ENSG00000211893		IGHG2	IGHG2
2.51995	-1.34392	0.283132	-4.74662	2.06844e-06	1.03628e-05	ENSG00000227758		HCG9P5	HCG9P5
6.27101	-1.34327	0.213042	-6.30519	2.87839e-10	3.16336e-09	ENSG00000215131	646174	C16orf90	C16orf90
0.444974	-1.34229	0.505209	-2.6569	0.00788628	0.0183186	ENSG00000260009	105447648	LINC02130	LINC02130
0.955762	-1.34203	0.420594	-3.1908	0.00141882	0.00394917	ENSG00000277073	102465138	MIR6131	MIR6131
2.26737	-1.34183	0.312915	-4.28817	1.80155e-05	7.4899e-05	ENSG00000261789			AC023830.2
1.94563	-1.34159	0.327618	-4.09498	4.22208e-05	0.000163339	ENSG00000250641	110599563	LY6G6F-LY6G6D	LY6G6F-LY6G6D
0.67907	-1.34095	0.495304	-2.70734	0.00678257	0.0160357	ENSG00000289330
0.647284	-1.34077	0.670085	-2.00089	0.0454041	0.0844848	ENSG00000289884	105374191
57.9308	-1.34074	0.420578	-3.18785	0.00143334	0.00398664	ENSG00000176692	2303	FOXC2	FOXC2
0.457794	-1.34055	0.507786	-2.63999	0.00829075	0.0191443	ENSG00000232121			AL450469.2
2.80975	-1.33891	0.260121	-5.14724	2.64342e-07	1.57692e-06	ENSG00000285570
118.611	-1.33735	0.221207	-6.0457	1.48765e-09	1.39216e-08	ENSG00000117983	727897	MUC5B	MUC5B
5.00524	-1.33719	0.381786	-3.50245	0.000461002	0.00143267	ENSG00000187116	353514	LILRA5	LILRA5
0.337817	-1.33644	0.801387	-1.66766	0.0953828	0.158771	ENSG00000240041		IGHJ4	IGHJ4
2.7674	-1.33605	0.268904	-4.96848	6.74807e-07	3.70848e-06	ENSG00000283164			AC012507.4
293.859	-1.33596	0.16989	-7.86369	3.72968e-15	2.63495e-13	ENSG00000158815	8822	FGF17	FGF17
35.0168	-1.33595	0.175382	-7.61735	2.58937e-14	1.14673e-12	ENSG00000273218			AC005776.2
1.60384	-1.3354	0.326786	-4.08646	4.38003e-05	0.000168807	ENSG00000221241	692202	SNORD88A	SNORD88A
40.3667	-1.33486	0.176726	-7.55324	4.24577e-14	1.7117e-12	ENSG00000260417			AC092127.1
34.6793	-1.33473	0.177722	-7.51023	5.90254e-14	2.22918e-12	ENSG00000267650			AC008742.1
13.5925	-1.33395	0.154668	-8.6246	6.43196e-18	4.08397e-15	ENSG00000199053	442898	MIR324	MIR324
0.572453	-1.33357	0.521123	-2.55903	0.0104963	0.0236419	ENSG00000274632		RN7SL719P	RN7SL719P
1.3219	-1.33354	0.385509	-3.45917	0.00054184	0.001659	ENSG00000185186		LINC00313	LINC00313
2.91866	-1.33327	0.392115	-3.40022	0.000673329	0.00201665	ENSG00000211899		IGHM	IGHM
4.8334	-1.33325	0.242145	-5.506	3.67072e-08	2.58483e-07	ENSG00000264357	100616116	MIR4648	MIR4648
24.8367	-1.33321	0.197608	-6.74676	1.51181e-11	2.36144e-10	ENSG00000233198	643596	RNF224	RNF224
55.9891	-1.33317	0.196164	-6.79623	1.07394e-11	1.74286e-10	ENSG00000205307	100316904	SAP25	SAP25
36.3093	-1.33183	0.196426	-6.78034	1.19896e-11	1.92607e-10	ENSG00000277496		SLCO4A1-AS2	AL357033.4
10.2733	-1.33183	0.271962	-4.89711	9.72571e-07	5.1812e-06	ENSG00000198758	79574	EPS8L3	EPS8L3
0.906452	-1.33154	0.38898	-3.42316	0.00061897	0.00187028	ENSG00000259082	100507277	LINC02314	LINC02314
4.16333	-1.33154	0.26196	-5.08299	3.71542e-07	2.15124e-06	ENSG00000188282	285180	RUFY4	RUFY4
3.73839	-1.33111	0.386941	-3.44007	0.000581559	0.00176731	ENSG00000261429		DPPA2P4	DPPA2P4
0.72245	-1.33081	0.43038	-3.09218	0.00198695	0.00534327	ENSG00000183318	388333	SPDYE4	SPDYE4
26.3239	-1.33077	0.159928	-8.32109	8.71605e-17	2.0884e-14	ENSG00000259224	643664	SLC35G6	SLC35G6
1.64348	-1.33028	0.308777	-4.30821	1.64579e-05	6.90849e-05	ENSG00000284139	100302196	MIR1234	MIR1234
0.538681	-1.33019	0.581878	-2.28603	0.0222523	0.0456531	ENSG00000270490			AC110048.1
230.18	-1.33016	0.284539	-4.67478	2.94272e-06	1.43028e-05	ENSG00000101335	10398	MYL9	MYL9
7.03779	-1.32932	0.185759	-7.15614	8.29817e-13	1.94965e-11	ENSG00000274758			AC006435.3
3.168	-1.32901	0.290801	-4.57015	4.87375e-06	2.26995e-05	ENSG00000289144
0.63381	-1.32892	0.48416	-2.74481	0.00605467	0.0144997	ENSG00000201279			RF00019
7.19318	-1.32866	0.24393	-5.44687	5.12638e-08	3.51132e-07	ENSG00000187583	84069	PLEKHN1	PLEKHN1
6.90838	-1.32866	0.206199	-6.44355	1.16707e-10	1.42164e-09	ENSG00000266235	100423037	MIR3176	MIR3176
28.6938	-1.32762	0.168981	-7.85663	3.94616e-15	2.73464e-13	ENSG00000132517	55065	SLC52A1	SLC52A1
1.54949	-1.3276	0.424825	-3.12506	0.00177768	0.00483945	ENSG00000142319	6531	SLC6A3	SLC6A3
3.63039	-1.32748	0.279292	-4.75301	2.00413e-06	1.00644e-05	ENSG00000221039	100302118	MIR1286	MIR1286
1.86596	-1.32675	0.451775	-2.93674	0.00331681	0.00846934	ENSG00000260644		HERC2P5	HERC2P5
0.497857	-1.32671	0.533243	-2.488	0.0128464	0.0282878	ENSG00000235295	100192420	LINC01634	LINC01634
0.839583	-1.32593	0.620613	-2.13648	0.0326403	0.0636614	ENSG00000171916	124907928	LGALS9C	LGALS9C
19.1352	-1.32585	0.245368	-5.40354	6.53383e-08	4.39302e-07	ENSG00000226807	389690	MROH5	MROH5
84.9433	-1.32507	0.341084	-3.8849	0.000102373	0.000365332	ENSG00000108821	1277	COL1A1	COL1A1
78.1133	-1.32469	0.160766	-8.23986	1.7241e-16	3.22036e-14	ENSG00000279283			AC131009.4
0.584142	-1.3245	0.563575	-2.35018	0.0187643	0.0393278	ENSG00000240069		GPAA1P1	GPAA1P1
1.77491	-1.32417	0.347961	-3.80553	0.000141502	0.000490497	ENSG00000284258	102465879	MIR8085	MIR8085
8.03837	-1.32406	0.396923	-3.3358	0.000850543	0.00248618	ENSG00000249406			AC015909.1
11.6983	-1.32343	0.226049	-5.85461	4.78123e-09	4.01301e-08	ENSG00000284117	102465532	MIR6883	MIR6883
303.605	-1.32341	0.156465	-8.4582	2.71547e-17	9.57674e-15	ENSG00000196739	85301	COL27A1	COL27A1
18.0003	-1.32336	0.200207	-6.60998	3.84375e-11	5.35217e-10	ENSG00000230201		ATP6V0CP1	ATP6V0CP1
122.742	-1.32291	0.350756	-3.7716	0.000162207	0.000555588	ENSG00000291270
28.744	-1.32266	0.303462	-4.35856	1.30921e-05	5.60306e-05	ENSG00000204936	57126	CD177	CD177
4.08237	-1.32237	0.256425	-5.15695	2.50998e-07	1.50492e-06	ENSG00000077009	27231	NMRK2	NMRK2
0.626677	-1.32057	0.473359	-2.78978	0.00527436	0.0128337	ENSG00000265181	100616301	MIR4674	MIR4674
0.680579	-1.32001	0.448669	-2.94206	0.00326038	0.00834623	ENSG00000269635			AC004257.1
38.8063	-1.31962	0.181303	-7.27851	3.37521e-13	9.13896e-12	ENSG00000267610			AC007787.1
73.2027	-1.31911	0.180783	-7.29661	2.95113e-13	8.19157e-12	ENSG00000198569	142680	SLC34A3	SLC34A3
35.9241	-1.31873	0.166242	-7.93257	2.14658e-15	1.73076e-13	ENSG00000230922	101927551		AL079301.1
1.38007	-1.3183	0.395146	-3.33624	0.000849212	0.00248254	ENSG00000226938			AC119428.1
2.45423	-1.318	0.267091	-4.93464	8.02981e-07	4.35167e-06	ENSG00000207069			RF00019
8.63897	-1.31712	0.23934	-5.50311	3.73144e-08	2.62488e-07	ENSG00000271350			AC103792.1
3.75455	-1.31701	0.261089	-5.0443	4.55173e-07	2.59437e-06	ENSG00000278598	102465464	MIR6775	MIR6775
2.91382	-1.31699	0.37126	-3.54736	0.00038912	0.00122807	ENSG00000258654			AC026495.1
16.8329	-1.31691	0.159162	-8.27403	1.29508e-16	2.74104e-14	ENSG00000224079			AC091729.1
1.64922	-1.31677	0.306724	-4.29301	1.76269e-05	7.34636e-05	ENSG00000283096			AL731555.1
4.72718	-1.31642	0.203937	-6.45506	1.08179e-10	1.3315e-09	ENSG00000186009	496	ATP4B	ATP4B
1.35529	-1.3163	0.417531	-3.15257	0.00161838	0.00444629	ENSG00000277737			FP325317.1
273.151	-1.31581	0.176326	-7.46238	8.49717e-14	2.99946e-12	ENSG00000160282	10841	FTCD	FTCD
5.53648	-1.31423	0.380374	-3.45511	0.000550066	0.00168109	ENSG00000290662	4498	MT1JP
34.827	-1.3142	0.150306	-8.74349	2.26011e-18	2.20778e-15	ENSG00000288033
0.465507	-1.31331	0.726089	-1.80874	0.0704906	0.122991	ENSG00000269516		CYP4F23P	CYP4F23P
19.5736	-1.31309	0.178748	-7.34601	2.04205e-13	6.0493e-12	ENSG00000186583	375686	SPATC1	SPATC1
87.4203	-1.31287	0.181845	-7.2197	5.21008e-13	1.32062e-11	ENSG00000269124			AC007193.2
0.562915	-1.31168	0.513243	-2.55567	0.0105983	0.0238366	ENSG00000274076		RN7SL539P	RN7SL539P
69.3871	-1.3116	0.160005	-8.19728	2.45887e-16	3.87206e-14	ENSG00000267385			AC011498.4
4.28704	-1.31056	0.383661	-3.41593	0.000635651	0.00191442	ENSG00000249005		FAM90A4P	FAM90A4P
0.947297	-1.31032	0.426972	-3.06886	0.00214878	0.00573746	ENSG00000270896			AL645939.1
1.30071	-1.31027	0.359077	-3.64899	0.000263275	0.000864522	ENSG00000241673		RPS27P12	RPS27P12
80.2393	-1.31005	0.133008	-9.84944	6.89284e-23	1.45911e-18	ENSG00000162068	4917	NTN3	NTN3
349.854	-1.30989	0.163395	-8.01674	1.08587e-15	1.09497e-13	ENSG00000183963	6525	SMTN	SMTN
11.2045	-1.30967	0.208244	-6.28913	3.19255e-10	3.46885e-09	ENSG00000127533	9002	F2RL3	F2RL3
8.89189	-1.30912	0.178123	-7.34955	1.98869e-13	5.92478e-12	ENSG00000289762	127138866	SMIM46
1.45331	-1.30897	0.332952	-3.9314	8.44521e-05	0.000306526	ENSG00000222335			RF00019
104.562	-1.30799	0.1535	-8.5211	1.58041e-17	7.07291e-15	ENSG00000258376		PAPLN-AS1	AC004846.1
5.72469	-1.30789	0.217487	-6.01365	1.81392e-09	1.66618e-08	ENSG00000199151	442905	MIR337	MIR337
17.1588	-1.30776	0.250965	-5.21092	1.87911e-07	1.15769e-06	ENSG00000250844	100287364	USP17L18	USP17L18
7.05182	-1.307	0.217896	-5.99829	1.99409e-09	1.81527e-08	ENSG00000275162			AC005391.1
4.42951	-1.30673	0.27323	-4.78252	1.73109e-06	8.80911e-06	ENSG00000254621		SETP16	SETP16
1.44831	-1.30533	0.391428	-3.33478	0.000853675	0.00249401	ENSG00000260177			AC126696.1
20.08	-1.30429	0.206017	-6.33101	2.43567e-10	2.72697e-09	ENSG00000288631		ELOA3P
7.71153	-1.30362	0.191178	-6.81887	9.17563e-12	1.52965e-10	ENSG00000267275		KLF2-DT	AC020911.2
2.50862	-1.30324	0.334023	-3.90165	9.55384e-05	0.000343063	ENSG00000179142	1585	CYP11B2	CYP11B2
0.501099	-1.30297	0.593883	-2.19398	0.0282367	0.0561045	ENSG00000260387			AC009108.2
10.558	-1.30261	0.245211	-5.31217	1.08327e-07	6.96616e-07	ENSG00000070915	6559	SLC12A3	SLC12A3
0.887588	-1.30244	0.518878	-2.5101	0.0120696	0.0267724	ENSG00000245869			AP004609.1
3.29553	-1.30124	0.303471	-4.28785	1.80413e-05	7.49879e-05	ENSG00000255177	112577518	MUC5B-AS1	AC061979.1
0.439968	-1.30057	0.636188	-2.04431	0.0409228	0.0773016	ENSG00000173237	254439	C11orf86	C11orf86
68.5442	-1.30039	0.161585	-8.04771	8.43583e-16	9.04022e-14	ENSG00000175505	23529	CLCF1	CLCF1
0.861266	-1.3001	0.444369	-2.92571	0.00343668	0.0087486	ENSG00000264901	100500814	MIR3616	MIR3616
5.30848	-1.30006	0.286499	-4.53773	5.6862e-06	2.61461e-05	ENSG00000123405	4778	NFE2	NFE2
10.7477	-1.29995	0.183174	-7.09681	1.2767e-12	2.79411e-11	ENSG00000288919
14.8286	-1.29969	0.178089	-7.29798	2.92112e-13	8.11931e-12	ENSG00000131037	54869	EPS8L1	EPS8L1
0.852061	-1.29927	0.444339	-2.92405	0.00345514	0.00879206	ENSG00000256811			AC079360.1
5.89245	-1.29914	0.218847	-5.93629	2.91552e-09	2.56489e-08	ENSG00000207972	693223	MIR638	MIR638
14.7729	-1.29884	0.212137	-6.12262	9.20486e-10	8.96619e-09	ENSG00000229996			AC093585.1
102.741	-1.29837	0.251178	-5.16912	2.35205e-07	1.41928e-06	ENSG00000121068	6909	TBX2	TBX2
2.48316	-1.29834	0.255301	-5.08555	3.66558e-07	2.12408e-06	ENSG00000254417		LINC02584	ANO1-AS2
0.307344	-1.29827	0.676249	-1.91981	0.0548818		ENSG00000223810		KRT8P28	KRT8P28
0.826143	-1.29826	0.409512	-3.17025	0.00152309	0.00421296	ENSG00000264490			BX640514.1
52.0534	-1.29739	0.160852	-8.0657	7.2817e-16	8.09659e-14	ENSG00000268670			AC016586.1
1.49592	-1.29727	0.354361	-3.66088	0.00025135	0.000828903	ENSG00000182938	347741	OTOP3	OTOP3
11.3589	-1.29584	0.180733	-7.16991	7.50445e-13	1.79386e-11	ENSG00000242876		RN7SL812P	RN7SL812P
4.05452	-1.29545	0.24358	-5.31838	1.04693e-07	6.75867e-07	ENSG00000229608		GOLGA2P4	GOLGA2P4
3.97025	-1.29543	0.250058	-5.18052	2.21266e-07	1.3417e-06	ENSG00000180210	2147	F2	F2
13.2907	-1.29495	0.18531	-6.988	2.78833e-12	5.45619e-11	ENSG00000275371			AC012645.4
3.2657	-1.29478	0.288764	-4.48388	7.3298e-06	3.29841e-05	ENSG00000260145			AC023825.2
12.4931	-1.29441	0.225342	-5.74421	9.23506e-09	7.32174e-08	ENSG00000162006		MSLNL	MSLNL
27.9177	-1.29376	0.171715	-7.53435	4.90771e-14	1.92059e-12	ENSG00000272235			AL590438.1
4.11646	-1.29345	0.246434	-5.24868	1.53196e-07	9.58109e-07	ENSG00000280419			AC010531.8
15.4437	-1.29196	0.236192	-5.46996	4.50127e-08	3.11975e-07	ENSG00000260422			Z97205.2
6.4086	-1.2915	0.208339	-6.19903	5.68122e-10	5.81469e-09	ENSG00000267938		EIF1P6	EIF1P6
8.85669	-1.29131	0.195636	-6.60056	4.09612e-11	5.66007e-10	ENSG00000248416			AC107464.2
51.3334	-1.29106	0.143153	-9.01877	1.9021e-19	4.0258e-16	ENSG00000203804		ADAMTSL4-AS1	ADAMTSL4-AS1
0.935678	-1.29099	0.417176	-3.0946	0.0019708	0.00530603	ENSG00000172689	341116	MS4A10	MS4A10
1.41105	-1.29095	0.361764	-3.56849	0.000359049	0.00114225	ENSG00000289852
10.4805	-1.29066	0.171723	-7.51598	5.64867e-14	2.15575e-12	ENSG00000289985
1.84719	-1.28988	0.352051	-3.6639	0.000248402	0.000820459	ENSG00000103355	260429	PRSS33	PRSS33
0.37972	-1.2897	0.547679	-2.35485	0.0185302	0.0389192	ENSG00000290694
9.4489	-1.28958	0.352486	-3.65853	0.000253663	0.000835879	ENSG00000241860			AL627309.5
41.2799	-1.2891	0.149125	-8.64441	5.40825e-18	3.56776e-15	ENSG00000280035			AC011676.5
7.50174	-1.28899	0.242519	-5.31499	1.06662e-07	6.86951e-07	ENSG00000237038	392197	USP17L8	USP17L8
0.75824	-1.28883	0.438173	-2.94136	0.00326772	0.00836097	ENSG00000207420			RF00019
2.75575	-1.28872	0.259868	-4.95913	7.08113e-07	3.87726e-06	ENSG00000264583	100616222	MIR4487	MIR4487
2.22822	-1.28846	0.349069	-3.69113	0.000223262	0.000744101	ENSG00000276746			RF00017
12.6517	-1.28658	0.17259	-7.45451	9.01994e-14	3.1339e-12	ENSG00000231208		ZBTB46-AS1	ZBTB46-AS1
5.65847	-1.28622	0.222085	-5.79158	6.97268e-09	5.65609e-08	ENSG00000235032		BMP7-AS1	BMP7-AS1
0.469268	-1.2861	0.602358	-2.13511	0.0327522	0.0638404	ENSG00000224124		POM121L10P	POM121L10P
4.18252	-1.28591	0.271109	-4.74314	2.10435e-06	1.05282e-05	ENSG00000091704	1357	CPA1	CPA1
10.7069	-1.2857	0.328172	-3.91776	8.93755e-05	0.000322781	ENSG00000262902		MTCO1P40	MTCO1P40
5.52477	-1.2852	0.230238	-5.58207	2.37671e-08	1.73161e-07	ENSG00000104941	81492	RSPH6A	RSPH6A
30.1168	-1.28502	0.182964	-7.02337	2.16587e-12	4.38491e-11	ENSG00000185522	256329	LMNTD2	LMNTD2
0.721359	-1.28432	0.633196	-2.02832	0.042528	0.0798763	ENSG00000266283			AC091588.3
2.07742	-1.2833	0.293337	-4.37484	1.21519e-05	5.23666e-05	ENSG00000265089	100616160	MIR4655	MIR4655
3.01587	-1.28296	0.285785	-4.48925	7.14751e-06	3.22037e-05	ENSG00000260702			AL031713.1
4.04353	-1.28277	0.241417	-5.31351	1.07531e-07	6.91938e-07	ENSG00000104921	2208	FCER2	FCER2
7.05306	-1.28274	0.218999	-5.85728	4.7051e-09	3.95958e-08	ENSG00000278420	102465491	MIR6819	MIR6819
87.4284	-1.2827	0.135573	-9.46134	3.04036e-21	3.08876e-17	ENSG00000234500			AC008267.3
3.35505	-1.2821	0.272418	-4.70637	2.52168e-06	1.24334e-05	ENSG00000226769		GAPDHP54	GAPDHP54
3.45755	-1.28166	0.306094	-4.18713	2.82501e-05	0.000112947	ENSG00000267074			AC015911.3
2.00094	-1.28086	0.444049	-2.8845	0.00392036	0.0098447	ENSG00000278054			AL591926.7
27.274	-1.27969	0.175084	-7.30904	2.69057e-13	7.56337e-12	ENSG00000273267			AC097381.3
18.818	-1.27882	0.160049	-7.99021	1.34706e-15	1.25782e-13	ENSG00000255519			AC103855.4
0.867463	-1.27824	0.413268	-3.09301	0.0019814	0.00533135	ENSG00000259229			AC026826.2
187.708	-1.27681	0.140229	-9.10515	8.61446e-20	2.30305e-16	ENSG00000214063	7106	TSPAN4	TSPAN4
97.1193	-1.27664	0.169474	-7.53294	4.96104e-14	1.93647e-12	ENSG00000261123			AC009065.5
1.18593	-1.27621	0.384753	-3.31697	0.000910006	0.00264352	ENSG00000249658			AC005823.1
10.4191	-1.27571	0.177831	-7.17373	7.29811e-13	1.75031e-11	ENSG00000279057			AC141586.4
2.9863	-1.27553	0.397833	-3.2062	0.00134502	0.00376697	ENSG00000286038	105180390	SPDYE13
13.0941	-1.27529	0.161611	-7.89113	2.99451e-15	2.20202e-13	ENSG00000274370			AC130371.2
2.8635	-1.27527	0.264729	-4.81726	1.45543e-06	7.51933e-06	ENSG00000206875		RNU6-761P	RNU6-761P
0.637318	-1.27514	0.632282	-2.01672	0.0437244	0.0818056	ENSG00000230011		CTSLP4	CTSLP4
85.0555	-1.27444	0.150407	-8.47328	2.38576e-17	8.9768e-15	ENSG00000236871	751580	LINC00106	LINC00106
4.27599	-1.27442	0.256325	-4.97191	6.62978e-07	3.64742e-06	ENSG00000253666			AP000424.1
12.5794	-1.27425	0.177733	-7.16948	7.52856e-13	1.7954e-11	ENSG00000255456			AC084125.3
3.9279	-1.27393	0.217097	-5.868	4.4108e-09	3.73294e-08	ENSG00000284847			AC093323.4
0.378031	-1.2738	0.8139	-1.56506	0.117569	0.189456	ENSG00000211594		IGKJ4	IGKJ4
8.46929	-1.27375	0.206537	-6.16717	6.95209e-10	6.94881e-09	ENSG00000290383
2.2201	-1.27268	0.286624	-4.44025	8.98543e-06	3.96916e-05	ENSG00000259569			AC013489.2
4.30507	-1.27201	0.411418	-3.09176	0.00198971	0.00534985	ENSG00000284182	406935	MIR143	MIR143
90.068	-1.27181	0.263797	-4.82116	1.42725e-06	7.38348e-06	ENSG00000102287	2564	GABRE	GABRE
27.6872	-1.27122	0.350843	-3.62333	0.000290833	0.000945362	ENSG00000275871		LNPPS	AC131025.2
3.3667	-1.27067	0.278728	-4.55882	5.1441e-06	2.38456e-05	ENSG00000188389	5133	PDCD1	PDCD1
2.76393	-1.27064	0.270194	-4.70267	2.56781e-06	1.26304e-05	ENSG00000170476	51237	MZB1	MZB1
2.57591	-1.2695	0.24121	-5.26304	1.41689e-07	8.91664e-07	ENSG00000207029		RNU6-43P	RNU6-43P
4.91769	-1.26937	0.208518	-6.08759	1.14626e-09	1.09693e-08	ENSG00000274494	102466745	MIR6832	MIR6832
11.793	-1.26884	0.177058	-7.16628	7.70619e-13	1.83346e-11	ENSG00000238793	101340251	SNORD124	SNORD124
10.1821	-1.26833	0.18052	-7.02598	2.12562e-12	4.31374e-11	ENSG00000160472	147744	TMEM190	TMEM190
1.37091	-1.26762	0.337277	-3.75839	0.000171012	0.000583315	ENSG00000254675			AP003032.1
10.9929	-1.26704	0.211439	-5.99246	2.06685e-09	1.87345e-08	ENSG00000274717			AL049757.1
4.19523	-1.26695	0.251091	-5.04579	4.5165e-07	2.57717e-06	ENSG00000229859	643834	PGA3	PGA3
13.0273	-1.26693	0.187713	-6.74927	1.48592e-11	2.33349e-10	ENSG00000288929
0.778841	-1.26662	0.396596	-3.19374	0.00140443	0.00391589	ENSG00000288072
0.48784	-1.26653	0.599435	-2.11288	0.034611	0.0669166	ENSG00000253364		COPDA1	AL928742.1
128.886	-1.26627	0.185986	-6.80843	9.86679e-12	1.62146e-10	ENSG00000205517	57139	RGL3	RGL3
12.0728	-1.26616	0.194988	-6.49352	8.38556e-11	1.06755e-09	ENSG00000285527
3.30053	-1.2661	0.273073	-4.63647	3.54414e-06	1.6971e-05	ENSG00000216141	100126339	MIR941-2	MIR941-2
24.062	-1.26585	0.174536	-7.25268	4.08618e-13	1.07567e-11	ENSG00000270124			AC092127.2
0.826431	-1.26552	0.419306	-3.01813	0.00254336	0.00667318	ENSG00000230576		OR6R1P	OR6R1P
9.9167	-1.26548	0.194916	-6.49246	8.44447e-11	1.07344e-09	ENSG00000104826	3972	LHB	LHB
23.1946	-1.26537	0.184815	-6.8467	7.55731e-12	1.28776e-10	ENSG00000186466		AQP7P1	AQP7P1
3.4915	-1.26532	0.234903	-5.38655	7.18249e-08	4.78875e-07	ENSG00000208008	406910	MIR125A	MIR125A
3.12073	-1.26408	0.460496	-2.74504	0.0060504	0.0144908	ENSG00000233970			AC092159.3
36.3951	-1.26233	0.218812	-5.76899	7.97488e-09	6.39956e-08	ENSG00000254109	100128750	RBPMS-AS1	RBPMS-AS1
2.33806	-1.2622	0.265452	-4.75489	1.98552e-06	9.97986e-06	ENSG00000225387			AL591896.1
20.9612	-1.2619	0.167268	-7.54414	4.55285e-14	1.8096e-12	ENSG00000267263			AC111170.2
2.98877	-1.26189	0.276328	-4.56665	4.95586e-06	2.30487e-05	ENSG00000284797	729966	CIST1	AC008397.1
104.002	-1.26142	0.164757	-7.65622	1.91481e-14	9.10717e-13	ENSG00000167968	1775	DNASE1L2	DNASE1L2
1.60822	-1.26091	0.373709	-3.37405	0.00074071	0.00219427	ENSG00000180383	245937	DEFB124	DEFB124
11.1051	-1.26059	0.204606	-6.16105	7.2263e-10	7.18894e-09	ENSG00000230728			AL590093.1
13.2896	-1.26049	0.182494	-6.90699	4.95055e-12	8.95542e-11	ENSG00000270802			AC005776.1
0.867234	-1.26017	0.417552	-3.01799	0.00254456	0.0066753	ENSG00000284654			AP000553.7
7.76977	-1.25976	0.25921	-4.86002	1.17376e-06	6.17206e-06	ENSG00000135114	8638	OASL	OASL
2.73344	-1.25955	0.365887	-3.44246	0.000576446	0.00175305	ENSG00000278635			AC141557.2
0.581193	-1.25933	0.497261	-2.53254	0.0113241	0.025291	ENSG00000266770		RN7SL619P	RN7SL619P
0.266827	-1.25922	0.611221	-2.06016	0.0393829		ENSG00000258885			AL450267.1
22.4666	-1.25872	0.180028	-6.9918	2.71377e-12	5.33057e-11	ENSG00000267280	103689912	TBX2-AS1	TBX2-AS1
0.76536	-1.25798	0.429631	-2.92804	0.00341104	0.00868986	ENSG00000272400			AC103810.10
2.94741	-1.25732	0.262057	-4.79788	1.60353e-06	8.22591e-06	ENSG00000126467	60385	TSKS	TSKS
11.0914	-1.25715	0.210555	-5.97065	2.3631e-09	2.11741e-08	ENSG00000274993			AC254629.1
36.3006	-1.2567	0.187782	-6.69235	2.19608e-11	3.27228e-10	ENSG00000178597	768239	PSAPL1	PSAPL1
1.56171	-1.25645	0.387214	-3.24484	0.00117516	0.00333334	ENSG00000274056	102465253	MIR6507	MIR6507
9.87995	-1.25626	0.196657	-6.38804	1.68022e-10	1.96384e-09	ENSG00000286262
59.6306	-1.25568	0.276507	-4.54124	5.5925e-06	2.57479e-05	ENSG00000287338
17.0433	-1.25554	0.182406	-6.88319	5.85254e-12	1.03692e-10	ENSG00000288786
85.1577	-1.25552	0.145374	-8.63645	5.79875e-18	3.77632e-15	ENSG00000283199	100507747	C13orf46	C13orf46
8.72372	-1.25549	0.203137	-6.18051	6.38964e-10	6.44496e-09	ENSG00000278700			RF00017
1013.31	-1.25507	0.167837	-7.47787	7.55353e-14	2.73088e-12	ENSG00000124440	64344	HIF3A	HIF3A
12.5801	-1.2546	0.173428	-7.23412	4.68571e-13	1.20575e-11	ENSG00000286440
0.445161	-1.25418	1.11762	-1.12219	0.261782	0.36609	ENSG00000279595			AC126335.2
6.27144	-1.25329	0.403475	-3.10623	0.00189489	0.0051283	ENSG00000276365	406937	MIR145	MIR145
11.8416	-1.2532	0.203033	-6.17239	6.72665e-10	6.75004e-09	ENSG00000289160
111.595	-1.25289	0.190492	-6.57713	4.79607e-11	6.51219e-10	ENSG00000143127	8515	ITGA10	ITGA10
5.71544	-1.25236	0.297221	-4.21355	2.51384e-05	0.000101457	ENSG00000289926
1.0067	-1.25187	0.423115	-2.9587	0.00308944	0.00795314	ENSG00000232355			AL603650.1
2.14614	-1.25167	0.318691	-3.92754	8.58177e-05	0.00031106	ENSG00000263897	100616236	MIR4669	MIR4669
17.9564	-1.25097	0.197326	-6.3396	2.30368e-10	2.59405e-09	ENSG00000267412			AC092068.2
36.5872	-1.25082	0.468166	-2.67175	0.00754576	0.0176244	ENSG00000105641	6528	SLC5A5	SLC5A5
0.415179	-1.25068	0.539637	-2.31763	0.0204692	0.0424377	ENSG00000263882		RN7SL774P	RN7SL774P
8.13202	-1.25062	0.183735	-6.80669	9.98708e-12	1.63752e-10	ENSG00000239595		RN7SL79P	RN7SL79P
8.9044	-1.25039	0.198793	-6.28989	3.177e-10	3.45269e-09	ENSG00000125975	140873	C20orf173	C20orf173
4.06245	-1.25031	0.371789	-3.36295	0.000771153	0.00227397	ENSG00000230712		GGTLC4P	GGTLC4P
86.5413	-1.24955	0.137748	-9.07128	1.17628e-19	2.81359e-16	ENSG00000228133	105371485		AC099684.1
2.70432	-1.24947	0.286262	-4.36478	1.27253e-05	5.4608e-05	ENSG00000266775			AC011840.5
1.00335	-1.24937	0.478071	-2.61335	0.00896584	0.0205241	ENSG00000290675
2.455	-1.24911	0.389281	-3.20876	0.00133308	0.00373622	ENSG00000101425	671	BPI	BPI
1.39577	-1.24903	0.433011	-2.88453	0.00391995	0.00984416	ENSG00000104827	1082	CGB3	CGB3
63.2542	-1.24891	0.152324	-8.19901	2.42381e-16	3.87206e-14	ENSG00000260447			AC009065.3
0.855839	-1.24874	0.40512	-3.08239	0.00205345	0.00550434	ENSG00000284277	102466227	MIR7162	MIR7162
16.7869	-1.24861	0.178828	-6.98217	2.90652e-12	5.64157e-11	ENSG00000255247	105369525	NECTIN1-AS1	AP003390.2
1.88967	-1.24809	0.476845	-2.6174	0.00886036	0.0203119	ENSG00000261161			AC009154.1
11.2412	-1.24797	0.205084	-6.08517	1.16371e-09	1.11196e-08	ENSG00000279337			AC127024.7
0.410618	-1.24689	0.615885	-2.02455	0.0429133	0.0804934	ENSG00000278078			AC025279.3
5.34646	-1.24682	0.238067	-5.23725	1.6299e-07	1.01486e-06	ENSG00000130950	54754	NUTM2F	NUTM2F
69.5087	-1.24677	0.148931	-8.37142	5.69297e-17	1.57716e-14	ENSG00000278872			AC148477.5
2.163	-1.24614	0.308081	-4.04485	5.23558e-05	0.00019866	ENSG00000101057	4605	MYBL2	MYBL2
4.07614	-1.24609	0.206544	-6.03305	1.60894e-09	1.49657e-08	ENSG00000283575			RF00026
2.72763	-1.24553	0.297635	-4.18474	2.85487e-05	0.000113979	ENSG00000261625			AP003071.4
12.1551	-1.24531	0.261516	-4.76188	1.91797e-06	9.67574e-06	ENSG00000255746	102723544		AC007406.2
46.95	-1.24509	0.143331	-8.68683	3.72703e-18	3.03003e-15	ENSG00000162881	165140	OXER1	OXER1
5.44891	-1.24495	0.221624	-5.61739	1.93866e-08	1.43866e-07	ENSG00000266124	100847028	MIR5587	MIR5587
1.03201	-1.24489	0.470434	-2.64627	0.00813846	0.0188303	ENSG00000204776		IGKV1OR-3	IGKV1OR-3
1.1287	-1.24481	0.369862	-3.3656	0.000763764	0.00225428	ENSG00000264266	100422925	MIR4322	MIR4322
2.85542	-1.24437	0.242055	-5.14087	2.73468e-07	1.6276e-06	ENSG00000186790	2301	FOXE3	FOXE3
2.74461	-1.2443	0.261279	-4.76235	1.91347e-06	9.65499e-06	ENSG00000231508		RPL34P20	RPL34P20
13.5274	-1.24293	0.325275	-3.82118	0.000132814	0.000463144	ENSG00000151360	55821	ALLC	ALLC
43.4263	-1.24291	0.162634	-7.64238	2.13248e-14	9.83845e-13	ENSG00000239799	100873993	ITIH4-AS1	ITIH4-AS1
21.6812	-1.24264	0.169276	-7.34092	2.12133e-13	6.23582e-12	ENSG00000289080
4.62963	-1.24257	0.22972	-5.40904	6.3363e-08	4.27095e-07	ENSG00000105371	3386	ICAM4	ICAM4
10.2744	-1.24246	0.202281	-6.14223	8.13684e-10	8.01938e-09	ENSG00000286518
8.4029	-1.2423	0.207105	-5.99842	1.99242e-09	1.8144e-08	ENSG00000276786			BX640515.1
8.05107	-1.24184	0.205463	-6.04412	1.50231e-09	1.40537e-08	ENSG00000183019	199675	MCEMP1	MCEMP1
44.509	-1.24039	0.140237	-8.84496	9.15585e-19	1.1792e-15	ENSG00000251497	100507091	PITPNM2-AS1	PITPNM2-AS1
16.1739	-1.24019	0.158626	-7.81829	5.35474e-15	3.38149e-13	ENSG00000262777			AC032044.1
0.864079	-1.23979	0.446857	-2.77446	0.00552936	0.0133856	ENSG00000183625	1232	CCR3	CCR3
60.5668	-1.23978	0.156423	-7.92581	2.26659e-15	1.80214e-13	ENSG00000213658	27040	LAT	LAT
29.4717	-1.23947	0.175076	-7.0796	1.44567e-12	3.11294e-11	ENSG00000259037			BX927359.1
1.07851	-1.23886	0.388189	-3.19139	0.0014159	0.0039418	ENSG00000224001			AL360081.1
4.30773	-1.23883	0.231632	-5.34827	8.87967e-08	5.81102e-07	ENSG00000289411
2.04489	-1.23856	0.290544	-4.26291	2.01781e-05	8.30604e-05	ENSG00000234705		HMGA1P4	HMGA1P4
50.5622	-1.23784	0.183453	-6.74745	1.50471e-11	2.35402e-10	ENSG00000177685	283229	CRACR2B	CRACR2B
6.29822	-1.23761	0.213862	-5.78695	7.16748e-09	5.80299e-08	ENSG00000274447			AC005790.1
4.40513	-1.23716	0.207479	-5.96279	2.47967e-09	2.21171e-08	ENSG00000278852			RF02157
0.47573	-1.23698	0.472299	-2.61905	0.00881743	0.0202253	ENSG00000289593
2.80317	-1.23678	0.255569	-4.83933	1.30274e-06	6.7871e-06	ENSG00000260247		SUB1P4	SUB1P4
4.18147	-1.2355	0.307311	-4.02034	5.81141e-05	0.000218324	ENSG00000185168		LINC00482	LINC00482
54.7634	-1.2349	0.178258	-6.92764	4.27912e-12	7.88401e-11	ENSG00000140839	497190	CLEC18B	CLEC18B
122.051	-1.23484	0.147122	-8.39334	4.72516e-17	1.37942e-14	ENSG00000256542			AC148477.2
0.924047	-1.23387	0.464249	-2.65777	0.00786599	0.018274	ENSG00000142677	58985	IL22RA1	IL22RA1
2.88534	-1.23366	0.309064	-3.99159	6.56326e-05	0.000244132	ENSG00000275842	103504732	MIR941-5	MIR941-5
2.28326	-1.23365	0.374964	-3.29004	0.00100175	0.002882	ENSG00000290769
3.50087	-1.23304	0.26229	-4.70106	2.58813e-06	1.27156e-05	ENSG00000129744	417	ART1	ART1
106.521	-1.23282	0.166603	-7.39974	1.36456e-13	4.36638e-12	ENSG00000184601	400258	C14orf180	C14orf180
0.976222	-1.23241	0.438901	-2.80794	0.00498601	0.0122105	ENSG00000233442		PPP6R2P1	PPP6R2P1
9.11314	-1.23239	0.212629	-5.79595	6.79343e-09	5.52569e-08	ENSG00000279147			AC112504.1
189.611	-1.23233	0.139362	-8.84264	9.34862e-19	1.1792e-15	ENSG00000287809
0.92306	-1.23205	0.447527	-2.75303	0.00590469	0.01419	ENSG00000285950	124906766	FAM90A10
2.40985	-1.23201	0.312096	-3.94755	7.89548e-05	0.000288552	ENSG00000100453	3002	GZMB	GZMB
1.5673	-1.23199	0.326789	-3.77	0.000163246	0.000558964	ENSG00000124334	3581	IL9R	IL9R
0.645267	-1.23183	0.496079	-2.48314	0.0130229	0.0286393	ENSG00000267084			AC015802.2
2.7303	-1.23164	0.242016	-5.08908	3.59809e-07	2.08926e-06	ENSG00000201555			RF00019
1.00223	-1.23158	0.386473	-3.18671	0.00143899	0.00400104	ENSG00000199756			RF00019
13.0842	-1.23157	0.168279	-7.31862	2.50532e-13	7.12047e-12	ENSG00000129437	43847	KLK14	KLK14
14.526	-1.23142	0.15975	-7.70845	1.27357e-14	6.60123e-13	ENSG00000052344	5652	PRSS8	PRSS8
47.2912	-1.23121	0.181057	-6.80014	1.04519e-11	1.70508e-10	ENSG00000261207			AL031717.1
178.831	-1.23113	0.155892	-7.89732	2.84961e-15	2.1303e-13	ENSG00000214456	440503	PLIN5	PLIN5
19.6319	-1.2308	0.180528	-6.81777	9.24619e-12	1.53788e-10	ENSG00000203392			AC105020.1
0.731847	-1.23053	0.48322	-2.54652	0.0108804	0.0244062	ENSG00000254521	89858	SIGLEC12	SIGLEC12
0.248066	-1.22991	0.630891	-1.94949	0.0512372		ENSG00000223972		DDX11L1	DDX11L1
5.87927	-1.22965	0.191769	-6.41216	1.43477e-10	1.70083e-09	ENSG00000278655			AP000346.4
5.14135	-1.22937	0.272858	-4.50551	6.62131e-06	3.003e-05	ENSG00000214526			AP000343.1
1.89339	-1.22904	0.301713	-4.07353	4.63061e-05	0.000177549	ENSG00000225982			AL355482.2
3.89794	-1.229	0.27907	-4.4039	1.06324e-05	4.63274e-05	ENSG00000188086		PRSS45P	PRSS45
51.3592	-1.22853	0.172439	-7.12445	1.04495e-12	2.36572e-11	ENSG00000250397			AP006623.1
10.8738	-1.22844	0.173707	-7.07189	1.52836e-12	3.26744e-11	ENSG00000267044			AC005757.1
32.6086	-1.2283	0.193276	-6.35517	2.08196e-10	2.37866e-09	ENSG00000267749			AC092068.3
112.841	-1.22826	0.376784	-3.25985	0.00111473	0.00317558	ENSG00000223609	3045	HBD	HBD
54.3159	-1.22815	0.165109	-7.43843	1.01889e-13	3.46498e-12	ENSG00000162267	3699	ITIH3	ITIH3
124.382	-1.22762	0.165651	-7.41087	1.25475e-13	4.10671e-12	ENSG00000263603			AC127024.2
29.9486	-1.22758	0.165127	-7.43418	1.0522e-13	3.55132e-12	ENSG00000274251			AP003419.2
5.56268	-1.22741	0.205944	-5.95991	2.52384e-09	2.24757e-08	ENSG00000200651			RF00019
10.509	-1.22735	0.172094	-7.13183	9.90445e-13	2.26217e-11	ENSG00000254648			AP000911.2
213.539	-1.22723	0.138095	-8.88685	6.28648e-19	9.392e-16	ENSG00000137877	51332	SPTBN5	SPTBN5
2.77864	-1.22696	0.25873	-4.74224	2.11367e-06	1.05738e-05	ENSG00000227688		HNRNPA3P2	HNRNPA3P2
1.17622	-1.22677	0.372618	-3.2923	0.000993722	0.00286119	ENSG00000253652			AC136628.4
1.32948	-1.22651	0.3635	-3.37417	0.00074038	0.00219367	ENSG00000261145			AC009060.2
25.6791	-1.2263	0.152488	-8.042	8.83847e-16	9.35331e-14	ENSG00000265462	100500917	MIR3680-1	MIR3680-1
6.07959	-1.22581	0.220908	-5.54897	2.87358e-08	2.0643e-07	ENSG00000244080		RN7SL833P	RN7SL833P
0.595675	-1.22556	0.435117	-2.81661	0.0048533	0.0119251	ENSG00000263407	100616350	MIR4660	MIR4660
36.6639	-1.22518	0.150179	-8.15813	3.40258e-16	4.73996e-14	ENSG00000275328		SPDYE19P	SPDYE19P
10.4452	-1.22507	0.312029	-3.92614	8.63205e-05	0.000312748	ENSG00000237424	84793	FOXD2-AS1	FOXD2-AS1
1.42952	-1.22504	0.383605	-3.19349	0.00140564	0.00391861	ENSG00000188937	60506	NYX	NYX
1.53582	-1.22408	0.417658	-2.93081	0.00338078	0.00861969	ENSG00000290664
20.3072	-1.22379	0.175252	-6.98304	2.88863e-12	5.61511e-11	ENSG00000284724			AC068587.7
2.33565	-1.22337	0.28331	-4.31814	1.57353e-05	6.63201e-05	ENSG00000263979	100616429	MIR4672	MIR4672
5.94187	-1.22278	0.238223	-5.13291	2.85299e-07	1.69063e-06	ENSG00000264823	100422893	MIR3154	MIR3154
2.42381	-1.22275	0.387924	-3.15203	0.00162139	0.00445369	ENSG00000275948			RF01684
2.45643	-1.22243	0.282826	-4.3222	1.54484e-05	6.52299e-05	ENSG00000276178			RF00019
5.88791	-1.22232	0.265301	-4.60729	4.07959e-06	1.93074e-05	ENSG00000280002			AC078925.4
10.6466	-1.22135	0.198363	-6.15714	7.40691e-10	7.3456e-09	ENSG00000279121			AC073592.5
4.8147	-1.22064	0.204817	-5.95966	2.52757e-09	2.25049e-08	ENSG00000291199	343052
10.8964	-1.22047	0.210282	-5.80395	6.47693e-09	5.29709e-08	ENSG00000284054	102465906	MIR7112	MIR7112
2.56292	-1.22022	0.277492	-4.39732	1.09597e-05	4.75981e-05	ENSG00000250976			AC021491.3
1.92037	-1.22013	0.433326	-2.81574	0.00486651	0.0119541	ENSG00000213908		CYP2A7P1	CYP2A7P1
56.086	-1.21962	0.145918	-8.35828	6.36378e-17	1.71034e-14	ENSG00000232489		MFAP1P1	MFAP1P1
14.1787	-1.21962	0.16297	-7.48369	7.22649e-14	2.63894e-12	ENSG00000290026
1.26478	-1.21954	0.33906	-3.59684	0.00032211	0.00103609	ENSG00000204538	170680	PSORS1C2	PSORS1C2
2.11155	-1.21948	0.307355	-3.96767	7.25785e-05	0.000267404	ENSG00000249451			AC021491.1
2.90417	-1.2194	0.626927	-1.94505	0.051769	0.0946276	ENSG00000233521	105372978	LINC01638	LINC01638
7.93758	-1.21913	0.254536	-4.78962	1.67101e-06	8.53413e-06	ENSG00000160882	1584	CYP11B1	CYP11B1
0.776456	-1.21856	0.416432	-2.92618	0.00343156	0.00873644	ENSG00000063515	2928	GSC2	GSC2
5.34061	-1.21831	0.18931	-6.43554	1.23032e-10	1.48692e-09	ENSG00000260190			AL807752.5
1.19388	-1.21795	0.354601	-3.43472	0.000593174	0.00179918	ENSG00000273975			RF00017
4.57278	-1.21784	0.236158	-5.15689	2.51086e-07	1.50527e-06	ENSG00000230044		CDK8P1	AC110754.1
1.73564	-1.21777	0.298529	-4.07925	4.51821e-05	0.000173566	ENSG00000283392			AC090952.2
0.768159	-1.21766	0.465464	-2.61602	0.00889622	0.0203867	ENSG00000283686			AC083841.4
6.24769	-1.21746	0.27232	-4.47071	7.79613e-06	3.48694e-05	ENSG00000168427	377007	KLHL30	KLHL30
1.31802	-1.21727	0.461091	-2.63998	0.00829115	0.0191444	ENSG00000279687			FP565260.5
1.24794	-1.21707	0.349281	-3.48451	0.000493047	0.00152322	ENSG00000171794	8433	UTF1	UTF1
5.39846	-1.21694	0.208869	-5.8263	5.66706e-09	4.68681e-08	ENSG00000277950			RF00017
20.8919	-1.21632	0.151799	-8.01268	1.12233e-15	1.11566e-13	ENSG00000256481			AP006333.2
15.7665	-1.21581	0.251704	-4.83031	1.36319e-06	7.07516e-06	ENSG00000288607		ELOA3BP
0.79928	-1.21573	0.482574	-2.51925	0.0117604	0.0261654	ENSG00000188676	169355	IDO2	IDO2
6.92181	-1.21561	0.261892	-4.64163	3.45673e-06	1.65915e-05	ENSG00000207258			RF00019
5.06875	-1.21559	0.240536	-5.05369	4.33354e-07	2.47946e-06	ENSG00000277572			RF01518
0.45795	-1.21511	0.602919	-2.01538	0.0438644	0.0820314	ENSG00000124564	10786	SLC17A3	SLC17A3
1.11049	-1.21511	0.377361	-3.22003	0.00128178	0.00360635	ENSG00000199664		RNU6-1266P	RNU6-1266P
2.79919	-1.21498	0.235614	-5.15665	2.51401e-07	1.50692e-06	ENSG00000253852			AC011383.1
3.33022	-1.21492	0.224428	-5.4134	6.18387e-08	4.17707e-07	ENSG00000276181	102466196	MIR6794	MIR6794
35.3818	-1.21466	0.147579	-8.23057	1.86325e-16	3.33864e-14	ENSG00000235138	100130548		AL445931.1
60.9349	-1.21448	0.156841	-7.74342	9.67743e-15	5.37828e-13	ENSG00000204839	642475	MROH6	MROH6
3.41208	-1.21443	0.282665	-4.29634	1.73638e-05	7.251e-05	ENSG00000262370			AC108134.3
1.62678	-1.21435	0.391287	-3.10348	0.00191257	0.00517119	ENSG00000247867	283214	DGAT2-DT	AP001922.1
2.48471	-1.21374	0.265054	-4.5792	4.66751e-06	2.18155e-05	ENSG00000216195	100126330	MIR941-4	MIR941-4
6.3366	-1.2131	0.201438	-6.02219	1.72072e-09	1.59006e-08	ENSG00000282742			AC093323.3
3.33624	-1.21279	0.220561	-5.49865	3.82701e-08	2.68727e-07	ENSG00000275519	102465482	MIR6804	MIR6804
0.912507	-1.21233	0.406146	-2.98496	0.00283615	0.00736378	ENSG00000279881			AC041040.1
1.06424	-1.21197	0.369652	-3.27866	0.001043	0.00299104	ENSG00000184560	201243	SPEM2	SPEM2
1.77362	-1.21195	0.313618	-3.86441	0.000111359	0.000394324	ENSG00000199038	406992	MIR210	MIR210
1.03728	-1.21177	0.425585	-2.8473	0.00440914	0.0109353	ENSG00000273898	102466738	MIR6798	MIR6798
1.48039	-1.21172	0.357677	-3.38775	0.000704688	0.00209968	ENSG00000206178		HBZP1	HBZP1
3.56494	-1.21171	0.286391	-4.23098	2.32677e-05	9.44994e-05	ENSG00000197891	116085	SLC22A12	SLC22A12
7.92498	-1.2111	0.228716	-5.29522	1.18873e-07	7.58405e-07	ENSG00000178715			AL450998.1
38.056	-1.21108	0.183599	-6.59632	4.21479e-11	5.80201e-10	ENSG00000254537			AL137161.1
1.59377	-1.21091	0.337746	-3.58527	0.000336726	0.00107825	ENSG00000273913			RF00017
0.640393	-1.21082	0.483341	-2.50511	0.0122415	0.0271051	ENSG00000229183	128966586	PGA4	PGA4
23.4905	-1.21004	0.154773	-7.81819	5.35888e-15	3.38149e-13	ENSG00000237181	101926963	PRKAR1B-AS1	AC147651.4
1.21796	-1.21	0.364521	-3.31943	0.000902002	0.00262237	ENSG00000233942			AC004012.1
7.06532	-1.20995	0.223948	-5.40282	6.56001e-08	4.40945e-07	ENSG00000274565			AC080038.1
1.18212	-1.20993	0.36531	-3.31207	0.000926081	0.00268592	ENSG00000264519		RN7SL596P	RN7SL596P
15.8732	-1.20956	0.182638	-6.62274	3.52599e-11	4.95453e-10	ENSG00000184274		LINC00315	LINC00315
25.7591	-1.20853	0.177926	-6.79231	1.10352e-11	1.78744e-10	ENSG00000278725			AC020765.4
16.0326	-1.20845	0.183543	-6.58399	4.57985e-11	6.25716e-10	ENSG00000166183	374569	ASPG	ASPG
328.365	-1.2084	0.310948	-3.88618	0.000101835	0.000363667	ENSG00000164692	1278	COL1A2	COL1A2
0.585615	-1.20797	0.464016	-2.60329	0.00923338	0.0210738	ENSG00000265606	100616120	MIR4695	MIR4695
34.624	-1.20756	0.143493	-8.41546	3.91348e-17	1.24243e-14	ENSG00000259895	729652	TEDC2-AS1	AC106820.2
36.8165	-1.20755	0.20761	-5.81645	6.01099e-09	4.94548e-08	ENSG00000166825	290	ANPEP	ANPEP
0.437727	-1.20653	0.592107	-2.03768	0.0415816	0.0783305	ENSG00000172482	189	AGXT	AGXT
167.699	-1.20643	0.164282	-7.34368	2.07804e-13	6.12631e-12	ENSG00000175463	374403	TBC1D10C	TBC1D10C
2.10629	-1.20584	0.271702	-4.4381	9.07581e-06	4.00499e-05	ENSG00000212387		RNU6-1055P	RNU6-1055P
107.05	-1.20561	0.151067	-7.98064	1.45579e-15	1.3205e-13	ENSG00000233038		PTPRN2-AS1	AC011899.2
7.48083	-1.20527	0.196079	-6.14684	7.90414e-10	7.80387e-09	ENSG00000289259
13.9425	-1.20494	0.175083	-6.8821	5.89766e-12	1.04268e-10	ENSG00000207581	406978	MIR199B	MIR199B
36.8965	-1.20479	0.160199	-7.52057	5.4538e-14	2.0908e-12	ENSG00000214650	105370047		AC073592.1
9.78015	-1.20438	0.209928	-5.73713	9.62962e-09	7.60725e-08	ENSG00000275997			AC016292.2
53.6196	-1.20361	0.17764	-6.77558	1.2391e-11	1.9849e-10	ENSG00000289088
19.8814	-1.20326	0.145568	-8.26595	1.38591e-16	2.82737e-14	ENSG00000231793		DOC2GP	DOC2GP
2.90235	-1.20306	0.261326	-4.60367	4.1511e-06	1.96148e-05	ENSG00000260530			AC010551.2
6.51252	-1.20253	0.212563	-5.65726	1.53805e-08	1.16312e-07	ENSG00000207752	406976	MIR199A1	MIR199A1
2.51545	-1.20209	0.325946	-3.688	0.000226021	0.000752504	ENSG00000267554			AC015911.8
2.8441	-1.20178	0.597204	-2.01234	0.0441845	0.0825693	ENSG00000277582		RN7SL428P	RN7SL428P
15.3556	-1.20152	0.199557	-6.02092	1.73433e-09	1.60176e-08	ENSG00000157322	348174	CLEC18A	CLEC18A
1.1642	-1.20138	0.428988	-2.80049	0.00510248	0.0124543	ENSG00000204616	11074	TRIM31	TRIM31
191.549	-1.20136	0.142866	-8.40894	4.13723e-17	1.27366e-14	ENSG00000230715			AC018638.2
30.5561	-1.2012	0.180893	-6.64043	3.12776e-11	4.46094e-10	ENSG00000160867	2264	FGFR4	FGFR4
7.00795	-1.20107	0.185227	-6.48431	8.9136e-11	1.12323e-09	ENSG00000245688			AC008659.1
10.4969	-1.20063	0.17053	-7.04056	1.91463e-12	3.95786e-11	ENSG00000268204			AC008763.1
2.44857	-1.20035	0.284111	-4.22494	2.39001e-05	9.68359e-05	ENSG00000262495			AC012146.2
1.28104	-1.20032	0.354459	-3.38634	0.000708319	0.00210914	ENSG00000199695		RNU6-1128P	RNU6-1128P
0.666783	-1.19995	0.446833	-2.68545	0.00724319	0.0170084	ENSG00000238964		RNU7-125P	RNU7-125P
3.8122	-1.19983	0.311528	-3.85144	0.000117425	0.000414045	ENSG00000285687	645558	FAM90A22
14.3669	-1.19971	0.183981	-6.52085	6.99099e-11	9.07989e-10	ENSG00000278716			AC133540.1
35.6184	-1.19857	0.143608	-8.34608	7.05651e-17	1.83616e-14	ENSG00000279801	112268198		AC111170.3
237.67	-1.19729	0.259177	-4.6196	3.84479e-06	1.82882e-05	ENSG00000247627		MTND4P12	MTND4P12
203.59	-1.19715	0.144293	-8.29669	1.07055e-16	2.40619e-14	ENSG00000167701	2875	GPT	GPT
2.03688	-1.19666	0.288981	-4.14097	3.45835e-05	0.00013601	ENSG00000264157	100422928	MIR3127	MIR3127
28.544	-1.19637	0.374555	-3.19412	0.00140258	0.00391115	ENSG00000264063			MIR3687-2
5.3634	-1.19602	0.236696	-5.05296	4.35009e-07	2.48865e-06	ENSG00000055957	3697	ITIH1	ITIH1
13.3413	-1.19524	0.263955	-4.52818	5.94944e-06	2.72477e-05	ENSG00000204003			AL355987.1
1.03547	-1.19521	0.466427	-2.56248	0.0103928	0.0234398	ENSG00000269586	102723631	CT45A10	CT45A10
13.0824	-1.19512	0.22758	-5.25141	1.50938e-07	9.45029e-07	ENSG00000104879	1158	CKM	CKM
22.2866	-1.19428	0.295991	-4.03487	5.4633e-05	0.000206607	ENSG00000139219	1280	COL2A1	COL2A1
2.85678	-1.19373	0.333032	-3.58442	0.000337829	0.00108138	ENSG00000291070	90586	AOC4P
6.74873	-1.19368	0.225312	-5.29792	1.17131e-07	7.48309e-07	ENSG00000254867			AP006287.1
3.64519	-1.1936	0.23316	-5.11923	3.06779e-07	1.80653e-06	ENSG00000281491	101926900	DNAJB5-DT	DNAJB5-AS1
1.21408	-1.19357	0.354837	-3.36371	0.00076901	0.00226845	ENSG00000200407		RNU6-1169P	RNU6-1169P
0.851763	-1.19351	0.413147	-2.88882	0.0038669	0.0097292	ENSG00000253986			AC104561.3
1.42562	-1.19283	0.326972	-3.64812	0.000264169	0.000867292	ENSG00000183396	440955	TMEM89	TMEM89
4.39051	-1.19257	0.366668	-3.25246	0.00114412	0.00325146	ENSG00000272342	339822		LINC01115
0.5897	-1.19169	0.53306	-2.23556	0.0253808	0.0511707	ENSG00000229720	101929460		AL109924.2
18.0489	-1.1915	0.167346	-7.12001	1.0792e-12	2.43208e-11	ENSG00000261327			AC134312.5
103.228	-1.19138	0.151968	-7.83965	4.51821e-15	3.0246e-13	ENSG00000229413			AC018638.1
39.1928	-1.19135	0.134304	-8.87056	7.27811e-19	1.02694e-15	ENSG00000285821
121.791	-1.19134	0.194063	-6.13892	8.30831e-10	8.17252e-09	ENSG00000145113	4585	MUC4	MUC4
21.8625	-1.19132	0.163661	-7.27921	3.35775e-13	9.1014e-12	ENSG00000253307			AC011676.1
16.1378	-1.19123	0.185652	-6.41646	1.3948e-10	1.65926e-09	ENSG00000221025	100302229	MIR1250	MIR1250
8.30296	-1.19104	0.199865	-5.95922	2.5345e-09	2.25607e-08	ENSG00000284520	406884	MIRLET7B	MIRLET7B
1.53847	-1.191	0.323271	-3.68421	0.000229409	0.000762786	ENSG00000236543	102723971		AL354761.1
0.780599	-1.1909	0.618227	-1.92632	0.0540641	0.0981676	ENSG00000232177		MTND4P24	MTND4P24
457.132	-1.1908	0.158599	-7.50824	5.99279e-14	2.25656e-12	ENSG00000215788	8718	TNFRSF25	TNFRSF25
0.88663	-1.19039	0.488201	-2.43831	0.014756	0.0319226	ENSG00000170827		CELP	CELP
163.895	-1.19016	0.185479	-6.41667	1.39287e-10	1.65735e-09	ENSG00000179698	340390	WDR97	WDR97
10.3167	-1.18992	0.159839	-7.44445	9.73485e-14	3.34116e-12	ENSG00000277287			AL109976.1
2.53981	-1.18978	0.2689	-4.42464	9.66051e-06	4.24274e-05	ENSG00000207948	442901	MIR328	MIR328
2.85326	-1.18976	0.244664	-4.86284	1.15715e-06	6.0951e-06	ENSG00000288854
0.57919	-1.18968	0.477526	-2.49134	0.0127263	0.0280502	ENSG00000287741
102.405	-1.18955	0.144016	-8.25989	1.45806e-16	2.90445e-14	ENSG00000287586
9.86239	-1.18884	0.207821	-5.72049	1.06216e-08	8.32231e-08	ENSG00000231852	1589	CYP21A2	CYP21A2
3.40099	-1.18872	0.269199	-4.41575	1.00661e-05	4.4083e-05	ENSG00000275334	102464817	MIR5787	MIR5787
1.35252	-1.18855	0.332021	-3.57973	0.000343951	0.00109841	ENSG00000273657	102465475	MIR6792	MIR6792
3.90954	-1.18847	0.220211	-5.39697	6.77768e-08	4.53954e-07	ENSG00000233771		CICP5	CICP5
7.96146	-1.18838	0.217963	-5.4522	4.97497e-08	3.4159e-07	ENSG00000233750		CICP27	CICP27
54.2245	-1.18818	0.15747	-7.5454	4.50901e-14	1.79921e-12	ENSG00000228812	101928158	LAMA5-AS1	LAMA5-AS1
10.3203	-1.1881	0.226921	-5.23575	1.64316e-07	1.02262e-06	ENSG00000224574	100874236	COL18A1-AS2	COL18A1-AS2
14.6742	-1.18787	0.165777	-7.16545	7.75322e-13	1.8412e-11	ENSG00000187045	164656	TMPRSS6	TMPRSS6
0.301433	-1.18723	0.692029	-1.71557	0.0862402		ENSG00000263595		RN7SL823P	RN7SL823P
0.987021	-1.18684	0.486796	-2.43806	0.0147665	0.0319386	ENSG00000153789	339145	CIBAR2	FAM92B
63.3195	-1.18654	0.155882	-7.61176	2.70388e-14	1.18607e-12	ENSG00000241269			AC093620.1
16.7339	-1.18647	0.273373	-4.34011	1.42413e-05	6.05407e-05	ENSG00000176678	2300	FOXL1	FOXL1
4.94651	-1.18642	0.246696	-4.80925	1.51499e-06	7.8056e-06	ENSG00000271596			AC008121.1
0.789472	-1.18486	0.439142	-2.69813	0.00697292	0.0164414	ENSG00000197591	391189	OR11L1	OR11L1
7.18335	-1.18476	0.20907	-5.66683	1.45464e-08	1.10584e-07	ENSG00000216135	100126334	MIR885	MIR885
1.855	-1.18476	0.334443	-3.54248	0.000396376	0.0012481	ENSG00000291326
910.441	-1.18445	0.137008	-8.64509	5.37625e-18	3.56776e-15	ENSG00000100767	89932	PAPLN	PAPLN
4.6223	-1.18405	0.227917	-5.19511	2.04604e-07	1.25052e-06	ENSG00000265724	100422948	MIR4284	MIR4284
55.3314	-1.18335	0.144705	-8.17767	2.89388e-16	4.34244e-14	ENSG00000280063			AC012676.5
7.56927	-1.18331	0.181888	-6.50571	7.73283e-11	9.95341e-10	ENSG00000266897			AC005546.1
0.703508	-1.18325	0.485517	-2.4371	0.0148054	0.032012	ENSG00000287122
9.07508	-1.18294	0.215636	-5.48584	4.11508e-08	2.87563e-07	ENSG00000230627			Z97205.1
2.12688	-1.18287	0.322507	-3.66774	0.000244706	0.000809514	ENSG00000283572	100422968	MIR4251	MIR4251
2.89878	-1.18264	0.549094	-2.15381	0.031255	0.0612795	ENSG00000163221	6283	S100A12	S100A12
9.50437	-1.18253	0.19297	-6.12807	8.89518e-10	8.70429e-09	ENSG00000199805		RNU1-134P	RNU1-134P
18.399	-1.18241	0.216962	-5.44982	5.04198e-08	3.45957e-07	ENSG00000261052	124907837	SULT1A3	SULT1A3
2.37337	-1.18194	0.280099	-4.21971	2.44615e-05	9.89132e-05	ENSG00000283990	406883	MIRLET7A3	MIRLET7A3
0.434341	-1.18188	0.578169	-2.04417	0.0409365	0.0773188	ENSG00000279931			AC073593.1
10.1135	-1.18132	0.195729	-6.03552	1.58455e-09	1.47523e-08	ENSG00000280359			AC105133.2
8.07974	-1.18116	0.198749	-5.94301	2.79832e-09	2.46949e-08	ENSG00000186810	2833	CXCR3	CXCR3
4.24412	-1.18095	0.296265	-3.98613	6.71586e-05	0.000249298	ENSG00000289832
21.0796	-1.18052	0.261943	-4.50678	6.58196e-06	2.98595e-05	ENSG00000251493	2297	FOXD1	FOXD1
1.41121	-1.18047	0.327635	-3.60301	0.000314556	0.00101373	ENSG00000200867		RN7SKP36	RN7SKP36
1.24505	-1.18024	0.598005	-1.97362	0.0484244	0.0893129	ENSG00000008196	7021	TFAP2B	TFAP2B
20.4047	-1.18023	0.178869	-6.59831	4.15878e-11	5.72957e-10	ENSG00000140506	79748	LMAN1L	LMAN1L
33.2122	-1.17934	0.135813	-8.68352	3.83698e-18	3.03003e-15	ENSG00000231105	100506801	ECE1-AS1	AL031728.1
9.01183	-1.17921	0.178356	-6.61155	3.80316e-11	5.30146e-10	ENSG00000196114		IFITM3P3	AL031577.1
0.392144	-1.17917	0.645448	-1.82689	0.0677158	0.118837	ENSG00000224815			AL691447.1
10.4487	-1.17884	0.162395	-7.25907	3.89774e-13	1.03605e-11	ENSG00000224100			AP001630.1
7.34031	-1.17863	0.267284	-4.40965	1.03538e-05	4.5214e-05	ENSG00000130513	9518	GDF15	GDF15
12.6794	-1.17857	0.196105	-6.0099	1.85634e-09	1.70207e-08	ENSG00000269653			AC011479.3
6.68755	-1.17818	0.218277	-5.39761	6.75334e-08	4.52536e-07	ENSG00000211580	768217	MIR769	MIR769
17.4282	-1.17745	0.195195	-6.03216	1.61782e-09	1.50346e-08	ENSG00000167046			AL357033.1
9.53865	-1.17721	0.21805	-5.39879	6.70932e-08	4.49969e-07	ENSG00000179342			AC008267.1
198.225	-1.17718	0.125513	-9.37892	6.66547e-21	5.64299e-17	ENSG00000056487	112885	PHF21B	PHF21B
2.28613	-1.17665	0.366275	-3.21249	0.0013159	0.00369195	ENSG00000276048			RF02250
0.754812	-1.17644	0.438932	-2.68023	0.00735717	0.0172409	ENSG00000259717	105370683	LINC00677	LINC00677
30.0314	-1.17513	0.167233	-7.02691	2.11152e-12	4.29887e-11	ENSG00000264943		SH3GL1P2	SH3GL1P2
45.1309	-1.17451	0.166238	-7.06521	1.60374e-12	3.41138e-11	ENSG00000173040	132884	EVC2	EVC2
1.10115	-1.17444	0.422633	-2.77886	0.00545499	0.0132232	ENSG00000188784	30814	PLA2G2E	PLA2G2E
2.25327	-1.1744	0.281746	-4.16829	3.06899e-05	0.000121794	ENSG00000263399	100422881	MIR3170	MIR3170
1.01212	-1.17432	0.426457	-2.75367	0.00589309	0.0141682	ENSG00000170956	1084	CEACAM3	CEACAM3
75.4552	-1.17431	0.166807	-7.03994	1.92317e-12	3.97111e-11	ENSG00000272573	389125	MUSTN1	MUSTN1
1.03952	-1.17389	0.431228	-2.7222	0.00648496	0.0154009	ENSG00000267706			AC020922.1
1.16371	-1.17337	0.402243	-2.91706	0.00353352	0.0089695	ENSG00000279397			AC018445.2
4.92476	-1.17331	0.289972	-4.04628	5.20376e-05	0.000197556	ENSG00000182162	286530	P2RY8	P2RY8
14.0002	-1.17279	0.204625	-5.73143	9.95904e-09	7.84187e-08	ENSG00000256151		ADGRD1-AS1	ADGRD1-AS1
1.03222	-1.17238	0.393074	-2.9826	0.00285807	0.00741539	ENSG00000201967		RN7SKP22	RN7SKP22
20.4062	-1.1718	0.163081	-7.18542	6.7002e-13	1.62922e-11	ENSG00000275484			AP003419.3
5.15775	-1.17167	0.218035	-5.37377	7.71083e-08	5.1113e-07	ENSG00000266189	100422944	MIR3186	MIR3186
13.3256	-1.17117	0.16317	-7.17762	7.09361e-13	1.70852e-11	ENSG00000279699			AC004264.2
1.39726	-1.17097	0.341072	-3.4332	0.0005965	0.0018083	ENSG00000237464			AL031663.2
9.28685	-1.1709	0.156604	-7.47686	7.61201e-14	2.74811e-12	ENSG00000226499			AL136380.1
42.6653	-1.17081	0.174097	-6.72507	1.75513e-11	2.69184e-10	ENSG00000273387			AC005005.3
1.12558	-1.17004	0.501996	-2.33077	0.0197655	0.0411596	ENSG00000159387	79190	IRX6	IRX6
12.6541	-1.16949	0.175857	-6.65024	2.92617e-11	4.21548e-10	ENSG00000272834			AL022238.3
0.529147	-1.16935	0.455749	-2.56578	0.0102945	0.0232316	ENSG00000250185		RCC2P8	RCC2P8
0.535441	-1.16849	0.49325	-2.36897	0.0178377	0.0376812	ENSG00000289857
46.0005	-1.16848	0.15283	-7.64562	2.07938e-14	9.64603e-13	ENSG00000249852			AC145676.1
0.43973	-1.16831	0.539733	-2.16461	0.0304176	0.059834	ENSG00000169877	51327	AHSP	AHSP
8.94102	-1.16787	0.255001	-4.57988	4.65244e-06	2.17587e-05	ENSG00000285020			AC020765.5
0.956303	-1.16758	0.545824	-2.13912	0.0324259	0.0632967	ENSG00000276241			AC243829.2
1.12384	-1.16693	0.473165	-2.46622	0.0136546	0.0298399	ENSG00000283537			AC073264.3
426.337	-1.16647	0.153154	-7.61631	2.61029e-14	1.15499e-12	ENSG00000130158	57572	DOCK6	DOCK6
4.50889	-1.16624	0.235178	-4.95896	7.08725e-07	3.88019e-06	ENSG00000278860			AC005691.1
1381.5	-1.16564	0.144476	-8.06808	7.14119e-16	7.98995e-14	ENSG00000080573	50509	COL5A3	COL5A3
0.750341	-1.16519	0.434366	-2.68251	0.00730724	0.0171413	ENSG00000201358		RN7SKP193	RN7SKP193
12.8796	-1.16401	0.200667	-5.80071	6.60357e-09	5.38765e-08	ENSG00000180644	5551	PRF1	PRF1
4.3667	-1.16321	0.237777	-4.89202	9.98067e-07	5.31034e-06	ENSG00000279650			AC073912.3
5.43671	-1.16294	0.210992	-5.51175	3.55283e-08	2.50931e-07	ENSG00000277327		SPDYE20P	SPDYE20P
345.965	-1.1619	0.234845	-4.94754	7.51582e-07	4.09497e-06	ENSG00000200087	26768	SNORA73B	SNORA73B
4.93986	-1.16184	0.242245	-4.79613	1.61758e-06	8.29294e-06	ENSG00000267986			AC130469.1
64.342	-1.16179	0.143698	-8.08498	6.21758e-16	7.23848e-14	ENSG00000273142		LINC02604	AC073335.2
4.15536	-1.1617	0.228714	-5.07928	3.78868e-07	2.19016e-06	ENSG00000275967	102466204	MIR6880	MIR6880
6.80184	-1.16164	0.20341	-5.71082	1.1243e-08	8.76058e-08	ENSG00000225126		CAMTA1-AS1	AL365194.1
0.870658	-1.16132	0.432283	-2.68649	0.00722077	0.0169604	ENSG00000279914			AL008638.5
2.09748	-1.16113	0.329227	-3.52685	0.00042054	0.00131765	ENSG00000105369	973	CD79A	CD79A
4.3324	-1.16107	0.274561	-4.22882	2.34917e-05	9.53407e-05	ENSG00000263403	100616242	MIR4673	MIR4673
7.83528	-1.16089	0.193792	-5.99039	2.09344e-09	1.8945e-08	ENSG00000254887		LNROP	AC010247.1
0.916756	-1.16032	0.444371	-2.61116	0.00902363	0.0206424	ENSG00000264999	100847067	MIR5089	MIR5089
2.97316	-1.15989	0.505737	-2.29346	0.0218213	0.044894	ENSG00000284180	100500837	MIR3606	MIR3606
1.06329	-1.15988	0.383367	-3.0255	0.00248226	0.00652668	ENSG00000265291	100616300	MIR4710	MIR4710
201.267	-1.1598	0.145122	-7.9919	1.32875e-15	1.2476e-13	ENSG00000143382	54507	ADAMTSL4	ADAMTSL4
6.95119	-1.15977	0.199322	-5.81857	5.93523e-09	4.89108e-08	ENSG00000230790			AC012456.2
3.93952	-1.15972	0.256743	-4.51703	6.27135e-06	2.85832e-05	ENSG00000264706		RN7SL217P	RN7SL217P
32.2722	-1.15945	0.166228	-6.9751	3.05647e-12	5.89655e-11	ENSG00000268231			AC008743.1
0.630136	-1.15933	0.480618	-2.41216	0.0158581	0.0340072	ENSG00000242741		LINC02005	LINC02005
22.1743	-1.15932	0.18711	-6.19593	5.79418e-10	5.91126e-09	ENSG00000130173	55908	ANGPTL8	ANGPTL8
17.362	-1.15909	0.200772	-5.77318	7.77894e-09	6.24923e-08	ENSG00000241527		CA15P1	CA15P1
2.28652	-1.15898	0.325992	-3.55525	0.000377619	0.00119481	ENSG00000223885		FAM90A13P	FAM90A13P
936.593	-1.15819	0.182768	-6.3369	2.34431e-10	2.6363e-09	ENSG00000182871	80781	COL18A1	COL18A1
16.6813	-1.15807	0.166551	-6.95327	3.56906e-12	6.75966e-11	ENSG00000284142	102466748	MIR6845	MIR6845
0.663736	-1.15806	0.509969	-2.27084	0.0231568	0.0472532	ENSG00000283283			AC013268.4
1.42698	-1.15787	0.335565	-3.45052	0.000559516	0.00170667	ENSG00000279136			AL031258.1
0.593253	-1.15731	0.45528	-2.54197	0.0110228	0.0246833	ENSG00000267409			AC068473.4
119.232	-1.15719	0.149305	-7.75049	9.15409e-15	5.1494e-13	ENSG00000130518	80726	IQCN	IQCN
45.5602	-1.15708	0.264281	-4.37823	1.19645e-05	5.16265e-05	ENSG00000106366	5054	SERPINE1	SERPINE1
1.75177	-1.15691	0.299138	-3.86749	0.000109963	0.000389788	ENSG00000199411	124902338		RF00153
13.9065	-1.15684	0.16567	-6.98275	2.89456e-12	5.62265e-11	ENSG00000279681			AC092135.2
4.94773	-1.15625	0.279922	-4.13062	3.61784e-05	0.000141679	ENSG00000224397	100506115	PELATON	SMIM25
12.1984	-1.15598	0.165526	-6.98369	2.87521e-12	5.59576e-11	ENSG00000235018		RPL17P48	AL137077.1
7.00677	-1.15587	0.193281	-5.98027	2.22774e-09	2.00639e-08	ENSG00000241693		RN7SL704P	RN7SL704P
3.03744	-1.15543	0.2481	-4.6571	3.20687e-06	1.5483e-05	ENSG00000224904		SBF1P2	AL021155.1
0.380721	-1.15501	0.583979	-1.97782	0.047949	0.0885549	ENSG00000231302		RPL36P2	RPL36P2
0.975881	-1.15494	0.458966	-2.5164	0.0118561	0.0263505	ENSG00000096264	9436	NCR2	NCR2
2.61442	-1.15482	0.265181	-4.35486	1.33153e-05	5.69185e-05	ENSG00000125492	56751	BARHL1	BARHL1
8.80135	-1.15467	0.223409	-5.16842	2.36087e-07	1.42409e-06	ENSG00000273289			AL121672.3
2.22563	-1.15421	0.319281	-3.61502	0.000300319	0.000972463	ENSG00000278794			RF00017
0.94841	-1.1537	0.383573	-3.00777	0.00263169	0.00688112	ENSG00000258633		RRAGAP1-AS1	AL049870.2
2.0229	-1.15287	0.301055	-3.82943	0.000128442	0.000449087	ENSG00000275022	102465451	MIR6753	MIR6753
32.1149	-1.15277	0.159367	-7.23343	4.70958e-13	1.21128e-11	ENSG00000266998			AC111182.1
0.820675	-1.15261	0.413458	-2.78773	0.00530781	0.0129034	ENSG00000258628		RHPN2P1	AC126603.1
284.648	-1.15254	0.136354	-8.45255	2.85019e-17	9.79491e-15	ENSG00000235333		PVRIG2P	PVRIG2P
1.32522	-1.1525	0.425031	-2.71156	0.00669667	0.0158474	ENSG00000249642			AC097521.1
7.44404	-1.15241	0.234902	-4.90594	9.29831e-07	4.97857e-06	ENSG00000272020		RNU1-30P	RNU1-30P
0.427063	-1.15218	0.473148	-2.43513	0.0148865	0.032164	ENSG00000239710		RN7SL692P	RN7SL692P
10.8955	-1.15199	0.250162	-4.60499	4.12495e-06	1.95058e-05	ENSG00000185101	338440	ANO9	ANO9
1.16236	-1.15116	0.388055	-2.96649	0.00301216	0.00777152	ENSG00000262117	400500	BCAR4	BCAR4
3.42551	-1.15102	0.293571	-3.92074	8.82758e-05	0.000319213	ENSG00000161992	146325	PRR35	PRR35
1.09108	-1.15078	0.43225	-2.66231	0.00776062	0.0180573	ENSG00000229068		TMPOP1	TMPOP1
2.42451	-1.15074	0.506484	-2.27202	0.0230854	0.0471265	ENSG00000185960	6473	SHOX	SHOX
1.47927	-1.15048	0.343953	-3.34486	0.000823236	0.00241438	ENSG00000283346	102465985	MIR6511B2	MIR6511B2
11.2776	-1.15045	0.201751	-5.70231	1.18196e-08	9.1662e-08	ENSG00000227364			AC018685.1
1.10841	-1.15025	0.376238	-3.05724	0.00223385	0.00593528	ENSG00000234869		LINC02925	AL021392.1
2.89169	-1.14995	0.225077	-5.10913	3.23639e-07	1.89812e-06	ENSG00000237951		PPIL1P1	PPIL1P1
1.9054	-1.14985	0.331633	-3.46724	0.000525832	0.00161527	ENSG00000255459			AC105233.3
6.99532	-1.1497	0.24281	-4.73498	2.1908e-06	1.09284e-05	ENSG00000261143		ADAMTS7P3	ADAMTS7P3
11.3812	-1.1495	0.146531	-7.84472	4.33907e-15	2.94269e-13	ENSG00000243445			AC106820.1
3.32237	-1.14905	0.264192	-4.3493	1.36571e-05	5.82522e-05	ENSG00000226520		KIRREL1-IT1	KIRREL1-IT1
54.8278	-1.14831	0.164961	-6.96112	3.37588e-12	6.43216e-11	ENSG00000280163			AC040160.2
6.99794	-1.14821	0.193106	-5.946	2.74768e-09	2.42859e-08	ENSG00000260162			AC134312.2
7.75188	-1.1482	0.214828	-5.34476	9.05392e-08	5.91211e-07	ENSG00000178055		PRSS42P	PRSS42
3.65552	-1.14795	0.289505	-3.96523	7.3326e-05	0.000269884	ENSG00000279637			AC018445.3
115.988	-1.14741	0.132178	-8.68074	3.93189e-18	3.03003e-15	ENSG00000228434			AC004951.1
93.7585	-1.14677	0.198883	-5.76602	8.11671e-09	6.50618e-08	ENSG00000187800	375033	PEAR1	PEAR1
8.37781	-1.14669	0.16356	-7.01083	2.36915e-12	4.74727e-11	ENSG00000259436		POU2F2-AS2	AC010247.2
74.0664	-1.14596	0.1398	-8.19712	2.46215e-16	3.87206e-14	ENSG00000205041			AC118344.1
33.1674	-1.14596	0.145559	-7.87284	3.46688e-15	2.47684e-13	ENSG00000237328	100861516	RAI1-AS1	RAI1-AS1
1.17188	-1.14541	0.392967	-2.91477	0.00355949	0.00902819	ENSG00000240040			AC244205.1
1.18597	-1.14535	0.507125	-2.25851	0.0239138	0.0486143	ENSG00000228695	107987423	CES1P1	CES1P1
4.63106	-1.14506	0.239284	-4.78537	1.70675e-06	8.70091e-06	ENSG00000229356	100861510	LRRC3-DT	LRRC3-AS1
4.68611	-1.14505	0.227025	-5.04371	4.56582e-07	2.60122e-06	ENSG00000105374	4818	NKG7	NKG7
1.35818	-1.145	0.41206	-2.77872	0.00545727	0.0132281	ENSG00000257408		ABCA3P1	AC092375.1
0.413104	-1.14473	0.483403	-2.36806	0.0178816	0.0377618	ENSG00000282320		TRBJ1-1	TRBJ1-1
5.58294	-1.14437	0.224492	-5.09759	3.4401e-07	2.00647e-06	ENSG00000261430			AL031600.2
1.30098	-1.14412	0.356252	-3.21155	0.00132021	0.00370341	ENSG00000131183	6569	SLC34A1	SLC34A1
1.3962	-1.144	0.370287	-3.08949	0.00200501	0.0053867	ENSG00000205436	91828	EXOC3L4	EXOC3L4
2.19728	-1.14339	0.309912	-3.68941	0.000224777	0.000748755	ENSG00000224569		C9orf78P2	AC095052.1
36.8734	-1.14321	0.135036	-8.46598	2.54008e-17	9.28243e-15	ENSG00000278999			AC008985.1
55.0143	-1.1432	0.151133	-7.56421	3.90232e-14	1.58959e-12	ENSG00000226180	100129215		AC010536.1
1.89396	-1.14301	0.304912	-3.74864	0.000177795	0.000603575	ENSG00000280220			AL157414.3
0.572818	-1.14297	0.468892	-2.4376	0.0147852	0.0319737	ENSG00000231957		GNAI2P2	GNAI2P2
18.8818	-1.14286	0.148474	-7.69739	1.3887e-14	7.06111e-13	ENSG00000239247		RN7SL589P	RN7SL589P
8.22635	-1.14274	0.196879	-5.80429	6.4639e-09	5.28899e-08	ENSG00000261730		FOXF2-DT	AL034346.1
18.6962	-1.14273	0.188488	-6.06262	1.33926e-09	1.26613e-08	ENSG00000276317			AL357033.3
26.7813	-1.14272	0.138406	-8.2563	1.50258e-16	2.93154e-14	ENSG00000181392	163183	SYNE4	SYNE4
18.3415	-1.14271	0.143746	-7.94955	1.87196e-15	1.55882e-13	ENSG00000213304			AC008481.2
0.241522	-1.14255	0.846965	-1.349	0.177338		ENSG00000263045			AC090286.3
1.20085	-1.14253	0.343005	-3.33096	0.000865479	0.00252642	ENSG00000266537		SPDYE22P	SPDYE22P
96.7723	-1.14229	0.137555	-8.30426	1.00445e-16	2.28468e-14	ENSG00000287537
6.26528	-1.14226	0.180048	-6.34422	2.23561e-10	2.52744e-09	ENSG00000266203	100847018	MIR5585	MIR5585
364.836	-1.14206	0.191193	-5.97331	2.32494e-09	2.08543e-08	ENSG00000102362	94121	SYTL4	SYTL4
4.71684	-1.14173	0.227099	-5.02747	4.96998e-07	2.80825e-06	ENSG00000280003			AC097637.2
522.103	-1.14171	0.215578	-5.29604	1.18344e-07	7.55388e-07	ENSG00000142798	3339	HSPG2	HSPG2
1.61204	-1.14142	0.295082	-3.86814	0.000109671	0.000388943	ENSG00000264399	100616220	MIR4736	MIR4736
0.490521	-1.14139	0.511709	-2.23054	0.0257115	0.0517592	ENSG00000266307	100847022	MIR5093	MIR5093
0.471766	-1.14129	0.46397	-2.45983	0.0139004	0.0302975	ENSG00000282420		TRBJ1-2	TRBJ1-2
1.10975	-1.14089	0.367034	-3.1084	0.00188102	0.00509565	ENSG00000207169		RNU6-24P	RNU6-24P
8.77691	-1.14076	0.239708	-4.75898	1.94576e-06	9.79689e-06	ENSG00000163623	4825	NKX6-1	NKX6-1
18.2132	-1.14066	0.206018	-5.53671	3.08204e-08	2.20002e-07	ENSG00000279071			AC073592.3
1.6095	-1.14056	0.305793	-3.72984	0.000191603	0.000646647	ENSG00000277467		RN7SL628P	RN7SL628P
41.4738	-1.14052	0.161415	-7.06576	1.5974e-12	3.40216e-11	ENSG00000234793			AC114730.2
13.8559	-1.14043	0.193716	-5.88713	3.92957e-09	3.36151e-08	ENSG00000274884			AL117190.3
6.61843	-1.14013	0.18376	-6.20445	5.48889e-10	5.64514e-09	ENSG00000289915
6.71683	-1.13958	0.202881	-5.617	1.94299e-08	1.44145e-07	ENSG00000228882		CICP9	CICP9
249.531	-1.13928	0.12918	-8.8193	1.15181e-18	1.39303e-15	ENSG00000291273
4.17946	-1.13926	0.225831	-5.04475	4.54118e-07	2.58951e-06	ENSG00000276575	102465539	MIR6895	MIR6895
28.665	-1.13904	0.169177	-6.73285	1.66368e-11	2.56631e-10	ENSG00000105675	495	ATP4A	ATP4A
4.11893	-1.13896	0.282743	-4.02824	5.61964e-05	0.000211904	ENSG00000124449	56269	IRGC	IRGC
5.25544	-1.13894	0.186277	-6.11426	9.70074e-10	9.41637e-09	ENSG00000266420		RN7SL118P	RN7SL118P
4.24962	-1.13882	0.222293	-5.12307	3.006e-07	1.77406e-06	ENSG00000266232	100422974	MIR3178	MIR3178
0.672212	-1.13854	0.659882	-1.72537	0.0844606	0.143468	ENSG00000280800			FP671120.3
1.9104	-1.13834	0.338247	-3.3654	0.000764317	0.00225565	ENSG00000007968	1870	E2F2	E2F2
1.98577	-1.13827	0.452275	-2.51675	0.0118441	0.0263263	ENSG00000228325		IGKV3D-7	IGKV3D-7
3.16312	-1.13807	0.268694	-4.23556	2.27978e-05	9.27841e-05	ENSG00000189030	391104	VHLL	VHLL
17.2966	-1.13788	0.175482	-6.48433	8.91292e-11	1.12323e-09	ENSG00000207554	693232	MIR647	MIR647
3.40204	-1.13788	0.368465	-3.08817	0.00201393	0.00540837	ENSG00000261189	101928076	DSP-AS1	AL031058.1
1.55719	-1.13774	0.37953	-2.99777	0.00271965	0.00708849	ENSG00000100450	2999	GZMH	GZMH
35.5182	-1.13759	0.155267	-7.32666	2.35967e-13	6.79875e-12	ENSG00000267016			AC111170.1
4.27832	-1.13725	0.206308	-5.51241	3.53952e-08	2.5013e-07	ENSG00000177725			AC105206.1
7.4726	-1.13719	0.193352	-5.88144	4.06711e-09	3.46516e-08	ENSG00000070985	29850	TRPM5	TRPM5
0.892899	-1.13711	0.435454	-2.61132	0.00901923	0.0206333	ENSG00000288459
22.762	-1.13699	0.170343	-6.67473	2.47691e-11	3.64476e-10	ENSG00000233146		BPIFB5P	BPIFB5P
873.513	-1.13691	0.132705	-8.56721	1.06026e-17	5.44011e-15	ENSG00000121716	29990	PILRB	PILRB
23.5866	-1.13662	0.15367	-7.39654	1.39782e-13	4.43495e-12	ENSG00000233293			AL133343.2
27.5131	-1.13637	0.149057	-7.6237	2.46512e-14	1.09937e-12	ENSG00000279187			AC027601.5
2.84458	-1.13633	0.242244	-4.69084	2.72084e-06	1.33135e-05	ENSG00000265252	100423039	MIR3132	MIR3132
24.1528	-1.13617	0.41274	-2.75275	0.00590967	0.0142004	ENSG00000118271	7276	TTR	TTR
35.9165	-1.13612	0.147584	-7.69812	1.38088e-14	7.02835e-13	ENSG00000261442			AC023830.1
861.742	-1.13608	0.173328	-6.55453	5.58175e-11	7.46723e-10	ENSG00000180229		HERC2P3	HERC2P3
37.2633	-1.13597	0.165646	-6.85781	6.99255e-12	1.20568e-10	ENSG00000279044			AC007787.2
5.9927	-1.13554	0.165955	-6.84246	7.78463e-12	1.32162e-10	ENSG00000273816			AC005695.3
1.11105	-1.13545	0.447621	-2.53664	0.0111922	0.0250251	ENSG00000197421		GGT3P	GGT3P
14.3036	-1.13515	0.165654	-6.85251	7.25664e-12	1.2432e-10	ENSG00000289607
0.944064	-1.135	0.525549	-2.15964	0.0308006	0.0604913	ENSG00000231814	100885798	LINC00210	LINC00210
7.68749	-1.13461	0.23525	-4.82299	1.41419e-06	7.32039e-06	ENSG00000187848	22953	P2RX2	P2RX2
202.153	-1.13439	0.193261	-5.86976	4.36415e-09	3.69654e-08	ENSG00000102359	27286	SRPX2	SRPX2
23.4034	-1.13417	0.147754	-7.67606	1.64051e-14	8.12199e-13	ENSG00000289457
0.505665	-1.13414	0.576709	-1.96657	0.0492323	0.0906022	ENSG00000175509		ACRP1	AL078621.2
23.2645	-1.13411	0.145655	-7.78629	6.90044e-15	4.09959e-13	ENSG00000235445			AC016027.3
7.93812	-1.13397	0.2534	-4.475	7.64098e-06	3.426e-05	ENSG00000256508	101928200	MRGPRF-AS1	MRGPRF-AS1
0.513983	-1.13342	0.478992	-2.36627	0.0179685	0.0379086	ENSG00000252231		RNA5SP67	RNA5SP67
38.8124	-1.13295	0.140339	-8.07295	6.86206e-16	7.78047e-14	ENSG00000186765	25794	FSCN2	FSCN2
2.86924	-1.13283	0.230828	-4.90767	9.21657e-07	4.93897e-06	ENSG00000279417			AC019322.4
2.23412	-1.13234	0.270934	-4.1794	2.92273e-05	0.000116423	ENSG00000220349			Z85996.1
0.230811	-1.13221	0.841975	-1.34471	0.178718		ENSG00000236024		PRRX2-AS1	PRRX2-AS1
16.0856	-1.1322	0.177522	-6.37778	1.79677e-10	2.08233e-09	ENSG00000274214			AP005212.2
1.08396	-1.13196	0.43458	-2.60471	0.00919512	0.020994	ENSG00000250719	110117498	P3R3URF	AL672043.1
8.35871	-1.13185	0.18715	-6.04781	1.46831e-09	1.37559e-08	ENSG00000252079		RNU6-327P	RNU6-327P
34.6216	-1.13157	0.149976	-7.54502	4.52228e-14	1.80168e-12	ENSG00000137204	10864	SLC22A7	SLC22A7
2.60203	-1.13155	0.232468	-4.86754	1.12997e-06	5.96342e-06	ENSG00000279588			AC087762.2
3.28389	-1.13143	0.226853	-4.98751	6.11615e-07	3.39203e-06	ENSG00000233775			AL109945.1
2.67607	-1.13114	0.242544	-4.66366	3.10637e-06	1.50478e-05	ENSG00000199963		RNU6-605P	RNU6-605P
0.262027	-1.13109	1.36949	-0.825919	0.40885		ENSG00000211964		IGHV3-48	IGHV3-48
242.401	-1.131	0.133254	-8.48761	2.10927e-17	8.28832e-15	ENSG00000290394
0.467302	-1.13077	0.526265	-2.14867	0.0316606	0.061991	ENSG00000266863		RN7SL123P	RN7SL123P
3.28293	-1.13024	0.231687	-4.87829	1.07011e-06	5.66401e-06	ENSG00000179994		SPDYE7P	SPDYE7P
9.24248	-1.1302	0.308939	-3.65832	0.000253873	0.000836461	ENSG00000258425			AC013451.1
28.0443	-1.13013	0.184526	-6.12447	9.0985e-10	8.87419e-09	ENSG00000163239	126668	TDRD10	TDRD10
16.026	-1.1301	0.175346	-6.44499	1.15607e-10	1.40959e-09	ENSG00000224963		ECMXP	U82695.1
23.6065	-1.12996	0.175132	-6.45205	1.10351e-10	1.35559e-09	ENSG00000273769	100996465	L1CAM-AS1	U52112.1
71.7738	-1.12984	0.218426	-5.17264	2.30806e-07	1.39488e-06	ENSG00000104899	268	AMH	AMH
5.1246	-1.12984	0.208993	-5.4061	6.44133e-08	4.33484e-07	ENSG00000244998	105375790	ASTILCS	AC100803.1
5.02338	-1.12983	0.198131	-5.70246	1.18091e-08	9.15952e-08	ENSG00000260366			AC026803.1
717.112	-1.12955	0.139928	-8.07235	6.89578e-16	7.80039e-14	ENSG00000258727	102724814	AP1G2-AS1	AL135999.1
2.99966	-1.12948	0.230709	-4.8957	9.7957e-07	5.21684e-06	ENSG00000234471			AC147651.3
337.417	-1.12945	0.142678	-7.91603	2.45208e-15	1.91037e-13	ENSG00000185291	3563	IL3RA	IL3RA
115.156	-1.12943	0.147897	-7.63661	2.23019e-14	1.01827e-12	ENSG00000042062	140876	RIPOR3	RIPOR3
38.468	-1.1293	0.218726	-5.16309	2.42903e-07	1.46087e-06	ENSG00000118004	78989	COLEC11	COLEC11
3.54576	-1.12921	0.25338	-4.45661	8.32676e-06	3.70081e-05	ENSG00000164900	2636	GBX1	GBX1
8.89179	-1.12917	0.174018	-6.48882	8.65089e-11	1.09529e-09	ENSG00000275803		RN7SL736P	RN7SL736P
36.8752	-1.12868	0.139061	-8.11642	4.80142e-16	6.08212e-14	ENSG00000230061		TRPM2-AS	TRPM2-AS
36.9122	-1.12862	0.174193	-6.47914	9.22454e-11	1.15743e-09	ENSG00000258498	64150	DIO3OS	DIO3OS
1.54378	-1.12789	0.379428	-2.9726	0.00295286	0.00763675	ENSG00000234438	390594	KBTBD13	KBTBD13
4.40894	-1.12782	0.226463	-4.98017	6.35293e-07	3.51147e-06	ENSG00000271366			AC002128.2
44.1465	-1.1277	0.135804	-8.3039	1.0075e-16	2.28468e-14	ENSG00000178803	646023	ADORA2A-AS1	ADORA2A-AS1
6.4625	-1.12753	0.263218	-4.28364	1.83863e-05	7.62782e-05	ENSG00000235688		SNTG2-AS1	AC116614.1
1.13518	-1.12736	0.360816	-3.12446	0.0017813	0.00484825	ENSG00000206710		RNU6-147P	RNU6-147P
99.4387	-1.1268	0.146882	-7.67146	1.70053e-14	8.35399e-13	ENSG00000265443			AC127024.3
7.57305	-1.12664	0.248271	-4.53796	5.6801e-06	2.61228e-05	ENSG00000204882	2843	GPR20	GPR20
3.64695	-1.12613	0.253604	-4.44051	8.97447e-06	3.9651e-05	ENSG00000284364	102465495	MIR6824	MIR6824
1.52302	-1.1261	0.388747	-2.89674	0.00377058	0.00951515	ENSG00000265810	100500835	MIR3907	MIR3907
37.2583	-1.12591	0.158039	-7.12424	1.04653e-12	2.36685e-11	ENSG00000254160			AC110288.1
97.305	-1.1258	0.150803	-7.46541	8.30422e-14	2.94554e-12	ENSG00000229657		RPL13AP11	AL391822.1
3605.49	-1.12543	0.173752	-6.47722	9.34309e-11	1.1701e-09	ENSG00000196924	2316	FLNA	FLNA
1.01414	-1.12516	0.427714	-2.63063	0.00852268	0.0196317	ENSG00000226157		OR52E3P	OR52E3P
3.07323	-1.12513	0.247995	-4.53691	5.70852e-06	2.62393e-05	ENSG00000264101	100616421	MIR4689	MIR4689
58.4922	-1.12503	0.150575	-7.47161	7.92218e-14	2.83791e-12	ENSG00000279693			AC099521.2
112.88	-1.12442	0.147941	-7.60043	2.95153e-14	1.27272e-12	ENSG00000088340		FER1L4	FER1L4
3.67247	-1.12426	0.213961	-5.25452	1.48411e-07	9.30475e-07	ENSG00000275915			RF02158
1.48102	-1.12408	0.356202	-3.15574	0.00160091	0.00440378	ENSG00000207579	724032	MIR662	MIR662
441.82	-1.12379	0.177157	-6.3435	2.24596e-10	2.53411e-09	ENSG00000214402	401562	LCNL1	LCNL1
112.078	-1.12327	0.141669	-7.92878	2.21311e-15	1.77034e-13	ENSG00000008516	64386	MMP25	MMP25
26.7956	-1.12308	0.166485	-6.74582	1.52166e-11	2.37463e-10	ENSG00000288156
27.0897	-1.1227	0.161495	-6.95188	3.60454e-12	6.81668e-11	ENSG00000271717			AC022146.2
1.48295	-1.12257	0.349244	-3.21428	0.00130772	0.00367242	ENSG00000208023	406961	MIR185	MIR185
1.50826	-1.12233	0.349476	-3.21148	0.00132053	0.0037041	ENSG00000283075			AL157931.2
7.97605	-1.12204	0.189116	-5.9331	2.97261e-09	2.60789e-08	ENSG00000244134		RPS12P20	RPS12P20
6.95086	-1.12135	0.199559	-5.61915	1.91901e-08	1.42575e-07	ENSG00000267096			AC008735.1
88.4974	-1.1212	0.148168	-7.56707	3.81726e-14	1.56246e-12	ENSG00000220201	100125288	ZGLP1	ZGLP1
24.3549	-1.12118	0.161577	-6.93898	3.94948e-12	7.38109e-11	ENSG00000259281	101929478	LINGO1-AS2	LINGO1-AS2
0.551985	-1.1209	0.513912	-2.18111	0.0291755	0.0577237	ENSG00000276717		PRSS47P	AL136097.3
1.61895	-1.12085	0.377	-2.97308	0.00294823	0.00762672	ENSG00000267349			AC015911.5
30.4787	-1.12081	0.13814	-8.11359	4.91439e-16	6.179e-14	ENSG00000283583			AC007326.4
75.3616	-1.1208	0.168579	-6.6485	2.96099e-11	4.25719e-10	ENSG00000271781			AC026740.1
42.0033	-1.12076	0.148853	-7.52931	5.10077e-14	1.97785e-12	ENSG00000279568			AC093525.9
7.03976	-1.12067	0.186458	-6.01029	1.85192e-09	1.69832e-08	ENSG00000261816			AC134312.6
1.04478	-1.12058	0.460321	-2.43435	0.0149184	0.0322246	ENSG00000228157			AC007952.2
4.36623	-1.12048	0.233896	-4.79049	1.66371e-06	8.50029e-06	ENSG00000259023	338002	LINC00524	LINC00524
1.56803	-1.12017	0.32527	-3.44381	0.000573568	0.00174471	ENSG00000165799	84659	RNASE7	RNASE7
0.432938	-1.11999	0.524893	-2.13375	0.0328631	0.0640123	ENSG00000222238		RNU2-43P	RNU2-43P
0.303082	-1.11966	0.60132	-1.86201	0.062602		ENSG00000239527		RPS23P7	RPS23P7
44.9081	-1.11946	0.150155	-7.45537	8.96142e-14	3.1157e-12	ENSG00000244723		ASLP1	ASLP1
3.2955	-1.11929	0.274787	-4.07332	4.63471e-05	0.000177692	ENSG00000260123		CARMAL	AC013565.1
5.98851	-1.11881	0.178936	-6.25258	4.03731e-10	4.27604e-09	ENSG00000179921	151306	GPBAR1	GPBAR1
4.84863	-1.1187	0.196605	-5.69009	1.26971e-08	9.78181e-08	ENSG00000260156			AC020763.1
985.235	-1.11864	0.147042	-7.60761	2.79208e-14	1.21683e-12	ENSG00000164877	79778	MICALL2	MICALL2
5.76782	-1.11833	0.226612	-4.93502	8.01425e-07	4.34463e-06	ENSG00000221365	100302201	MIR1228	MIR1228
0.458961	-1.11827	0.536499	-2.08438	0.0371254	0.0710666	ENSG00000229716		RPL23AP19	RPL23AP19
61.7298	-1.11809	0.139327	-8.0249	1.0161e-15	1.03434e-13	ENSG00000279459			AP001271.2
60.632	-1.1168	0.16525	-6.75826	1.39664e-11	2.21077e-10	ENSG00000288930	124906471
10.8119	-1.11672	0.143963	-7.757	8.69597e-15	4.93659e-13	ENSG00000241400		RPL31P21	AC022215.1
4.05216	-1.11668	0.230207	-4.85076	1.22987e-06	6.43847e-06	ENSG00000264802	100847050	MIR5191	MIR5191
138.741	-1.11656	0.132364	-8.43551	3.29774e-17	1.09485e-14	ENSG00000176020	386724	AMIGO3	AMIGO3
0.699938	-1.11598	0.494747	-2.25565	0.0240925	0.0489208	ENSG00000078589	27334	P2RY10	P2RY10
7.68459	-1.11586	0.250307	-4.45797	8.27405e-06	3.67932e-05	ENSG00000258673	104355139	LINC01397	LINC01397
1.27892	-1.1154	0.337036	-3.30945	0.000934801	0.00270874	ENSG00000241709		RN7SL265P	RN7SL265P
17.5462	-1.11527	0.171173	-6.51545	7.24711e-11	9.39572e-10	ENSG00000158014	7780	SLC30A2	SLC30A2
102.375	-1.11526	0.144	-7.74485	9.56927e-15	5.32399e-13	ENSG00000102890	79767	ELMO3	ELMO3
23.3112	-1.11524	0.161146	-6.92067	4.49512e-12	8.23717e-11	ENSG00000281420			AP001052.1
1.22202	-1.11503	0.568272	-1.96214	0.0497465	0.0914491	ENSG00000268812	91370	LIF-AS2	AC004264.1
1.04627	-1.11491	0.458697	-2.4306	0.0150737	0.0325213	ENSG00000273428			AC004832.6
0.371437	-1.11478	0.479181	-2.32642	0.0199961	0.04157	ENSG00000276272			AC024884.2
0.64628	-1.11454	0.494969	-2.25173	0.0243394	0.0493482	ENSG00000265444	100616266	MIR4733	MIR4733
342.889	-1.11428	0.132373	-8.41779	3.83664e-17	1.23346e-14	ENSG00000243302			AC018638.4
2.47886	-1.11424	0.355151	-3.13737	0.0017047	0.00465874	ENSG00000260105		AOC4P	AOC4P
3.87396	-1.11416	0.211961	-5.25646	1.46853e-07	9.2116e-07	ENSG00000266320	100500826	MIR3909	MIR3909
151.15	-1.11407	0.139002	-8.01477	1.10345e-15	1.10583e-13	ENSG00000218416	100130449	GPC1-AS1	AC110619.1
1.70973	-1.11352	0.387991	-2.86996	0.00410517	0.0102626	ENSG00000230045		FAM90A15P	FAM90A15P
24.3802	-1.11338	0.142358	-7.821	5.24067e-15	3.35194e-13	ENSG00000233002		TBC1D26-AS1	AC005324.1
10.9227	-1.11336	0.211565	-5.26251	1.42101e-07	8.94114e-07	ENSG00000093009	8318	CDC45	CDC45
2.63986	-1.11335	0.240196	-4.63519	3.56616e-06	1.70587e-05	ENSG00000207175		RNU1-67P	RNU1-67P
2.90206	-1.11329	0.328728	-3.38666	0.000707478	0.00210688	ENSG00000262703			AC009121.1
0.746913	-1.11301	0.574869	-1.93611	0.0528546	0.096295	ENSG00000253397			AC069113.2
3.08958	-1.11271	0.240199	-4.63245	3.61371e-06	1.72651e-05	ENSG00000273742	102466103	MIR6075	MIR6075
6.01723	-1.11261	0.178721	-6.2254	4.80319e-10	5.01197e-09	ENSG00000228056		CFL1P3	CFL1P3
1.08585	-1.11259	0.360957	-3.08232	0.00205395	0.00550537	ENSG00000198336	4635	MYL4	MYL4
293.743	-1.11253	0.141566	-7.85872	3.88071e-15	2.70776e-13	ENSG00000243679			AC018638.5
20.7804	-1.1124	0.153117	-7.26504	3.7292e-13	9.98569e-12	ENSG00000269482			Z69720.1
1.9493	-1.11235	0.651787	-1.70661	0.087895	0.148374	ENSG00000259098			AC025884.2
68.7414	-1.11205	0.259823	-4.28003	1.86872e-05	7.7457e-05	ENSG00000163395	91156	IGFN1	IGFN1
0.99779	-1.11204	0.548678	-2.02677	0.042686	0.0801197	ENSG00000224794			AL022326.1
0.948672	-1.11153	0.413013	-2.69126	0.00711832	0.0167438	ENSG00000221387		RNU6ATAC8P	RNU6ATAC8P
6.64743	-1.11152	0.19803	-5.61288	1.98987e-08	1.473e-07	ENSG00000207585	574457	MIR181D	MIR181D
0.842342	-1.11129	0.456058	-2.43673	0.0148208	0.0320396	ENSG00000242341		RN7SL646P	RN7SL646P
6.42622	-1.11117	0.300435	-3.69853	0.000216851	0.000724442	ENSG00000115607	8807	IL18RAP	IL18RAP
3.21101	-1.11116	0.309706	-3.58779	0.000333491	0.0010687	ENSG00000199796		RNU6-924P	RNU6-924P
54.6576	-1.11091	0.132255	-8.39977	4.47358e-17	1.34196e-14	ENSG00000149609	128864	C20orf144	C20orf144
5.57663	-1.11085	0.26394	-4.20872	2.56822e-05	0.00010347	ENSG00000255671			AC007406.1
6.34273	-1.11081	0.198878	-5.58541	2.33149e-08	1.7011e-07	ENSG00000281974			AC025268.1
1.76438	-1.1106	0.338005	-3.28575	0.00101711	0.00292173	ENSG00000233978			AC016735.2
9.41068	-1.11026	0.161719	-6.86537	6.63203e-12	1.15252e-10	ENSG00000207991	693186	MIR601	MIR601
9.9106	-1.11009	0.153621	-7.2262	4.96701e-13	1.26722e-11	ENSG00000259365			AC019254.2
7.9798	-1.10965	0.170818	-6.49612	8.242e-11	1.05165e-09	ENSG00000268945			AC010422.2
14.3352	-1.10932	0.15535	-7.14079	9.27958e-13	2.14354e-11	ENSG00000229376		CICP3	CICP3
2.1246	-1.10932	0.295873	-3.7493	0.000177327	0.000602307	ENSG00000275360	102466753	MIR6868	MIR6868
11.1794	-1.10903	0.169986	-6.52425	6.83425e-11	8.90363e-10	ENSG00000252539		RNA5SP462	RNA5SP462
18.8353	-1.10893	0.138637	-7.99879	1.25647e-15	1.1952e-13	ENSG00000261535			AC005086.1
0.824125	-1.10877	0.415828	-2.66642	0.0076665	0.0178661	ENSG00000289909
44.2474	-1.10877	0.157807	-7.02609	2.12396e-12	4.31374e-11	ENSG00000289972
0.467716	-1.10869	0.493222	-2.24785	0.0245859	0.0497814	ENSG00000244199		EIF4EP3	EIF4EP3
16.1629	-1.10848	0.193265	-5.73558	9.71807e-09	7.67354e-08	ENSG00000284433	100302137	MIR1914	MIR1914
13.4139	-1.10844	0.154248	-7.18612	6.66577e-13	1.62395e-11	ENSG00000266936			AC011442.1
166.927	-1.10833	0.223984	-4.94828	7.48735e-07	4.08164e-06	ENSG00000010379	6540	SLC6A13	SLC6A13
0.560357	-1.10807	0.57291	-1.93411	0.0530996	0.0966652	ENSG00000223931			AC142381.1
2.0594	-1.10803	0.452583	-2.44823	0.014356	0.031141	ENSG00000132465	3512	JCHAIN	JCHAIN
17.7148	-1.10792	0.215733	-5.13561	2.81229e-07	1.66923e-06	ENSG00000254852	642799	NPIPA2	NPIPA2
1.24785	-1.1079	0.407889	-2.71617	0.00660413	0.0156503	ENSG00000237371			AL355803.1
2.93003	-1.10787	0.275917	-4.01525	5.9384e-05	0.000222552	ENSG00000232760			AC103564.2
0.564406	-1.10728	0.580861	-1.90628	0.0566144	0.102105	ENSG00000226008		SEPTIN14P3	SEPT14P3
0.995533	-1.10714	0.558145	-1.9836	0.0473001	0.0875431	ENSG00000287492
4.00541	-1.10616	0.285516	-3.87425	0.000106953	0.000380011	ENSG00000261419		PLA2G10DP	AC145285.4
3.35514	-1.10597	0.232898	-4.74873	2.04699e-06	1.02634e-05	ENSG00000286144
0.330997	-1.10597	0.698901	-1.58244	0.11355	0.183907	ENSG00000231123		SPATA20P1	SPATA20P1
2.39815	-1.10596	0.251164	-4.40335	1.06591e-05	4.64359e-05	ENSG00000289888
16.7817	-1.10585	0.227311	-4.86493	1.14496e-06	6.03563e-06	ENSG00000226416	100133545	MRPL23-AS1	MRPL23-AS1
1.08461	-1.10565	0.411921	-2.68413	0.00727185	0.0170709	ENSG00000207947	406943	MIR152	MIR152
2.74779	-1.10547	0.496595	-2.2261	0.0260075	0.0522703	ENSG00000234796			AC113607.1
0.633999	-1.10542	0.444137	-2.48891	0.0128137	0.0282208	ENSG00000207808	407018	MIR27A	MIR27A
6.50239	-1.10499	0.174447	-6.33424	2.38507e-10	2.67712e-09	ENSG00000263159			AC005736.3
0.627218	-1.10441	0.47193	-2.3402	0.0192733	0.0402634	ENSG00000249582		RPL7L1P4	RPL7L1P4
305.421	-1.104	0.18885	-5.84588	5.03889e-09	4.20426e-08	ENSG00000130635	1289	COL5A1	COL5A1
5.61463	-1.10392	0.239399	-4.6112	4.00346e-06	1.8984e-05	ENSG00000204779	653427	FOXD4L5	FOXD4L5
22.087	-1.10386	0.171599	-6.4328	1.25275e-10	1.51115e-09	ENSG00000278881			FP325331.1
2.09732	-1.10363	0.275179	-4.01058	6.05686e-05	0.000226657	ENSG00000233717		RPS29P29	RPS29P29
1.43481	-1.10342	0.34026	-3.24287	0.00118331	0.00335346	ENSG00000289921
0.590364	-1.10332	0.507996	-2.1719	0.0298628	0.0588795	ENSG00000267788			AC015936.2
4.93534	-1.10329	0.246315	-4.47918	7.49313e-06	3.36475e-05	ENSG00000266155			AC103810.4
1.38791	-1.10325	0.539993	-2.04309	0.0410439	0.077483	ENSG00000261727			AC142381.4
27.1878	-1.10305	0.148431	-7.43138	1.07471e-13	3.59623e-12	ENSG00000173991	8557	TCAP	TCAP
5.04254	-1.10296	0.205096	-5.37774	7.5425e-08	5.0056e-07	ENSG00000264397	100500916	MIR3180-5	MIR3180-5
0.944194	-1.10278	0.417413	-2.64194	0.00824318	0.0190449	ENSG00000249395	101805492	CASC9	CASC9
5.30264	-1.10269	0.203844	-5.4095	6.32019e-08	4.26179e-07	ENSG00000236980	646498	C3orf84	C3orf84
112.505	-1.10254	0.164582	-6.69903	2.09803e-11	3.14556e-10	ENSG00000163909	26508	HEYL	HEYL
4.84211	-1.10239	0.22588	-4.88042	1.05861e-06	5.60782e-06	ENSG00000237588			AL590666.3
0.618419	-1.10223	0.461726	-2.38719	0.0169775	0.0360939	ENSG00000215811		BTNL10P	BTNL10
3.74543	-1.10207	0.276758	-3.98208	6.83146e-05	0.000253089	ENSG00000229697		FAM242E	AL391987.3
1.20265	-1.10206	0.374675	-2.94137	0.00326767	0.00836097	ENSG00000233017			AL121832.1
7.41525	-1.102	0.179373	-6.14366	8.064e-10	7.95067e-09	ENSG00000206811	574042	SNORA10	SNORA10
63.6707	-1.10195	0.134568	-8.1888	2.63833e-16	4.06111e-14	ENSG00000285416			AC137630.5
3.86071	-1.10165	0.243874	-4.51729	6.26353e-06	2.85552e-05	ENSG00000189001	374897	SBSN	SBSN
61.8242	-1.10164	0.134014	-8.22034	2.0293e-16	3.50332e-14	ENSG00000262312			AC004494.1
0.57507	-1.10144	0.567005	-1.94257	0.0520685	0.0950744	ENSG00000224276	107985210	ARHGEF2-AS1	AL355388.1
2.63606	-1.10139	0.277336	-3.97132	7.14761e-05	0.000263648	ENSG00000265971			AC005828.5
4.6963	-1.10092	0.220086	-5.00222	5.66745e-07	3.16599e-06	ENSG00000275924	102465976	MIR6807	MIR6807
7.27227	-1.10065	0.187776	-5.86152	4.58651e-09	3.87133e-08	ENSG00000214465		SMARCE1P6	SMARCE1P6
1.00214	-1.10064	0.406079	-2.71042	0.00671989	0.0158986	ENSG00000266150	100616409	MIR4711	MIR4711
0.701828	-1.10045	0.467299	-2.35491	0.0185273	0.0389147	ENSG00000232823		TXNP1	TXNP1
55.4502	-1.10038	0.148293	-7.42035	1.16815e-13	3.85306e-12	ENSG00000288649	170487	ACTL10
12.9336	-1.09999	0.380903	-2.88785	0.00387886	0.00975575	ENSG00000289256
6.44453	-1.0999	0.174772	-6.29334	3.10698e-10	3.3882e-09	ENSG00000137077	6366	CCL21	CCL21
129.399	-1.09989	0.126293	-8.70901	3.0653e-18	2.78045e-15	ENSG00000166246	146562	DNAAF8	C16orf71
1.63306	-1.09984	0.30886	-3.56097	0.000369491	0.00117107	ENSG00000201370			RF00019
4.25549	-1.09973	0.198848	-5.53051	3.19293e-08	2.27409e-07	ENSG00000276124	102466750	MIR6855	MIR6855
19.7424	-1.09971	0.163778	-6.71467	1.88487e-11	2.86487e-10	ENSG00000180422	283860	LINC00304	LINC00304
2.104	-1.09958	0.30749	-3.57599	0.000348911	0.00111278	ENSG00000276548			AC008740.2
3.77013	-1.09951	0.23528	-4.6732	2.96538e-06	1.44088e-05	ENSG00000207200		RNU6-45P	RNU6-45P
10.1974	-1.09951	0.223808	-4.91272	8.98201e-07	4.82294e-06	ENSG00000008323	55200	PLEKHG6	PLEKHG6
8.73114	-1.09942	0.179456	-6.12643	8.98742e-10	8.77933e-09	ENSG00000223730		RPL6P28	Z83838.1
28.4103	-1.09911	0.134148	-8.19324	2.54295e-16	3.96232e-14	ENSG00000261253			AC137932.2
68.7857	-1.0988	0.164484	-6.68029	2.38468e-11	3.52025e-10	ENSG00000137731	486	FXYD2	FXYD2
25.0846	-1.09871	0.14447	-7.60509	2.84703e-14	1.23815e-12	ENSG00000266934			AC005746.1
3.26091	-1.09866	0.291185	-3.77305	0.000161261	0.000552616	ENSG00000250659			AP001363.1
92.0531	-1.09851	0.129345	-8.49287	2.01592e-17	8.25814e-15	ENSG00000133055	4608	MYBPH	MYBPH
1.32292	-1.09829	0.353059	-3.11079	0.00186587	0.00505809	ENSG00000265593		NPM1P45	NPM1P45
7.41322	-1.09807	0.209209	-5.24869	1.53184e-07	9.58109e-07	ENSG00000205022	390748	PABPN1L	PABPN1L
33.057	-1.09797	0.192641	-5.69958	1.20104e-08	9.29718e-08	ENSG00000119630	5228	PGF	PGF
26.1068	-1.09779	0.163275	-6.7236	1.77283e-11	2.71406e-10	ENSG00000223923	105373878	TNS1-AS1	AC010136.1
34.3558	-1.09752	0.244781	-4.4837	7.33592e-06	3.30058e-05	ENSG00000181085	225689	MAPK15	MAPK15
4.67616	-1.09729	0.184942	-5.93319	2.97105e-09	2.60742e-08	ENSG00000235581			AC005011.1
5.65578	-1.09682	0.193949	-5.65518	1.55683e-08	1.17645e-07	ENSG00000264661	100422912	MIR3200	MIR3200
1.04056	-1.09675	0.44399	-2.47021	0.0135035	0.0295467	ENSG00000228974			AC006483.1
792.485	-1.09673	0.129611	-8.46172	2.63464e-17	9.4246e-15	ENSG00000142303	81794	ADAMTS10	ADAMTS10
10.2583	-1.09637	0.207627	-5.2805	1.28833e-07	8.17307e-07	ENSG00000173156	29984	RHOD	RHOD
53.3864	-1.09608	0.140879	-7.78031	7.2346e-15	4.26321e-13	ENSG00000236670		KRT18P5	KRT18P5
6.5475	-1.096	0.222568	-4.92435	8.46402e-07	4.56847e-06	ENSG00000280354			AC073592.9
0.718266	-1.09597	0.430767	-2.54424	0.0109516	0.0245455	ENSG00000226188		HNRNPA1P3	HNRNPA1P3
7.15497	-1.09594	0.250494	-4.37509	1.2138e-05	5.23132e-05	ENSG00000283604	442906	MIR338	MIR338
0.463202	-1.09593	0.525785	-2.08437	0.0371269	0.0710667	ENSG00000178279	7142	TNP2	TNP2
3.84181	-1.09586	0.20001	-5.47903	4.27654e-08	2.97985e-07	ENSG00000233683			AC004965.1
2.51867	-1.09578	0.287808	-3.80733	0.000140474	0.000487333	ENSG00000207839	693120	MIR33B	MIR33B
43.4164	-1.09567	0.232871	-4.70504	2.53816e-06	1.25039e-05	ENSG00000144837	51365	PLA1A	PLA1A
53.8633	-1.09565	0.210246	-5.21125	1.87575e-07	1.1559e-06	ENSG00000162458	54751	FBLIM1	FBLIM1
66.5854	-1.0954	0.159607	-6.86307	6.73962e-12	1.16881e-10	ENSG00000187513	2701	GJA4	GJA4
10.1581	-1.09539	0.186208	-5.88262	4.03831e-09	3.44525e-08	ENSG00000168925	1504	CTRB1	CTRB1
125.287	-1.09505	0.152738	-7.16944	7.53071e-13	1.7954e-11	ENSG00000280152			AC009078.3
5.6238	-1.09476	0.224476	-4.87698	1.07724e-06	5.69997e-06	ENSG00000264102	100616368	MIR4688	MIR4688
1.52289	-1.09461	0.395146	-2.77014	0.0056032	0.0135488	ENSG00000279581			AC073862.2
1.98085	-1.09391	0.342917	-3.19003	0.0014226	0.00395848	ENSG00000290998
28.8708	-1.09369	0.185167	-5.9065	3.49446e-09	3.01776e-08	ENSG00000108823	6442	SGCA	SGCA
2.18687	-1.09362	0.31482	-3.47378	0.000513179	0.00157946	ENSG00000276807			AC022188.1
20.3502	-1.09361	0.175226	-6.24115	4.34357e-10	4.56759e-09	ENSG00000260932			AC009119.3
11.0956	-1.09353	0.168117	-6.50456	7.79188e-11	1.001e-09	ENSG00000267138			AC005954.1
725.765	-1.09326	0.146171	-7.47933	7.47041e-14	2.71048e-12	ENSG00000197182	124905135	MIRLET7BHG	MIRLET7BHG
42.3236	-1.09325	0.159334	-6.86135	6.82104e-12	1.18052e-10	ENSG00000258611		YBX2P2	AC087641.1
8.26935	-1.09322	0.174435	-6.26725	3.67485e-10	3.9354e-09	ENSG00000225082		DAP3P1	DAP3P1
12.3219	-1.09305	0.176742	-6.18445	6.23178e-10	6.30325e-09	ENSG00000284012	102466747	MIR6840	MIR6840
134.144	-1.09301	0.157765	-6.92807	4.26609e-12	7.87428e-11	ENSG00000100197	1565	CYP2D6	CYP2D6
3.86821	-1.09268	0.197934	-5.5204	3.38228e-08	2.39752e-07	ENSG00000229196	100128325	LINC03008	AC087071.1
4.77661	-1.09248	0.189928	-5.75209	8.81472e-09	7.02247e-08	ENSG00000274300	102465521	MIR6864	MIR6864
2.25173	-1.09235	0.344032	-3.17514	0.00149764	0.00414912	ENSG00000199161	406913	MIR126	MIR126
0.328404	-1.09231	0.581734	-1.87769	0.060424	0.107945	ENSG00000211870		TRAJ19	TRAJ19
1.70835	-1.09224	0.308184	-3.54412	0.000393929	0.00124116	ENSG00000260112			AC008567.1
0.529825	-1.09224	0.54617	-1.99982	0.0455198	0.0846814	ENSG00000260715			AC093536.2
0.749064	-1.09222	0.416996	-2.61926	0.00881208	0.0202167	ENSG00000207384			RF00019
316.028	-1.09181	0.17491	-6.24214	4.31628e-10	4.54027e-09	ENSG00000198467	7169	TPM2	TPM2
31.2502	-1.09169	0.138208	-7.89888	2.81431e-15	2.11161e-13	ENSG00000262869			AC099684.3
2.99655	-1.09167	0.253639	-4.30401	1.67732e-05	7.0292e-05	ENSG00000252408			RF00212
29.2816	-1.09162	0.189292	-5.76687	8.07594e-09	6.47452e-08	ENSG00000277332	101928087		AC108002.3
85.779	-1.0916	0.152211	-7.17162	7.41155e-13	1.775e-11	ENSG00000151651	101	ADAM8	ADAM8
9.6707	-1.09101	0.206833	-5.27483	1.32883e-07	8.42055e-07	ENSG00000027869	9047	SH2D2A	SH2D2A
1.98213	-1.09065	0.298373	-3.65534	0.000256839	0.000845303	ENSG00000255870			AP003170.2
50.4683	-1.09022	0.163989	-6.6481	2.96899e-11	4.26507e-10	ENSG00000188833	377841	ENTPD8	ENTPD8
0.583836	-1.09018	0.456428	-2.38851	0.0169169	0.0359876	ENSG00000265395	100500911	MIR3944	MIR3944
1.15885	-1.09014	0.352828	-3.08971	0.00200349	0.00538291	ENSG00000287196
5.66402	-1.08981	0.243817	-4.46978	7.83007e-06	3.50058e-05	ENSG00000187642	84808	PERM1	PERM1
4.72603	-1.0896	0.286227	-3.80678	0.000140787	0.000488317	ENSG00000262488			AC133065.2
17.333	-1.08941	0.173392	-6.28292	3.32275e-10	3.59724e-09	ENSG00000263709			AC024619.3
0.844395	-1.08878	0.412645	-2.63855	0.00832624	0.0192156	ENSG00000237360		CHCHD4P2	CHCHD4P2
247.044	-1.08866	0.138114	-7.88235	3.21284e-15	2.3281e-13	ENSG00000203335			AC006019.1
3.29655	-1.08837	0.292363	-3.72268	0.000197121	0.000663593	ENSG00000236797		SPA17P1	SPA17P1
0.281433	-1.08833	0.698311	-1.55852	0.119109		ENSG00000146839	7455	ZAN	ZAN
0.333068	-1.08809	0.558462	-1.94838	0.0513697	0.0939976	ENSG00000211888		TRAJ1	TRAJ1
12.5854	-1.08803	0.15666	-6.94513	3.78121e-12	7.11665e-11	ENSG00000237281		CATIP-AS2	CATIP-AS2
1.1041	-1.08737	0.357405	-3.04239	0.00234704	0.00620034	ENSG00000233752		RPL21P36	AC009414.1
1.04658	-1.08713	0.374213	-2.90511	0.00367123	0.0092838	ENSG00000233653		CICP7	CICP7
9.88478	-1.08711	0.163376	-6.65399	2.8525e-11	4.12667e-10	ENSG00000207003		RNU6-611P	RNU6-611P
1.97001	-1.08689	0.310518	-3.50025	0.000464819	0.00144295	ENSG00000241180			AL645608.5
7.49453	-1.08677	0.210125	-5.17202	2.31573e-07	1.39852e-06	ENSG00000207598	406909	MIR124-3	MIR124-3
7.04724	-1.08669	0.209429	-5.18879	2.11662e-07	1.28777e-06	ENSG00000180061	284417	TMEM150B	TMEM150B
21.7948	-1.08658	0.149219	-7.28174	3.29544e-13	8.97562e-12	ENSG00000248746	89	ACTN3	ACTN3
0.376453	-1.08655	0.604857	-1.79638	0.0724343	0.125885	ENSG00000107187	8022	LHX3	LHX3
0.304441	-1.08615	0.636814	-1.7056	0.0880833		ENSG00000227737		OR8B1P	OR8B1P
0.377356	-1.08591	0.594518	-1.82653	0.0677703	0.118915	ENSG00000289930
1110.21	-1.08577	0.138108	-7.86176	3.78762e-15	2.66518e-13	ENSG00000213983	8906	AP1G2	AP1G2
8.68104	-1.08565	0.169216	-6.41573	1.40153e-10	1.66609e-09	ENSG00000284029	102465483	MIR6805	MIR6805
5.6504	-1.08546	0.188819	-5.74865	8.99584e-09	7.15106e-08	ENSG00000213171	339398	LINGO4	LINGO4
1.30022	-1.08544	0.398955	-2.72071	0.00651419	0.0154611	ENSG00000278633			AC023491.2
96.3494	-1.08542	0.137147	-7.91428	2.48683e-15	1.92286e-13	ENSG00000279878			AP003108.5
75.0279	-1.08537	0.143984	-7.53813	4.76754e-14	1.88063e-12	ENSG00000256943		GALNT9-AS1	AC148477.3
196.097	-1.0851	0.215793	-5.02843	4.9451e-07	2.79505e-06	ENSG00000099998	2687	GGT5	GGT5
35.1902	-1.08453	0.152263	-7.12273	1.05813e-12	2.38823e-11	ENSG00000248332	101927917	TUB-AS1	TUB-AS1
5.1217	-1.0845	0.205288	-5.28281	1.2722e-07	8.08188e-07	ENSG00000275936			AC004263.1
3.98451	-1.08444	0.215121	-5.04108	4.62923e-07	2.6344e-06	ENSG00000260325	94086	HSPB9	HSPB9
7.99418	-1.08433	0.209826	-5.16775	2.36927e-07	1.42831e-06	ENSG00000276633			AJ011931.1
8.49178	-1.08409	0.228684	-4.74056	2.13131e-06	1.06525e-05	ENSG00000279653			AC004678.2
0.881256	-1.08401	0.467811	-2.3172	0.0204927	0.0424808	ENSG00000212365		RNA5SP332	RNA5SP332
1.77845	-1.08358	0.335471	-3.23002	0.0012378	0.00349385	ENSG00000257595	105369984	LINC02356	LINC02356
7.80251	-1.0834	0.216488	-5.00444	5.60252e-07	3.13247e-06	ENSG00000266758	100847041	MIR3680-2	MIR3680-2
0.600118	-1.08337	0.43802	-2.47333	0.0133859	0.0293215	ENSG00000269228	107985274	RPS27AP19	RPS27AP19
0.498165	-1.08336	0.505533	-2.143	0.032113	0.0627656	ENSG00000104848	3743	KCNA7	KCNA7
15.933	-1.08328	0.152054	-7.12429	1.04616e-12	2.36685e-11	ENSG00000286379
0.334492	-1.08322	0.801507	-1.35147	0.176543	0.265678	ENSG00000273760			AC245041.1
32.2488	-1.083	0.148698	-7.28324	3.25895e-13	8.90008e-12	ENSG00000248213		CICP16	CICP16
0.737423	-1.08282	0.420219	-2.5768	0.00997185	0.0225747	ENSG00000252321		RN7SKP83	RN7SKP83
6.34766	-1.08269	0.217105	-4.98692	6.13482e-07	3.4009e-06	ENSG00000239524		RPL32P34	RPL32P34
2.83845	-1.08265	0.250953	-4.31415	1.60216e-05	6.7426e-05	ENSG00000264115	100500852	MIR3180-4	MIR3180-4
10.1122	-1.08263	0.196779	-5.50176	3.76022e-08	2.64381e-07	ENSG00000225886			AL445490.1
79.8568	-1.08262	0.174951	-6.18811	6.08883e-10	6.16972e-09	ENSG00000178404	100653515	CEP295NL	CEP295NL
1.70759	-1.0826	0.376765	-2.8734	0.00406084	0.0101628	ENSG00000275048		BSNDP1	BSNDP1
87.3409	-1.08224	0.137773	-7.85524	3.98997e-15	2.76123e-13	ENSG00000160883	3101	HK3	HK3
0.253231	-1.0818	0.67789	-1.59583	0.110526		ENSG00000200021		RNA5SP448	RNA5SP448
1.16371	-1.08175	0.372492	-2.9041	0.00368312	0.0093111	ENSG00000201955		RNY3P1	RNY3P1
0.678261	-1.08171	0.45652	-2.36946	0.017814	0.0376375	ENSG00000255363		LINC02757	AP001189.5
3.99412	-1.08142	0.326328	-3.31392	0.000919965	0.00266925	ENSG00000233132	124906723	FAM90A3P	FAM90A3P
5.34202	-1.08135	0.34739	-3.11278	0.00185333	0.00502838	ENSG00000260182			AC120498.2
0.783632	-1.08119	0.411795	-2.62555	0.00865099	0.0198894	ENSG00000274491			RF02130
1.29251	-1.08074	0.358066	-3.01827	0.00254223	0.00667124	ENSG00000288807
145.047	-1.08055	0.142675	-7.57347	3.6339e-14	1.50561e-12	ENSG00000263278			AC233701.1
0.615935	-1.08052	0.483406	-2.23522	0.0254026	0.0512003	ENSG00000226366		CCDC12P1	AC097463.1
15.5954	-1.08039	0.166438	-6.49127	8.51134e-11	1.0798e-09	ENSG00000223503			AL353807.1
4.77504	-1.08033	0.304096	-3.55261	0.000381437	0.00120607	ENSG00000186407	342510	CD300E	CD300E
16.2434	-1.07992	0.277423	-3.89267	9.91457e-05	0.000354987	ENSG00000274092			AC106739.2
0.791083	-1.07972	0.568675	-1.89866	0.0576091	0.103597	ENSG00000236216		PPP1R11P1	PPP1R11P1
0.311577	-1.07972	0.676936	-1.595	0.110711		ENSG00000225016		LINC00328-2P	LINC00328-2P
14.1164	-1.07957	0.1993	-5.41681	6.06729e-08	4.10269e-07	ENSG00000228477			AL663070.1
1.51021	-1.07932	0.415686	-2.59649	0.0094182	0.0214542	ENSG00000244155		CYP4F34P	CYP4F34P
6.49177	-1.07878	0.191572	-5.63122	1.78935e-08	1.33488e-07	ENSG00000199865		RNU6-495P	RNU6-495P
4.79214	-1.07862	0.248089	-4.34773	1.37552e-05	5.86312e-05	ENSG00000217159		LARP1P1	LARP1P1
2.04607	-1.07846	0.39504	-2.73001	0.0063332	0.0150814	ENSG00000239511		POM121L7P	POM121L7P
35.5175	-1.07846	0.19502	-5.52997	3.20289e-08	2.28023e-07	ENSG00000246465	124903670		AC138904.1
5.24204	-1.07798	0.322771	-3.33976	0.000838504	0.00245363	ENSG00000227764		NTRAS	LINC01693
15.7317	-1.07784	0.169002	-6.37769	1.7978e-10	2.08276e-09	ENSG00000224361			AC011239.1
42.7172	-1.07773	0.156284	-6.89598	5.3493e-12	9.58797e-11	ENSG00000275437			AL121832.3
0.402159	-1.07772	0.511803	-2.10573	0.0352275	0.0678992	ENSG00000222028	122706	PSMB11	PSMB11
7.451	-1.07756	0.206801	-5.2106	1.88234e-07	1.15939e-06	ENSG00000230523	101928460	LINC01756	LINC01756
22.6006	-1.07747	0.155816	-6.91503	4.67762e-12	8.52852e-11	ENSG00000265460			AC015910.1
8.05673	-1.07744	0.259564	-4.15097	3.31072e-05	0.000130659	ENSG00000286030
1.64028	-1.07743	0.523726	-2.05724	0.0396628	0.0752741	ENSG00000231421			AC011840.1
1.6817	-1.07734	0.314541	-3.42512	0.000614536	0.0018582	ENSG00000207980	407010	MIR23A	MIR23A
0.358903	-1.07732	0.610011	-1.76607	0.0773839	0.133189	ENSG00000235836		KIF3AP1	KIF3AP1
1.2456	-1.07725	0.417578	-2.57975	0.00988707	0.0224046	ENSG00000232662		LDHBP1	LDHBP1
2.84526	-1.07708	0.304548	-3.53666	0.000405223	0.0012739	ENSG00000227644		HIGD1AP11	HIGD1AP11
0.839444	-1.07641	0.404021	-2.66423	0.00771641	0.0179684	ENSG00000237292	101928973	LINC01732	LINC01732
1.40672	-1.07522	0.339386	-3.16814	0.00153415	0.0042401	ENSG00000271681			AC136601.2
0.824244	-1.07507	0.530372	-2.027	0.0426619	0.0800804	ENSG00000225930	26082	LINC02249	LINC02249
20.1333	-1.07504	0.176991	-6.074	1.24761e-09	1.18633e-08	ENSG00000267491			AC100788.1
1.34921	-1.07491	0.33441	-3.21434	0.00130743	0.00367201	ENSG00000266887	100616415	MIR4535	MIR4535
4.46402	-1.07476	0.243866	-4.40718	1.04727e-05	4.56822e-05	ENSG00000207630	407045	MIR7-3	MIR7-3
313.061	-1.07446	0.144761	-7.42231	1.15098e-13	3.80385e-12	ENSG00000265690			AC074143.1
131.953	-1.07444	0.198543	-5.4116	6.24658e-08	4.21607e-07	ENSG00000142102	80162	PGGHG	PGGHG
1.0195	-1.0741	0.397484	-2.70224	0.00688732	0.0162554	ENSG00000287590
5.90418	-1.07387	0.187506	-5.72712	1.02153e-08	8.02374e-08	ENSG00000243954		RN7SL743P	RN7SL743P
9.72072	-1.0738	0.510187	-2.10471	0.0353165	0.0680475	ENSG00000170577	10736	SIX2	SIX2
2.20286	-1.07363	0.312096	-3.44006	0.000581588	0.00176731	ENSG00000267227			AC005324.6
4.42842	-1.07347	0.236176	-4.54522	5.48785e-06	2.5289e-05	ENSG00000266437	100616371	MIR4746	MIR4746
50.1917	-1.07332	0.128541	-8.35004	6.82412e-17	1.80541e-14	ENSG00000213212		NCLP1	NCLP1
2.05988	-1.07295	0.283431	-3.78559	0.000153342	0.000527936	ENSG00000082929	10141	LINC01587	LINC01587
23.0169	-1.07281	0.178851	-5.99833	1.99354e-09	1.81509e-08	ENSG00000129749	57053	CHRNA10	CHRNA10
0.275165	-1.0725	0.599245	-1.78976	0.0734931		ENSG00000230248			Z98742.1
4.21153	-1.07238	0.251537	-4.26331	2.01418e-05	8.29314e-05	ENSG00000229677		RPL17P28	AC018644.1
172.962	-1.07225	0.166996	-6.42083	1.35532e-10	1.6176e-09	ENSG00000162591	1953	MEGF6	MEGF6
4.6381	-1.07169	0.204286	-5.24604	1.55401e-07	9.70702e-07	ENSG00000167798		C3P1	C3P1
0.520454	-1.07158	0.538253	-1.99086	0.0464965	0.0862614	ENSG00000240505	23495	TNFRSF13B	TNFRSF13B
1.16388	-1.07146	0.37038	-2.89287	0.00381739	0.00962083	ENSG00000206895			RF00019
6.72726	-1.07124	0.162169	-6.60568	3.95701e-11	5.48882e-10	ENSG00000289339
3.30888	-1.07076	0.226361	-4.73033	2.24158e-06	1.11576e-05	ENSG00000239007		RNU7-95P	RNU7-95P
1.0587	-1.07061	0.368411	-2.90602	0.00366057	0.00926054	ENSG00000227942		FRMD8P1	FRMD8P1
3.50265	-1.07058	0.211985	-5.05026	4.41204e-07	2.52125e-06	ENSG00000265559		RN7SL652P	RN7SL652P
988.677	-1.07051	0.127606	-8.3892	4.89445e-17	1.41261e-14	ENSG00000026036		RTEL1-TNFRSF6B	RTEL1-TNFRSF6B
60.695	-1.07027	0.154471	-6.92865	4.24869e-12	7.84787e-11	ENSG00000260428	642658	SCX	SCX
25.4284	-1.07021	0.171394	-6.24417	4.26064e-10	4.49104e-09	ENSG00000284321	406907	MIR124-1	MIR124-1
11.1724	-1.06996	0.17355	-6.16511	7.04327e-10	7.03303e-09	ENSG00000279591			AC002044.2
4.90517	-1.06984	0.313029	-3.4177	0.000631521	0.00190423	ENSG00000277349		CICP25	AC133919.3
11.3274	-1.06959	0.175146	-6.10686	1.01609e-09	9.81805e-09	ENSG00000198251		CYP2A7P2	CYP2A7P2
3.80426	-1.06938	0.224657	-4.76003	1.93561e-06	9.75698e-06	ENSG00000279724			AC005086.2
4.31196	-1.06932	0.201732	-5.30069	1.15365e-07	7.38415e-07	ENSG00000239722		IMP3P2	IMP3P2
18.3231	-1.06919	0.211191	-5.06269	4.1338e-07	2.37266e-06	ENSG00000227512			AL592301.1
5.77723	-1.06915	0.268837	-3.97695	6.98038e-05	0.000258042	ENSG00000282728		PGR-AS1	PGR-AS1
5.46993	-1.0686	0.202349	-5.28098	1.28496e-07	8.15679e-07	ENSG00000274816	102465463	MIR6772	MIR6772
0.682631	-1.0686	0.491409	-2.17455	0.0296637	0.0585436	ENSG00000228759		FAF2P1	FAF2P1
1.75216	-1.06853	0.334491	-3.1945	0.00140074	0.00390688	ENSG00000279976			AC073862.4
30.3867	-1.0683	0.17766	-6.01317	1.8193e-09	1.67022e-08	ENSG00000285848
5.43444	-1.06829	0.213343	-5.00739	5.51722e-07	3.09057e-06	ENSG00000266243	100422874	MIR4279	MIR4279
2.68963	-1.06766	0.266	-4.01377	5.97567e-05	0.000223783	ENSG00000242583		KMT5AP3	AC008040.2
0.247159	-1.06739	0.94848	-1.12537	0.260433		ENSG00000253884			AC022616.5
0.555304	-1.06733	0.460123	-2.31967	0.0203587	0.0422478	ENSG00000188782	378807	CATSPER4	CATSPER4
413.086	-1.06726	0.161939	-6.59053	4.38262e-11	6.0135e-10	ENSG00000185615	64714	PDIA2	PDIA2
37.9316	-1.06716	0.232475	-4.59041	4.42376e-06	2.07795e-05	ENSG00000131471	8639	AOC3	AOC3
11.2427	-1.06709	0.234697	-4.54668	5.45001e-06	2.51374e-05	ENSG00000284272	100423031	MIR4321	MIR4321
109.072	-1.06679	0.188401	-5.66236	1.49306e-08	1.13281e-07	ENSG00000174348	127435	PODN	PODN
1.6669	-1.06618	0.326412	-3.26635	0.00108944	0.00311055	ENSG00000207007		RNU6-891P	RNU6-891P
4.97222	-1.06616	0.285212	-3.73812	0.000185404	0.000627518	ENSG00000247872		SPCS2P3	SPCS2P3
0.473799	-1.06607	0.580769	-1.83563	0.0664128	0.11692	ENSG00000255988		TUBB4BP1	TUBB4BP1
1.08761	-1.06606	0.408974	-2.60667	0.00914274	0.0208848	ENSG00000162571	254173	TTLL10	TTLL10
1.63825	-1.0657	0.417663	-2.55158	0.0107237	0.0240877	ENSG00000267790	100132174	LINC01987	LINC01987
16.4672	-1.06538	0.168551	-6.32078	2.60248e-10	2.89458e-09	ENSG00000264304			AC024267.3
9.36904	-1.0651	0.189218	-5.62899	1.81272e-08	1.35073e-07	ENSG00000213901	151295	SLC23A3	SLC23A3
7.6713	-1.06469	0.226456	-4.70154	2.58212e-06	1.26922e-05	ENSG00000284412	100616346	MIR4649	MIR4649
4.72752	-1.0646	0.262818	-4.05073	5.10587e-05	0.000194159	ENSG00000225331		LINC01678	LINC01678
396.875	-1.06441	0.130712	-8.14313	3.85177e-16	5.13529e-14	ENSG00000160796	23218	NBEAL2	NBEAL2
5.85667	-1.06424	0.164247	-6.47953	9.20104e-11	1.15516e-09	ENSG00000261124			AC135050.4
9.73202	-1.06413	0.169949	-6.26145	3.81407e-10	4.0693e-09	ENSG00000134571	4607	MYBPC3	MYBPC3
0.779061	-1.06379	0.554684	-1.91783	0.0551331	0.0998304	ENSG00000253615			AC069113.3
3.46214	-1.06376	0.237977	-4.47002	7.8212e-06	3.49692e-05	ENSG00000182687	8811	GALR2	GALR2
1.39665	-1.06318	0.423846	-2.5084	0.0121278	0.0268839	ENSG00000126787	9787	DLGAP5	DLGAP5
75.0865	-1.06316	0.160221	-6.63558	3.23237e-11	4.5902e-10	ENSG00000069696	1815	DRD4	DRD4
0.255932	-1.06282	0.973449	-1.0918	0.274919		ENSG00000211673		IGLV3-1	IGLV3-1
23.6194	-1.06247	0.150316	-7.06824	1.56913e-12	3.34897e-11	ENSG00000231827			AL513523.2
8.64764	-1.06243	0.241648	-4.39662	1.09952e-05	4.774e-05	ENSG00000211563	100422915	MIR3065	MIR3065
1.43795	-1.06208	0.394508	-2.69216	0.00709908	0.0167047	ENSG00000160180	7033	TFF3	TFF3
29.956	-1.06203	0.154224	-6.88626	5.72763e-12	1.0187e-10	ENSG00000279917			AC079331.2
2.99015	-1.06188	0.223215	-4.75719	1.96309e-06	9.8759e-06	ENSG00000200304		RNU6-1255P	RNU6-1255P
152.369	-1.06154	0.184726	-5.74656	9.1076e-09	7.23424e-08	ENSG00000243509	8771	TNFRSF6B	TNFRSF6B
14.9064	-1.06134	0.162141	-6.5458	5.9178e-11	7.85679e-10	ENSG00000227200			AL162724.1
190.497	-1.06123	0.128003	-8.29062	1.12661e-16	2.48343e-14	ENSG00000228544	100131193	CCDC183-AS1	CCDC183-AS1
867.917	-1.06116	0.127392	-8.32988	8.0925e-17	1.96682e-14	ENSG00000258366	51750	RTEL1	RTEL1
11.0321	-1.06106	0.166701	-6.36506	1.95208e-10	2.24206e-09	ENSG00000276169	102466912	MIR6871	MIR6871
1.82473	-1.06096	0.383081	-2.76955	0.00561341	0.0135696	ENSG00000267046		E2F3P1	E2F3P1
2.53929	-1.06085	0.260389	-4.0741	4.61923e-05	0.000177166	ENSG00000271284		SMIM12P1	SMIM12P1
28.233	-1.06078	0.142012	-7.46969	8.03826e-14	2.86992e-12	ENSG00000227374			AL157832.1
2.61532	-1.0607	0.238061	-4.45558	8.36682e-06	3.71732e-05	ENSG00000274390	102465533	MIR6885	MIR6885
1.53172	-1.06056	0.339073	-3.12782	0.0017611	0.00479714	ENSG00000289525
9.8707	-1.06002	0.161051	-6.58191	4.64431e-11	6.32921e-10	ENSG00000227432		ASIC4-AS1	AC053503.1
2.48198	-1.05994	0.261093	-4.05961	4.91541e-05	0.000187619	ENSG00000257639			AC005632.1
437.949	-1.05989	0.134983	-7.85204	4.09326e-15	2.7984e-13	ENSG00000243708	100137049	PLA2G4B	PLA2G4B
53.1368	-1.05969	0.157982	-6.70768	1.97744e-11	2.98682e-10	ENSG00000213145	1396	CRIP1	CRIP1
2.47605	-1.05939	0.249875	-4.23969	2.23826e-05	9.12038e-05	ENSG00000266109	100616397	MIR4440	MIR4440
16.3012	-1.05938	0.154887	-6.83972	7.93489e-12	1.34488e-10	ENSG00000284175	100616143	MIR4763	MIR4763
23.1798	-1.0593	0.170496	-6.21307	5.19585e-10	5.37314e-09	ENSG00000232762			AL355483.3
0.407642	-1.0591	1.17012	-0.905123	0.3654	0.475968	ENSG00000132704	79368	FCRL2	FCRL2
1.0838	-1.05887	0.445283	-2.37798	0.017408	0.0368978	ENSG00000290711
2.87022	-1.05859	0.32972	-3.21057	0.00132473	0.00371467	ENSG00000228290	102724201	TBX18-AS1	TBX18-AS1
30.6434	-1.05846	0.168997	-6.26319	3.77184e-10	4.02678e-09	ENSG00000279583			AC009086.3
3.0884	-1.05839	0.254263	-4.16259	3.14653e-05	0.000124586	ENSG00000178084	170572	HTR3C	HTR3C
0.870847	-1.0583	0.489812	-2.16061	0.0307252	0.0603572	ENSG00000265916			AC015818.6
0.342826	-1.05821	0.721493	-1.46669	0.142459	0.222376	ENSG00000213026		CFL1P4	CFL1P4
13.5039	-1.05816	0.140473	-7.53284	4.96486e-14	1.93647e-12	ENSG00000274737			AC004466.2
0.495541	-1.05804	0.616378	-1.71654	0.0860635	0.145822	ENSG00000205936		PPP1R12BP2	PPP1R12BP2
78.8315	-1.05792	0.121882	-8.67987	3.9621e-18	3.03003e-15	ENSG00000286024	105372432
1.6502	-1.05785	0.337718	-3.13235	0.00173411	0.0047297	ENSG00000200179			RF00019
0.643155	-1.05779	0.438654	-2.41146	0.015889	0.0340662	ENSG00000268723			AC005261.4
36.983	-1.05776	0.136653	-7.74052	9.90125e-15	5.46678e-13	ENSG00000214108		TPT1P5	TPT1P5
3.19396	-1.05705	0.232057	-4.55513	5.23522e-06	2.42392e-05	ENSG00000241129		RPL22P19	RPL22P19
42.8684	-1.05691	0.152829	-6.91562	4.65827e-12	8.49933e-11	ENSG00000237781		ADAMTSL4-AS2	AL356356.1
2.98529	-1.05685	0.236349	-4.47157	7.7648e-06	3.47507e-05	ENSG00000240668		KRT8P36	KRT8P36
5.46098	-1.05676	0.198755	-5.31689	1.05555e-07	6.80862e-07	ENSG00000236173			AL049612.1
0.4785	-1.05651	0.493122	-2.14249	0.0321541	0.0628361	ENSG00000203527	101927447	SCUBE1-AS1	Z99756.1
15.2683	-1.05636	0.14613	-7.22887	4.87044e-13	1.24697e-11	ENSG00000239480			AC073517.1
5.58184	-1.05635	0.240928	-4.38451	1.16245e-05	5.03089e-05	ENSG00000171219	55561	CDC42BPG	CDC42BPG
63.8846	-1.05623	0.198352	-5.32503	1.00938e-07	6.53737e-07	ENSG00000187942	401944	LDLRAD2	LDLRAD2
3.78122	-1.05611	0.298368	-3.53964	0.00040068	0.00126102	ENSG00000234952		LINC02674	AL139121.1
84.9644	-1.05601	0.134387	-7.858	3.9032e-15	2.71227e-13	ENSG00000188152	441457	NUTM2G	NUTM2G
12.2589	-1.05583	0.183871	-5.74223	9.34354e-09	7.39966e-08	ENSG00000254419			AL139349.1
0.667142	-1.0556	0.503901	-2.09486	0.0361834	0.0694964	ENSG00000229314	5004	ORM1	ORM1
18.7198	-1.05554	0.161828	-6.52264	6.90813e-11	8.98835e-10	ENSG00000205424		PCBP3-AS1	AL592528.1
6.01596	-1.05549	0.207068	-5.09733	3.44474e-07	2.00871e-06	ENSG00000167800	347853	TBX10	TBX10
0.443142	-1.05538	0.501747	-2.10341	0.0354296	0.0682292	ENSG00000264984	100847015	MIR5691	MIR5691
0.498016	-1.05455	0.534953	-1.97129	0.0486907	0.0897323	ENSG00000280142			AL357562.1
1.23259	-1.05454	0.331045	-3.18548	0.00144512	0.00401654	ENSG00000231929		HMGB3P31	HMGB3P31
1.99705	-1.05429	0.262985	-4.00891	6.09993e-05	0.000228185	ENSG00000233306		TRGV2	TRGV2
16.9166	-1.05394	0.149577	-7.04612	1.83978e-12	3.82758e-11	ENSG00000256902		IQSEC3P1	IQSEC3P1
6.23375	-1.0539	0.239349	-4.40318	1.06675e-05	4.64644e-05	ENSG00000131055	84701	COX4I2	COX4I2
0.448163	-1.05349	0.493919	-2.13292	0.0329309	0.0641247	ENSG00000223350		IGLV9-49	IGLV9-49
0.479667	-1.05339	0.611068	-1.72385	0.0847344	0.143875	ENSG00000176177	150350	ENTHD1	ENTHD1
24.5427	-1.05338	0.138895	-7.58401	3.35029e-14	1.40995e-12	ENSG00000177191	374907	B3GNT8	B3GNT8
12.0812	-1.05325	0.192792	-5.46313	4.67825e-08	3.22832e-07	ENSG00000267214			AC092068.1
4.87017	-1.05288	0.221022	-4.7637	1.90074e-06	9.59741e-06	ENSG00000260394	105371184	STUB1-DT	Z92544.1
16.231	-1.05287	0.16275	-6.46928	9.8468e-11	1.22383e-09	ENSG00000240418			AC020917.1
7.2566	-1.05286	0.225578	-4.6674	3.05037e-06	1.47921e-05	ENSG00000235198			AC005871.1
0.809491	-1.05278	0.392957	-2.67913	0.00738136	0.0172897	ENSG00000244176			AP003733.1
1.56768	-1.05268	0.329184	-3.19784	0.00138462	0.00386572	ENSG00000252933		RNU6-1223P	RNU6-1223P
3.30369	-1.0526	0.291767	-3.60768	0.000308947	0.000997666	ENSG00000258897		EGLN3-AS1	EGLN3-AS1
1.12501	-1.05231	0.486732	-2.16199	0.0306188	0.0601667	ENSG00000261889			AC108134.2
24.0481	-1.05225	0.140422	-7.49344	6.70907e-14	2.47131e-12	ENSG00000100053	1417	CRYBB3	CRYBB3
1.64834	-1.05207	0.367218	-2.86498	0.0041703	0.0104126	ENSG00000242609		CCDC137P1	AC105265.2
3.44046	-1.05192	0.239245	-4.39683	1.09843e-05	4.77008e-05	ENSG00000266423	100423029	MIR3163	MIR3163
5.36765	-1.05162	0.197661	-5.32031	1.0359e-07	6.69801e-07	ENSG00000228709		LINC02575	LINC02575
698.585	-1.0514	0.18404	-5.71289	1.1107e-08	8.66522e-08	ENSG00000198959	7052	TGM2	TGM2
60.784	-1.05133	0.148411	-7.08391	1.4014e-12	3.02789e-11	ENSG00000281961			AF067845.4
63.2974	-1.05103	0.146222	-7.18789	6.58006e-13	1.60833e-11	ENSG00000205696	642394	ADARB2-AS1	ADARB2-AS1
17.5881	-1.05088	0.155719	-6.74857	1.49304e-11	2.34076e-10	ENSG00000279807			AC011472.5
36.4604	-1.05084	0.134277	-7.82591	5.04008e-15	3.25326e-13	ENSG00000263499	101927539		AC007431.1
3.08094	-1.0508	0.307912	-3.41266	0.000643312	0.00193565	ENSG00000267369		TAF5LP1	AC015911.7
5.43224	-1.05065	0.298377	-3.52121	0.000429585	0.00134417	ENSG00000272396			AC005392.3
4.07524	-1.05056	0.215141	-4.88311	1.04425e-06	5.54041e-06	ENSG00000252469		RNU7-160P	RNU7-160P
3.1765	-1.05051	0.404005	-2.60024	0.00931579	0.0212447	ENSG00000279142			AC009108.4
7.22263	-1.05035	0.196448	-5.34672	8.95632e-08	5.8544e-07	ENSG00000233576		HTR3C2P	AC131235.2
3.39509	-1.05035	0.248273	-4.23061	2.33062e-05	9.46333e-05	ENSG00000220161	400579	LINC02076	LINC02076
4.52105	-1.05033	0.219254	-4.79046	1.664e-06	8.50091e-06	ENSG00000229057		RPS3AP54	RPS3AP54
3.27728	-1.05016	0.260542	-4.0307	5.56116e-05	0.000209979	ENSG00000230519		HMGB1P49	HMGB1P49
134.389	-1.05001	0.151646	-6.9241	4.38741e-12	8.07182e-11	ENSG00000290391
22.3461	-1.04987	0.129029	-8.13665	4.06376e-16	5.36163e-14	ENSG00000283706	29122	PRSS50	PRSS50
1105.26	-1.04979	0.123078	-8.52948	1.47005e-17	6.97875e-15	ENSG00000250251		PKD1P6	PKD1P6
118.064	-1.04966	0.124185	-8.4524	2.85386e-17	9.79491e-15	ENSG00000178297	360200	TMPRSS9	TMPRSS9
0.937481	-1.04956	0.404186	-2.59673	0.00941169	0.0214403	ENSG00000259832		CYP4A26P	CYP4A26P
1.70618	-1.04917	0.37669	-2.78522	0.00534906	0.0129935	ENSG00000236663		FRGCA	FRGCA
4.59106	-1.0489	0.234295	-4.47684	7.57564e-06	3.3994e-05	ENSG00000280311			AC131212.4
0.560328	-1.04864	0.450296	-2.32877	0.0198713	0.0413428	ENSG00000234371		RPSAP31	RPSAP31
57.285	-1.04859	0.132719	-7.90088	2.76946e-15	2.0903e-13	ENSG00000256762	246744	STH	STH
25.7766	-1.04838	0.174066	-6.02289	1.71335e-09	1.5842e-08	ENSG00000229380	101927000	PRKAR1B-AS2	AC147651.2
5.02747	-1.04819	0.210845	-4.97137	6.64803e-07	3.65706e-06	ENSG00000261603		PRSS46P	PRSS46P
129.078	-1.04814	0.127839	-8.19893	2.42536e-16	3.87206e-14	ENSG00000260279	124903757		AC137932.1
0.859791	-1.04811	0.424276	-2.47035	0.0134981	0.0295361	ENSG00000252060		RNA5SP464	RNA5SP464
0.192931	-1.0481	2.1743	-0.482037	0.629779		ENSG00000224373		IGHV4-59	IGHV4-59
4.29668	-1.04794	0.202851	-5.16607	2.39069e-07	1.43969e-06	ENSG00000277588	102465484	MIR6806	MIR6806
187.817	-1.04767	0.106611	-9.82697	8.61747e-23	1.45911e-18	ENSG00000142694	55194	EVA1B	EVA1B
1.1116	-1.04749	0.383966	-2.72809	0.00637013	0.0151594	ENSG00000269155	441179		AL009178.2
17.9312	-1.04748	0.161224	-6.49704	8.19148e-11	1.04704e-09	ENSG00000188112	647024	C6orf132	C6orf132
0.775787	-1.04739	0.419698	-2.49557	0.0125754	0.0277646	ENSG00000274836			RF02178
0.470271	-1.04736	0.527041	-1.98724	0.0468956	0.0868937	ENSG00000238426			RF00019
7.3926	-1.04728	0.212215	-4.93497	8.01624e-07	4.34525e-06	ENSG00000286572
10.155	-1.04723	0.246284	-4.25211	2.11763e-05	8.67267e-05	ENSG00000223652		PRDM6-AS1	AC106786.1
1.79924	-1.04704	0.293292	-3.56997	0.000357029	0.00113655	ENSG00000243543	140870	WFDC6	WFDC6
648.166	-1.04693	0.135596	-7.72093	1.15481e-14	6.10402e-13	ENSG00000102878	3299	HSF4	HSF4
3.53275	-1.04675	0.22499	-4.65243	3.28047e-06	1.58068e-05	ENSG00000251211			AC136632.2
4075.24	-1.04663	0.139562	-7.49938	6.41203e-14	2.38437e-12	ENSG00000167615	114823	LENG8	LENG8
0.926958	-1.04656	0.398822	-2.62413	0.00868716	0.0199629	ENSG00000228118		MYL6P5	MYL6P5
29.7586	-1.04655	0.168584	-6.20786	5.37094e-10	5.53392e-09	ENSG00000099769	3483	IGFALS	IGFALS
0.853938	-1.04634	0.388389	-2.69406	0.00705867	0.0166235	ENSG00000201822		RNA5SP149	RNA5SP149
12.6494	-1.04611	0.222207	-4.70783	2.50372e-06	1.23547e-05	ENSG00000173080	339403	RXFP4	RXFP4
187.494	-1.04603	0.135216	-7.73598	1.0261e-14	5.57454e-13	ENSG00000279110			AL022323.4
67.3916	-1.04589	0.145953	-7.16595	7.72478e-13	1.83702e-11	ENSG00000148357	256158	HMCN2	HMCN2
1.48007	-1.04577	0.357962	-2.92146	0.00348393	0.00885955	ENSG00000234476		LINC02765	AC092811.1
0.736536	-1.04563	0.427843	-2.44396	0.014527	0.0314823	ENSG00000223428			AC010997.1
54.0051	-1.04555	0.159812	-6.54239	6.05424e-11	8.02116e-10	ENSG00000105289	27134	TJP3	TJP3
1.78143	-1.0455	0.337366	-3.099	0.00194174	0.00523806	ENSG00000239948		RN7SL368P	RN7SL368P
20.9152	-1.0451	0.138519	-7.54484	4.52838e-14	1.80269e-12	ENSG00000267713			AC012433.1
220.191	-1.04508	0.121093	-8.63041	6.11298e-18	3.93057e-15	ENSG00000267395	109729182	DM1-AS	DM1-AS
34.1641	-1.04507	0.13206	-7.91364	2.49964e-15	1.92673e-13	ENSG00000251148			AL158068.2
0.775235	-1.04495	0.41116	-2.54147	0.0110386	0.0247132	ENSG00000240803		RN7SL231P	RN7SL231P
161.504	-1.04488	0.134748	-7.75427	8.88531e-15	5.03164e-13	ENSG00000151006	339105	PRSS53	PRSS53
1.15152	-1.04467	0.40541	-2.57683	0.00997113	0.022574	ENSG00000223431		MTND6P21	MTND6P21
7.59568	-1.0446	0.293437	-3.55988	0.00037102	0.00117562	ENSG00000236611	102724679	LINC02556	LINC02556
19.7011	-1.0442	0.14315	-7.29446	2.99869e-13	8.29185e-12	ENSG00000172543	1521	CTSW	CTSW
1.32161	-1.04385	0.409929	-2.54643	0.0108833	0.0244095	ENSG00000188660	124900467	LINC00319	LINC00319
6.28741	-1.04346	0.189209	-5.51487	3.49045e-08	2.46972e-07	ENSG00000283206	100126329	MIR941-1	MIR941-1
33.5527	-1.04342	0.140862	-7.40737	1.28824e-13	4.18894e-12	ENSG00000250493	101929227		AP004147.1
34.5487	-1.04339	0.2043	-5.10717	3.27024e-07	1.9162e-06	ENSG00000243323		PTPRVP	PTPRVP
9.87004	-1.04304	0.353429	-2.9512	0.00316545	0.00812698	ENSG00000095917	23430	TPSD1	TPSD1
2.06499	-1.04296	0.369461	-2.82294	0.0047586	0.0117191	ENSG00000269796			AC011516.1
1.76727	-1.04266	0.319487	-3.26355	0.00110024	0.00313871	ENSG00000232983			AL160270.2
0.596338	-1.0426	0.451941	-2.30694	0.021058	0.043507	ENSG00000267151	106660605	MIR2117HG	MIR2117HG
1.82847	-1.04252	0.406928	-2.56191	0.0104097	0.0234655	ENSG00000230148	100874362	HOXB-AS1	HOXB-AS1
40.2483	-1.0425	0.127858	-8.15354	3.53423e-16	4.85202e-14	ENSG00000228153			AL161793.1
6.54662	-1.04223	0.208934	-4.98829	6.09145e-07	3.3787e-06	ENSG00000250384		UBE2CP3	UBE2CP3
1683.4	-1.0422	0.140816	-7.40112	1.35039e-13	4.3332e-12	ENSG00000130702	3911	LAMA5	LAMA5
7.20843	-1.04188	0.227399	-4.58175	4.61109e-06	2.15875e-05	ENSG00000262098			AC127496.2
11.8817	-1.0418	0.172243	-6.04844	1.46257e-09	1.37097e-08	ENSG00000228415		PTMAP1	PTMAP1
1.68372	-1.04154	0.390511	-2.66713	0.00765031	0.0178341	ENSG00000105664	1311	COMP	COMP
13.6963	-1.04154	0.207653	-5.01578	5.28187e-07	2.96691e-06	ENSG00000229951	403150	FOSL2-AS1	AC104695.2
30.4187	-1.04153	0.266234	-3.91208	9.15059e-05	0.000329491	ENSG00000274512	101060376	TBC1D3L	TBC1D3L
5.20885	-1.04145	0.213445	-4.87923	1.06503e-06	5.63944e-06	ENSG00000235432			AL663074.2
2.27581	-1.04144	0.268019	-3.88568	0.000102043	0.000364309	ENSG00000222398		RNU6-554P	RNU6-554P
17.8518	-1.04141	0.162122	-6.42361	1.33081e-10	1.59284e-09	ENSG00000264167			AC122129.2
2.90329	-1.04121	0.254316	-4.09417	4.23676e-05	0.000163833	ENSG00000180697	152065	C3orf22	C3orf22
1.59841	-1.04121	0.405144	-2.56996	0.0101709	0.0229762	ENSG00000181997		AQP7P2	AQP7P2
2.14269	-1.04105	0.248716	-4.18572	2.84268e-05	0.000113546	ENSG00000249778		TRMT112P2	TRMT112P2
0.505518	-1.04103	0.45305	-2.29783	0.0215713	0.0444409	ENSG00000244514		RN7SL125P	RN7SL125P
63.1853	-1.04101	0.138542	-7.51404	5.73298e-14	2.1781e-12	ENSG00000267493	148046	CIRBP-AS1	CIRBP-AS1
19.8742	-1.04089	0.207793	-5.00926	5.46402e-07	3.06269e-06	ENSG00000218052		ADAMTS7P4	ADAMTS7P4
35.026	-1.04079	0.160565	-6.48204	9.04935e-11	1.13808e-09	ENSG00000287269
169.931	-1.04068	0.169512	-6.13926	8.29051e-10	8.15659e-09	ENSG00000111664	2784	GNB3	GNB3
48.3667	-1.04067	0.135849	-7.66051	1.85196e-14	8.89993e-13	ENSG00000280214			AC027682.7
0.748537	-1.04061	0.401867	-2.58943	0.00961338	0.0218508	ENSG00000226643			AL513314.1
3.84053	-1.04019	0.207829	-5.00501	5.58594e-07	3.12458e-06	ENSG00000221240	100302172	MIR1258	MIR1258
5.44329	-1.04016	0.223301	-4.65812	3.19116e-06	1.54144e-05	ENSG00000283159	100126315	MIR665	MIR665
99.3888	-1.04006	0.133008	-7.81948	5.30412e-15	3.37218e-13	ENSG00000280332			AC020917.4
5.14649	-1.04004	0.206092	-5.04649	4.49989e-07	2.56857e-06	ENSG00000171747	3960	LGALS4	LGALS4
4.05253	-1.03992	0.224379	-4.63467	3.57506e-06	1.70949e-05	ENSG00000277904	102465838	MIR7850	MIR7850
389.355	-1.03959	0.144228	-7.20797	5.67919e-13	1.42133e-11	ENSG00000243696			AC006254.1
0.640514	-1.03941	0.595612	-1.74511	0.0809657	0.138415	ENSG00000275688		CCL15-CCL14	CCL15-CCL14
13.035	-1.03936	0.181013	-5.74192	9.36098e-09	7.41117e-08	ENSG00000152463	55301	OLAH	OLAH
2.24861	-1.03926	0.318554	-3.26244	0.0011046	0.00314971	ENSG00000254310			AC025755.1
6.6802	-1.03918	0.156969	-6.62027	3.58546e-11	5.02559e-10	ENSG00000237903			AC004000.1
23.353	-1.03906	0.183561	-5.66058	1.50859e-08	1.14339e-07	ENSG00000188305	374872	PEAK3	PEAK3
14.8016	-1.03904	0.162238	-6.40439	1.50975e-10	1.78139e-09	ENSG00000125787	2797	GNRH2	GNRH2
44.2492	-1.03902	0.154941	-6.70594	2.00108e-11	3.01891e-10	ENSG00000092295	7051	TGM1	TGM1
6.73371	-1.03889	0.198561	-5.23208	1.67612e-07	1.04147e-06	ENSG00000273778	102465458	MIR6765	MIR6765
0.494398	-1.0384	0.515153	-2.01571	0.0438299	0.0819729	ENSG00000250613			AC110768.2
0.795525	-1.03835	0.403321	-2.57451	0.0100382	0.0227107	ENSG00000231560	400002	CLEC12A-AS1	CLEC12A-AS1
5.2697	-1.03831	0.260394	-3.98747	6.6783e-05	0.000248048	ENSG00000260532			AL031598.1
100.704	-1.03827	0.151909	-6.83485	8.20888e-12	1.38531e-10	ENSG00000131634	79652	TMEM204	TMEM204
7.27176	-1.03803	0.187154	-5.54637	2.91657e-08	2.09222e-07	ENSG00000269275			AC020922.3
33.9992	-1.03774	0.156406	-6.63492	3.24674e-11	4.60674e-10	ENSG00000142513	93650	ACP4	ACP4
33.8128	-1.03714	0.334798	-3.0978	0.00194963	0.00525544	ENSG00000230267		HERC2P4	HERC2P4
24.4103	-1.03712	0.155069	-6.68815	2.26004e-11	3.35774e-10	ENSG00000260091			AC093752.3
3.27636	-1.037	0.238662	-4.34507	1.39234e-05	5.92933e-05	ENSG00000257391			AC126763.1
3.50071	-1.03695	0.305879	-3.39008	0.000698715	0.00208408	ENSG00000267195	406994	MIR212	MIR212
5.10272	-1.0369	0.195589	-5.30142	1.14903e-07	7.35741e-07	ENSG00000257531			AC008147.3
36.9436	-1.03657	0.140359	-7.38516	1.52269e-13	4.7598e-12	ENSG00000229222		KRT18P4	KRT18P4
143.907	-1.0363	0.130818	-7.92168	2.3432e-15	1.84535e-13	ENSG00000232057			AC093390.1
4.46924	-1.03627	0.228557	-4.53399	5.78808e-06	2.65689e-05	ENSG00000273796		BNAT1	BX322562.1
305.307	-1.03625	0.243332	-4.2586	2.05714e-05	8.45655e-05	ENSG00000164707	26266	SLC13A4	SLC13A4
1.04644	-1.03571	0.421707	-2.45599	0.0140496	0.0305677	ENSG00000253421		ZNHIT1P1	ZNHIT1P1
2.45895	-1.0357	0.275533	-3.75889	0.000170671	0.000582231	ENSG00000232482			AL357134.1
15.4697	-1.03557	0.164454	-6.29702	3.03419e-10	3.3138e-09	ENSG00000236426			AL583824.1
180.512	-1.03549	0.140671	-7.3611	1.82405e-13	5.52501e-12	ENSG00000280222			AL365209.1
4.07801	-1.03538	0.224554	-4.61083	4.01072e-06	1.90098e-05	ENSG00000231468		PRDX3P2	PRDX3P2
0.616997	-1.03525	0.487531	-2.12346	0.0337155	0.0654193	ENSG00000231878		SNRPFP1	SNRPFP1
1.60005	-1.03522	0.29466	-3.51328	0.000442608	0.00138049	ENSG00000140107	283600	SLC25A47	SLC25A47
29.9778	-1.03466	0.120331	-8.59849	8.07733e-18	4.71259e-15	ENSG00000206549			PRSS50
2.08689	-1.03455	0.280183	-3.69243	0.000222122	0.000740541	ENSG00000188508	388533	KRTDAP	KRTDAP
1.98371	-1.03417	0.290863	-3.55551	0.000377246	0.00119371	ENSG00000199836		RNU1-47P	RNU1-47P
3.50142	-1.03414	0.273024	-3.78774	0.000152024	0.000523799	ENSG00000270488			AC079587.1
2.22172	-1.034	0.35965	-2.87501	0.00404013	0.010116	ENSG00000236116			AC064853.1
14.843	-1.03389	0.271011	-3.81495	0.000136212	0.000473777	ENSG00000241644	11185	INMT	INMT
0.534549	-1.03383	0.502156	-2.05879	0.0395145	0.0750206	ENSG00000286296		LINC03101
0.593106	-1.03377	0.474667	-2.17788	0.0294151	0.0581254	ENSG00000248560			AC008620.2
2.93648	-1.03373	0.248384	-4.16185	3.15682e-05	0.000124974	ENSG00000279441			Z92544.3
1.80068	-1.03371	0.294142	-3.51433	0.000440861	0.00137572	ENSG00000251779			RF00019
91.6072	-1.03363	0.135353	-7.63655	2.23115e-14	1.01827e-12	ENSG00000061656	6676	SPAG4	SPAG4
1.58904	-1.03359	0.324712	-3.18311	0.00145704	0.00404698	ENSG00000285760
4.59975	-1.03346	0.230786	-4.47799	7.5348e-06	3.38227e-05	ENSG00000201812		RNA5SP488	RNA5SP488
1.96076	-1.03338	0.291463	-3.54549	0.000391881	0.00123548	ENSG00000261407			AC013565.3
124.99	-1.0329	0.13119	-7.87333	3.45314e-15	2.4705e-13	ENSG00000225697	65010	SLC26A6	SLC26A6
3.39326	-1.03289	0.230473	-4.48162	7.40795e-06	3.33122e-05	ENSG00000265879	100616425	MIR4748	MIR4748
4.0092	-1.03265	0.244082	-4.23075	2.32917e-05	9.45897e-05	ENSG00000160471	125965	COX6B2	COX6B2
1.69953	-1.03195	0.363635	-2.83788	0.00454136	0.0112342	ENSG00000272783			AC147067.2
3.52529	-1.03141	0.243212	-4.2408	2.22727e-05	9.08144e-05	ENSG00000224988			AL158207.1
3.49106	-1.03122	0.275546	-3.74246	0.000182224	0.00061729	ENSG00000275109	102465251	MIR6504	MIR6504
108.076	-1.03111	0.136183	-7.57155	3.6879e-14	1.52076e-12	ENSG00000128271	135	ADORA2A	ADORA2A
117.329	-1.03111	0.15727	-6.55633	5.515e-11	7.39155e-10	ENSG00000184923	728118	NUTM2A	NUTM2A
5.01916	-1.03075	0.200775	-5.13383	2.83903e-07	1.68373e-06	ENSG00000282886		PTMAP12	AL691447.3
62.4355	-1.03046	0.134587	-7.65644	1.91161e-14	9.10717e-13	ENSG00000248409		CCDC188BP	AP000344.2
0.728221	-1.02994	0.710901	-1.44879	0.147397	0.228826	ENSG00000250658			AC097652.1
997.796	-1.0298	0.165617	-6.21794	5.03739e-10	5.23271e-09	ENSG00000290376	283755
14.4833	-1.02978	0.176091	-5.84803	4.97432e-09	4.15585e-08	ENSG00000259213			AC105133.1
0.29512	-1.02975	0.766035	-1.34426	0.178864		ENSG00000281365			AL049541.1
2.0055	-1.02975	0.293665	-3.50655	0.000453963	0.00141279	ENSG00000221771	100302161	MIR1205	MIR1205
0.475672	-1.02971	0.502584	-2.04884	0.0404777	0.0765945	ENSG00000266979	101927017	LINC01180	LINC01180
20.8083	-1.0297	0.15682	-6.56616	5.16294e-11	6.96195e-10	ENSG00000130528	3270	HRC	HRC
3.49502	-1.02966	0.306173	-3.36301	0.000770989	0.00227362	ENSG00000169876	140453	MUC17	MUC17
8.29363	-1.02901	0.173785	-5.92116	3.19671e-09	2.78334e-08	ENSG00000279613			AC124283.5
2.22448	-1.02888	0.378691	-2.71695	0.00658863	0.0156194	ENSG00000268845			AC025278.1
44.7489	-1.02888	0.137083	-7.50549	6.12002e-14	2.29596e-12	ENSG00000260305	283738	NTRK3-AS1	NTRK3-AS1
5.25782	-1.0288	0.25024	-4.11125	3.93517e-05	0.000153079	ENSG00000275458	102465485	MIR6809	MIR6809
16.8833	-1.02871	0.163227	-6.30232	2.93221e-10	3.21625e-09	ENSG00000160838	149499	LRRC71	LRRC71
90.3404	-1.02862	0.128168	-8.02559	1.0104e-15	1.03434e-13	ENSG00000279555			AC091181.1
35.7863	-1.02846	0.14563	-7.06214	1.63959e-12	3.47453e-11	ENSG00000240474		RN7SL116P	RN7SL116P
39.0881	-1.0282	0.154456	-6.65692	2.79631e-11	4.05254e-10	ENSG00000226450		CYP2D8P	CYP2D8P
4.91209	-1.0279	0.324464	-3.168	0.00153494	0.00424158	ENSG00000225327	645836	USP17L3	USP17L3
66.511	-1.02786	0.267386	-3.84413	0.000120981	0.000425579	ENSG00000259660		DNM1P47	DNM1P47
452.602	-1.02784	0.131666	-7.80641	5.88417e-15	3.63174e-13	ENSG00000127415	3425	IDUA	IDUA
92.896	-1.0278	0.258526	-3.9756	7.02016e-05	0.000259342	ENSG00000148926	133	ADM	ADM
52.1932	-1.02771	0.144251	-7.12443	1.0451e-12	2.36572e-11	ENSG00000188199	729262	NUTM2B	NUTM2B
36.4198	-1.02759	0.150803	-6.81409	9.48591e-12	1.57107e-10	ENSG00000280020			AC116407.3
0.695778	-1.02752	0.435093	-2.36161	0.0181956	0.0383194	ENSG00000268289			AC020908.1
4.41893	-1.02742	0.23813	-4.31454	1.59938e-05	6.73258e-05	ENSG00000267589			AC011444.4
1.59182	-1.02741	0.324789	-3.16331	0.00155988	0.00430255	ENSG00000265370	100616322	MIR4682	MIR4682
1.31728	-1.02727	0.367698	-2.7938	0.00520929	0.0126912	ENSG00000202341		RNU6-1051P	RNU6-1051P
37.5535	-1.02703	0.131369	-7.81789	5.37166e-15	3.38535e-13	ENSG00000279520			AC093525.8
60.8447	-1.02697	0.125797	-8.16372	3.24873e-16	4.58396e-14	ENSG00000213411		RBM22P2	RBM22P2
2.68715	-1.02697	0.232025	-4.42609	9.59569e-06	4.21755e-05	ENSG00000238417		RNU7-63P	RNU7-63P
0.323104	-1.02687	0.664873	-1.54447	0.122476	0.196011	ENSG00000221091	100302146	MIR1302-5	MIR1302-5
0.762812	-1.02654	0.668353	-1.53592	0.124558	0.198876	ENSG00000254000			AC090753.1
11.7438	-1.02641	0.192812	-5.32335	1.01876e-07	6.59303e-07	ENSG00000289423
15.6444	-1.02614	0.147033	-6.97902	2.97238e-12	5.75619e-11	ENSG00000237738	100874342	RNF216-IT1	RNF216-IT1
12.8099	-1.02611	0.170302	-6.02525	1.68853e-09	1.56344e-08	ENSG00000288704
6.65485	-1.02604	0.197841	-5.18617	2.14664e-07	1.30385e-06	ENSG00000136944	4010	LMX1B	LMX1B
7.68725	-1.02587	0.266305	-3.85224	0.000117042	0.000412795	ENSG00000273214			AL031587.4
5.42772	-1.02547	0.187094	-5.48105	4.22802e-08	2.94969e-07	ENSG00000289975
15.9127	-1.02537	0.150627	-6.80733	9.94266e-12	1.63235e-10	ENSG00000197847		SLC22A20P	SLC22A20P
3.09445	-1.0253	0.22919	-4.47357	7.69261e-06	3.44647e-05	ENSG00000201354			RF00019
37.0592	-1.02499	0.138744	-7.38764	1.49458e-13	4.68632e-12	ENSG00000279678			AC090386.2
36.2372	-1.02431	0.149411	-6.85569	7.09692e-12	1.22036e-10	ENSG00000278581	102464831	MIR6080	MIR6080
1.31112	-1.02425	0.447368	-2.28951	0.0220499	0.0452854	ENSG00000177673	165100	TEX44	TEX44
5.27528	-1.02418	0.215188	-4.75948	1.94091e-06	9.7779e-06	ENSG00000231254		PCED1CP	PCED1CP
0.480477	-1.02411	0.57421	-1.78352	0.0745022	0.12898	ENSG00000207459		RNU6-1311P	RNU6-1311P
26.1522	-1.02392	0.161664	-6.33362	2.39473e-10	2.68527e-09	ENSG00000279122			AC020763.2
14.752	-1.02379	0.1656	-6.18233	6.31603e-10	6.37831e-09	ENSG00000261633			AC018552.3
5.66924	-1.02351	0.203926	-5.01903	5.1932e-07	2.92098e-06	ENSG00000157335	124907806	CLEC18C	CLEC18C
0.69137	-1.02339	0.486999	-2.10141	0.0356049	0.0685252	ENSG00000259374		NDUFB4P11	NDUFB4P11
3.50723	-1.02309	0.249971	-4.09284	4.26125e-05	0.000164667	ENSG00000263815		RN7SL426P	RN7SL426P
0.374689	-1.02303	0.843326	-1.21309	0.225097	0.324057	ENSG00000227509		LINC01839	LINC01839
5.58819	-1.02302	0.212235	-4.82025	1.43381e-06	7.41366e-06	ENSG00000271138		IGLVIVOR22-1	IGLVIVOR22-1
28.3766	-1.02294	0.172121	-5.94314	2.79611e-09	2.46796e-08	ENSG00000169894	4584	MUC3A	MUC3A
7.97005	-1.02289	0.169856	-6.02214	1.72125e-09	1.59026e-08	ENSG00000283928	693222	MIR637	MIR637
8.84506	-1.02277	0.18254	-5.603	2.10673e-08	1.55114e-07	ENSG00000284585	100616167	MIR4722	MIR4722
57.8344	-1.02277	0.170275	-6.00654	1.89524e-09	1.73305e-08	ENSG00000243384			AC119424.1
0.465893	-1.02259	0.562103	-1.81923	0.0688763	0.120622	ENSG00000273041		ATF4P2	ATF4P2
1.02453	-1.02255	0.383369	-2.66729	0.00764667	0.0178281	ENSG00000278799	102465494	MIR6823	MIR6823
64.2035	-1.0224	0.136093	-7.51253	5.79956e-14	2.20101e-12	ENSG00000187017	83715	ESPN	ESPN
0.60279	-1.02224	0.468773	-2.18068	0.0292069	0.0577723	ENSG00000226094		RPL7P3	RPL7P3
1373.41	-1.02218	0.122176	-8.36646	5.93727e-17	1.62145e-14	ENSG00000076555	32	ACACB	ACACB
20.7696	-1.02218	0.141186	-7.23994	4.48869e-13	1.16271e-11	ENSG00000276105			RF01947
20.8963	-1.02211	0.145456	-7.02692	2.11147e-12	4.29887e-11	ENSG00000289914
10.1618	-1.02203	0.201724	-5.0665	4.05187e-07	2.32827e-06	ENSG00000201547			RF00019
3.64353	-1.02195	0.217952	-4.68885	2.74741e-06	1.34319e-05	ENSG00000275167	102465489	MIR6815	MIR6815
1.21583	-1.0215	0.366657	-2.78598	0.00533666	0.0129673	ENSG00000278785			RF00017
0.954624	-1.0215	0.408169	-2.50264	0.0123272	0.0272842	ENSG00000269153		LYPLA2P2	LYPLA2P2
32.2481	-1.02138	0.194254	-5.25798	1.45643e-07	9.14132e-07	ENSG00000250231		USP17L16P	USP17L16P
10.9071	-1.02132	0.163295	-6.25443	3.98972e-10	4.23447e-09	ENSG00000267346		EIF5AP3	EIF5AP3
12.872	-1.02108	0.158728	-6.43293	1.25165e-10	1.51055e-09	ENSG00000179253	100128310		AL162457.1
4.94606	-1.02083	0.349203	-2.92333	0.00346314	0.00881111	ENSG00000112299	8876	VNN1	VNN1
1181.6	-1.02051	0.119798	-8.51859	1.61501e-17	7.13359e-15	ENSG00000272752	101752399	STAG3L5P-PVRIG2P-PILRB	STAG3L5P-PVRIG2P-PILRB
7.88375	-1.02034	0.186529	-5.47017	4.49594e-08	3.11648e-07	ENSG00000283980	105372280	GNG14	GNG14
0.883703	-1.02024	0.430372	-2.37061	0.0177589	0.0375367	ENSG00000277010			AC120498.10
19.529	-1.01998	0.180574	-5.64858	1.61775e-08	1.2173e-07	ENSG00000100985	4318	MMP9	MMP9
0.758837	-1.01994	0.478917	-2.12968	0.0331976	0.0645724	ENSG00000267611			AC008521.1
39.9392	-1.01975	0.149732	-6.81055	9.72277e-12	1.6009e-10	ENSG00000279300			AC008761.3
25.6654	-1.01972	0.133059	-7.66367	1.807e-14	8.74416e-13	ENSG00000288748
238.745	-1.01971	0.124298	-8.20376	2.32979e-16	3.82937e-14	ENSG00000173531	4485	MST1	MST1
41.0183	-1.01932	0.116478	-8.75116	2.11166e-18	2.10321e-15	ENSG00000284343	693216	MIR631	MIR631
0.443214	-1.01917	0.491072	-2.0754	0.0379492	0.0724334	ENSG00000271792			AC008667.4
2.07777	-1.01914	0.282322	-3.60985	0.000306369	0.000990221	ENSG00000266721	100847016	MIR5695	MIR5695
22.6739	-1.01908	0.141659	-7.19391	6.29614e-13	1.54454e-11	ENSG00000274996			AC006449.1
4.17896	-1.01892	0.223496	-4.559	5.13981e-06	2.38279e-05	ENSG00000179840	644997	PIK3CD-AS1	PIK3CD-AS1
0.568956	-1.0185	0.462698	-2.20122	0.0277202	0.0552273	ENSG00000212260		RNU6-724P	RNU6-724P
2.94638	-1.01835	0.230472	-4.41852	9.93785e-06	4.354e-05	ENSG00000259476			AC018904.2
2.07709	-1.0183	0.271908	-3.745	0.000180391	0.000611611	ENSG00000262294		RPH3AL-AS2	AC129507.2
0.550689	-1.01801	0.49322	-2.064	0.0390175	0.0741907	ENSG00000277344		RNU1-6P	RNU1-6P
5.30809	-1.01792	0.196075	-5.19145	2.08665e-07	1.27228e-06	ENSG00000279859			AC093323.2
0.20489	-1.01787	2.19105	-0.464559	0.642247		ENSG00000242076		IGKV1-33	IGKV1-33
116.801	-1.01782	0.14953	-6.80679	9.97976e-12	1.63685e-10	ENSG00000258604			AL161668.3
20.7738	-1.01748	0.360711	-2.82077	0.0047908	0.0117859	ENSG00000290845
3.06431	-1.01722	0.269597	-3.7731	0.000161232	0.000552554	ENSG00000290820
51.1398	-1.0171	0.138286	-7.35507	1.90829e-13	5.73233e-12	ENSG00000182257		PRR34	PRR34
39.441	-1.01708	0.212182	-4.79344	1.63943e-06	8.39225e-06	ENSG00000205045	100506736	SLFN12L	SLFN12L
15.982	-1.01682	0.322303	-3.15485	0.00160583	0.00441586	ENSG00000137868	64220	STRA6	STRA6
1.12304	-1.01679	0.403318	-2.52106	0.0117003	0.0260477	ENSG00000172236	7177	TPSAB1	TPSAB1
42.1228	-1.01675	0.203132	-5.00537	5.57557e-07	3.1205e-06	ENSG00000172935	116535	MRGPRF	MRGPRF
3.70077	-1.01671	0.250581	-4.0574	4.96225e-05	0.000189208	ENSG00000236833			AC024560.1
1010.27	-1.01658	0.126367	-8.04468	8.64691e-16	9.18888e-14	ENSG00000076344	8786	RGS11	RGS11
23.0783	-1.01633	0.140239	-7.24712	4.25718e-13	1.1101e-11	ENSG00000231362		RPL39P17	AC069271.1
5.05013	-1.01628	0.205336	-4.94932	7.44729e-07	4.06068e-06	ENSG00000291164	388503	C3P1
0.499152	-1.01619	0.475949	-2.13508	0.0327541	0.0638417	ENSG00000235926		RPS29P15	RPS29P15
0.665229	-1.01595	0.452747	-2.24398	0.0248338	0.0502054	ENSG00000286322	105376020
5.15489	-1.01576	0.195874	-5.18575	2.15144e-07	1.30645e-06	ENSG00000200556		RNU6-103P	RNU6-103P
1.0884	-1.01558	0.465735	-2.1806	0.0292134	0.0577829	ENSG00000233430		PDE4DIPP3	AC239798.1
1.90342	-1.01547	0.305813	-3.32056	0.000898355	0.00261342	ENSG00000258976			AC013451.2
7.58342	-1.01545	0.300275	-3.38174	0.00072027	0.00213958	ENSG00000186150	164153	UBL4B	UBL4B
4.51158	-1.01545	0.236789	-4.2884	1.79965e-05	7.48382e-05	ENSG00000236394			AL807752.4
26.6431	-1.01542	0.160242	-6.3368	2.34586e-10	2.63746e-09	ENSG00000277152			AC110048.2
1.7259	-1.01537	0.301199	-3.37108	0.000748736	0.00221494	ENSG00000230914		KIF19BP	AC004840.1
1.56009	-1.01523	0.321345	-3.15932	0.00158139	0.00435539	ENSG00000279273			AC120024.4
1.68203	-1.01508	0.332609	-3.05188	0.00227412	0.00602747	ENSG00000272438			AL645608.7
3.65012	-1.01483	0.241767	-4.19754	2.69824e-05	0.00010822	ENSG00000269444			AC011491.2
3.90739	-1.01479	0.274761	-3.69337	0.000221298	0.000738069	ENSG00000240563	54596	L1TD1	L1TD1
7.01955	-1.01472	0.197423	-5.13983	2.74982e-07	1.6354e-06	ENSG00000230967			AL133387.3
6.16866	-1.01449	0.220649	-4.59775	4.27074e-06	2.0124e-05	ENSG00000139445	121643	FOXN4	FOXN4
48.7119	-1.01432	0.136285	-7.44265	9.86856e-14	3.37514e-12	ENSG00000279412			AC020763.3
2.35085	-1.01421	0.261424	-3.87955	0.000104651	0.000372676	ENSG00000265521	100847055	MIR5697	MIR5697
1.83583	-1.01419	0.30732	-3.30012	0.00096644	0.00279023	ENSG00000198445	150160	CCT8L2	CCT8L2
60.5404	-1.01404	0.15307	-6.62466	3.48042e-11	4.9027e-10	ENSG00000232133		IMPDH1P10	IMPDH1P10
0.425016	-1.01363	0.528611	-1.91753	0.0551713	0.0998817	ENSG00000242640		RPS29P11	RPS29P11
5.33037	-1.01355	0.221795	-4.56977	4.88261e-06	2.2733e-05	ENSG00000188770	26254	OPTC	OPTC
636.262	-1.01344	0.12363	-8.19739	2.45672e-16	3.87206e-14	ENSG00000291272
2.06296	-1.01335	0.340809	-2.97336	0.00294557	0.00762062	ENSG00000230838	105373869	LINC01614	LINC01614
7.17482	-1.01334	0.206696	-4.90255	9.4602e-07	5.05459e-06	ENSG00000254094			AC078852.2
4.47129	-1.01326	0.20805	-4.87026	1.11449e-06	5.88723e-06	ENSG00000223575		RBMX2P3	RBMX2P3
49.3486	-1.01298	0.261131	-3.87922	0.000104792	0.000373152	ENSG00000088827	6614	SIGLEC1	SIGLEC1
6.7699	-1.0129	0.20475	-4.94699	7.53689e-07	4.106e-06	ENSG00000236423	100133612	LINC01134	LINC01134
32.0117	-1.01281	0.149668	-6.76704	1.31441e-11	2.093e-10	ENSG00000290095
14.8433	-1.01273	0.14546	-6.96228	3.34804e-12	6.38389e-11	ENSG00000275902			AC139530.3
40.0528	-1.01265	0.143888	-7.03777	1.95347e-12	4.0206e-11	ENSG00000225521		SNED1-AS1	AC005237.1
4.75153	-1.01255	0.200211	-5.05741	4.24996e-07	2.43461e-06	ENSG00000258593			AL583810.1
642.576	-1.01249	0.131599	-7.6937	1.4294e-14	7.23187e-13	ENSG00000261240			AC009065.6
21.9132	-1.01237	0.158321	-6.3944	1.6118e-10	1.89171e-09	ENSG00000197191	375791	CYSRT1	CYSRT1
8.11857	-1.01207	0.198004	-5.11134	3.19881e-07	1.87759e-06	ENSG00000283914			AC087645.4
0.763763	-1.01198	0.510726	-1.98146	0.0475396	0.087914	ENSG00000034971	4653	MYOC	MYOC
23.2172	-1.01178	0.17998	-5.62166	1.89136e-08	1.40664e-07	ENSG00000288581
107.646	-1.01169	0.130659	-7.74301	9.70927e-15	5.39008e-13	ENSG00000162391	338094	FAM151A	FAM151A
3.95062	-1.01159	0.225873	-4.47856	7.51473e-06	3.37386e-05	ENSG00000199121	407017	MIR26B	MIR26B
833.84	-1.01157	0.1187	-8.52207	1.5673e-17	7.07291e-15	ENSG00000130653	375775	PNPLA7	PNPLA7
13.9543	-1.01139	0.175311	-5.76915	7.96734e-09	6.39452e-08	ENSG00000126895	554	AVPR2	AVPR2
0.47879	-1.01127	0.599267	-1.68752	0.0915043	0.153401	ENSG00000005001	64063	PRSS22	PRSS22
13.4071	-1.01121	0.174976	-5.77912	7.50903e-09	6.04765e-08	ENSG00000275850			AC005912.2
82.6599	-1.01109	0.260568	-3.88034	0.000104311	0.000371568	ENSG00000291225
1.97981	-1.01081	0.321945	-3.13971	0.00169118	0.00462556	ENSG00000234711		TUBB8P11	TUBB8P11
785.797	-1.0108	0.115661	-8.73937	2.34416e-18	2.24668e-15	ENSG00000058453	9696	CROCC	CROCC
9.74825	-1.01057	0.226789	-4.45599	8.35087e-06	3.71088e-05	ENSG00000261655			AC100803.2
13.2262	-1.01052	0.144806	-6.97844	2.98471e-12	5.77788e-11	ENSG00000263584	100616151	MIR4480	MIR4480
1.17684	-1.0104	0.360495	-2.80281	0.00506597	0.012377	ENSG00000254725			AC009643.1
16.2459	-1.01006	0.140566	-7.18567	6.68795e-13	1.62702e-11	ENSG00000241155	100874246	ARHGAP31-AS1	ARHGAP31-AS1
20.5063	-1.00959	0.19544	-5.16574	2.39495e-07	1.44208e-06	ENSG00000180549	2529	FUT7	FUT7
25.7175	-1.00928	0.15892	-6.35089	2.14067e-10	2.43587e-09	ENSG00000021488	11136	SLC7A9	SLC7A9
111.819	-1.00908	0.120478	-8.37564	5.49239e-17	1.54134e-14	ENSG00000215458	284837	AATBC	AATBC
3.23967	-1.00888	0.268122	-3.76276	0.000168047	0.00057405	ENSG00000289024
16.1656	-1.00886	0.177839	-5.67291	1.40391e-08	1.07141e-07	ENSG00000286186
1.04367	-1.00868	0.458032	-2.2022	0.0276513	0.0551029	ENSG00000267335			AC008687.1
5.03041	-1.00852	0.2391	-4.21799	2.46487e-05	9.96223e-05	ENSG00000222071	100302129	MIR1915	MIR1915
17.7932	-1.00848	0.147381	-6.84268	7.77253e-12	1.32001e-10	ENSG00000274751			AC120498.9
21.9658	-1.00846	0.137203	-7.35016	1.97974e-13	5.91198e-12	ENSG00000213600			U73169.1
0.775058	-1.00826	0.420947	-2.39523	0.0166101	0.0354343	ENSG00000277483		RN7SL321P	RN7SL321P
14.6122	-1.00824	0.176816	-5.70217	1.18291e-08	9.17219e-08	ENSG00000233523		PHB1P5	PHBP5
9.60886	-1.00812	0.168973	-5.96613	2.42945e-09	2.16997e-08	ENSG00000207569	574034	MIR433	MIR433
7.10043	-1.00803	0.313841	-3.21191	0.00131857	0.00369901	ENSG00000166523	26253	CLEC4E	CLEC4E
825.71	-1.00801	0.220869	-4.56382	5.02309e-06	2.33315e-05	ENSG00000074181	4854	NOTCH3	NOTCH3
599.173	-1.00722	0.128817	-7.81899	5.32491e-15	3.3757e-13	ENSG00000259933	105371049	PKD1-AS1	AC009065.2
2.11494	-1.00717	0.307802	-3.27215	0.00106732	0.00305441	ENSG00000175063	11065	UBE2C	UBE2C
4.52632	-1.00717	0.250089	-4.02722	5.64394e-05	0.000212709	ENSG00000226321	728763	CROCC2	CROCC2
334.498	-1.00713	0.141785	-7.10322	1.21881e-12	2.6847e-11	ENSG00000161996	197335	WDR90	WDR90
2.27979	-1.00703	0.29025	-3.46953	0.000521361	0.00160261	ENSG00000213857		ACTBP15	AL080243.1
17.1535	-1.00649	0.164625	-6.11384	9.72641e-10	9.43768e-09	ENSG00000290024
14.7893	-1.00649	0.15518	-6.48596	8.81692e-11	1.11298e-09	ENSG00000267834			AL592211.1
0.947221	-1.0064	0.383879	-2.62165	0.00875055	0.0200955	ENSG00000273069			AC211433.2
2.176	-1.00601	0.274549	-3.66422	0.000248094	0.000819549	ENSG00000264425	100616117	MIR4653	MIR4653
13.4749	-1.00536	0.15746	-6.38482	1.71599e-10	1.99967e-09	ENSG00000222808		RNU4-47P	RNU4-47P
0.713136	-1.00524	0.436167	-2.30472	0.021182	0.0437347	ENSG00000283737			AL023875.1
4.87146	-1.00523	0.252608	-3.97941	6.90864e-05	0.000255725	ENSG00000172460		PRSS30P	PRSS30P
11.806	-1.00517	0.161464	-6.22534	4.80511e-10	5.01295e-09	ENSG00000225187			AC073283.1
19.1362	-1.00515	0.15396	-6.52866	6.6361e-11	8.66548e-10	ENSG00000269376			AL356740.3
2.56511	-1.00512	0.284252	-3.53601	0.000406217	0.00127663	ENSG00000188883	346689	KLRG2	KLRG2
6.9329	-1.0051	0.174478	-5.76061	8.38122e-09	6.70023e-08	ENSG00000290008
1.92868	-1.0051	0.312182	-3.21959	0.00128374	0.00361092	ENSG00000254290			AC124067.4
69.0247	-1.00495	0.136216	-7.37765	1.61107e-13	4.96577e-12	ENSG00000214946	353149	TBC1D26	TBC1D26
133.583	-1.00491	0.148323	-6.77514	1.24282e-11	1.9891e-10	ENSG00000179636	122664	TPPP2	TPPP2
4.44661	-1.0048	0.396989	-2.53105	0.0113721	0.0253826	ENSG00000169245	3627	CXCL10	CXCL10
57.1974	-1.00476	0.142243	-7.06368	1.62146e-12	3.44473e-11	ENSG00000226746	140771	SMCR5	SMCR5
301.723	-1.00469	0.25998	-3.86448	0.000111325	0.000394231	ENSG00000227827		PKD1P2	AC138969.2
1.89764	-1.00467	0.303339	-3.31203	0.000926204	0.00268612	ENSG00000274135			RF00017
1.13349	-1.00463	0.426805	-2.35383	0.018581	0.0390065	ENSG00000263681	100423023	MIR3197	MIR3197
0.389523	-1.00456	0.598634	-1.67809	0.0933287	0.155899	ENSG00000289461
0.508822	-1.00453	0.512071	-1.9617	0.0497973	0.0915325	ENSG00000223829			AC004870.2
20.231	-1.00447	0.154446	-6.50371	7.83653e-11	1.00623e-09	ENSG00000280028			AC007431.3
30.3903	-1.00446	0.147714	-6.80003	1.04595e-11	1.70508e-10	ENSG00000280073			AL157996.1
12.0429	-1.00433	0.162297	-6.18821	6.08506e-10	6.16714e-09	ENSG00000264934	100422863	MIR4265	MIR4265
11.347	-1.00424	0.160833	-6.24398	4.26575e-10	4.49457e-09	ENSG00000232491		SAPCD2P3	SAPCD2P3
37.3308	-1.00399	0.128066	-7.83961	4.51939e-15	3.0246e-13	ENSG00000259970			AC099668.1
11.191	-1.00377	0.158776	-6.32189	2.58383e-10	2.87573e-09	ENSG00000276054			AC243654.3
102.887	-1.00374	0.129265	-7.76498	8.16568e-15	4.71345e-13	ENSG00000222012	105375614		AC005481.1
0.594494	-1.00373	0.462812	-2.16876	0.0301012	0.0592988	ENSG00000272988			AC022392.1
15.681	-1.00363	0.20929	-4.7954	1.62353e-06	8.3201e-06	ENSG00000250731		TPM3P6	TPM3P6
56.1237	-1.00343	0.198211	-5.06243	4.13955e-07	2.37542e-06	ENSG00000214940	101059953	NPIPA8	NPIPA8
7.45938	-1.00338	0.17365	-5.77818	7.55127e-09	6.07787e-08	ENSG00000288878
29.618	-1.0028	0.152341	-6.58261	4.62265e-11	6.30706e-10	ENSG00000288827
80.327	-1.0027	0.120919	-8.2923	1.11082e-16	2.47275e-14	ENSG00000239763		RPL21P118	AC009120.1
15.5384	-1.0027	0.158349	-6.33219	2.41712e-10	2.70728e-09	ENSG00000224376			AC017104.1
174.881	-1.00267	0.119872	-8.36455	6.03437e-17	1.63915e-14	ENSG00000261971	124900372	MMP25-AS1	MMP25-AS1
1.47802	-1.00246	0.347925	-2.88125	0.00396102	0.009936	ENSG00000226133		LINC02794	AL356289.1
36.3817	-1.00235	0.193003	-5.19344	2.06444e-07	1.2604e-06	ENSG00000205414			AC007608.1
27.6246	-1.00203	0.161258	-6.21382	5.17106e-10	5.34868e-09	ENSG00000161643	400709	SIGLEC16	SIGLEC16
26.1845	-1.00186	0.187218	-5.35128	8.73326e-08	5.72332e-07	ENSG00000224387			AL139246.1
41.8335	-1.00178	0.157193	-6.37294	1.85439e-10	2.14178e-09	ENSG00000279339			AC100788.2
4.51718	-1.00166	0.371835	-2.69384	0.00706333	0.0166324	ENSG00000234785		EEF1GP5	EEF1GP5
70.9099	-1.00144	0.125426	-7.98431	1.41311e-15	1.29239e-13	ENSG00000011590	27033	ZBTB32	ZBTB32
18.6439	-1.00112	0.156761	-6.38631	1.69933e-10	1.98389e-09	ENSG00000279573			AC134407.2
201.39	-1.00111	0.107313	-9.32889	1.06989e-20	6.7933e-17	ENSG00000224310	400511	LINC01567	LINC01567
1.07787	-1.00097	0.353675	-2.83019	0.00465198	0.0114862	ENSG00000260726		KLF8P1	KLF8P1
125.41	-1.00085	0.152175	-6.57696	4.80165e-11	6.51803e-10	ENSG00000111452	283383	ADGRD1	ADGRD1
41.0618	-1.00075	0.182779	-5.47518	4.37065e-08	3.03793e-07	ENSG00000259726		CSPG4P11	CSPG4P11
1494.8	-1.00074	0.126674	-7.90016	2.78553e-15	2.0962e-13	ENSG00000183458		PKD1P3	AC138932.1
127.651	-1.00074	0.153004	-6.54062	6.12651e-11	8.10633e-10	ENSG00000274376		ADAMTS7P1	ADAMTS7P1
2.05017	-1.00071	0.280027	-3.57362	0.000352084	0.0011222	ENSG00000252713		RNU6-1198P	RNU6-1198P
0.391635	-1.00068	0.629169	-1.59048	0.111726	0.181403	ENSG00000263409	100616337	MIR4747	MIR4747
1.77687	-1.00055	0.304194	-3.28919	0.00100475	0.00288934	ENSG00000253024		RNU6-1238P	RNU6-1238P
1.30682	-1.00054	0.311367	-3.21338	0.00131185	0.00368219	ENSG00000263436	100422900	MIR3158-1	MIR3158-1
1.30682	-1.00054	0.311367	-3.21338	0.00131185	0.00368219	ENSG00000283558	100423033	MIR3158-2	MIR3158-2
22.7754	-1.00014	0.168867	-5.92266	3.16784e-09	2.7601e-08	ENSG00000274414			AL121772.1
0.627078	-0.999993	0.424626	-2.35499	0.018523	0.0389072	ENSG00000263787		SKAP1-AS1	SKAP1-AS1
1.65236	-0.999879	0.383053	-2.61029	0.00904655	0.0206892	ENSG00000282418			AC092811.2
20.4587	-0.999642	0.167816	-5.95677	2.57275e-09	2.28591e-08	ENSG00000265511			AC020558.2
6.61267	-0.99946	0.20099	-4.97267	6.60366e-07	3.63581e-06	ENSG00000276096			RF00017
3.33838	-0.999433	0.269449	-3.70917	0.000207941	0.000697107	ENSG00000257539		HSPA8P14	HSPA8P14
1.41456	-0.999237	0.413964	-2.41382	0.0157861	0.0338678	ENSG00000259803	146429	SLC22A31	SLC22A31
51.1125	-0.999229	0.129195	-7.73426	1.04003e-14	5.62013e-13	ENSG00000287665
4.01676	-0.999064	0.252505	-3.95661	7.60219e-05	0.000278877	ENSG00000284372	102466740	MIR6808	MIR6808
2.11615	-0.999063	0.274026	-3.64588	0.000266483	0.000874266	ENSG00000270669			AC008638.3
16.1218	-0.999001	0.328722	-3.03904	0.00237332	0.00626392	ENSG00000198848	1066	CES1	CES1
0.750989	-0.998576	0.525339	-1.90082	0.0573253	0.103171	ENSG00000283684			AC013268.5
15.1714	-0.998442	0.157509	-6.33895	2.31338e-10	2.6041e-09	ENSG00000265206		MIR142HG	AC004687.1
3.49517	-0.998308	0.21316	-4.68337	2.82201e-06	1.37648e-05	ENSG00000267518			AC090699.1
22.9045	-0.998132	0.191845	-5.20282	1.96289e-07	1.20463e-06	ENSG00000232022		FAAHP1	FAAHP1
6.18962	-0.997984	0.217429	-4.58992	4.43413e-06	2.08262e-05	ENSG00000272161			AL589739.1
1.99053	-0.997981	0.420725	-2.37205	0.0176898	0.0374108	ENSG00000279676			AC011483.3
1.23583	-0.997928	0.376676	-2.6493	0.00806577	0.0186826	ENSG00000269799			AC008737.3
4.8927	-0.997664	0.282347	-3.53347	0.000410141	0.00128777	ENSG00000228248		NUTF2P3	NUTF2P3
10.9703	-0.997568	0.161608	-6.17275	6.71117e-10	6.73584e-09	ENSG00000184908	1188	CLCNKB	CLCNKB
62.8305	-0.997415	0.15646	-6.37488	1.83108e-10	2.11823e-09	ENSG00000008438	8993	PGLYRP1	PGLYRP1
25.1392	-0.99739	0.204117	-4.88636	1.02719e-06	5.4556e-06	ENSG00000232993			AL445183.1
1.66458	-0.997263	0.32093	-3.10741	0.00188732	0.00511025	ENSG00000148386	392399	LCN9	LCN9
169.11	-0.997141	0.115185	-8.65686	4.84934e-18	3.32874e-15	ENSG00000266777		SH3GL1P1	SH3GL1P1
0.73447	-0.99706	0.467158	-2.13431	0.0328174	0.0639404	ENSG00000270390		SFXN4P1	AC013444.2
1.65791	-0.997044	0.296591	-3.36169	0.000774682	0.00228385	ENSG00000260908		PLA2G10CP	AC009093.3
13.6666	-0.996866	0.467296	-2.13326	0.0329031	0.0640795	ENSG00000186564	2306	FOXD2	FOXD2
4.82228	-0.996833	0.202766	-4.91616	8.82567e-07	4.74602e-06	ENSG00000264188			AC106037.1
86.0926	-0.996765	0.124934	-7.97836	1.48289e-15	1.3403e-13	ENSG00000088053	51206	GP6	GP6
3.3654	-0.99664	0.252562	-3.94612	7.94272e-05	0.000290007	ENSG00000236529			AC093582.1
269.346	-0.996577	0.147824	-6.74162	1.56629e-11	2.4353e-10	ENSG00000055955	3700	ITIH4	ITIH4
0.72925	-0.996506	0.453078	-2.19941	0.0278485	0.0554416	ENSG00000207639	574455	MIR193B	MIR193B
3.80825	-0.996447	0.225114	-4.4264	9.58188e-06	4.21221e-05	ENSG00000202461			RF00019
2.68992	-0.996386	0.261477	-3.81061	0.000138625	0.000481443	ENSG00000204710	387778	SPDYC	SPDYC
0.677626	-0.996137	0.501026	-1.98819	0.0467902	0.0867369	ENSG00000273777	125931	CEACAM20	CEACAM20
2.31406	-0.996072	0.268521	-3.70948	0.000207685	0.000696367	ENSG00000228271	105374289	LINC02048	LINC02048
8.12947	-0.996013	0.175808	-5.66534	1.46731e-08	1.11427e-07	ENSG00000199090	442900	MIR326	MIR326
0.371908	-0.995996	0.548427	-1.8161	0.0693557	0.121332	ENSG00000275901			RF00017
33.0264	-0.995979	0.139259	-7.15198	8.55343e-13	1.99945e-11	ENSG00000182264	284359	IZUMO1	IZUMO1
1.62869	-0.995874	0.310151	-3.21094	0.00132303	0.0037105	ENSG00000263955		RN7SL850P	RN7SL850P
0.821809	-0.995818	0.501866	-1.98423	0.0472302	0.0874406	ENSG00000215841	124902709		AP002761.1
23.947	-0.995644	0.188032	-5.29508	1.18963e-07	7.58864e-07	ENSG00000070031	6343	SCT	SCT
20.7489	-0.995606	0.185733	-5.36043	8.30242e-08	5.46849e-07	ENSG00000184058	6899	TBX1	TBX1
25.2209	-0.995545	0.148662	-6.69672	2.13144e-11	3.18906e-10	ENSG00000230035		IGSF21-AS1	IGSF21-AS1
0.358644	-0.995486	0.673918	-1.47716	0.139632	0.218696	ENSG00000214720		KRT18P49	KRT18P49
0.821815	-0.995227	0.429149	-2.31907	0.0203913	0.0423015	ENSG00000237664	388830	LINC00316	LINC00316
2.67857	-0.995218	0.278091	-3.57875	0.000345245	0.0011022	ENSG00000245812	101927740	LINC02202	LINC02202
23.5577	-0.995146	0.168935	-5.8907	3.84554e-09	3.29573e-08	ENSG00000286508
6.69748	-0.995086	0.163013	-6.10435	1.03218e-09	9.95848e-09	ENSG00000274501			AL121845.4
12.2806	-0.995046	0.148224	-6.71311	1.90521e-11	2.89233e-10	ENSG00000271437			AL356423.1
180.791	-0.994788	0.11222	-8.86466	7.67394e-19	1.05353e-15	ENSG00000235316		DUSP8P5	DUSP8P5
0.687943	-0.994666	0.454705	-2.1875	0.0287062	0.0569065	ENSG00000231122		FAM25EP	FAM25E
1.51606	-0.994594	0.348306	-2.85551	0.00429672	0.0106904	ENSG00000280179			CU639417.4
0.832775	-0.994347	0.424151	-2.34432	0.0190616	0.0398737	ENSG00000224516			AC068134.1
1.58485	-0.994005	0.294814	-3.37163	0.000747247	0.00221127	ENSG00000271612		HSPE1P14	HSPE1P14
8.53876	-0.994003	0.191371	-5.19411	2.05705e-07	1.2562e-06	ENSG00000279981			AC018445.4
99.4644	-0.993922	0.127624	-7.78791	6.81268e-15	4.07105e-13	ENSG00000280381			AC026362.2
5.98022	-0.993881	0.278263	-3.57174	0.000354622	0.00112951	ENSG00000278130			AL591424.3
0.78469	-0.99388	0.480614	-2.06794	0.0386459	0.0735697	ENSG00000253344			AC137579.1
3.4318	-0.993577	0.248402	-3.99988	6.33755e-05	0.000236429	ENSG00000272311		IFNL4P1	IFNL4P1
10.5356	-0.993516	0.15103	-6.57829	4.75905e-11	6.46365e-10	ENSG00000259364			AC013356.3
1.95312	-0.993271	0.281287	-3.53116	0.000413736	0.00129785	ENSG00000276270	102465479	MIR6799	MIR6799
21.7091	-0.993081	0.131953	-7.52605	5.2299e-14	2.02021e-12	ENSG00000278075			AC114341.1
15.3568	-0.99298	0.170614	-5.82003	5.88373e-09	4.85336e-08	ENSG00000203286			RF00017
1.95997	-0.992948	0.292166	-3.39857	0.00067738	0.00202699	ENSG00000257987	255411	SPMIP11	TEX49
32.6228	-0.992348	0.279034	-3.55637	0.000376014	0.0011904	ENSG00000196616	125	ADH1B	ADH1B
0.695981	-0.992152	0.437108	-2.26981	0.0232192	0.0473633	ENSG00000146039	10050	SLC17A4	SLC17A4
12.571	-0.991797	0.192761	-5.14521	2.67218e-07	1.59221e-06	ENSG00000186715		MST1L	MST1L
0.607794	-0.991592	0.441449	-2.24622	0.0246897	0.0499637	ENSG00000271621			AC013244.3
9.30567	-0.991039	0.157376	-6.29725	3.02969e-10	3.3096e-09	ENSG00000255811			AL121988.1
15.8536	-0.991038	0.153045	-6.47548	9.45119e-11	1.18131e-09	ENSG00000231587	692093	SNORD62B	SNORD62B
247.945	-0.990977	0.129584	-7.64737	2.05139e-14	9.56143e-13	ENSG00000145217	10861	SLC26A1	SLC26A1
27.5907	-0.99093	0.198036	-5.00379	5.62153e-07	3.14138e-06	ENSG00000185499	4582	MUC1	MUC1
[truncated: 60,755 more rows]

## Sheet: norm gene expression counts
SRR12167396	SRR12167511	SRR12167207	SRR12167276	SRR12166459	SRR12167000	SRR12167499	SRR12166494	SRR12166192	SRR12166775	SRR12167875	SRR12167397	SRR12166110	SRR12167879	SRR12167141	SRR12166573	SRR12166753	SRR12167862	SRR12167860	SRR12167869	SRR12167867	SRR12166268	SRR12166759	SRR12167104	SRR12167393	SRR12166823	SRR12166221	SRR12166464	SRR12166184	SRR12167145	SRR12166444	SRR12166190	SRR12166185	SRR12165859	SRR12167685	SRR12167727	SRR12166290	SRR12167872	SRR12166096	SRR12166435	SRR12167315	SRR12166108	SRR12166510	SRR12166387	SRR12166187	SRR12166355	SRR12166405	SRR12167307	SRR12167206	SRR12167247
0	4	0	3	5	2	1	0	1	5	11	0	0	3	3	2	2	4	26	2	1	4	2	0	0	2	0	5	0	5	2	0	5	0	1	3	2	4	0	0	2	6	1	1	3	3	0	2	0	2
8	27	10	7	15	9	21	23	7	24	18	14	11	15	18	11	34	12	21	17	16	23	14	7	4	17	8	12	8	18	9	4	17	22	14	22	20	17	18	11	6	28	6	15	13	4	8	15	8	4
516	925	352	962	1311	906	848	1738	617	1328	474	677	1967	885	1616	613	1126	676	1954	1536	1056	854	589	775	474	977	543	1135	516	1446	652	386	521	394	854	1226	874	592	971	653	390	795	908	260	385	310	458	742	369	530
0	0	0	0	0	0	0	0	0	0	0	0	0	0	0	0	0	0	0	0	0	0	0	0	0	0	0	0	0	0	0	0	0	0	0	0	0	0	0	0	0	0	0	0	0	0	0	0	0	0
754	1202	751	758	1216	1616	1238	959	644	1179	770	910	1104	866	933	1054	1122	876	1124	1168	945	1107	1116	537	603	1304	824	1160	587	1281	813	588	506	1087	805	859	1038	892	1045	784	430	1123	1046	335	786	385	376	560	722	597
59	108	61	62	66	94	109	121	66	155	135	67	52	96	136	82	204	150	199	135	119	139	137	74	57	125	64	112	52	167	105	27	139	166	125	191	125	137	56	84	57	69	58	99	25	27	61	52	31	51
23	172	124	139	58	125	216	115	113	28	186	142	58	214	148	266	262	165	85	71	85	147	204	119	133	310	39	211	62	211	46	98	83	95	125	94	219	99	132	93	37	120	176	5	68	54	38	91	123	12
3	0	1	0	1	2	1	2	3	1	1	0	2	0	0	0	4	0	1	4	0	3	0	0	1	1	0	0	0	2	1	0	0	0	1	3	0	1	1	0	1	1	2	0	0	0	0	0	0	0
7	17	3	4	6	10	14	3	1	4	9	7	2	8	2	1	12	11	4	5	7	9	5	2	2	10	2	7	1	2	4	1	1	10	8	6	5	2	6	5	4	3	4	8	7	1	2	8	3	3
5	10	10	6	1	12	2	9	6	11	6	11	0	9	5	7	15	3	9	12	11	7	9	4	6	15	0	8	2	12	10	6	7	8	17	15	5	20	3	2	3	2	8	10	2	7	0	5	4	1
0	0	0	0	0	0	0	0	0	0	0	0	0	0	0	0	0	0	0	0	0	0	0	0	0	0	0	0	0	0	0	0	0	0	0	0	0	0	0	0	0	0	0	0	0	0	0	0	0	0
527	733	428	460	476	1054	1001	492	379	750	613	513	465	757	531	714	735	708	663	875	757	666	805	291	428	954	658	750	353	691	506	314	417	925	417	422	718	940	482	492	289	354	778	282	393	284	228	321	532	406
5	1	4	2	0	0	0	1	0	1	1	1	0	0	2	2	1	1	0	0	2	1	6	1	1	3	0	3	1	3	0	0	0	1	3	2	2	0	0	1	1	0	0	0	0	0	0	0	0	1
0	3	0	1	1	3	3	0	2	2	0	1	0	0	3	2	0	4	1	0	0	4	1	1	2	1	5	1	2	0	1	0	2	2	0	3	2	1	0	2	0	0	2	1	0	2	0	0	1	0
0	0	0	0	0	0	0	0	0	0	0	0	0	0	0	0	0	0	0	0	0	0	0	0	0	0	0	0	1	0	0	0	0	0	0	0	0	0	0	0	0	0	0	0	0	0	0	0	0	0
1483	2718	1124	1459	1489	3134	1949	1792	1200	2684	1441	829	642	1276	1980	1061	2272	881	1858	1178	2005	3253	3255	853	982	2447	889	1776	953	3478	1091	810	1920	2791	1640	1878	1386	4141	1527	1093	870	538	1643	1217	554	653	957	853	495	581
0	0	0	0	0	0	0	0	0	0	0	0	0	0	0	0	0	0	0	0	0	0	0	0	0	0	0	0	0	0	0	0	0	0	0	0	0	0	0	0	0	0	0	0	0	0	0	0	0	0
140	201	86	181	552	205	223	210	88	176	200	188	184	170	166	169	260	182	177	179	192	315	160	87	84	293	172	147	112	172	130	109	281	165	136	133	149	93	279	174	64	177	207	54	197	90	78	138	229	229
16	49	22	53	54	41	34	68	26	67	29	13	93	56	83	20	69	51	96	87	91	61	27	41	11	32	15	46	18	58	18	17	37	10	44	89	38	25	30	49	22	45	42	26	12	13	26	76	1	14
11	3	8	4	0	14	6	2	2	7	14	4	3	7	0	13	11	18	2	0	5	3	10	0	4	9	8	5	3	3	3	3	0	9	4	7	3	5	5	5	2	1	2	7	3	1	4	1	4	1
10	72	21	15	39	47	50	44	29	81	40	18	17	36	49	17	66	30	60	36	51	78	78	30	27	51	8	35	19	105	20	10	51	87	67	63	29	98	34	35	22	12	12	19	8	15	32	16	5	11
719	161	158	100	256	313	176	436	100	94	159	514	1418	250	241	465	674	176	354	54	264	247	172	68	84	292	354	321	113	239	113	137	168	121	113	195	269	174	176	297	87	233	500	157	168	127	135	274	781	265
0	0	0	0	0	0	0	0	0	0	0	0	0	0	0	0	0	0	0	0	0	0	0	0	0	0	0	0	0	0	0	0	0	0	0	0	0	0	0	0	0	0	0	0	0	0	0	0	0	0
2	0	0	5	4	0	1	0	0	0	2	3	1	2	2	3	0	2	4	5	0	0	0	0	0	0	1	4	1	0	1	0	1	0	1	0	0	0	0	0	0	0	0	1	1	1	0	3	1	4
65	111	70	51	55	122	140	73	64	140	92	66	58	74	101	67	136	80	91	73	107	111	84	64	56	119	37	87	46	97	75	46	67	135	93	55	79	81	83	110	35	60	75	51	37	37	47	36	38	34
2	48	38	47	21	30	73	35	33	1	42	44	18	78	73	69	74	49	26	27	24	41	47	47	49	99	8	66	18	111	8	20	16	23	49	21	77	24	40	26	11	28	39	0	26	21	10	27	25	0
81	52	110	17	9	118	60	13	18	36	26	24	3	34	10	47	29	22	4	16	39	67	108	10	46	68	34	35	19	20	28	57	18	118	50	21	9	87	12	27	24	5	69	31	24	14	7	11	19	2
12	10	11	7	14	11	19	7	8	11	11	14	16	23	16	6	20	12	17	5	10	13	10	22	7	25	8	18	10	7	8	3	16	8	20	10	15	6	11	14	5	15	11	13	5	4	3	2	7	10
205	277	240	127	223	314	309	246	112	227	208	184	297	221	224	198	286	250	201	195	222	287	246	142	194	310	169	226	134	271	116	164	137	237	197	223	220	245	350	192	76	290	214	103	214	82	90	111	207	161
6	12	5	2	1	10	11	8	0	17	16	5	16	18	6	1	14	9	2	10	7	15	13	5	3	12	4	3	4	8	5	3	8	5	7	16	9	3	10	13	6	1	7	4	2	7	4	12	3	0
35	53	35	23	35	74	65	51	18	43	32	35	64	31	38	23	59	43	46	26	49	63	49	36	34	47	22	46	24	56	19	35	25	37	43	58	26	48	78	51	14	74	38	19	52	14	17	20	34	37
10	20	8	13	22	14	28	23	6	29	16	14	20	17	21	13	31	17	14	18	24	33	15	12	9	43	3	17	7	31	14	3	15	18	13	12	14	15	29	19	13	21	13	11	6	9	11	7	4	6
38	69	27	44	76	69	95	97	39	83	73	62	52	67	77	62	82	31	97	85	84	82	75	41	48	90	40	83	49	79	59	32	68	77	59	63	99	80	89	69	33	63	75	21	50	32	43	52	36	26
327	805	248	316	615	774	578	786	364	713	516	314	449	659	516	551	844	438	629	783	740	729	587	247	206	788	247	635	260	677	408	198	388	650	407	370	437	607	313	477	212	217	442	212	183	159	327	287	187	222
285	216	182	234	173	484	392	251	145	276	285	319	254	275	229	348	261	249	308	294	291	255	512	144	222	333	313	304	113	328	201	106	118	303	245	289	250	346	265	214	109	219	280	116	133	185	80	207	232	164
3	9	3	2	10	6	15	50	3	22	6	6	12	9	5	4	28	15	18	7	16	5	9	16	2	12	2	6	2	8	8	2	11	12	9	18	13	20	9	3	4	5	4	12	0	9	9	7	1	0
59	93	71	81	62	119	113	174	63	90	58	69	224	92	118	83	146	83	126	81	119	131	88	39	58	182	65	88	34	92	64	58	53	68	64	71	64	91	63	158	40	76	110	44	75	41	34	65	53	66
155	451	122	119	217	288	227	267	136	335	231	277	139	308	207	169	351	210	441	292	340	360	179	82	98	387	129	331	169	422	148	149	328	377	97	237	161	238	184	244	166	176	231	143	156	157	136	237	155	154
10	79	19	9	32	53	51	29	15	71	29	16	10	43	45	21	49	31	53	32	35	65	77	27	10	69	13	31	18	56	24	15	28	76	42	38	22	69	14	41	32	7	11	21	7	10	32	8	7	8
1296	1469	991	905	859	2116	1633	1012	629	1191	1273	1070	1030	1116	964	1209	1409	1053	1071	1145	1145	1268	1451	656	814	1548	899	1151	668	974	888	668	837	1581	826	809	953	1121	949	1065	437	868	1501	549	815	489	466	565	1108	1030
76	311	73	68	110	119	188	204	135	246	209	84	169	169	178	57	400	137	230	146	191	293	182	146	49	212	30	208	74	287	145	42	241	223	166	239	185	249	114	147	105	141	98	170	47	50	110	53	26	48
844	1537	565	1806	2900	1839	1723	1229	908	1752	854	1292	3474	1291	1905	1181	1665	1893	1974	1966	1718	1065	990	965	774	1366	785	1697	644	3600	1049	852	1052	574	1291	1474	2279	943	2347	845	899	2585	1374	496	881	411	526	754	832	764
0	0	0	0	0	0	0	0	0	0	0	0	0	0	0	0	0	0	0	0	0	0	0	0	0	0	0	0	0	0	0	0	0	0	0	0	0	0	0	0	0	0	0	0	0	0	0	0	0	0
1	0	0	0	1	1	0	0	0	1	1	1	0	0	1	0	0	0	1	0	2	2	1	1	2	3	0	2	0	2	0	0	0	1	1	0	0	0	0	0	0	0	0	0	1	1	0	0	0	0
1308	2007	1319	1160	1883	2613	2074	1574	933	1735	1464	1415	1501	1514	1398	1673	1985	1752	1746	1663	1569	1732	1807	934	975	2155	1182	1772	961	1535	1280	880	976	1860	1220	1320	1618	1501	1481	1359	655	1634	1663	650	1186	658	655	875	1386	1032
603	971	498	453	625	1168	1029	848	486	1001	937	550	371	873	717	775	929	716	923	925	926	954	961	430	421	1071	548	851	565	788	552	417	649	1107	442	615	802	1115	495	622	311	319	861	373	430	394	382	363	504	406
5	5	5	7	17	15	11	8	5	13	11	6	11	15	13	5	7	12	8	21	14	9	4	4	5	8	7	7	9	9	11	2	9	10	7	8	7	4	16	8	3	11	7	7	6	2	1	10	8	4
7	2	1	1	0	4	3	5	2	6	12	2	1	2	3	1	7	5	3	3	3	6	4	4	3	2	1	4	3	6	5	0	1	10	4	5	2	7	4	3	0	3	2	0	2	5	4	8	2	0
9978	10276	8214	5980	9268	16938	12819	7865	4064	8324	8609	9464	7686	8371	7706	10677	9567	8257	9064	8584	8992	9910	10250	5220	7218	11430	7199	9754	4830	7694	6849	5172	5321	11225	6229	6569	8177	8784	8379	8375	3411	7093	10741	3034	6296	3835	3094	6583	9637	7513
3	0	0	0	1	0	0	1	0	0	1	0	1	1	0	0	0	0	0	0	1	1	0	0	0	0	0	0	0	0	0	0	0	0	1	1	0	0	0	0	1	1	0	0	0	0	0	0	0	0
8	37	7	12	157	16	58	29	7	21	31	39	6	26	24	17	18	18	26	12	30	48	24	4	11	45	15	45	38	33	37	44	18	29	14	13	35	8	81	31	13	43	18	2	70	4	9	25	71	48
0	0	0	0	0	0	0	0	0	0	0	0	0	0	0	0	0	0	0	1	0	0	0	0	0	0	0	0	0	0	0	0	0	0	0	0	0	0	0	0	0	0	0	0	0	0	0	0	0	0
14	64	18	51	32	57	46	81	23	31	21	36	44	50	45	43	43	30	46	52	44	31	18	22	17	38	25	22	15	35	16	12	20	22	26	25	37	32	22	35	9	30	52	11	21	19	13	23	20	37
823	1304	843	486	1007	1563	1154	1479	729	1294	1232	857	1622	1061	1141	1134	1512	1091	1276	961	1236	1366	1219	726	674	1444	726	1175	660	1238	867	625	928	1314	908	981	1069	1298	1310	1209	432	978	1187	595	800	396	535	683	616	675
297	386	242	318	243	590	438	361	239	521	262	331	539	320	509	274	404	235	473	405	447	423	406	241	295	453	265	370	154	621	244	133	252	478	361	434	314	551	550	252	166	366	329	165	134	129	126	244	163	253
0	0	0	0	3	1	3	3	0	0	2	0	2	4	0	2	6	1	5	2	5	0	0	1	0	4	1	0	1	0	1	0	2	0	1	1	2	1	1	0	1	0	1	1	0	1	0	5	1	0
75	170	66	64	132	226	150	180	80	176	154	62	107	143	120	164	207	116	136	164	201	152	127	67	42	210	67	140	54	134	100	52	67	137	89	69	121	132	72	108	41	46	119	49	51	40	58	65	48	49
834	1875	582	1288	930	1444	1725	1209	887	1590	1311	930	830	1330	1438	1050	1571	1297	1676	1819	1484	1727	1417	760	640	1602	767	1659	767	1615	1098	478	1009	1646	1119	1179	1333	1749	819	1302	712	638	1309	604	529	566	604	858	565	536
3	1	1	0	2	9	2	3	5	2	2	1	1	0	2	0	2	0	3	5	0	1	1	0	0	2	0	5	2	2	5	1	2	3	5	3	1	1	4	1	1	4	4	2	0	2	0	0	0	0
1	1	0	0	2	0	1	0	0	4	1	1	0	2	0	0	5	0	0	0	1	0	0	1	0	1	0	5	1	1	1	1	0	1	1	0	1	0	3	0	0	8	0	0	0	0	0	1	0	0
101	476	149	132	151	261	271	282	270	473	389	160	352	343	315	132	555	215	347	245	297	542	423	191	142	345	85	384	166	494	332	89	236	426	276	396	323	387	203	360	190	215	214	191	92	92	142	120	55	54
3	1	2	7	3	10	5	21	2	16	14	1	3	4	9	1	12	0	4	15	19	3	3	3	6	2	1	10	2	8	1	1	6	5	2	11	3	17	1	1	3	0	5	3	1	1	3	8	0	0
56	211	100	105	135	354	140	116	330	280	73	89	97	171	198	129	77	44	189	298	190	219	236	88	108	243	154	294	123	244	209	132	37	145	293	166	267	201	56	104	104	115	169	35	154	24	91	82	22	28
0	0	0	0	0	0	0	0	0	0	0	0	0	0	3	0	0	0	0	1	0	0	1	1	1	2	0	0	0	0	0	0	0	2	1	0	0	0	0	0	0	0	0	0	0	0	0	1	0	0
8	6	1	5	6	13	4	3	2	12	11	2	6	3	5	6	9	8	5	7	4	7	5	0	2	2	2	9	2	5	7	1	6	6	3	6	2	7	1	0	1	4	7	6	1	4	6	2	9	9
1	1	0	1	5	5	2	12	4	6	3	3	6	5	2	6	7	0	5	6	3	3	3	0	1	7	2	4	2	0	1	3	0	4	4	0	2	0	4	1	0	1	2	3	0	2	2	3	4	1
0	0	0	0	0	0	0	0	0	0	0	0	0	0	0	0	0	0	0	0	0	0	0	0	0	0	0	0	0	0	0	0	0	0	0	0	0	0	0	0	0	0	0	0	0	0	0	0	0	0
579	906	503	713	1648	1215	927	1226	602	1002	665	748	1899	970	1101	863	1291	767	1392	1071	1043	1025	797	633	549	1083	622	1066	464	1278	721	619	528	697	781	978	961	691	1124	792	297	993	949	318	692	283	390	659	629	638
526	452	673	190	166	1038	502	150	143	340	391	438	218	392	207	482	329	339	214	271	358	368	503	219	376	680	343	349	206	152	349	347	132	547	185	207	292	308	252	308	123	267	533	155	412	165	102	152	942	503
14	65	31	18	27	57	27	40	29	42	52	28	35	55	56	14	58	36	45	23	33	89	60	31	22	39	9	65	23	90	34	8	38	63	57	60	28	42	35	58	26	24	23	20	23	8	17	30	11	12
11	14	3	14	61	20	20	30	7	23	9	23	15	22	20	13	18	21	38	21	13	37	4	7	11	24	7	12	9	31	6	10	11	13	6	13	19	9	14	38	5	4	25	1	10	12	5	23	8	11
2	2	0	2	1	1	0	0	0	1	0	0	0	2	0	0	3	0	0	1	0	2	0	0	0	1	0	0	0	0	1	0	1	1	0	0	0	2	0	0	0	0	1	2	0	0	0	0	0	0
0	0	2	0	0	1	0	0	0	0	0	0	0	0	3	0	0	0	0	0	2	2	4	0	0	4	0	0	1	0	1	1	0	0	0	3	1	0	0	1	1	0	1	0	0	0	0	0	0	0
0	2	0	3	3	0	0	2	0	0	1	0	0	0	0	0	1	0	0	2	0	0	0	0	0	1	0	0	1	0	0	0	0	0	0	0	0	0	1	0	0	0	0	0	0	0	0	2	0	0
0	0	0	0	1	1	0	0	0	0	1	0	0	0	2	0	0	0	0	0	0	0	0	0	0	0	0	1	1	0	0	0	0	0	0	0	1	0	0	0	0	0	1	0	0	1	0	1	0	0
617	224	384	110	350	695	246	527	163	141	504	402	3170	399	304	947	1550	230	457	103	408	320	581	90	101	741	859	538	203	331	241	313	128	277	192	186	337	267	301	897	148	698	690	218	374	155	218	161	1997	633
30	29	11	60	39	39	31	19	31	49	59	12	10	15	41	10	34	101	34	38	27	30	34	25	9	29	13	37	20	35	11	9	22	33	27	30	18	25	10	28	11	18	36	17	6	9	5	22	11	14
589	892	507	423	1294	1061	912	1050	443	965	776	755	924	850	853	672	1138	657	945	729	656	862	665	505	391	957	332	921	525	952	559	535	645	717	636	682	663	509	1320	706	257	928	702	254	584	244	251	560	615	610
0	2	0	0	1	0	0	0	0	0	0	1	0	0	1	0	0	2	0	0	0	0	1	0	0	0	0	0	0	0	0	0	1	0	0	0	0	0	1	0	0	0	0	0	0	0	0	0	0	0
0	1	0	1	2	0	0	0	0	0	1	0	0	0	0	0	1	3	0	0	0	0	0	0	0	0	0	1	0	0	0	0	0	0	2	2	0	0	0	0	0	0	0	0	0	0	0	1	0	0
0	0	0	0	0	1	0	0	0	0	0	0	0	0	0	0	0	0	1	0	0	0	1	0	0	0	0	1	0	0	0	0	0	0	0	0	0	0	0	0	0	0	0	0	0	0	0	0	0	0
0	0	0	0	0	0	0	0	0	0	0	0	0	0	0	0	0	0	0	0	0	0	0	0	0	0	0	0	0	0	0	0	0	0	0	0	0	0	0	0	0	0	0	0	0	0	0	0	0	0
72	199	46	68	123	103	135	169	62	114	181	61	65	73	173	49	125	157	159	73	96	241	117	51	59	212	54	141	93	82	87	38	186	87	115	107	96	124	68	92	63	102	88	29	67	48	47	64	27	42
10	19	16	34	31	23	62	76	29	20	34	50	46	46	29	74	38	19	79	28	33	27	32	12	12	63	32	37	9	33	22	23	38	27	15	39	45	47	18	51	14	40	51	14	16	9	35	13	12	14
118	104	130	43	43	207	121	108	61	99	68	122	85	101	79	108	116	96	70	89	121	97	113	48	81	141	77	104	65	81	43	103	68	105	62	85	88	114	93	61	29	101	139	35	129	24	38	51	101	93
2	0	0	1	0	0	1	0	0	0	0	1	0	0	0	0	0	0	0	0	0	0	0	0	0	0	0	0	0	0	2	0	0	0	0	0	0	1	0	0	0	0	2	0	0	1	2	1	0	0
1	4	0	1	0	0	1	0	0	1	4	1	0	0	1	3	0	2	2	2	0	2	5	2	1	2	1	2	1	0	2	1	0	2	0	0	0	0	0	2	2	0	0	1	1	2	1	0	0	1
0	0	0	0	0	0	0	0	0	0	0	0	0	3	0	0	0	0	1	0	0	0	0	0	0	0	0	1	0	0	0	0	0	0	0	0	0	0	0	0	0	0	0	0	0	0	0	0	0	0
0	0	0	0	0	0	0	0	0	0	0	0	0	0	0	0	0	0	0	0	0	0	0	0	0	0	0	0	0	0	0	0	0	0	0	0	0	0	0	0	0	0	0	0	0	0	0	0	0	0
0	1	0	1	1	0	1	0	2	1	2	3	0	2	2	0	1	1	6	0	0	4	1	0	1	3	0	3	1	0	0	0	0	0	1	0	1	1	2	0	0	2	0	1	1	1	1	1	2	1
7	5	5	9	10	17	7	11	6	7	12	11	4	9	12	5	8	7	12	8	16	5	6	2	4	11	10	15	3	13	10	4	2	5	7	7	8	3	5	11	6	5	9	7	1	3	2	4	4	2
5	2	6	4	1	4	0	1	1	5	1	1	2	6	4	4	0	1	0	3	1	4	4	1	2	4	3	2	4	1	8	2	1	7	0	3	3	4	0	2	0	0	1	0	0	0	1	3	0	1
1097	1909	825	1004	803	2505	1865	851	754	1545	1305	1117	552	1377	1264	1732	1311	1395	1482	1564	1418	1338	1556	640	871	1825	1227	1402	702	1532	1004	527	758	2025	772	782	1269	1707	780	1125	551	427	1604	490	539	600	551	622	895	864
77	460	88	120	984	217	405	1163	143	400	407	256	347	308	351	201	647	193	355	268	419	1061	226	129	101	674	117	309	345	535	200	212	593	282	174	201	333	185	538	545	124	309	210	95	396	104	170	208	151	232
667	973	980	373	580	1887	1495	669	480	998	1147	746	341	1033	448	1265	965	1241	618	1034	1258	695	1468	385	538	1638	1210	1132	453	442	797	782	544	1662	356	504	955	1598	675	594	336	836	957	439	829	504	370	262	1151	600
503	274	550	283	367	791	492	144	113	233	390	444	261	362	261	477	243	354	169	311	341	242	468	185	316	458	378	309	119	244	239	203	99	536	227	226	294	377	379	222	67	340	334	103	183	155	81	212	637	366
5157	7679	4580	5737	9545	11346	7379	6856	4435	7315	3776	4876	9918	5015	7590	5513	6062	4975	6952	6028	5832	7755	8166	2878	4467	7241	4422	7077	3567	10566	3736	3591	3890	6472	6757	5186	6014	7149	9399	4109	3106	6337	6949	2344	3801	2274	2045	3503	3512	4240
100	157	97	103	195	227	202	175	105	173	146	143	258	196	198	105	280	167	185	134	220	214	191	131	91	270	114	176	90	154	129	141	147	171	138	180	199	102	312	198	65	242	163	90	139	46	74	114	131	101
1	1	1	0	1	0	0	3	5	4	0	0	1	3	3	1	4	0	1	1	2	2	8	1	2	3	3	0	0	3	0	3	1	5	0	9	1	3	0	2	0	1	5	3	1	1	1	1	2	1
1355	1115	1455	699	1103	2516	1557	801	558	1066	1177	1183	1042	1188	931	1372	970	1101	895	1066	1131	990	1471	616	1156	1627	1231	1228	522	907	874	914	484	1516	712	746	994	1133	1165	736	371	855	1199	315	1029	465	375	572	1684	1210
15	21	18	9	13	29	49	14	14	8	30	12	11	28	16	22	21	18	13	14	17	31	20	8	7	45	5	16	20	15	17	7	17	23	7	11	9	5	7	25	11	7	34	0	16	7	4	14	15	22
1	6	0	3	0	7	2	4	2	5	2	0	2	0	2	0	4	1	5	1	2	5	0	2	0	4	0	5	1	3	2	2	4	4	2	4	5	1	3	0	1	1	3	0	0	2	3	3	2	0
387	420	268	514	319	639	493	382	243	437	356	354	559	388	274	413	402	458	458	393	389	321	410	204	244	448	380	392	206	493	252	201	304	485	268	265	303	457	325	242	118	287	487	200	213	212	120	170	348	352
12	9	5	60	42	4	20	41	19	20	26	22	45	19	18	17	23	24	44	33	30	18	20	11	6	13	6	23	11	24	24	6	13	12	6	24	24	18	15	39	5	9	26	5	8	10	8	28	10	3
5202	5193	4280	2503	1785	9393	5324	2438	2387	4413	3972	3318	1617	3732	2675	4734	4413	3988	3122	3234	3475	4827	6161	2061	3151	4972	3204	4190	2105	3794	3168	2451	2514	6238	3007	2915	2939	5736	3141	2874	1615	1729	5650	2364	2170	1791	1472	1295	3488	2261
32	60	74	12	85	122	29	122	60	69	50	24	825	70	79	114	365	48	96	32	79	68	142	25	47	159	133	95	35	106	57	87	36	70	87	68	67	57	93	132	34	188	140	70	71	20	49	27	182	58
147	239	144	127	306	174	310	137	87	211	214	118	64	107	130	173	220	220	127	133	201	333	164	63	71	313	109	226	107	167	139	102	187	373	119	86	125	230	80	202	80	234	203	72	148	65	82	54	235	214
328	427	339	233	338	619	645	291	184	345	384	396	199	439	286	377	387	374	259	397	419	382	380	210	246	638	281	346	227	223	301	251	212	478	192	201	309	326	270	372	123	331	477	110	348	157	118	194	468	408
494	522	517	381	680	887	512	412	340	610	364	445	515	451	475	424	519	495	237	446	489	312	461	303	391	712	422	512	187	499	340	389	163	325	373	456	370	317	403	241	174	621	404	110	370	106	164	247	520	358
0	0	0	0	0	0	0	0	0	0	0	1	0	0	0	0	0	0	0	0	0	0	0	0	0	0	0	0	0	0	0	0	0	0	0	0	0	0	0	0	0	0	0	0	0	0	0	0	0	0
36	82	24	73	47	77	56	71	40	49	62	34	58	46	72	36	48	63	75	60	63	58	48	60	32	33	18	36	22	59	34	17	75	59	52	69	48	92	44	31	18	65	50	28	13	28	22	22	10	28
11	16	2	10	6	13	6	33	11	17	24	9	2	7	3	11	31	17	14	6	11	15	11	10	3	5	2	12	5	10	14	3	27	14	8	15	13	15	7	14	2	9	6	13	2	1	14	11	3	2
751	982	719	473	653	1364	983	622	443	746	821	777	972	791	636	899	1036	914	753	772	845	928	828	602	640	1042	469	855	432	603	631	418	496	889	661	729	727	723	967	731	259	882	852	378	539	303	289	372	793	691
80	152	75	54	82	278	165	202	72	129	124	90	63	142	80	126	138	140	136	169	142	140	174	38	65	206	146	142	78	130	93	93	80	234	66	55	156	178	95	90	29	50	134	51	124	66	52	52	104	45
809	809	846	464	538	1711	1256	312	359	725	997	680	302	793	449	936	654	936	439	643	761	777	1312	287	776	1202	630	711	357	583	424	480	397	1627	394	429	746	1319	739	479	322	434	674	272	627	305	288	282	876	587
100	45	16	86	212	57	61	423	41	140	180	136	177	143	103	105	114	127	255	105	110	85	65	55	11	78	25	26	101	68	19	36	78	67	64	45	76	58	73	110	31	57	254	31	40	80	66	67	51	79
2	0	3	0	0	4	2	0	0	0	1	2	0	1	0	2	0	1	0	1	0	2	2	0	1	1	0	4	0	2	1	1	0	3	2	2	0	2	0	0	0	0	2	0	0	0	0	0	0	3
0	0	0	0	0	0	0	0	0	0	0	0	0	0	0	0	0	0	0	0	0	0	0	0	0	0	0	0	0	0	0	0	0	0	0	0	0	0	0	0	0	0	0	0	0	0	0	0	0	0
8	15	8	5	34	24	19	184	11	24	21	17	39	29	11	37	38	22	40	28	22	27	19	8	6	31	10	10	13	19	14	13	8	13	23	16	19	13	23	27	16	28	23	25	7	15	6	21	19	5
429	645	202	352	328	529	505	259	215	422	343	331	206	360	524	364	428	336	516	459	364	451	398	351	220	474	193	453	249	524	332	135	266	471	393	305	332	303	284	409	211	241	414	144	159	131	174	206	190	249
15	13	26	5	19	8	4	18	4	37	38	42	8	26	14	22	42	14	33	33	12	20	14	35	4	34	19	22	14	18	23	10	20	37	9	16	10	18	8	18	9	12	27	10	21	8	6	10	8	5
2363	3307	1881	1630	2706	4167	3785	3391	1496	3363	2377	1970	1416	2248	2621	2455	2651	2303	2508	2593	2735	4266	3606	1172	1813	3868	1912	2640	1941	3758	1842	1708	2462	3913	1947	1509	2363	3184	2824	2331	1185	1888	2704	1061	1965	1038	912	1076	1739	1671
3	4	0	0	0	1	0	3	3	2	3	1	0	0	1	0	2	3	0	0	1	6	0	1	0	1	0	2	0	0	0	0	0	3	1	0	2	0	0	0	0	0	1	2	0	0	0	0	2	3
0	0	0	0	0	0	0	0	0	0	0	0	0	0	0	0	0	0	0	0	0	0	0	0	0	0	0	0	0	0	0	0	0	0	0	0	0	0	0	0	0	0	0	0	0	0	0	0	0	0
334	106	79	137	426	170	149	939	88	148	276	228	1485	275	272	431	646	169	407	122	361	234	216	73	48	243	304	171	124	283	109	145	189	129	200	189	242	142	208	331	107	362	382	109	119	159	126	230	277	195
8	12	10	4	5	15	18	15	4	15	16	4	34	10	13	8	22	11	13	3	14	14	6	4	4	21	12	5	4	14	2	4	3	13	14	11	5	5	6	28	10	12	15	7	8	1	11	6	6	3
0	0	0	0	0	0	0	0	0	0	0	0	0	0	0	0	0	0	0	0	0	0	0	0	0	0	0	0	0	0	1	0	0	0	0	1	0	0	0	1	0	0	1	0	0	0	0	0	0	0
0	1	9	28	3	20	3	28	3	32	9	3	0	9	12	1	21	7	13	16	46	7	10	8	5	7	3	31	1	12	3	1	11	2	18	29	7	19	11	4	3	0	9	5	4	4	3	5	2	2
13	25	10	24	35	18	19	95	11	35	54	54	57	84	49	40	78	15	50	44	70	59	31	17	11	33	24	12	28	27	10	20	9	29	24	25	35	35	17	45	7	32	141	13	13	19	11	16	28	20
2357	3213	2064	1687	2958	4226	3847	2437	1221	2755	2985	2577	1887	2665	2293	2851	3251	2750	2494	2769	2714	3039	2812	1503	1835	3768	2060	3126	1624	2525	2145	1652	1901	3248	1875	2185	2579	2583	3421	2526	1049	2561	2602	1021	1982	1096	969	1495	2544	2248
626	617	325	321	647	592	615	943	279	663	467	397	631	468	666	416	822	679	428	437	528	911	691	288	356	789	294	468	411	863	335	340	545	734	566	416	443	617	876	409	212	817	501	277	453	203	225	264	344	374
53	133	67	33	53	104	86	96	46	210	26	23	179	57	157	53	58	77	32	48	103	94	51	30	55	119	10	64	38	193	51	62	24	42	90	86	45	72	69	23	43	135	30	10	52	17	28	16	30	25
938	1245	592	1682	998	1605	1583	2408	1058	1632	1754	1365	831	1758	1128	1801	2082	1742	2187	1901	1441	1610	1646	750	705	1601	1338	1799	861	1384	1546	474	1176	1707	868	930	1781	1070	1335	1515	610	780	1262	704	580	692	816	994	939	760
931	1069	905	492	608	1651	1197	464	351	778	846	941	535	943	602	905	995	1030	535	667	899	831	852	565	570	1251	568	824	458	488	655	613	449	909	554	596	753	581	855	830	283	934	974	299	838	346	302	446	1178	993
4	9	3	6	9	7	12	1	5	4	8	9	9	9	8	5	14	6	11	12	7	5	12	1	5	12	4	6	5	14	9	7	6	11	9	6	2	8	10	9	4	13	6	6	5	3	3	8	9	1
1	0	0	0	0	0	0	1	0	0	0	0	0	0	2	0	2	0	0	0	0	0	0	0	0	0	0	0	0	0	0	0	0	0	0	0	0	0	0	0	0	0	0	0	0	0	0	0	0	0
18	26	15	33	39	26	30	30	20	29	29	14	8	33	19	21	29	36	22	13	26	29	34	18	25	28	14	17	12	19	17	12	23	29	29	8	36	41	27	17	6	25	30	5	11	19	11	19	15	13
1272	1527	1084	1083	1160	2129	1696	879	623	1169	1056	1358	1258	1217	1050	1257	1425	1001	1107	1277	1198	1397	1132	820	801	1789	936	1544	713	1047	1107	902	687	1368	985	1047	1090	846	1257	1356	449	1185	1634	410	970	523	478	795	1419	1181
41	52	37	11	8	107	71	5	15	17	52	41	9	29	28	44	40	50	29	20	35	37	46	24	27	61	21	18	17	24	24	18	13	40	11	18	29	20	31	35	20	13	29	5	27	18	12	15	57	31
152	229	102	164	141	416	288	234	148	262	209	173	323	187	200	181	229	139	250	276	285	193	291	137	151	334	152	208	86	286	145	106	129	324	138	204	206	348	259	159	88	166	201	100	90	96	66	107	98	125
246	163	257	123	176	402	241	202	103	234	188	283	254	156	242	138	295	141	239	211	222	251	381	233	154	232	143	277	152	193	168	114	154	233	240	225	203	260	348	205	81	283	298	178	119	106	83	163	187	149
0	0	0	0	0	0	0	0	0	0	1	0	0	0	1	0	0	0	0	0	0	0	0	0	0	0	0	0	0	0	0	0	0	0	0	0	0	0	0	1	0	0	0	0	0	0	0	0	1	0
12	25	7	8	6	13	16	7	9	15	8	8	10	16	13	10	13	8	17	12	6	9	16	6	9	14	8	6	7	11	7	2	5	12	13	4	4	8	4	13	3	10	24	6	1	6	5	17	12	3
102	105	146	64	38	148	139	45	77	139	114	71	31	84	112	154	103	123	102	101	134	118	53	44	107	148	72	124	60	76	98	72	77	150	73	33	70	159	102	47	54	81	149	51	59	65	24	26	138	75
0	0	0	0	0	0	0	0	0	0	0	0	0	0	0	0	0	0	0	0	0	0	0	0	0	0	0	0	0	0	0	0	0	0	0	0	0	0	0	0	0	0	0	0	0	0	0	0	0	0
1485	2511	1071	1314	1205	3180	2171	1111	1484	2882	1681	1122	525	1442	1976	1544	2081	1390	1666	1752	1784	2680	2659	835	1279	2539	1149	1655	1086	2366	1336	720	1204	3063	1518	1568	1750	2543	1041	1441	1055	584	1601	955	715	668	757	738	741	635
97	72	33	167	317	92	204	386	105	201	94	172	144	200	83	110	355	171	192	198	186	123	103	67	58	111	61	177	47	123	109	41	244	93	99	159	155	109	164	150	45	105	143	39	36	57	82	139	61	54
219	327	235	154	362	514	287	336	208	318	252	326	421	374	291	332	507	308	367	334	381	347	278	257	211	348	253	312	147	290	335	189	212	261	270	416	348	243	394	251	101	520	239	140	156	128	135	205	334	272
3	9	5	4	8	13	17	11	5	16	10	13	8	14	14	16	14	14	10	20	12	7	7	10	6	22	3	10	9	10	12	1	10	7	5	7	7	6	12	9	2	9	4	3	5	3	4	4	3	6
707	468	687	342	436	1039	609	304	193	371	522	565	484	447	288	575	502	533	306	340	406	355	631	214	373	669	447	389	160	251	348	358	160	586	265	324	366	389	358	418	140	543	471	194	375	239	125	238	871	471
123	30	52	37	111	93	98	37	49	81	68	57	38	37	125	221	60	53	86	39	57	20	39	105	180	105	130	133	50	50	86	26	16	52	129	28	39	145	90	20	8	180	34	51	76	85	60	40	87	46
1823	2124	1262	1115	1288	2230	2132	1260	821	1836	2004	1539	727	1355	1267	1949	2241	1742	1852	1440	1036	3445	3651	864	1348	2911	1290	1971	1400	1925	1283	837	1563	2928	1302	934	1578	1501	1644	1856	1043	895	1539	795	918	827	709	1053	1291	769
0	0	0	0	6	0	0	0	1	1	0	0	0	0	0	2	1	1	2	1	4	2	1	1	2	0	0	2	3	2	0	0	0	2	0	0	0	0	0	1	0	0	3	0	0	0	0	1	3	0
67	79	63	68	91	108	106	67	40	87	78	62	58	72	96	95	111	58	113	87	90	81	79	62	41	118	55	87	43	105	80	33	72	72	72	94	55	54	53	68	37	74	124	48	50	32	35	52	50	43
2	0	0	0	0	0	0	2	0	0	2	0	1	0	0	0	1	0	0	0	0	0	0	0	0	0	0	0	0	0	0	0	0	0	0	1	1	1	0	0	1	0	0	1	0	0	0	0	0	0
0	0	0	0	0	0	0	0	0	0	1	0	0	0	0	0	0	0	0	0	0	0	1	0	0	0	0	0	0	0	0	1	0	0	0	0	0	0	0	0	0	0	0	0	0	0	0	0	0	0
968	1229	926	559	657	2087	1468	843	620	1021	1236	821	1039	1074	841	1451	1195	1091	935	1013	1219	1161	1127	515	655	1700	1001	1154	562	947	820	710	622	1503	603	620	897	1450	735	1062	398	597	1473	514	805	399	418	411	918	638
2	1	0	1	2	2	1	4	0	1	0	1	1	2	0	0	2	0	4	0	3	2	2	1	1	0	0	2	0	2	0	1	2	1	0	1	2	0	2	2	2	1	1	0	1	0	0	1	2	0
9	11	22	7	6	32	11	13	5	12	17	13	2	17	11	22	29	18	5	16	4	23	15	10	10	7	4	24	4	8	17	9	10	19	10	23	7	14	12	6	8	7	11	7	1	5	6	4	7	6
17	15	5	14	15	16	24	6	6	8	21	7	16	25	10	7	17	13	20	22	6	20	11	14	6	29	8	11	8	6	9	4	11	6	13	13	14	7	22	23	8	14	15	5	8	5	5	4	6	13
26	16	23	15	7	46	9	4	12	14	5	7	10	12	6	8	14	5	5	7	4	15	24	6	9	17	8	6	9	16	4	8	8	21	12	12	1	39	5	1	4	3	14	6	3	6	1	2	3	4
1341	1095	1236	574	649	2220	1732	517	444	950	1000	1233	562	1076	601	1308	902	1150	690	980	1081	994	1475	553	767	1554	1068	1193	601	660	733	675	507	1531	569	532	812	1071	608	894	340	604	1401	334	835	528	313	498	1532	1034
316	429	237	205	325	413	374	284	167	321	355	276	354	313	361	228	632	374	332	186	267	377	300	327	160	356	107	334	184	357	257	153	299	289	380	357	312	241	497	344	131	444	315	196	251	111	159	190	247	257
83	41	25	96	159	58	121	181	49	140	42	93	71	91	45	57	208	75	97	123	105	77	60	49	43	79	41	111	33	89	62	18	113	55	64	85	102	63	88	67	27	65	88	25	14	31	54	69	29	38
1	1	0	1	4	3	2	0	4	1	1	0	6	0	1	0	2	3	1	2	1	0	1	1	4	1	0	0	0	1	1	1	1	0	0	1	2	1	5	1	1	10	2	0	1	1	0	0	0	2
320	368	167	195	162	353	326	143	113	229	218	228	96	220	275	259	260	231	321	243	242	252	245	179	177	281	137	237	142	268	209	92	152	331	232	202	218	163	209	265	105	193	285	106	119	86	102	106	194	213
0	0	0	0	0	0	0	0	0	0	0	0	0	0	0	0	0	0	0	0	0	0	0	0	0	0	0	0	0	0	0	0	0	0	0	0	0	0	0	0	0	0	0	0	0	0	0	0	0	0
0	0	0	0	1	0	2	0	0	0	0	0	0	0	0	0	0	0	1	0	0	1	0	1	0	1	0	2	0	0	0	0	0	0	0	0	0	0	0	0	1	0	0	0	0	0	0	1	0	0
53	89	46	131	171	111	117	47	54	98	34	105	49	62	111	84	65	49	133	206	87	97	75	47	26	104	91	121	59	90	106	30	62	52	51	60	83	24	47	101	22	34	112	13	44	38	14	99	93	78
2968	3730	3225	2284	3292	5777	4397	3209	1690	3155	2946	2981	1565	3216	2610	3713	2969	3065	2719	3379	3617	3141	3636	1813	2536	4417	3103	3640	1718	2854	2554	2138	1791	4176	2269	2565	2949	3179	3408	2781	1101	2095	3579	966	2379	1243	1057	1917	3884	2693
268	246	256	177	195	445	247	190	111	216	194	232	205	190	197	198	204	168	155	195	218	221	273	145	126	245	177	241	109	140	169	159	163	236	172	177	195	228	235	190	66	202	247	92	172	98	82	132	256	178
2	5	4	2	1	2	7	11	4	8	11	2	2	7	5	3	10	12	5	1	4	7	7	2	3	6	3	7	6	7	5	4	10	10	6	4	11	1	6	8	2	5	0	4	4	1	1	4	3	1
0	2	1	0	1	1	1	1	0	2	0	2	1	1	0	1	4	0	0	1	1	2	2	1	0	1	0	0	2	1	0	0	0	4	0	1	1	1	0	1	1	2	2	0	2	0	0	1	1	0
0	0	0	0	0	1	0	0	0	0	3	0	0	0	0	0	0	0	0	1	4	0	0	0	0	0	0	0	0	1	0	0	0	0	0	0	0	0	0	0	0	0	0	0	0	0	0	1	0	0
3	7	1	1	9	3	10	11	9	8	20	6	0	7	6	4	19	11	1	3	3	23	21	0	4	9	0	10	10	5	5	2	4	26	5	3	6	3	3	11	15	7	4	8	5	4	3	2	8	3
0	1	0	0	0	0	0	0	0	0	0	0	0	0	0	0	0	0	0	0	0	0	0	1	0	0	0	0	0	0	0	0	0	0	0	1	2	0	0	0	0	0	0	0	0	0	0	0	0	0
35	24	7	17	3	4	90	24	5	8	53	16	32	14	29	12	21	33	59	20	26	24	11	6	3	35	14	35	8	47	42	18	3	37	20	10	14	59	18	18	6	18	4	4	12	1	7	1	1	11
13	5	16	5	2	2	23	20	5	9	22	7	5	10	5	7	29	17	5	5	3	18	20	3	10	12	5	12	23	2	7	8	12	13	3	4	12	9	18	11	13	14	3	9	3	6	6	4	11	4
3	3	2	0	0	0	7	3	2	2	3	2	1	2	1	2	3	4	2	2	1	3	3	3	3	4	0	3	1	2	0	0	4	2	4	4	0	2	2	2	0	2	3	0	1	0	0	1	3	1
203	384	163	125	484	299	357	248	105	316	275	247	262	263	364	161	461	237	292	208	203	428	259	230	119	420	120	327	185	390	239	169	291	221	309	255	239	173	480	236	93	292	170	137	238	75	115	174	167	246
4	1	1	4	2	4	2	5	1	2	4	2	0	2	1	1	0	4	1	0	1	2	1	1	0	2	6	0	2	0	0	1	0	3	1	1	3	0	1	0	1	1	1	0	0	0	0	1	1	2
3293	2916	3585	1391	2174	5834	3247	1642	1259	2417	2651	2730	2233	2307	1741	2891	2389	2578	1747	2164	2535	2210	2830	1550	2457	3786	2218	2478	1232	1626	1953	1975	976	3230	1802	1942	2216	2382	3160	1943	870	2573	2832	945	2051	971	824	1330	3884	2998
620	601	556	336	444	1041	758	298	258	489	563	597	395	606	396	626	628	611	401	508	629	516	584	342	360	814	404	565	292	343	473	380	278	612	373	401	549	417	562	568	170	612	655	184	494	230	189	350	732	654
2130	2062	2437	1083	637	4930	3107	844	839	1870	2404	1823	489	2086	725	3098	1381	2264	1101	1834	1990	1660	3076	608	1700	3019	2509	1877	842	1210	1351	1380	902	3745	744	700	1462	2836	963	1103	714	623	2388	722	1415	1034	595	522	2498	1477
19	54	12	30	19	41	33	22	19	41	28	29	37	43	34	33	32	27	44	31	29	58	40	22	12	46	19	48	21	40	37	17	18	24	36	30	26	22	29	44	25	26	51	9	17	16	13	19	13	14
1	1	3	1	2	0	5	1	3	3	2	1	0	2	0	3	2	4	0	3	3	2	2	2	2	9	1	3	0	1	5	0	3	2	1	0	0	3	2	5	0	0	0	1	1	0	0	1	1	4
35	82	48	27	38	97	71	52	17	58	62	40	50	45	41	59	44	46	38	42	54	54	56	29	39	81	26	63	35	55	43	44	37	57	38	41	32	32	63	69	25	54	59	22	44	20	26	25	31	31
2034	1815	2067	1203	1313	3455	2315	1175	783	1398	1595	1800	1659	1534	1213	1763	1500	1350	1495	1500	1515	1829	1873	1051	1356	2047	1199	1723	794	1159	1266	1135	700	1712	1280	1120	1261	1434	1451	1445	535	1541	1910	593	1412	691	511	1203	2749	2504
1436	1916	1317	1038	1037	2649	2166	1059	925	1685	1283	1282	1008	1406	1249	1643	1418	1360	1408	1575	1722	1656	1815	753	1021	1879	1269	1641	862	1531	1234	835	852	2109	1024	1198	1310	1936	1197	1293	560	997	1933	548	916	690	450	779	1218	867
0	0	0	0	0	0	0	0	0	0	0	0	0	0	0	0	0	0	0	0	0	0	0	0	0	0	0	0	0	0	0	0	0	0	0	0	0	0	0	0	0	0	0	0	0	0	0	0	0	0
156	116	138	32	72	240	161	71	49	93	121	89	40	71	83	170	106	140	38	61	127	85	95	34	114	157	83	108	38	74	58	57	46	160	72	70	72	187	90	52	34	45	136	47	72	35	43	29	130	85
9	13	7	21	15	28	10	8	9	19	13	11	11	18	22	12	11	19	20	11	13	19	19	12	5	13	3	12	8	27	14	2	12	19	13	16	24	30	11	12	8	17	18	11	1	9	12	7	4	9
377	398	424	206	386	710	463	312	209	368	411	409	302	400	308	400	370	387	313	369	441	403	510	182	328	514	372	370	217	296	295	326	186	491	233	251	360	421	366	361	137	343	424	116	388	204	108	212	496	389
57	91	31	93	157	78	133	217	52	167	138	62	78	149	140	88	174	126	268	210	167	103	85	85	29	88	48	82	71	112	53	30	137	80	68	138	85	95	91	115	44	81	189	52	26	41	65	61	20	43
0	0	0	0	0	0	0	0	0	0	0	0	0	0	0	0	0	0	0	0	0	0	0	0	0	0	0	0	0	0	0	0	0	0	0	0	0	0	0	0	0	0	0	0	0	0	0	0	0	0
0	1	2	0	0	4	1	3	0	0	1	1	1	1	1	8	6	0	1	0	2	2	6	0	0	3	3	3	1	0	2	3	1	0	3	1	2	1	1	0	4	4	0	0	3	0	3	2	3	1
48	71	29	28	38	86	61	42	37	62	48	44	24	51	24	42	49	41	52	60	48	66	66	25	31	77	47	68	35	35	45	29	44	72	24	21	57	52	46	49	20	38	61	21	36	33	23	19	39	38
0	0	0	0	0	0	0	3	1	1	1	1	0	0	0	0	2	2	1	0	0	3	2	0	0	1	0	0	2	0	0	0	1	0	2	0	0	0	0	3	3	0	0	0	0	0	0	0	0	0
2	1	2	0	1	1	0	0	0	0	4	0	0	0	1	1	4	0	3	1	1	0	3	1	1	2	0	0	0	3	1	1	2	2	0	1	1	0	2	1	0	4	1	0	0	0	1	0	0	5
333	734	269	275	455	655	704	451	373	591	482	515	212	571	497	470	789	482	819	863	698	590	619	275	233	701	397	688	343	536	500	162	339	680	396	552	716	593	316	502	235	256	472	212	216	280	277	375	230	251
23	31	19	33	13	76	17	63	26	47	18	25	32	20	25	15	33	12	23	23	22	32	41	16	12	32	12	19	18	33	24	5	24	27	33	25	28	56	27	25	7	8	15	11	9	11	5	7	10	10
0	0	0	0	0	0	0	0	0	0	0	0	0	0	0	0	0	0	0	0	0	14	0	1	0	0	0	0	0	0	0	0	0	0	1	0	0	0	0	0	0	0	0	0	0	0	0	0	1	0
91	355	105	112	653	345	389	854	72	329	367	190	440	431	568	318	686	93	288	144	239	489	266	115	46	547	152	121	238	455	132	175	167	422	250	370	343	172	132	414	127	175	436	136	154	151	137	179	120	57
335	474	305	226	366	491	432	327	180	379	364	333	476	325	397	258	696	403	400	284	331	425	294	369	193	453	170	408	215	331	289	184	314	325	403	369	365	234	512	432	170	529	394	205	301	125	181	255	347	340
4066	6848	3284	4497	2578	10079	5496	5625	4491	8044	4407	2875	3323	4553	4694	4711	5467	4010	5208	4899	5989	6840	6980	2484	3337	6206	3761	5581	2624	7456	3402	2395	3291	7398	4447	5032	4453	11934	4714	3138	2602	1916	6295	2658	1745	1747	2124	1921	1823	2176
0	0	0	1	2	1	2	0	1	0	0	0	2	0	0	1	0	1	0	2	0	2	0	0	0	0	0	0	1	0	0	2	0	0	0	1	0	0	0	1	0	2	0	0	0	0	0	1	1	0
117	212	104	239	247	212	226	173	89	169	93	170	256	144	165	187	263	303	158	149	176	172	132	128	123	205	115	179	75	204	142	94	112	132	138	177	202	90	183	143	57	329	150	57	121	61	68	121	148	107
3	2	9	5	5	7	15	1	0	5	7	4	3	1	3	6	12	10	9	9	5	24	12	1	5	10	0	4	4	4	6	2	6	16	5	2	5	2	2	9	4	4	12	3	13	4	1	1	4	3
13860	15572	12718	11120	5607	29817	19582	6122	7689	16555	13632	13359	5406	12653	10475	17079	11738	14217	11629	14049	13939	12795	13753	5952	12855	16679	14062	14252	6632	13633	9859	7046	6683	20548	10350	8559	10915	20970	11411	8134	4855	5016	17249	4678	6378	5923	4285	4540	13353	9603
1992	1608	2249	589	228	2624	2194	436	380	1263	1210	1304	124	628	295	1389	925	705	508	732	650	1556	4067	358	1555	2975	1068	971	946	464	571	1287	630	2665	466	319	490	802	545	840	514	345	1552	530	1652	871	202	405	2543	1484
623	799	642	516	595	1358	1001	397	349	764	823	591	423	735	608	855	792	911	719	682	812	720	952	427	464	1036	634	799	368	501	590	401	439	1101	507	466	590	824	443	552	305	471	872	361	463	353	282	342	673	454
12	16	8	7	9	26	20	4	7	11	16	9	10	14	9	12	14	12	10	8	14	19	22	13	7	22	4	7	3	7	6	6	10	21	10	8	5	6	10	8	3	9	10	4	4	2	7	7	10	6
25	21	27	7	7	44	34	7	12	15	20	12	5	15	14	38	11	25	7	3	23	13	17	5	29	26	14	19	9	13	9	12	8	38	18	14	11	42	18	5	7	7	22	5	15	3	4	6	29	16
44	25	14	4	37	27	20	52	7	33	30	17	150	28	39	16	53	19	38	10	16	22	21	7	11	25	3	19	11	38	9	9	10	16	20	24	11	14	35	20	11	32	27	15	22	17	17	15	17	24
10	1	9	2	0	15	3	6	4	10	13	1	3	6	8	7	6	17	13	0	5	4	4	2	5	8	8	4	2	6	4	3	3	12	2	0	4	2	0	8	0	2	1	3	5	4	1	0	3	2
1	0	0	3	1	0	0	0	1	0	0	1	6	0	3	2	0	1	0	0	0	0	0	0	0	0	0	1	0	2	0	0	0	2	1	0	0	0	0	1	0	0	0	0	0	0	0	0	0	0
496	446	487	304	268	859	571	279	206	366	403	515	393	425	248	553	388	440	376	401	379	277	443	269	342	628	402	410	175	261	305	298	158	519	241	222	413	346	279	314	109	339	483	137	292	196	140	187	693	466
15	62	20	14	18	20	44	49	24	78	53	21	36	58	36	29	72	28	32	21	43	84	56	28	29	64	8	34	32	75	22	11	35	59	30	32	32	70	25	43	23	23	31	23	15	14	17	8	4	3
375	651	442	283	440	811	699	577	243	565	542	460	370	613	408	586	674	573	522	529	553	592	510	260	317	728	432	555	357	343	445	343	360	540	324	372	597	475	454	449	199	531	521	220	423	218	266	210	566	359
83	268	86	42	184	165	209	338	131	328	144	105	353	141	321	61	260	101	321	230	229	195	114	155	84	238	62	144	91	329	99	43	172	99	193	228	138	136	130	153	72	180	104	101	51	48	121	52	50	36
1640	1631	1454	878	1770	2555	1938	1293	623	1228	1472	1587	1373	1400	1178	1574	1442	1437	1163	1163	1528	1733	1360	953	1034	2110	1040	1527	841	1035	957	1127	862	1616	1078	989	1070	948	1930	1663	492	1563	1627	424	1479	570	467	876	1834	1772
10	4	0	4	3	2	3	3	6	5	0	7	1	6	8	1	4	1	7	3	2	6	2	8	1	1	0	2	2	19	1	3	4	3	8	4	6	5	16	1	1	8	0	2	2	2	1	2	1	2
2	1	0	0	2	0	0	0	1	2	0	1	0	0	1	1	1	0	0	1	0	3	0	1	1	4	2	0	1	2	1	0	2	1	0	0	0	0	3	1	2	3	1	0	0	0	1	3	0	0
69	85	81	56	58	148	107	59	51	84	94	86	74	93	69	85	109	99	82	66	80	92	101	44	75	110	74	64	43	60	64	61	54	120	62	60	102	96	47	74	35	80	110	31	78	41	29	51	59	54
802	1008	668	1089	1727	1724	1297	690	774	1117	465	956	2310	1159	1277	1113	1739	818	1270	1001	1151	730	666	1022	837	1526	720	1591	439	1048	1119	653	306	312	1125	1275	1024	296	809	835	374	1549	906	353	619	291	451	716	1036	815
5907	4053	6456	1732	1388	9990	5705	1342	1158	2811	4174	4358	1763	3563	1629	4969	2530	3381	1670	2562	3012	3048	5318	1807	3387	5633	3532	2661	1650	1605	2332	2852	1254	5860	1687	1409	2102	2923	2034	2846	1283	2049	4719	1240	3631	1812	1062	1075	7729	3984
0	0	1	1	3	0	0	0	1	0	0	2	0	1	0	2	2	0	0	0	2	0	0	0	0	0	0	0	1	0	2	0	0	0	0	0	0	0	1	1	0	1	0	0	2	0	0	0	0	0
13	19	5	9	20	9	16	6	8	23	25	15	17	20	11	11	18	13	13	17	7	17	7	14	9	15	6	24	5	25	4	9	13	14	19	6	15	12	14	10	4	19	18	5	7	8	2	11	12	11
9	16	10	14	14	16	23	12	12	21	29	15	24	24	26	11	44	14	18	14	20	27	16	20	6	19	6	15	11	23	10	4	15	17	12	18	11	15	12	14	7	22	26	17	10	5	10	8	4	7
8	6	5	8	5	12	6	38	3	2	2	5	2	11	7	7	6	3	29	19	5	2	1	6	0	7	4	2	4	4	1	1	5	1	6	7	4	5	6	5	1	5	2	4	2	1	2	2	1	1
3	4	0	1	3	4	1	5	0	4	2	1	4	2	3	1	6	4	1	4	0	7	0	4	2	7	6	2	2	2	0	3	4	1	1	6	5	0	11	4	1	2	1	2	1	1	1	1	3	7
88	111	53	176	206	154	166	63	70	107	51	151	67	89	121	133	93	71	170	284	110	112	109	65	50	139	129	174	82	94	135	42	70	82	68	69	98	48	57	123	38	37	169	22	64	53	21	131	145	105
0	0	0	0	0	0	0	1	2	0	1	1	0	0	0	0	1	4	1	0	0	1	1	0	0	2	0	0	1	1	0	0	1	0	1	0	0	0	0	0	1	0	0	1	0	0	0	0	0	2
505	501	481	326	324	911	621	324	238	414	427	546	398	458	265	592	439	469	430	474	423	329	491	283	344	704	431	484	201	255	349	331	205	564	240	230	460	403	302	354	137	355	504	149	326	223	148	206	713	473
2	0	0	0	2	0	2	0	0	0	0	0	2	1	1	1	3	0	1	0	0	1	0	0	0	0	0	0	0	0	0	0	0	2	0	0	0	0	2	0	0	0	2	2	0	0	0	0	0	0
17	23	16	5	26	20	18	7	3	16	10	16	23	17	18	21	19	12	31	7	8	21	13	18	7	24	9	17	11	10	16	7	12	26	23	16	15	10	12	18	7	16	10	4	10	10	6	4	10	17
0	0	0	0	0	0	0	0	0	0	0	0	0	0	1	0	0	0	0	0	0	0	0	0	0	0	0	0	0	0	0	0	0	1	0	0	0	0	0	0	0	0	0	0	0	0	0	0	0	0
64	63	53	50	37	79	64	18	16	37	36	72	9	41	38	82	30	48	56	82	48	50	56	24	25	59	56	78	19	27	56	25	10	35	40	32	37	26	24	32	13	15	88	13	21	26	6	61	65	49
34	40	36	29	66	48	42	74	20	46	20	31	98	27	47	41	76	46	56	46	41	53	27	41	21	68	28	33	21	46	27	13	46	32	48	55	40	15	21	34	19	49	38	19	27	15	21	32	30	24
0	1	0	3	3	6	6	0	2	3	10	0	4	4	2	4	1	3	2	3	3	2	2	4	1	7	1	5	0	6	8	0	0	6	2	5	2	0	2	3	1	1	6	0	1	3	1	1	1	4
0	0	0	0	1	0	0	0	0	0	0	0	0	0	0	1	0	0	0	0	1	0	0	0	0	0	0	2	0	0	1	0	0	0	0	1	0	0	0	0	0	0	0	0	2	0	1	0	1	0
14	2	4	12	6	9	7	1	3	6	11	9	5	18	10	8	17	21	4	15	3	6	16	7	2	7	4	15	5	19	20	1	1	3	10	28	4	10	7	7	1	5	17	11	1	3	3	5	0	0
0	0	0	0	0	0	0	0	0	0	0	0	0	0	0	0	0	0	0	0	0	0	0	1	0	0	0	0	0	0	0	0	0	1	0	0	0	0	0	0	0	0	0	0	0	0	0	0	0	0
416	461	421	212	309	777	526	405	260	499	377	446	405	457	378	416	469	446	482	389	417	484	471	229	323	590	323	503	255	343	369	208	276	512	304	342	374	359	476	423	151	391	465	176	297	182	196	291	353	316
2	2	2	1	5	1	5	2	2	1	3	2	3	4	1	3	2	5	0	0	1	3	0	3	0	5	0	6	4	4	1	2	5	6	3	2	4	5	8	0	1	3	4	0	0	1	0	2	1	1
2352	3411	2038	3518	6702	5783	4242	3302	2686	3548	1589	2943	8882	3867	4382	3740	5544	2746	4446	3434	3684	2864	2048	3383	2728	5203	2571	5380	1449	4213	3988	2400	1249	1014	3966	4175	3284	1035	2650	2353	1225	5414	2891	1082	2226	913	1545	2065	3614	2299
6	5	6	2	0	1	3	0	0	0	2	2	1	0	0	1	3	8	0	0	1	1	4	2	0	1	1	0	0	2	2	0	1	0	2	0	2	2	2	3	0	1	1	1	4	2	3	0	7	8
383	452	452	288	325	849	542	306	220	393	403	313	216	419	269	444	401	407	331	374	380	493	531	203	243	552	347	468	191	247	321	267	243	508	221	236	398	420	282	317	141	269	450	142	390	160	135	193	540	321
20	35	24	3	40	38	39	29	24	42	35	15	37	30	31	21	50	47	28	44	26	25	26	12	12	36	14	34	10	11	28	32	15	43	21	23	23	15	28	31	15	27	18	9	35	17	17	15	34	17
49	12	20	26	19	36	15	38	32	20	14	15	28	45	34	34	28	24	28	12	29	16	6	18	8	7	8	13	27	18	16	14	22	11	20	22	21	8	24	44	6	29	23	2	14	5	14	21	33	50
1	1	0	1	4	1	7	1	0	3	0	2	0	2	0	0	0	0	1	0	0	1	0	0	1	1	0	3	1	1	0	1	2	0	2	2	1	0	1	0	0	3	0	0	0	0	0	0	1	1
51	48	36	29	30	106	72	12	10	25	53	35	63	53	42	34	57	39	30	26	40	31	28	46	30	70	25	40	25	16	41	23	11	40	53	31	27	20	20	36	25	38	52	20	26	7	15	13	46	40
261	452	236	424	536	466	523	345	195	399	295	356	469	355	363	406	584	591	410	363	419	410	294	279	227	481	252	417	199	399	335	220	294	314	317	379	421	236	456	316	125	642	348	143	309	154	169	223	335	277
2811	2272	2788	1358	1399	4792	3007	1292	929	1821	2186	2309	1625	2098	1310	2653	1956	2448	1490	1868	2004	1964	2670	1227	1673	2814	1895	2167	1160	1139	1508	1491	981	2844	1282	1282	1664	1922	1898	1764	761	1625	2569	715	1641	964	609	1073	3186	2259
2097	2422	1907	1471	2664	3533	2335	2942	1183	2046	1914	2246	2514	1907	2101	1763	2613	1731	2247	1832	2136	2354	2022	1955	1401	2706	1272	2185	1267	2185	1600	1316	1463	1928	2124	1951	1999	1617	3273	2214	749	2904	2489	811	1688	768	866	1647	2261	2725
8	5	1	20	5	5	6	3	1	3	3	8	1	1	4	5	5	3	1	6	1	1	3	4	1	4	4	5	1	0	2	1	2	6	2	2	4	1	3	3	0	4	10	1	2	4	4	7	5	7
11	6	5	4	5	11	3	2	0	0	9	1	1	3	3	7	6	5	0	3	6	3	4	5	0	5	2	2	1	1	1	1	4	3	4	2	2	9	1	4	3	5	0	1	2	1	1	0	6	3
0	0	0	0	0	1	0	0	0	0	1	0	0	0	0	0	1	0	0	3	0	1	0	0	0	1	0	0	0	0	0	0	0	0	0	0	0	0	0	0	0	3	0	0	0	0	0	0	0	1
1	1	0	1	0	2	4	0	0	1	0	2	0	1	0	1	0	1	0	0	0	1	1	0	1	1	0	0	0	0	0	0	1	2	1	0	1	0	0	0	0	0	0	0	1	1	0	1	0	0
57	131	75	37	110	127	162	39	29	78	104	90	31	90	83	63	121	78	40	40	59	161	94	59	52	152	29	87	45	55	86	47	66	114	83	42	42	35	87	135	26	91	90	30	89	26	33	47	59	75
0	0	0	0	0	0	0	0	0	0	0	1	0	0	0	0	1	0	1	0	0	0	1	0	0	0	0	0	1	0	1	0	0	0	0	0	0	0	0	0	1	0	0	0	0	0	0	0	0	0
1	12	12	9	13	23	13	21	7	18	19	7	15	13	14	14	19	14	13	14	6	7	11	16	9	23	5	5	9	15	18	12	16	11	8	9	17	7	17	16	2	28	13	6	7	6	3	2	6	14
0	0	0	2	0	0	0	1	0	0	5	0	1	0	1	0	0	0	1	0	0	0	0	3	0	0	0	0	0	0	0	0	1	0	0	0	0	0	1	1	0	0	0	0	0	0	0	0	2	0
1	1	1	0	0	3	0	0	0	0	0	3	0	2	1	1	2	0	2	0	1	0	2	0	1	1	1	0	0	0	0	1	0	0	1	0	1	0	1	1	1	1	0	0	0	2	1	0	0	1
124	167	163	75	97	283	227	76	88	134	164	117	76	167	87	129	160	210	96	124	209	131	154	90	85	217	118	142	85	49	134	98	73	182	63	87	151	167	97	136	50	108	154	54	95	60	56	47	189	121
2	2	5	0	5	4	4	1	2	0	3	0	0	3	0	2	5	1	3	0	2	3	1	1	0	5	2	0	0	0	1	1	0	2	0	0	4	0	1	6	1	2	1	2	1	2	1	0	3	1
7	2	3	4	3	5	2	2	0	2	3	4	3	8	4	3	4	5	4	1	0	5	0	3	4	4	6	6	3	3	3	3	0	2	7	3	2	0	3	3	0	1	1	0	0	4	1	1	2	3
0	0	0	1	0	0	0	0	1	0	0	0	0	1	0	1	1	0	0	0	0	0	0	0	0	0	0	0	0	0	0	0	0	0	0	0	0	0	0	0	0	0	1	0	0	0	0	0	0	0
6	8	4	5	3	3	3	3	3	4	3	7	27	3	6	0	5	6	2	2	4	5	2	3	2	2	0	2	1	2	6	0	3	2	5	10	2	2	4	2	2	12	9	3	0	0	2	1	2	0
216	294	232	119	93	407	259	64	86	144	176	173	96	188	139	207	199	208	113	162	155	180	197	138	151	241	119	187	108	136	174	97	98	228	183	107	106	89	120	222	76	158	248	77	141	78	70	113	224	229
82	156	68	61	347	151	179	154	88	157	102	111	319	144	117	130	185	124	194	193	182	108	75	104	73	208	113	167	93	162	93	103	55	101	67	94	192	90	204	87	48	276	111	30	133	37	78	67	257	208
6	0	4	1	2	14	8	4	2	6	13	5	0	11	7	6	6	5	4	8	8	13	54	0	12	12	17	7	1	12	6	7	8	6	13	25	7	8	3	18	6	2	7	6	9	5	12	2	12	2
4	7	3	1	0	6	6	0	2	0	1	2	4	1	3	5	2	2	1	0	1	2	2	5	2	1	0	5	0	1	1	1	0	1	3	1	3	0	3	5	0	2	0	0	1	1	2	0	1	5
24	58	45	16	12	74	45	14	19	49	38	30	10	46	21	29	44	47	24	35	40	52	57	21	30	45	30	45	22	27	53	17	28	50	35	21	30	45	26	66	15	17	36	22	17	13	22	8	11	24
6	0	0	0	4	1	0	0	1	0	0	0	0	0	0	1	1	1	6	0	0	1	0	0	0	1	0	0	0	1	0	0	1	0	0	0	0	0	0	0	0	0	0	0	0	0	1	2	2	4
10	4	1	19	37	3	9	22	1	6	3	26	77	1	23	16	21	12	37	37	8	6	8	3	0	4	11	13	0	12	33	2	13	1	7	25	8	2	14	11	1	13	10	1	2	16	3	25	20	15
0	0	0	0	0	0	0	0	0	0	0	0	0	0	0	0	0	0	0	0	0	0	0	0	0	0	0	0	0	0	0	0	0	0	0	0	0	0	0	0	0	0	0	0	0	1	0	0	0	0
387	547	357	257	476	805	548	452	292	534	438	396	510	435	426	390	497	377	511	505	451	488	519	292	288	590	275	522	268	488	382	259	262	477	376	383	468	453	477	404	165	404	532	162	319	174	190	334	335	270
432	462	410	227	698	603	478	266	202	207	281	531	604	237	246	494	522	360	379	259	388	346	314	298	226	366	263	499	155	296	343	228	153	331	176	382	300	304	1043	351	149	990	290	135	316	157	172	220	541	599
537	617	453	276	410	857	563	378	205	456	432	428	485	428	385	461	632	456	328	309	420	548	456	352	297	651	278	439	268	317	330	311	309	471	369	326	289	241	443	454	170	598	531	173	374	215	177	189	472	403
2008	3132	2304	1061	963	4084	3137	1558	1257	2892	1701	1604	1759	1908	2235	1837	1913	1312	1754	1834	2212	3177	3645	1196	1622	3561	1442	1795	1509	2986	1455	1268	870	3454	1561	1410	1493	2434	1013	2382	1205	1025	2861	640	1411	844	714	922	1219	1023
322	558	426	317	1189	811	571	476	255	567	466	556	670	506	567	423	558	587	464	417	443	485	480	325	360	673	380	557	320	844	319	347	350	439	490	469	499	388	1434	482	215	719	501	164	496	201	193	345	490	508
113	152	105	83	71	234	165	84	80	132	125	118	62	126	75	146	111	122	129	118	97	128	134	67	87	170	123	133	73	96	105	74	74	167	70	63	123	130	82	98	30	76	130	49	101	56	53	58	120	98
170	143	183	113	119	286	191	179	107	140	156	138	189	191	113	207	169	151	169	153	179	164	232	82	112	201	97	166	87	132	125	101	85	198	130	135	166	140	129	159	70	193	188	70	150	73	53	100	201	162
0	1	0	0	0	0	0	0	0	0	0	0	0	1	0	0	1	0	0	0	0	0	0	0	0	0	0	0	0	0	1	0	0	0	0	0	0	0	0	0	0	0	0	0	0	0	0	0	0	0
48	51	54	43	41	85	81	22	27	37	68	41	15	49	44	43	87	52	37	30	38	105	65	53	27	57	21	65	30	46	57	33	34	53	60	43	42	19	74	85	23	54	69	29	59	27	23	24	30	38
101	185	130	74	50	239	171	45	59	100	121	105	49	70	93	123	156	91	127	75	113	114	169	96	100	136	71	105	53	113	113	102	74	133	126	65	92	62	118	131	38	144	134	60	106	44	53	28	103	81
0	0	0	0	1	0	0	0	0	0	0	0	0	1	0	0	0	0	0	0	0	0	0	1	0	0	0	0	0	0	0	0	0	0	1	0	1	0	0	0	0	0	1	0	0	1	0	0	1	0
27	85	31	16	45	150	110	141	23	73	65	57	42	102	112	54	59	85	82	110	118	67	41	20	44	100	26	61	22	121	27	29	43	58	70	44	72	101	156	52	34	35	17	13	57	10	15	15	32	59
0	0	0	0	0	0	1	0	0	0	0	0	0	0	0	0	0	0	0	0	0	0	0	0	0	0	0	0	0	0	0	0	0	0	0	0	0	0	0	0	0	0	0	0	0	0	0	0	0	0
958	719	1022	376	764	1472	866	470	333	586	619	847	865	655	429	838	664	685	484	515	650	487	719	483	573	957	618	699	296	446	587	592	228	724	479	511	621	448	999	502	231	1043	703	218	647	285	231	388	1579	1017
7	6	0	11	8	5	8	5	1	8	5	7	4	0	7	3	5	5	9	4	2	4	3	5	1	4	3	6	5	9	6	1	4	7	3	10	8	1	5	3	3	6	4	2	0	4	3	3	3	0
3	2	2	0	0	0	2	0	0	0	0	0	0	1	1	1	0	1	0	0	0	2	0	0	0	0	1	0	1	0	0	0	0	2	0	0	0	0	0	1	0	0	1	0	1	0	0	0	1	1
8876	5001	9348	3758	2625	14692	9655	2683	2531	4739	8284	7443	1087	6675	2337	7939	5289	7120	2550	4690	5737	6624	9859	1904	5293	8604	7150	6647	3451	3158	4912	5023	2857	10296	2812	2851	5767	7788	4267	5409	2413	2938	8103	2602	5977	3332	2227	1797	9930	5419
0	0	0	0	0	0	0	0	0	0	0	1	0	0	0	0	0	0	0	0	0	0	0	0	0	0	0	0	0	0	0	0	0	0	1	0	0	0	0	0	0	0	0	0	0	0	0	0	0	0
1	1	0	0	1	2	1	0	0	1	0	2	2	0	0	2	1	0	1	1	1	2	0	1	0	6	0	1	0	0	3	0	2	2	2	0	2	0	2	3	0	0	1	2	2	0	1	1	1	0
0	1	0	0	0	1	0	0	0	0	3	0	0	0	0	0	0	0	0	0	0	0	0	0	0	3	0	0	0	1	0	0	0	0	0	0	2	0	0	0	0	0	1	0	0	0	0	0	0	0
28	70	28	15	13	63	32	14	19	47	24	16	12	18	13	31	29	31	17	19	30	28	54	30	17	38	14	27	17	29	32	23	23	61	17	12	24	32	17	36	9	18	37	11	20	11	11	7	20	26
107	64	75	30	54	115	82	74	35	63	59	46	79	78	51	102	74	82	74	73	78	70	73	43	39	84	62	69	40	42	46	44	41	69	36	40	72	60	77	44	22	39	86	25	47	24	40	21	92	40
10	8	5	8	7	21	5	3	5	2	6	7	22	7	7	9	8	21	2	6	1	7	5	13	3	5	3	1	9	4	4	8	6	5	7	4	5	2	15	4	4	21	13	1	6	4	8	3	8	16
24	16	29	15	35	27	23	14	4	14	8	22	5	10	3	30	11	3	4	6	14	15	6	3	4	32	22	19	0	9	3	17	0	14	7	7	8	4	10	18	6	5	4	0	11	33	2	3	146	18
111	95	85	46	62	226	109	27	16	50	97	87	100	67	32	80	74	64	31	56	45	51	60	72	76	93	36	64	28	31	49	35	26	48	67	39	39	18	40	70	27	84	98	25	44	30	32	28	142	68
4	2	3	1	4	6	2	1	0	0	3	3	0	4	2	3	1	2	1	2	4	6	4	0	1	1	2	4	0	0	3	3	0	2	2	1	1	0	1	5	2	1	4	1	2	1	1	1	0	2
20	4	6	6	0	32	7	9	13	11	11	7	22	18	17	9	17	5	17	13	3	5	7	10	6	8	8	3	8	11	8	1	6	7	11	8	3	3	10	20	3	14	14	3	7	5	4	10	5	7
0	4	1	0	2	1	0	3	0	2	1	0	3	0	3	0	1	0	0	0	0	4	0	1	1	0	3	0	0	1	0	2	0	1	0	3	0	0	10	0	0	5	2	0	1	0	0	2	0	0
0	0	0	0	0	0	0	0	0	0	0	0	0	1	0	0	0	0	1	0	0	0	1	0	0	0	0	2	0	1	0	1	0	2	0	1	0	0	0	0	0	1	0	0	0	0	0	0	0	0
12500	9363	13818	4989	6382	21149	8689	2815	2944	7825	10125	9086	2423	8181	4199	11539	6037	8864	3609	6806	7656	8395	13105	3211	8782	14311	10010	8604	4672	5700	6203	6843	3925	15415	3703	3422	6062	9601	6503	6369	2909	4013	10638	3123	7915	4332	2255	2671	15406	8791
2000	1465	2021	1023	1353	3989	2574	1160	774	1927	1225	1701	4614	1803	1696	1623	1859	1393	1593	1253	1418	1451	2137	1524	1503	2144	1199	1751	656	1628	1300	1190	523	1196	1622	1584	1203	1135	1451	1239	651	2279	1563	637	1140	657	608	1111	2082	1611
700	746	731	574	1197	1507	964	506	347	830	513	964	1177	909	668	966	857	2048	707	782	865	533	576	752	519	1177	484	932	305	449	958	586	238	464	698	710	779	270	681	759	250	1383	812	190	674	286	339	555	1565	921
0	0	0	0	13	51	0	3	0	15	0	22	0	15	0	11	0	19	21	0	8	16	24	0	6	0	14	31	10	16	0	0	11	6	25	10	16	1	14	0	3	0	33	0	0	0	2	27	0	0
44	24	19	20	22	26	31	7	7	10	28	45	4	20	23	22	31	20	28	23	14	9	8	45	19	21	21	29	10	14	29	11	16	13	12	19	29	9	14	13	3	33	22	8	5	18	10	21	73	69
0	0	0	0	0	0	0	0	0	0	0	0	2	0	0	0	0	0	1	1	0	0	0	0	0	2	0	0	0	0	0	1	0	1	0	0	0	0	0	1	0	0	0	0	0	0	0	0	0	1
1027	715	915	1791	1595	1876	1294	1300	627	1135	915	1169	2386	992	1326	1477	1541	1746	1610	1346	1124	996	1460	707	788	1445	602	1269	475	1283	1044	576	753	727	1314	1476	915	834	1008	1074	455	1456	875	507	637	502	560	1168	1088	676
20	20	10	13	20	38	21	40	11	23	16	19	58	27	21	21	25	19	44	28	21	24	22	27	16	34	8	13	12	22	13	20	17	12	26	18	20	13	17	33	9	22	34	5	19	9	8	9	8	15
697	646	770	351	307	1118	818	329	242	425	658	616	261	510	405	511	633	594	409	468	544	472	630	423	468	697	377	544	266	363	475	419	318	677	433	432	460	520	494	519	174	569	655	251	507	233	219	276	943	725
2	3	6	0	0	3	1	0	0	0	0	1	0	0	1	2	1	1	0	0	0	1	4	0	1	1	3	1	0	3	2	3	0	1	1	0	0	1	0	0	2	1	1	1	0	0	1	0	0	0
9	24	6	12	10	12	25	12	11	13	17	12	7	15	30	12	27	16	18	20	12	22	17	9	6	20	6	13	10	14	11	7	16	13	18	19	16	14	5	24	8	16	8	7	11	5	8	5	6	5
1	16	8	7	16	15	6	7	4	13	1	20	9	9	2	10	13	25	7	14	22	6	6	7	6	17	14	22	10	6	16	7	4	1	11	10	14	3	16	29	2	15	14	2	10	3	1	16	7	3
1751	1091	1765	667	287	3221	1805	376	633	1085	1204	997	278	1094	665	1412	1119	1085	624	958	1173	1260	1380	691	960	1287	1133	1048	548	736	995	792	505	1702	850	726	854	1381	642	831	441	573	1808	549	749	576	344	227	1384	727
654	623	672	300	1116	1122	817	369	194	468	663	675	889	503	428	586	680	501	317	317	469	749	552	414	430	943	437	621	315	700	367	557	344	596	452	426	489	314	1808	607	166	1154	488	197	816	218	229	303	1119	941
3	1	7	0	0	7	6	0	0	1	1	0	1	0	0	8	1	0	2	1	1	2	1	2	0	5	3	2	0	1	3	0	0	3	3	3	1	2	0	3	0	0	2	1	3	1	0	3	2	3
21	8	4	12	9	14	13	6	4	2	12	16	7	5	2	15	8	5	10	8	2	3	9	11	3	9	7	8	4	2	9	0	11	5	5	8	14	2	7	6	1	11	5	1	5	8	5	1	46	32
5	0	0	0	2	2	0	0	0	0	1	0	0	0	0	0	0	0	3	0	0	0	0	0	0	0	0	0	0	0	0	0	1	0	0	0	1	2	0	0	0	3	0	0	0	2	0	0	0	3
32	78	35	27	67	75	70	14	29	35	35	39	23	32	38	32	40	33	40	27	25	67	52	29	24	56	5	45	23	33	41	17	15	55	44	16	23	18	75	48	10	58	50	22	50	12	14	14	31	42
0	0	0	0	0	0	0	0	0	0	0	0	1	0	0	0	0	1	0	0	0	0	0	0	0	1	0	0	0	0	0	0	1	0	1	0	2	0	0	1	0	0	1	0	1	0	0	0	0	0
85	128	105	43	121	148	151	67	23	82	119	96	100	100	90	74	166	107	38	32	70	183	107	66	52	223	37	90	61	68	64	114	46	117	100	40	60	19	185	160	32	133	83	35	155	21	39	40	104	135
109	64	72	80	31	186	94	18	38	106	69	74	28	75	74	73	103	60	49	53	56	82	73	63	61	76	38	58	28	72	64	48	50	99	48	69	79	60	66	64	24	64	105	46	44	32	21	20	70	72
17	26	7	7	3	23	15	6	6	9	6	12	5	14	14	3	15	5	16	3	8	7	9	20	11	11	10	10	6	6	17	5	4	15	13	8	6	2	9	16	7	8	11	4	12	8	5	1	12	25
113	144	113	144	389	188	119	84	29	104	131	160	308	171	147	162	234	116	215	113	155	48	59	170	40	154	93	100	36	45	89	57	25	63	104	137	165	79	208	175	45	169	155	53	83	57	76	129	190	119
29	64	40	18	10	64	43	15	14	36	32	18	8	16	36	30	54	28	34	11	33	31	47	28	28	43	9	21	15	31	32	14	16	44	34	7	28	21	16	27	15	25	32	9	13	10	18	6	19	22
204	249	126	86	197	239	213	141	101	187	209	173	216	193	226	129	361	205	174	88	151	227	183	198	96	177	49	183	102	204	144	92	171	160	228	206	168	126	301	206	73	268	186	108	155	58	81	107	132	147
6	4	12	3	6	14	13	1	1	9	5	7	8	10	8	2	7	9	4	10	6	8	11	7	2	8	7	9	2	11	7	2	5	6	9	7	5	7	4	18	0	15	5	0	4	4	4	5	2	2
237	159	135	119	60	362	236	44	42	114	166	149	22	108	98	156	186	129	85	98	99	227	149	91	91	232	78	163	94	82	131	146	101	168	165	86	103	66	135	198	60	136	235	70	193	68	65	49	139	125
0	0	0	0	0	0	0	0	0	0	0	0	0	0	0	0	0	0	0	0	0	0	0	0	0	0	0	0	0	0	0	0	0	0	0	0	0	0	0	0	0	0	0	0	0	0	0	0	0	0
8	8	9	5	3	18	10	3	5	11	7	10	6	6	3	10	5	8	4	5	3	9	5	4	2	6	5	8	1	1	11	3	3	8	8	9	9	3	8	7	0	12	9	0	6	2	1	5	15	24
0	0	0	0	0	0	3	0	0	0	0	1	1	1	0	0	0	3	0	0	0	1	0	0	0	0	0	0	0	0	0	0	0	0	0	0	0	0	0	0	0	0	1	0	0	0	0	0	1	0
0	2	1	0	1	3	0	1	1	0	0	0	3	1	2	1	0	1	0	1	0	1	1	0	0	3	2	0	0	0	1	0	0	0	1	0	0	0	0	1	0	0	0	1	1	0	0	1	3	0
91	50	49	44	21	88	83	13	20	37	35	75	18	43	41	66	59	35	56	52	23	39	25	68	22	55	43	66	25	37	60	17	30	46	39	30	53	14	17	63	16	48	47	22	28	32	15	19	107	100
16	50	16	19	45	39	50	23	21	37	35	34	17	39	36	39	29	45	35	36	28	43	33	25	17	50	19	41	20	29	30	21	37	39	34	16	38	26	19	30	19	31	28	21	40	16	8	20	17	19
2	1	6	7	13	6	10	3	6	8	7	3	4	7	7	4	5	10	13	5	7	1	2	1	3	1	2	2	6	3	8	3	2	5	5	10	8	10	6	4	2	2	5	2	4	2	0	3	1	2
6469	6806	7107	2360	8093	11690	8902	3884	1792	4528	6721	6273	3351	5153	3340	6473	7999	5651	2922	3584	4977	7851	5986	2577	4507	8948	3697	6344	3538	4976	4018	5517	3927	7762	3747	3461	4797	3771	10650	6276	2071	7166	5323	2200	8218	2165	2283	2600	11117	6810
0	0	2	0	1	1	0	0	0	0	1	0	0	0	0	0	0	0	1	0	0	1	2	0	0	0	0	0	0	0	0	0	1	0	0	0	0	0	0	0	0	0	0	0	0	1	0	0	0	0
102	161	81	206	80	630	174	63	61	227	114	94	28	108	81	105	68	165	97	116	282	148	144	39	62	188	82	127	51	115	100	70	61	137	80	62	77	122	70	123	47	40	217	66	101	54	25	52	188	61
1319	1834	1165	911	918	2244	1840	1132	751	1456	1181	1155	851	1339	1165	1379	1469	1219	1179	1371	1552	1553	1617	720	880	1803	943	1544	804	1207	1140	762	775	1703	957	1120	1268	1566	1051	1351	525	866	1810	527	839	541	405	802	1015	785
3	3	4	6	6	4	1	0	2	1	8	6	3	2	5	2	5	3	3	0	2	8	5	1	1	3	0	10	1	1	3	1	2	3	4	0	1	0	0	0	2	2	1	2	2	1	0	0	3	3
42	34	28	13	7	72	32	6	8	33	25	29	19	12	15	32	40	22	16	10	19	20	26	32	33	37	18	22	11	14	19	8	6	24	25	25	21	11	29	24	10	19	23	13	13	8	6	9	22	19
51	69	47	30	93	64	67	74	38	66	44	56	83	52	65	57	74	77	64	53	46	71	74	65	34	73	41	67	36	78	59	32	62	52	86	84	55	32	116	51	17	105	43	26	46	18	17	32	45	41
1	0	1	1	0	4	1	1	0	0	1	1	0	0	0	0	0	0	0	0	0	1	0	0	0	0	0	0	1	0	0	0	0	0	0	0	0	0	0	0	0	0	0	0	0	0	0	1	0	0
50	65	40	45	59	106	63	89	61	94	51	63	35	71	63	59	105	72	75	74	86	103	89	39	48	93	49	94	47	99	36	36	72	94	49	76	82	107	63	54	38	33	53	36	29	34	37	39	40	31
746	817	904	455	1250	1611	954	482	317	659	780	834	808	712	722	757	737	791	675	653	759	686	720	636	639	927	504	833	338	713	575	510	391	809	560	644	637	621	1274	702	296	1026	737	261	591	279	282	389	1123	892
2	0	0	0	1	2	0	0	0	0	2	0	0	1	1	0	0	0	0	0	0	0	1	1	1	0	0	0	0	0	0	1	1	0	0	0	0	0	1	0	0	0	0	0	2	0	0	0	1	0
723	1614	395	568	1071	915	1556	1945	1049	1963	618	812	1095	1391	2210	450	1366	615	2431	1885	1335	1593	1114	851	491	1682	620	1331	909	1521	1029	383	820	802	1190	1360	993	543	693	1654	509	719	1018	442	465	273	670	901	354	445
12	1	4	2	0	5	0	1	2	6	4	1	0	0	2	1	2	4	3	0	3	4	4	0	1	1	0	0	0	0	1	3	0	3	2	0	3	0	1	1	0	2	0	3	2	2	1	0	2	2
17	46	24	14	16	24	36	35	17	20	23	15	9	14	22	30	41	17	32	30	33	33	24	9	17	28	21	28	17	28	30	15	26	18	22	13	27	25	21	32	16	17	25	11	18	16	10	10	12	11
109	72	95	89	30	221	117	27	57	92	91	70	54	86	91	112	111	91	57	81	67	88	70	110	79	77	64	101	37	63	100	41	48	94	71	84	82	95	85	68	35	89	132	49	42	50	21	31	99	94
57	11	143	7	5	81	26	73	16	12	13	21	23	50	12	24	14	5	59	11	194	41	46	8	17	43	16	13	14	11	14	54	6	35	26	7	9	18	14	84	3	6	47	13	27	5	2	8	60	11
64	33	58	19	13	96	37	8	21	53	32	23	10	23	29	32	27	24	21	39	38	50	44	13	35	44	25	49	11	14	46	20	18	58	22	31	24	55	15	35	11	10	30	15	14	16	11	15	19	7
0	5	2	3	2	5	4	2	4	3	1	2	1	1	3	2	3	0	1	4	0	3	3	4	2	6	3	0	1	5	1	2	1	0	1	1	3	2	0	0	1	3	5	1	4	0	1	3	3	1
7163	4928	9357	2719	1466	15978	7871	1322	2439	4946	5976	4885	1229	5048	1919	6584	3140	3949	2345	4345	4947	4473	7596	1705	4426	7424	5557	4422	2344	2536	3730	3776	1501	8675	2079	1966	2995	5704	1932	3987	1993	1434	7072	1693	3396	2337	1301	1324	7388	3570
69	75	96	43	94	157	94	77	65	58	93	66	101	93	68	151	73	113	49	82	86	42	74	41	67	80	128	70	40	29	56	48	21	75	32	40	79	80	98	42	34	81	60	46	38	41	28	25	166	88
872	985	887	549	1440	1598	1072	969	483	883	823	927	1526	906	976	727	1027	822	999	846	882	885	911	754	776	1134	621	1043	473	841	701	643	497	810	1015	900	789	686	1379	741	322	1249	889	356	720	333	303	585	1047	1177
878	692	1108	222	458	1625	823	137	208	404	739	700	273	559	229	740	546	641	227	403	528	436	683	325	504	984	578	533	259	206	497	468	166	739	284	240	405	405	482	575	206	445	727	191	536	272	165	213	1581	881
5	4	4	1	4	8	8	1	4	6	4	1	1	5	5	8	7	11	5	6	6	6	9	1	2	9	1	2	2	2	4	4	3	7	2	1	2	6	3	3	3	1	3	1	2	0	3	2	1	1
17	62	29	31	11	41	29	12	17	43	19	16	8	25	28	15	18	20	28	28	35	28	23	16	20	44	21	20	13	29	25	22	21	50	15	18	27	21	13	20	11	5	18	9	6	8	6	14	9	4
2	0	0	1	0	0	0	0	0	0	0	1	5	0	1	0	0	1	1	0	0	0	0	0	0	0	0	0	0	0	1	0	0	0	0	0	0	0	0	0	0	0	0	0	0	0	0	0	1	0
0	0	0	0	0	0	0	0	0	0	0	0	0	0	0	0	0	0	0	0	0	0	0	0	0	0	0	0	0	0	0	0	0	0	0	0	0	0	0	0	0	0	0	0	0	0	0	0	0	0
0	0	0	0	0	0	0	0	0	0	0	0	0	0	0	0	0	0	0	0	0	0	0	0	0	0	0	0	0	0	0	0	0	0	0	0	0	0	0	0	0	0	0	0	0	0	0	0	0	0
223	135	190	156	302	464	252	68	96	159	208	215	84	218	182	226	221	275	163	203	155	188	191	124	145	192	134	184	89	183	211	90	91	182	212	203	162	202	202	164	85	186	201	77	130	70	52	92	225	181
0	0	0	0	0	0	0	0	0	0	0	0	0	0	0	0	0	0	0	0	0	0	0	0	0	1	0	0	0	0	0	0	0	0	0	0	0	0	0	0	0	0	0	0	0	0	0	0	0	0
16	30	12	5	6	28	21	13	9	24	10	13	12	8	19	20	26	17	22	15	21	20	36	15	12	25	14	20	7	17	17	9	7	42	12	15	2	17	7	10	11	7	25	9	2	7	8	4	5	3
1	0	0	0	0	0	0	0	1	0	3	0	0	0	1	0	1	0	0	0	0	1	0	0	1	1	0	0	0	0	0	0	0	0	0	0	0	0	0	0	0	0	0	0	0	0	1	0	0	0
0	0	0	0	0	0	0	0	0	0	0	0	0	0	0	1	0	0	0	0	0	0	0	0	0	0	0	0	0	0	0	0	0	0	0	0	0	0	0	0	0	0	0	0	0	0	0	0	1	0
10	16	5	15	13	17	19	30	15	42	11	16	26	12	39	4	35	12	23	28	12	22	15	29	4	20	3	11	13	48	9	2	19	9	42	43	9	8	7	8	6	25	9	14	3	7	12	10	3	4
3	16	4	8	11	9	14	20	9	6	19	12	11	14	17	6	19	14	12	7	6	15	8	8	5	15	8	10	6	14	7	7	15	10	5	8	8	9	12	16	3	13	14	7	4	5	6	2	5	6
3	6	2	3	3	1	2	2	0	1	0	2	0	1	0	2	10	0	8	4	3	0	1	6	4	8	4	4	2	3	3	0	3	2	2	0	1	2	2	0	3	0	2	2	4	1	0	1	3	1
2497	2221	2367	1449	2260	4341	2892	2203	1096	2112	1736	2569	4201	2063	2169	2366	3208	1914	2495	1946	2027	1926	1904	2398	1715	2996	1425	2239	1008	1852	1605	1487	1153	1567	2283	2239	1949	1181	2338	2228	859	3454	2392	760	1705	893	1026	1653	3166	2087
3	2	2	3	1	2	0	3	3	5	3	1	0	2	2	3	0	0	5	0	2	1	1	2	0	5	0	1	1	9	5	0	1	1	0	4	0	1	0	2	2	1	0	0	0	2	0	1	1	0
9683	7019	11898	2577	1056	17305	8926	1294	2175	4806	6993	6180	537	4867	2021	8861	4006	4060	2606	4227	4896	4928	7789	2541	5070	8946	5906	4557	2661	1652	4405	4501	1930	9437	2085	2284	3651	4570	2087	3909	1816	1601	7597	2242	4938	3028	1767	1191	14864	8482
0	1	1	0	1	2	0	0	0	0	0	1	0	0	0	2	0	3	0	0	0	0	0	0	0	0	2	2	0	0	4	2	0	1	0	0	2	0	0	0	0	0	0	0	0	2	0	0	0	1
4	1	0	2	2	8	3	0	1	5	3	1	0	3	2	1	0	5	3	0	5	2	0	0	0	2	2	2	1	5	7	2	0	2	2	4	9	0	2	3	2	7	1	0	5	1	0	1	3	1
37	56	18	9	11	39	30	8	12	15	12	20	3	20	36	17	18	13	18	16	14	15	18	32	15	23	22	25	17	12	25	7	9	27	17	12	7	8	15	14	3	25	19	9	17	8	9	9	24	41
19	48	15	22	9	46	50	15	16	26	35	17	17	31	27	19	34	27	30	19	25	44	36	21	16	46	10	20	25	28	23	13	19	42	27	15	21	27	16	47	25	14	35	7	25	7	11	11	14	21
505	438	637	275	428	1133	666	181	135	357	316	541	318	528	220	477	335	265	239	401	415	353	530	242	441	683	402	380	189	218	349	353	153	409	256	219	328	305	409	325	114	238	483	88	365	194	126	219	630	555
8	5	4	4	0	6	11	0	1	3	2	3	3	3	9	6	3	1	5	1	1	2	12	4	8	7	2	3	2	10	3	2	2	15	4	5	2	3	2	3	2	1	6	1	3	2	0	2	2	1
5	17	8	1	17	23	7	5	2	6	9	9	12	4	9	15	12	4	15	11	10	21	14	10	6	11	4	9	7	8	14	1	12	8	6	8	7	8	10	7	5	14	6	7	9	1	4	7	3	8
8	3	10	6	16	10	10	15	16	7	15	4	23	6	12	5	26	5	11	8	10	19	10	7	4	13	8	22	13	6	11	2	6	3	13	6	10	14	8	24	5	18	9	2	5	4	2	7	8	11
0	0	0	0	0	0	1	2	2	1	1	0	0	0	0	0	0	0	0	0	1	0	0	0	0	1	0	0	0	1	0	0	0	0	0	0	0	0	0	1	0	0	0	0	0	0	0	2	0	0
188	287	168	106	206	421	331	243	118	262	215	195	211	217	175	222	292	191	156	201	218	294	288	98	170	375	187	227	121	226	143	177	143	317	147	130	193	263	285	210	86	213	237	91	200	84	91	82	208	169
0	0	0	0	0	0	0	0	0	0	0	0	0	0	0	1	0	0	0	0	0	0	1	0	1	0	0	0	0	0	0	1	0	0	0	0	0	0	0	0	0	0	0	0	0	0	0	0	0	0
959	667	1161	500	815	1677	1053	517	362	708	928	870	674	759	524	917	643	876	559	597	760	580	996	360	781	1030	714	704	320	554	565	637	260	1136	480	549	647	745	777	508	230	841	809	241	680	336	213	340	1408	973
0	0	0	0	0	0	0	0	0	0	0	0	0	0	0	0	0	0	0	0	0	0	0	0	0	0	0	0	0	0	0	0	0	0	0	0	0	0	0	0	0	0	0	0	0	0	0	0	0	0
3	1	0	8	7	3	4	1	1	4	2	3	0	0	7	4	1	1	2	1	0	3	1	4	1	3	0	4	4	2	1	0	0	4	1	8	6	0	0	1	0	3	0	0	0	3	2	0	0	1
1	0	0	0	0	0	1	0	0	0	0	1	0	0	0	0	0	0	0	0	0	0	0	0	0	1	0	0	0	0	0	0	0	0	0	0	0	0	0	0	0	0	0	0	0	0	1	0	2	0
3	0	1	1	0	1	5	0	1	3	1	0	1	0	2	2	1	0	0	2	2	3	5	0	3	2	1	1	0	1	1	1	1	3	0	3	2	2	0	0	1	2	2	3	0	2	1	0	0	2
5175	5673	4226	5562	7325	11606	8730	5343	3616	6691	5032	4609	5518	5480	5759	6435	6857	5260	6193	6212	6443	7856	8221	2993	3839	7502	4792	6370	3578	8194	4267	3226	4379	7581	5007	6121	5513	9132	4853	4924	2219	3720	7994	2668	3169	2849	2125	2977	3481	2367
3996	3628	3602	3165	2486	8144	6471	1594	1587	3887	3866	4913	1024	4390	3055	5753	3491	4782	2138	3532	3478	5275	6412	1151	3907	6641	4544	4004	2199	4308	2354	2869	2301	6696	2000	1406	3553	5530	4327	3744	1486	1835	4715	1492	3417	2000	1527	970	4908	2810
58	72	32	52	59	56	57	57	31	51	42	40	126	37	89	35	38	54	76	44	38	43	30	50	41	41	20	51	20	67	22	53	22	33	62	47	33	27	63	59	22	89	40	12	26	19	22	47	32	46
1327	1215	930	555	319	1829	1197	446	696	945	1012	491	205	737	1107	699	712	620	387	340	424	1008	1350	288	643	1542	310	678	436	912	484	377	505	1594	959	928	886	1065	725	653	491	511	751	290	402	260	231	278	598	313
37	71	37	38	58	92	73	81	38	80	53	55	52	78	79	77	105	71	71	78	89	73	60	38	33	82	64	74	31	58	76	36	48	48	55	57	83	60	58	56	28	76	81	35	40	24	30	39	55	49
107	61	82	203	216	148	173	175	67	93	96	180	313	78	116	171	241	323	153	167	88	59	98	101	80	155	65	159	38	108	123	69	86	42	117	194	244	50	59	84	30	386	102	48	74	89	57	153	280	137
12	18	12	3	4	20	9	2	4	1	4	7	5	6	24	17	11	6	9	6	8	9	8	11	8	9	10	12	7	4	13	1	3	13	8	5	2	3	19	10	2	8	9	2	5	2	5	6	8	9
1391	1497	1481	884	1710	2554	1576	1213	672	1187	1317	1299	1668	1310	1111	1327	1657	1191	1176	1035	1292	1284	1242	1115	955	1668	766	1391	657	1189	1004	952	712	1177	1198	1145	1143	981	1997	1379	546	2010	1333	538	1162	417	533	844	1896	1566
179	229	196	63	45	422	144	100	83	151	116	148	81	102	123	216	168	135	103	111	122	164	283	145	120	156	86	111	66	119	125	71	66	194	182	111	74	123	119	134	76	107	261	85	70	53	58	49	91	106
3	3	2	1	2	3	2	0	1	1	4	1	1	2	0	5	4	4	4	2	0	1	4	5	1	0	0	9	1	2	2	0	0	4	0	5	1	0	2	4	4	5	2	0	4	2	2	0	3	3
1	3	0	4	1	7	3	2	0	3	3	1	0	4	1	4	1	8	2	3	4	3	5	4	0	5	4	3	0	4	4	1	3	2	2	0	2	1	0	3	1	1	2	2	3	2	4	0	0	2
10	14	11	8	8	5	9	6	8	10	0	2	2	5	3	7	6	10	15	11	4	7	3	5	2	17	7	10	9	10	8	4	4	13	4	3	6	4	8	6	3	2	10	4	5	0	3	2	3	6
79	28	32	32	24	69	26	7	13	23	29	35	16	22	21	32	23	16	24	36	23	25	17	15	14	28	22	57	17	13	37	14	9	24	20	18	17	9	6	31	6	20	35	3	5	12	8	20	62	45
0	0	0	0	0	0	0	0	0	0	0	0	0	0	0	0	0	0	0	0	0	0	0	0	0	0	0	0	0	0	0	0	0	0	0	0	0	0	0	0	0	0	0	0	0	0	0	0	0	0
0	0	2	0	0	1	2	0	0	0	0	0	0	0	0	0	0	0	0	2	0	0	1	0	0	0	0	0	0	1	0	1	1	2	2	1	1	0	0	0	1	0	1	0	2	0	1	1	0	0
1	2	1	3	2	0	7	0	1	0	0	1	1	2	3	3	1	0	1	0	1	6	1	1	1	6	1	1	3	0	2	0	2	1	3	0	1	1	2	2	1	1	0	0	1	0	0	2	0	0
1165	1108	1327	590	1474	2330	1342	543	408	880	873	1124	1476	1017	845	1190	953	834	778	658	912	893	862	795	685	1336	695	946	412	631	704	782	300	919	750	654	707	570	1375	833	374	1571	1095	265	903	361	304	566	1909	1153
982	1674	707	659	1148	1483	1742	2040	1119	2035	839	1082	1305	1525	2092	754	1539	919	2431	1896	1499	1730	1362	878	702	1904	833	1562	980	1527	1185	530	901	1146	1225	1418	1220	816	1011	1729	564	952	1258	511	662	396	713	992	632	670
396	363	327	185	290	660	425	105	112	279	274	292	178	292	215	414	217	374	248	312	270	284	325	162	251	382	266	363	154	167	239	211	144	329	215	196	200	186	228	226	95	234	365	90	232	108	79	174	426	287
2016	1577	1969	919	2286	3233	1937	1157	676	1309	1727	1911	1771	1535	1115	1937	1748	1612	1120	1181	1416	1539	1644	1136	1222	2231	1166	1709	855	1519	1252	1306	781	1632	1292	1375	1261	1105	3381	1532	505	2288	1753	582	1649	637	568	968	2903	2117
524	448	395	388	244	1105	787	224	180	444	481	647	148	579	319	759	438	650	218	459	508	650	851	129	435	866	648	474	315	844	307	401	261	881	217	157	504	855	549	517	161	190	658	178	421	281	187	122	601	365
313	294	353	171	240	540	362	213	144	291	304	259	323	263	176	364	293	323	293	215	284	231	389	130	282	374	248	251	131	186	182	199	152	405	141	144	247	365	189	248	96	271	332	126	169	170	94	159	324	276
1	0	0	0	0	0	0	0	0	0	0	0	0	0	0	0	0	0	0	0	0	0	0	0	0	0	0	1	0	0	0	0	0	0	0	0	0	1	0	0	0	0	0	0	0	0	0	0	0	0
42	58	58	20	36	39	51	64	44	34	48	41	24	51	59	50	126	100	44	29	43	55	39	27	38	44	10	51	30	80	20	29	51	49	50	84	49	42	140	33	13	153	40	31	53	8	25	13	65	69
0	0	0	1	0	0	0	0	0	1	0	0	0	0	0	0	0	0	0	1	0	0	0	0	0	0	0	0	1	0	0	0	0	0	0	0	1	0	0	0	0	0	0	0	0	0	0	0	1	1
2	3	1	3	4	11	9	9	1	7	2	5	19	2	1	4	5	9	5	2	1	3	5	3	2	5	1	5	1	1	3	3	3	2	7	8	7	1	3	0	0	13	3	2	4	5	3	6	1	4
594	543	537	331	445	813	590	370	214	395	505	492	471	440	355	480	684	551	390	344	430	401	545	327	297	620	340	431	202	350	343	278	261	539	358	406	425	409	482	447	175	573	450	238	325	218	174	239	629	432
0	0	0	0	12	0	0	0	0	0	0	0	0	0	0	0	0	0	0	1	0	0	0	0	0	0	0	0	1	0	0	0	0	0	0	0	15	1	0	0	0	0	0	0	0	0	0	1	0	0
81	213	88	86	85	223	214	181	127	262	126	86	124	128	137	153	174	71	129	156	152	248	265	63	93	262	129	147	110	280	93	58	69	250	105	133	136	230	46	182	82	47	189	57	74	59	63	63	46	53
1381	924	1291	442	739	2218	1342	421	312	691	909	909	757	856	465	1113	776	780	606	566	769	689	1158	502	622	1372	753	853	362	377	652	596	293	1111	496	405	508	650	720	756	297	702	1041	278	743	425	301	377	1780	934
14	11	5	20	13	24	14	11	9	20	14	6	3	17	18	13	15	11	22	11	13	14	19	11	5	13	3	12	6	13	11	3	17	13	10	15	9	27	11	5	7	13	10	5	2	6	6	19	6	8
9	0	3	1	2	8	1	4	1	4	5	4	1	5	4	4	6	3	4	5	1	2	2	10	2	2	1	1	1	4	0	1	5	8	5	3	4	1	6	0	0	7	5	4	3	0	2	0	4	7
25	143	29	17	256	75	223	96	21	101	85	46	20	64	82	71	105	40	37	72	63	250	84	16	43	287	69	149	97	101	83	148	100	110	40	30	96	29	127	134	34	95	69	13	198	11	33	33	83	59
7	25	3	5	15	7	9	10	5	12	16	4	4	13	19	9	29	10	13	4	15	47	8	9	4	30	4	15	4	9	3	18	18	9	7	7	6	13	21	15	4	11	7	2	16	4	5	1	1	5
0	0	1	0	0	0	0	0	0	0	0	0	0	0	0	0	0	0	0	0	0	1	0	0	0	1	0	0	0	0	0	0	0	1	0	0	0	0	0	1	0	1	0	0	0	0	0	0	0	0
0	1	0	0	1	1	0	0	0	3	0	1	1	1	1	0	0	0	0	0	0	1	2	0	0	1	0	0	0	0	0	0	0	0	1	0	0	1	0	0	1	0	0	1	0	0	0	2	1	0
0	1	1	0	0	0	0	0	0	0	0	0	0	0	0	0	0	0	2	0	0	1	1	0	1	1	1	1	0	1	0	0	0	0	1	1	1	0	0	0	1	0	0	0	0	0	0	1	1	0
1764	2659	1281	1412	1854	3456	2167	2438	1520	2951	2270	1661	1713	1868	2471	1980	3409	2128	2824	1974	2053	2992	3690	1195	1512	2767	1356	2444	1182	3122	1578	779	1987	3095	2186	2751	2385	3908	2181	1835	1081	1258	1840	1378	684	846	1104	1364	1032	1095
523	413	412	202	296	673	482	225	156	299	389	368	326	311	240	384	336	322	269	254	313	269	385	239	318	488	251	288	160	225	238	219	152	460	232	230	215	269	363	302	117	402	413	121	234	164	99	178	494	421
4	0	3	3	8	5	3	3	2	4	6	6	4	2	4	6	1	0	6	0	3	0	0	0	2	6	1	3	0	0	0	0	1	0	2	2	1	1	3	2	1	7	6	0	0	1	2	9	11	2
1	0	0	0	0	1	1	0	2	0	4	0	0	1	1	0	4	0	2	0	0	1	0	3	0	1	0	1	1	1	0	0	0	0	0	1	2	1	1	0	0	0	0	0	0	0	0	0	0	0
1	2	6	1	27	6	10	17	1	1	1	9	15	6	12	1	14	0	2	2	10	15	2	3	4	10	1	9	3	0	2	12	5	2	16	1	0	3	10	2	2	12	4	3	17	1	3	0	2	4
89	118	55	31	71	122	86	36	41	68	82	80	54	66	102	70	101	73	79	38	71	129	78	82	42	150	34	81	62	45	72	72	57	67	93	58	36	33	106	97	34	62	68	27	96	22	26	26	85	60
10	6	5	4	2	10	7	2	1	2	8	1	0	2	0	7	4	10	0	4	4	4	3	2	3	9	2	3	4	1	5	3	1	4	1	2	1	0	3	1	3	5	1	0	2	0	2	2	6	3
338	469	261	422	831	651	477	797	368	527	371	386	1525	450	651	464	897	575	571	613	560	456	463	358	335	613	376	640	283	733	493	212	333	378	545	727	561	320	547	384	202	906	474	281	315	177	222	372	345	265
9	8	15	10	6	14	16	5	7	25	10	9	11	18	7	15	19	14	9	12	28	22	20	13	13	19	5	16	6	15	11	11	5	7	8	15	16	8	12	11	4	13	19	3	11	6	7	13	7	13
4	4	1	1	1	3	6	0	1	1	4	5	0	1	4	5	1	2	2	4	1	3	2	1	2	1	2	1	0	2	2	1	1	1	5	0	0	1	6	5	0	0	4	2	2	2	0	0	1	3
57	92	41	34	75	69	84	35	25	64	43	27	28	44	72	30	79	38	56	69	58	97	94	39	31	91	22	59	40	80	44	14	34	57	61	48	44	36	64	58	29	38	53	25	36	16	21	16	36	40
0	0	2	1	0	1	2	0	1	1	7	3	1	4	2	1	3	0	2	3	2	1	0	0	3	0	0	0	0	0	1	0	0	1	1	1	1	6	3	3	0	1	3	0	0	1	0	0	1	1
3	1	3	1	0	0	1	0	0	0	2	1	0	1	0	3	0	0	0	2	3	0	2	0	3	0	1	1	0	0	0	1	0	1	0	1	0	5	0	0	1	0	3	0	0	0	0	0	2	0
1	1	5	0	2	4	3	0	3	5	1	3	3	2	1	1	3	1	0	4	1	4	2	3	0	2	1	0	0	0	2	1	2	2	1	1	2	0	1	0	1	2	2	4	2	0	1	1	2	0
1970	1502	1597	3573	4068	3538	2338	2614	1123	1895	1330	3155	4919	2017	2033	3156	2837	4904	4695	2639	2084	1219	1721	1851	1373	2457	1450	2189	645	1265	1658	1302	1030	984	1858	1991	3086	1252	2430	1662	677	3928	1566	623	1395	2315	959	2830	5245	3010
0	0	0	0	1	3	1	0	0	0	1	3	0	3	0	2	0	0	0	1	1	0	0	0	0	0	0	0	1	0	1	0	0	1	2	1	1	3	0	0	1	0	0	1	0	0	1	0	1	2
0	0	0	0	0	0	0	0	0	0	0	0	0	0	0	0	0	0	0	0	0	0	0	0	0	0	0	0	0	0	0	0	0	0	0	0	0	0	0	0	0	0	0	0	0	0	0	0	0	0
4	0	8	2	0	0	0	0	0	0	1	0	9	1	1	0	7	4	0	9	1	1	0	1	0	4	4	0	6	0	3	0	0	5	0	11	0	2	0	0	0	1	0	0	0	0	0	0	1	11
274	547	302	97	189	556	261	152	158	311	251	227	891	286	232	247	239	201	255	223	209	187	161	310	252	312	122	265	125	328	177	143	67	168	282	168	212	161	145	145	119	312	285	70	125	67	94	77	186	409
28	46	41	13	11	47	23	11	13	17	25	16	9	25	24	36	25	21	15	19	18	29	53	15	12	35	11	18	13	24	22	10	10	26	33	14	9	27	22	22	5	18	38	16	13	11	6	6	12	14
3	0	9	5	12	7	5	5	2	5	3	7	7	4	4	10	2	5	6	5	3	2	2	5	9	3	6	6	3	4	5	3	5	2	4	5	5	6	9	4	0	7	3	2	3	2	2	3	18	5
50	31	28	7	7	66	43	9	8	19	42	40	5	37	23	26	12	26	17	33	23	10	18	8	26	18	35	29	13	7	7	13	7	25	7	13	25	34	9	12	8	2	32	7	23	9	5	3	23	26
37	28	24	11	7	79	30	9	19	15	28	32	9	17	16	40	28	23	14	12	19	23	24	18	20	35	16	18	18	11	21	20	11	29	14	9	16	20	27	14	8	11	51	20	18	7	9	5	26	20
27	30	30	16	8	47	11	8	14	11	14	23	7	12	20	30	31	14	13	28	12	28	31	11	16	16	5	20	10	33	11	8	18	25	27	22	11	20	16	18	10	16	23	5	15	10	11	10	12	24
32	13	30	12	10	79	33	7	2	10	35	40	5	34	19	44	30	33	14	22	13	17	42	24	16	34	23	12	12	18	25	8	7	21	26	33	12	25	14	16	10	15	33	15	9	9	6	7	41	20
10	29	15	8	5	20	27	6	13	21	18	23	5	19	19	12	24	13	14	16	17	32	21	18	16	48	4	18	8	11	16	3	12	27	20	11	16	9	17	19	6	5	20	6	7	11	8	8	11	13
1146	709	1040	577	1444	2357	1301	807	479	825	909	1277	1007	964	623	1089	1394	961	754	770	978	1295	1455	596	759	1171	578	1200	682	949	774	843	740	942	798	886	946	755	2579	1169	393	1511	1040	387	1255	378	335	608	1209	1071
2000	1438	2404	761	1143	3712	1934	499	474	1019	1796	1698	1543	1678	639	2210	1494	2103	917	1037	1223	1006	1330	1279	1342	1787	1087	1511	551	670	1331	1008	564	1385	1112	938	973	835	1253	841	476	1593	1687	548	984	630	507	484	3840	1609
0	0	0	0	0	0	2	0	0	1	0	0	0	0	0	0	0	0	0	1	0	2	0	0	0	1	0	0	0	0	0	3	0	0	0	0	1	0	16	0	1	0	0	0	0	0	0	0	0	0
2	0	0	4	4	0	0	0	2	0	1	1	0	3	1	0	0	0	1	1	0	1	0	1	1	4	0	0	0	1	1	0	0	0	0	0	0	0	0	1	0	1	1	0	0	0	0	1	2	4
785	976	884	413	717	1418	1090	522	309	663	742	833	579	710	519	857	904	763	443	525	628	1094	833	401	576	1413	655	810	498	651	564	789	499	1020	472	432	635	589	1052	780	254	947	876	236	1180	281	250	293	1113	831
6	2	3	3	2	4	1	1	1	1	5	0	0	0	0	4	5	7	4	4	1	3	2	5	2	4	0	5	4	2	0	2	1	2	1	0	3	0	4	2	0	1	1	0	5	1	3	4	0	5
910	1316	788	1382	2163	2460	1245	1212	792	1385	622	979	3433	1555	1947	1065	1612	1180	1596	1038	1128	740	978	1202	824	1587	778	1319	417	1254	851	792	353	426	1391	1472	984	481	966	652	484	1834	1238	404	705	397	596	742	945	810
5	2	5	0	0	4	2	1	0	3	2	1	3	4	0	0	2	0	2	2	0	3	6	1	1	2	0	1	0	6	5	1	1	3	5	1	3	0	4	3	1	3	0	2	3	0	0	2	1	1
0	3	0	0	0	1	2	0	0	0	0	1	1	0	0	3	1	2	0	0	0	0	0	0	2	0	2	2	0	0	1	0	0	1	0	0	1	0	0	0	0	1	1	0	1	0	0	1	5	2
1216	1504	1124	902	532	2166	1869	701	700	1387	1365	1162	326	1215	963	1596	1284	1368	1113	1355	1259	1443	1603	714	966	1739	1339	1504	789	1257	1217	748	836	1867	927	858	1256	1438	878	1156	498	612	1528	590	720	576	501	485	1096	811
1208	1325	1326	769	2039	1945	1475	1944	466	1166	878	1319	1465	1260	1210	1823	1148	827	1847	1162	1448	1055	873	895	679	1636	917	763	538	986	732	908	431	1217	1011	976	921	663	1188	2140	433	893	1703	361	788	693	499	1333	1894	1190
0	0	0	0	0	0	0	0	0	0	4	0	0	0	0	0	0	0	0	0	0	0	1	0	0	0	0	0	0	0	0	0	0	0	0	0	0	0	0	0	0	0	0	0	0	0	0	0	0	0
0	3	0	0	2	1	0	2	0	0	1	0	0	2	1	0	3	0	1	0	1	0	4	0	1	0	0	1	4	2	1	1	2	2	1	2	0	1	0	3	0	0	1	1	0	0	0	1	0	1
344	313	251	141	120	584	302	112	120	365	226	255	61	195	151	337	230	199	244	323	190	214	415	135	177	480	285	284	148	141	203	167	149	400	127	124	176	256	115	257	104	94	253	140	169	153	84	114	305	200
3	0	0	1	0	0	0	2	0	0	0	0	0	0	0	0	0	0	0	0	0	0	0	0	0	1	0	0	0	0	0	0	0	1	0	0	0	0	0	0	0	0	0	0	0	0	0	0	0	0
0	1	2	0	0	0	6	2	3	1	1	3	0	0	1	0	2	2	1	0	1	0	0	1	0	2	2	1	0	1	1	1	0	4	1	2	0	3	2	3	0	3	3	1	1	2	1	0	0	0
36	47	47	13	41	61	58	26	27	41	45	18	13	29	23	42	34	37	39	54	36	41	52	17	11	61	38	57	25	21	22	20	25	57	23	20	19	52	12	37	9	17	48	18	28	6	11	29	35	39
1090	1080	705	617	1133	2040	1203	756	652	962	774	925	1905	950	1039	1147	882	824	1174	996	1012	637	915	630	784	1292	655	1016	436	957	653	618	280	843	675	659	1141	862	723	660	352	981	1066	272	672	431	400	503	906	813
1299	1505	986	1122	775	2991	1705	1048	942	1699	1717	1153	1052	1326	1179	1553	1241	1332	1239	1412	1284	1906	1852	755	1006	1771	1375	1588	742	2307	1149	772	865	2218	1128	1053	1418	2200	1235	1078	634	600	1660	557	647	506	474	471	945	796
816	685	842	276	258	1273	759	223	241	548	599	421	198	548	310	660	382	677	314	402	519	484	844	216	447	918	549	484	256	274	387	456	210	940	245	220	383	706	358	413	180	250	699	212	593	228	148	177	623	433
45	19	39	7	6	54	30	8	6	10	25	28	4	31	6	40	14	46	10	16	18	12	28	13	21	38	15	20	10	3	18	10	8	39	23	6	13	22	11	15	5	17	27	12	16	15	3	4	50	35
0	0	0	0	0	1	0	0	0	0	0	0	0	0	0	0	0	0	0	0	0	1	0	0	0	0	0	0	0	1	0	0	0	2	0	0	1	0	1	0	0	0	0	0	0	0	0	0	0	0
5	6	16	6	54	20	20	32	4	12	3	12	38	19	24	7	16	4	4	0	29	32	15	2	10	32	6	17	13	5	3	29	9	3	21	8	4	2	29	14	4	42	7	2	60	2	1	1	17	5
18	9	14	3	29	21	20	26	3	8	18	9	10	11	22	11	17	12	12	7	7	29	13	7	6	17	5	8	16	38	13	9	20	10	13	30	4	8	53	17	2	29	11	4	22	4	9	14	12	12
55	49	93	10	38	177	33	201	65	40	61	44	169	101	85	124	141	15	90	68	377	112	139	15	25	139	59	51	37	51	37	83	15	96	35	34	46	54	42	246	24	64	108	21	66	17	31	15	121	14
90	229	67	88	118	131	151	87	87	168	113	70	49	113	201	79	191	117	209	166	131	218	149	109	43	180	54	146	93	223	110	33	104	161	119	116	109	105	98	146	71	88	109	63	51	51	55	74	39	43
3	12	3	4	25	18	13	11	4	5	5	12	11	5	8	9	7	5	5	6	6	18	7	16	5	8	8	14	15	18	5	8	5	2	6	5	11	3	26	6	3	20	5	0	11	7	4	13	16	10
741	583	712	352	492	984	706	231	218	402	623	661	612	574	304	806	421	725	360	512	379	388	635	356	511	725	446	571	223	389	411	324	205	605	309	378	449	322	602	377	159	810	557	164	491	246	149	203	1123	521
440	500	485	302	1095	835	638	1449	451	611	439	771	1267	707	584	949	1106	548	983	778	1162	403	368	769	361	593	487	663	230	502	609	416	267	202	631	621	693	299	568	925	170	995	616	172	373	216	298	540	1087	525
0	0	1	0	0	0	0	0	0	1	0	0	0	0	0	0	0	0	0	0	0	0	0	0	0	0	0	0	0	0	0	0	0	0	0	0	0	0	0	0	0	0	0	0	0	0	0	0	1	0
2	3	2	3	3	6	1	0	4	10	6	3	11	5	4	3	2	5	3	5	3	1	1	8	6	1	1	0	3	5	2	1	1	2	8	6	8	3	4	6	2	4	6	1	0	0	2	1	2	3
1	0	2	1	0	1	0	0	0	0	0	0	0	0	0	0	0	0	0	0	0	1	0	0	0	1	0	0	0	0	1	1	0	0	0	1	0	0	0	0	0	1	0	0	0	0	0	0	0	0
10	8	6	9	24	15	16	14	5	14	6	10	19	23	16	8	22	14	12	10	18	19	4	12	6	18	1	16	8	11	13	7	7	5	21	9	8	3	5	21	4	23	8	3	15	6	8	8	13	6
0	0	0	0	0	0	0	0	0	0	0	0	0	0	0	0	0	0	0	0	0	0	0	0	0	0	0	0	0	0	0	0	0	0	0	0	0	0	0	0	0	0	0	0	0	0	0	0	0	0
1	0	0	1	0	1	1	1	2	0	1	4	0	1	1	0	1	0	0	2	1	0	1	2	0	1	0	1	1	3	8	1	0	1	0	1	0	1	0	0	0	0	2	0	0	0	0	0	0	2
1	2	0	1	1	0	4	0	0	0	1	1	2	1	1	1	3	4	0	1	2	1	0	3	0	0	1	2	1	4	1	1	1	0	4	0	3	2	5	0	0	2	0	1	0	0	0	0	1	1
1	0	0	0	0	0	0	0	0	0	1	1	0	0	0	0	1	0	0	1	0	0	1	0	0	0	0	0	0	0	0	0	0	0	0	0	0	0	0	1	0	0	3	0	1	0	0	0	1	1
13	15	4	3	15	16	11	4	2	5	3	14	7	15	13	14	11	15	9	16	4	20	18	13	16	17	7	12	7	13	19	2	9	14	7	8	6	8	6	17	5	12	19	6	4	3	5	6	8	15
3	0	0	2	0	1	1	0	0	0	1	1	0	0	0	2	0	1	1	0	0	3	0	1	1	4	2	0	1	1	1	1	0	0	0	0	0	0	0	0	0	0	3	1	2	0	0	1	1	0
17	29	21	10	45	43	23	24	11	14	25	12	8	22	12	24	32	36	24	30	21	26	22	11	15	21	21	30	22	21	29	16	18	30	10	14	28	26	60	27	16	44	27	18	17	15	10	11	14	16
23	44	33	18	12	60	51	10	17	34	30	26	13	21	33	29	35	33	28	25	31	37	36	18	21	49	4	33	17	30	35	7	17	35	39	14	26	23	21	26	17	19	30	15	19	15	11	15	22	15
0	0	0	0	0	1	0	3	0	0	0	0	0	0	0	0	0	0	0	0	0	0	0	0	0	1	0	0	0	0	0	0	0	0	1	0	0	0	0	0	0	0	0	0	0	0	0	0	0	0
1770	4996	1478	2341	4033	3532	4400	4348	2068	4474	3256	2757	1967	3730	3991	2570	4888	2821	4983	5027	4328	5421	3423	1863	1463	5023	2074	4169	2463	3689	2923	1366	2910	3937	2323	3291	3882	3470	2796	3490	1466	1945	3402	1471	1707	1362	1698	2904	1484	1476
0	2	2	1	1	7	1	1	0	2	1	1	3	0	2	1	2	1	1	1	0	1	2	1	3	6	4	2	2	2	1	0	3	1	2	1	0	0	4	4	1	3	1	0	1	1	0	0	1	1
0	0	0	0	0	0	0	0	0	0	0	0	0	0	0	0	1	0	0	0	0	0	0	0	0	1	0	0	0	0	0	0	0	1	0	0	0	0	0	0	0	1	0	0	0	0	0	0	0	0
1300	1551	1041	586	530	2310	1430	672	563	1034	1342	1059	489	1160	714	1240	1086	1036	820	963	1124	1182	1308	698	826	1515	846	1037	607	753	949	656	616	1500	859	705	980	1096	754	1032	435	768	1417	415	729	409	427	563	979	808
1	0	0	0	0	0	0	0	0	0	0	0	0	0	0	0	0	0	0	0	1	0	0	0	0	0	0	0	0	0	0	0	0	0	0	0	0	0	0	0	0	0	0	0	0	0	0	0	0	1
68	75	55	40	73	115	91	81	43	79	92	62	45	61	50	67	89	60	57	69	94	85	97	43	41	102	94	75	40	51	68	37	52	112	55	77	79	80	46	70	24	51	90	32	78	32	20	33	84	46
0	0	0	0	0	0	0	0	0	0	0	0	0	0	0	0	0	0	0	0	0	0	0	0	0	0	0	0	0	0	0	0	0	0	0	0	0	0	0	0	0	0	1	0	0	0	0	0	0	0
0	1	0	0	0	3	0	0	0	0	0	0	0	0	0	0	0	0	0	0	0	2	0	0	0	1	0	0	0	3	0	0	0	0	0	0	0	1	0	0	0	0	0	0	0	0	0	0	0	0
60	95	28	42	74	48	38	11	50	134	36	28	32	110	26	63	163	178	31	97	102	56	15	24	35	185	83	120	38	30	105	20	50	140	23	34	35	31	51	18	35	39	152	21	54	13	36	15	98	68
19	12	17	30	49	35	15	22	5	12	7	22	34	26	29	15	43	11	16	21	13	20	17	34	15	36	11	30	15	12	18	17	10	17	20	31	28	9	14	27	12	26	25	4	33	8	13	8	23	9
2194	1206	1182	2711	4224	2823	1933	1994	818	1476	492	2384	1791	1475	1867	3007	903	2262	5683	2498	1179	871	846	693	865	1768	1183	1376	487	885	846	1000	665	328	1079	817	1530	405	666	1694	469	1002	1541	259	937	2681	527	3273	5736	3025
1	0	1	0	0	0	0	1	0	0	0	0	0	0	0	2	0	0	1	0	4	0	1	0	0	0	1	0	2	0	1	2	0	0	1	0	0	2	0	3	0	0	0	0	1	0	0	0	0	1
0	0	1	0	0	1	0	0	0	0	0	1	0	0	0	0	0	0	0	0	0	0	2	0	0	0	0	0	0	0	0	0	0	0	0	0	0	0	0	0	0	0	0	0	0	0	0	0	0	0
17	20	9	6	27	14	29	7	5	16	15	15	14	12	27	18	10	17	24	11	17	21	17	12	7	14	11	7	11	19	16	9	14	12	10	19	16	5	17	17	13	10	18	2	14	7	9	21	10	10
3	2	3	0	2	5	3	4	2	0	3	7	15	2	6	1	3	4	0	0	0	4	3	1	1	4	2	9	0	1	1	1	0	0	1	3	3	1	3	1	1	7	1	1	3	0	2	3	3	3
61	70	93	32	7	128	73	8	33	40	58	54	4	33	23	72	51	63	31	39	51	53	46	67	57	58	47	42	32	29	58	31	24	67	57	32	39	32	40	60	20	49	56	18	31	26	17	6	56	55
55	27	146	34	330	37	15	281	109	34	26	96	94	86	37	148	44	47	49	103	641	70	34	11	13	66	65	14	29	11	53	162	7	15	57	20	31	24	29	459	14	57	223	11	52	18	13	68	146	22
0	2	0	1	3	3	1	4	0	1	1	0	0	0	0	1	0	0	0	1	2	3	2	0	0	0	0	4	0	1	0	0	2	3	0	2	1	0	0	0	2	1	2	1	2	1	0	0	0	1
1	3	7	3	1	13	2	0	0	4	4	1	0	4	3	1	0	2	2	0	1	1	1	0	0	4	2	3	1	0	2	3	3	4	1	0	1	1	0	7	0	2	4	0	2	0	3	4	4	0
60	30	23	13	8	57	25	32	17	37	31	15	28	30	60	39	113	50	45	13	46	33	32	32	11	24	6	33	14	82	25	13	49	54	59	26	72	64	65	17	18	54	42	18	16	17	23	7	13	28
1	0	0	0	0	0	1	0	0	0	0	1	0	1	0	0	0	0	0	0	0	0	0	0	0	0	0	0	0	0	0	0	0	0	0	0	0	0	0	1	0	0	0	1	0	0	0	0	1	0
39	14	22	22	35	59	37	13	8	15	18	36	11	17	19	16	42	19	15	18	15	22	41	14	13	45	12	19	19	7	19	21	34	20	25	22	21	12	42	34	7	28	19	7	33	5	11	11	26	42
1	0	2	0	1	0	0	0	0	0	0	0	0	0	0	1	3	0	0	0	0	1	1	1	0	0	0	0	0	0	1	2	0	0	0	2	1	1	0	0	0	0	0	0	0	0	1	0	0	0
3	1	5	1	0	6	7	0	1	2	4	2	0	3	1	2	4	4	3	1	2	1	2	0	0	2	0	0	0	1	1	1	0	4	3	0	0	2	4	3	0	2	2	0	1	2	0	1	2	1
0	0	0	0	0	0	0	0	0	0	0	0	0	0	0	0	0	0	0	0	0	0	0	0	0	1	0	0	0	0	0	0	0	0	0	0	0	0	0	0	0	0	0	0	0	0	0	0	0	0
1	0	0	0	0	0	0	0	0	0	0	0	0	0	0	0	0	0	0	0	0	0	0	0	0	0	0	0	0	0	0	0	0	0	0	0	0	0	0	0	0	0	0	0	0	0	0	0	0	0
288	183	281	104	79	642	275	110	121	145	172	182	52	224	59	374	141	207	118	239	210	191	361	46	138	232	231	254	93	123	187	150	84	321	122	117	127	370	100	117	64	56	383	99	101	75	64	45	178	91
256	264	340	194	270	475	381	179	133	280	242	304	345	226	214	293	328	200	213	238	276	236	334	185	200	381	180	264	99	173	227	182	153	232	202	304	263	154	274	212	79	387	287	102	241	86	93	150	428	272
7306	4739	9465	4199	4878	12648	6365	2893	2874	5167	5240	6336	7348	5274	4079	6933	4751	5124	4298	4836	5050	3817	5708	3978	5263	7759	4630	6331	2315	3490	4756	3780	1603	6669	3886	4679	5285	5519	8551	3221	1643	5637	5509	1816	3393	2209	1671	3424	10187	6801
75	122	62	56	102	130	121	89	64	95	115	83	122	108	140	78	223	123	116	73	74	152	121	97	48	121	59	131	51	120	71	46	90	105	176	138	110	73	125	98	40	141	69	61	93	38	52	43	62	60
90	85	78	111	162	211	141	106	51	88	78	72	259	131	120	115	280	112	97	140	137	110	45	123	84	225	48	155	63	305	193	90	42	30	68	211	119	43	188	56	47	365	88	30	83	40	38	204	26	53
39	68	44	64	66	93	91	38	21	70	36	45	71	47	76	41	69	50	65	52	38	54	71	76	35	83	27	63	38	39	51	34	47	48	61	61	30	18	67	45	20	81	82	28	42	16	21	27	59	42
1	0	0	0	0	1	0	0	0	0	0	0	0	0	0	1	0	0	0	0	1	0	0	0	1	1	0	0	1	1	0	0	1	0	0	0	0	0	0	0	0	0	0	0	0	0	0	0	1	0
2	0	0	0	0	0	0	0	0	1	1	0	0	0	0	0	0	0	0	0	0	0	0	0	0	0	0	0	0	0	0	0	0	0	1	0	0	0	0	0	0	0	0	0	0	0	0	0	0	0
0	0	0	0	0	0	0	0	0	0	0	1	0	0	0	0	1	0	0	0	0	0	1	0	0	0	0	0	0	0	0	0	0	0	0	0	0	0	0	0	0	0	1	0	0	0	0	0	0	0
80	49	77	44	81	171	104	56	30	46	74	109	42	67	57	98	117	60	59	39	50	98	89	53	48	95	35	71	51	53	41	80	37	53	56	48	60	64	132	97	15	84	79	15	80	21	29	33	74	55
783	946	955	713	829	1429	925	1017	455	837	992	783	950	913	902	912	1195	795	796	707	1031	1058	1095	566	551	1133	598	919	483	823	665	584	495	1004	641	718	906	855	744	872	334	803	1134	345	676	448	333	588	1206	806
34	34	20	20	26	54	39	15	14	45	35	38	33	29	21	27	51	25	37	34	31	20	36	25	17	30	22	37	16	19	30	14	15	32	25	26	49	18	16	42	12	31	44	13	8	11	16	13	17	29
0	15	4	6	3	10	12	11	10	13	15	4	2	10	11	2	6	7	8	1	12	10	8	1	6	4	0	13	3	12	8	5	4	9	13	11	12	3	4	7	5	4	6	3	5	1	0	6	1	5
0	0	0	0	0	0	0	0	0	0	0	0	0	0	0	0	0	0	0	0	0	0	0	0	0	0	0	0	0	0	0	0	0	0	0	0	0	0	0	0	0	1	0	0	0	0	0	0	0	0
1	0	1	0	0	0	1	0	0	0	0	1	0	0	0	0	0	0	0	0	0	0	0	0	0	1	0	0	0	0	0	0	0	0	0	0	1	0	0	0	0	0	0	0	0	0	0	0	0	0
3	3	3	5	4	6	0	0	3	3	3	2	3	3	10	4	2	3	8	8	0	0	3	3	2	2	3	5	1	3	2	1	1	11	2	2	0	7	0	1	0	0	4	1	2	2	3	3	4	2
37	46	36	19	18	90	27	23	26	38	33	29	27	19	34	47	44	27	29	27	29	45	64	36	37	31	13	24	22	41	29	14	25	40	38	37	32	31	38	33	13	34	58	20	23	14	13	20	21	23
285	241	273	139	202	343	261	214	111	224	413	276	237	236	204	226	298	221	157	172	303	266	283	172	143	352	234	212	120	137	165	158	119	282	204	175	215	212	225	268	82	262	268	97	226	126	84	115	387	268
58	41	104	23	78	119	101	88	17	43	48	88	68	105	41	113	152	77	33	98	84	54	76	25	49	86	92	86	22	24	91	53	21	50	61	64	99	63	82	76	30	122	58	25	51	61	27	77	267	70
3	0	0	3	3	0	1	0	0	0	2	0	0	0	3	1	0	1	1	1	1	1	2	0	0	0	0	1	0	0	0	1	1	0	0	2	0	0	0	1	1	0	1	0	0	0	0	0	1	4
16	10	9	8	29	38	14	12	4	12	10	10	10	7	12	6	17	7	15	7	1	22	16	13	2	13	6	19	1	11	10	9	11	8	8	10	13	1	31	16	2	14	15	4	27	1	3	3	10	23
51	24	77	8	18	75	49	37	12	18	54	38	36	56	19	47	37	24	28	25	44	48	123	12	20	68	39	16	24	11	19	27	21	35	14	36	39	21	35	61	11	28	114	13	29	18	8	20	64	27
101	45	46	36	8	111	44	56	55	77	37	33	7	41	99	85	170	81	50	24	79	61	38	38	41	49	17	68	31	96	54	23	78	69	78	67	130	114	89	26	22	35	88	39	24	14	21	22	36	56
27	5	10	6	6	18	12	6	3	6	5	17	8	22	6	6	15	7	4	5	4	13	27	4	2	6	4	20	13	8	4	8	11	7	13	14	7	4	8	13	10	10	5	12	7	3	2	6	9	3
11	10	6	4	3	10	10	5	3	1	2	7	2	4	5	5	7	6	3	4	4	12	6	1	4	9	3	7	6	4	2	4	6	5	5	7	2	2	9	4	1	11	9	2	12	1	4	3	7	7
1408	1835	1297	777	999	2401	1822	874	630	1244	1224	1339	1131	1352	1084	1287	1495	1199	991	1148	1176	1461	1327	810	876	1974	945	1406	767	801	942	911	645	1378	927	908	972	939	1159	1370	498	1189	1659	426	1331	500	502	793	1513	1290
54	46	45	16	14	113	52	9	8	30	36	37	9	26	20	42	22	27	18	9	52	24	45	18	24	68	15	24	16	11	24	21	15	38	22	24	16	28	27	30	9	22	41	15	33	21	7	17	68	43
910	888	939	310	533	1476	1006	352	250	524	689	723	412	717	449	815	714	725	431	536	644	736	731	456	453	1069	496	765	298	338	625	496	302	682	477	431	427	390	685	704	273	706	850	248	617	300	284	326	1162	694
51	42	30	17	33	68	61	14	15	32	46	37	7	24	21	38	31	30	10	35	33	34	49	20	20	63	55	35	19	19	29	16	20	61	19	35	24	42	16	35	7	17	32	15	28	14	11	15	49	22
0	0	0	0	1	0	0	0	0	0	0	0	0	0	0	0	0	0	0	0	0	0	0	0	0	0	0	0	0	0	0	0	0	0	0	0	0	0	0	1	0	0	0	1	0	0	0	1	0	0
1707	1528	1813	662	1000	3148	2017	587	601	1162	1106	1733	905	1215	1041	1729	876	1279	834	1094	1179	1066	1392	611	989	2110	1032	1353	634	850	1258	991	440	1275	908	921	1111	734	964	1150	537	1403	1590	296	1195	572	313	794	2418	1657
8328	9596	7115	7494	3861	17407	13139	2801	4185	9643	7092	7243	2194	6307	6695	9267	5995	7331	6284	8112	7474	9137	13671	3039	6560	12005	8667	8230	4352	10360	5388	3707	4693	13746	5214	4484	6809	11926	4359	7013	3604	2143	10698	3066	4241	4670	2179	2849	6154	4212
228	134	221	125	104	506	198	82	90	133	114	145	62	135	134	142	213	144	138	126	113	220	237	139	146	171	80	195	88	116	192	83	104	181	237	175	96	80	185	188	74	209	247	117	120	60	61	64	157	139
28	10	17	6	10	31	25	11	7	13	19	19	8	13	21	17	29	11	12	10	17	21	19	9	18	19	10	13	3	14	8	4	5	16	23	12	14	19	18	17	9	20	14	11	8	10	5	12	15	3
73	32	17	10	9	83	40	49	14	59	50	30	7	50	80	40	98	62	52	21	71	55	35	27	30	26	4	42	16	78	31	11	41	63	53	63	73	59	88	22	19	31	48	22	13	12	17	11	27	42
32	19	31	47	50	44	36	91	25	35	25	47	135	51	32	33	72	35	35	43	28	24	23	48	21	38	26	51	23	38	27	26	18	12	72	61	40	20	59	42	11	110	26	12	15	21	27	40	48	22
0	0	0	0	0	0	0	0	0	0	0	0	0	0	0	0	0	0	0	0	0	0	0	0	0	0	0	1	0	0	0	0	0	0	0	0	0	0	0	0	0	0	0	0	0	0	0	0	0	0
0	0	5	1	5	3	3	0	1	1	2	4	1	1	1	4	1	1	1	3	0	0	2	0	4	3	5	5	3	0	2	1	2	0	0	2	0	0	2	3	2	1	6	0	2	5	1	4	2	3
6	12	6	5	3	12	9	8	2	6	4	6	4	6	8	4	10	2	8	11	6	8	3	6	9	8	2	7	4	10	12	5	4	8	6	3	5	7	6	9	4	10	12	6	12	4	5	5	7	4
0	0	0	0	0	0	0	0	0	0	0	0	0	0	0	0	0	0	0	0	0	0	0	0	0	0	0	0	0	0	0	0	0	0	0	0	0	0	0	0	0	0	0	0	0	0	0	0	0	0
1	1	0	1	0	0	0	0	0	0	0	0	0	1	0	0	1	2	0	0	0	0	0	0	1	0	0	2	0	1	2	0	0	0	1	3	0	0	2	0	0	4	1	1	0	0	0	0	0	1
2037	2223	1810	1231	1964	3634	2752	1589	1107	1895	2234	2135	1441	1814	1734	1907	2161	1862	2094	2002	2177	2395	2007	1401	1265	2494	1159	2336	1169	2051	1782	1127	1572	1955	1739	1865	1869	1736	1962	2460	822	1516	2164	790	1473	867	825	1477	2225	2104
319	157	324	111	173	490	242	117	83	184	225	305	316	199	178	252	209	201	142	160	196	118	256	179	204	261	171	171	112	84	187	168	84	246	149	148	203	154	290	169	69	282	215	71	118	107	82	110	492	217
162	133	54	52	79	80	62	9	54	135	52	61	21	135	34	105	204	199	43	109	105	72	25	48	41	201	102	128	47	23	104	19	54	150	24	37	60	25	59	13	41	33	180	26	66	28	43	18	256	217
889	712	825	368	517	1389	865	262	295	610	601	791	576	619	399	761	634	638	599	451	549	569	643	475	444	876	479	631	282	277	523	438	244	659	504	416	464	431	826	571	195	675	739	246	533	267	206	338	1275	765
1641	1089	1796	640	967	2563	1578	623	441	928	1217	1456	957	1252	664	1644	1148	1352	893	953	1149	981	1268	821	855	1601	978	1248	510	588	936	842	424	1345	747	726	988	985	1051	866	365	1128	1078	400	864	498	388	618	2584	1492
0	0	0	0	0	0	0	0	0	0	1	0	0	0	0	0	0	0	0	0	0	0	0	0	0	0	0	0	0	0	0	0	0	0	0	0	0	0	0	0	0	0	0	0	0	0	0	0	0	0
1101	1032	1070	655	481	2167	1177	600	532	1019	885	725	858	718	800	1138	872	817	786	909	981	1178	1390	428	767	1487	906	872	421	918	844	635	416	1556	675	514	595	1340	672	828	411	511	1215	388	585	466	299	413	925	397
122	64	43	43	22	94	47	49	52	81	50	21	30	60	88	62	169	86	58	35	72	84	47	78	37	39	9	84	36	84	61	26	77	81	93	81	117	91	116	24	19	57	78	45	31	22	25	18	30	56
1366	1350	1424	610	3043	2358	1510	636	467	1001	1111	1223	1116	1095	931	1224	1118	1250	969	933	1049	1332	1270	781	825	1708	863	1332	564	1234	962	919	497	1315	1017	807	708	771	2509	1333	453	1293	1261	397	1134	391	382	659	1422	1165
1	0	1	1	0	0	0	0	0	0	1	1	0	2	0	0	0	0	0	0	0	0	0	0	0	2	0	0	0	0	1	0	0	1	1	0	1	1	0	0	0	0	0	0	0	0	0	0	0	1
142	286	163	180	224	331	244	180	149	277	152	169	68	192	236	173	221	169	237	277	259	277	202	135	127	282	132	267	148	233	184	94	166	250	154	183	252	212	186	242	83	151	227	72	145	109	89	132	118	98
8	20	19	16	7	46	11	11	10	17	14	13	4	15	20	19	30	11	27	14	22	17	25	12	9	9	11	15	6	34	10	2	13	22	17	14	12	16	5	14	7	11	24	4	8	4	6	5	12	10
0	0	0	0	0	0	0	0	0	0	0	0	0	0	0	0	0	0	0	0	1	0	0	0	0	0	0	0	0	0	0	0	0	0	0	0	0	0	0	0	0	0	0	0	0	0	0	0	0	0
1	6	2	2	2	6	7	1	2	9	12	2	0	8	7	7	4	7	1	4	5	5	2	2	1	9	5	6	2	4	3	6	2	0	2	1	5	4	1	2	0	2	9	4	2	13	0	2	5	2
33	18	17	13	20	65	20	7	10	6	22	28	18	21	21	25	23	10	9	11	19	26	29	18	13	26	7	15	9	10	11	26	10	15	19	10	19	8	35	32	6	37	21	12	32	4	7	4	30	32
35	49	39	25	34	53	47	22	31	41	33	35	37	22	50	26	55	33	50	34	35	39	25	31	27	47	22	39	35	40	36	17	28	57	35	35	51	44	42	42	12	40	40	21	26	10	20	11	25	26
3	4	2	1	1	1	3	0	0	1	0	2	1	1	0	3	2	0	3	0	3	2	1	1	0	2	0	0	0	0	2	2	0	2	0	0	0	1	1	4	1	0	1	0	0	0	2	0	0	1
20	13	8	8	5	19	15	7	8	23	11	9	2	13	24	18	24	15	10	7	21	8	17	10	7	10	1	17	5	22	13	2	6	29	8	9	20	23	14	8	8	7	13	5	6	2	0	8	10	13
56	50	44	12	57	48	45	119	25	44	100	129	81	111	57	80	70	42	224	65	190	44	55	33	30	41	23	104	26	45	95	38	33	39	72	60	25	37	81	92	9	65	49	18	25	27	15	16	65	59
6	5	9	9	0	2	7	3	7	7	6	3	3	10	8	0	0	2	3	0	8	1	4	11	9	9	2	10	9	14	11	3	3	8	3	18	19	10	8	3	7	8	9	0	3	5	5	6	3	0
12	11	6	15	12	56	13	7	13	15	11	15	19	15	11	13	12	22	14	26	21	9	18	5	12	17	11	5	5	7	8	5	0	12	16	12	17	12	10	12	4	9	9	5	10	2	0	14	11	18
65	32	41	9	5	83	59	51	22	46	54	33	4	39	59	52	95	50	50	37	71	49	50	29	39	26	10	46	22	53	39	10	43	59	59	44	75	77	56	17	14	21	61	13	11	19	22	18	33	46
2	4	1	0	1	2	0	0	1	1	0	0	0	0	0	1	0	0	1	0	0	1	1	3	1	3	1	2	3	1	3	1	0	0	0	1	2	2	2	2	2	1	2	0	0	0	0	1	5	0
0	5	1	0	0	0	0	0	0	0	0	0	0	0	0	0	0	0	0	0	0	0	0	0	1	1	0	0	1	0	0	1	1	1	0	0	0	0	0	0	1	0	0	1	0	0	1	1	0	0
7	2	3	2	3	3	6	2	1	5	8	3	2	1	2	3	1	0	3	4	3	3	2	0	3	3	3	0	1	3	2	1	0	4	1	3	1	0	2	4	1	3	3	1	5	2	2	1	5	1
0	0	0	1	0	4	0	0	0	0	0	0	0	0	0	0	0	0	0	1	1	0	0	1	0	1	0	0	3	1	0	0	0	0	0	2	0	0	0	1	0	0	1	0	0	0	0	0	0	0
5	11	34	11	4	2	46	4	2	38	21	107	1	5	82	31	5	10	17	6	46	50	38	18	6	2	51	4	34	7	8	5	1	4	42	6	24	1	9	6	1	50	1	2	36	2	0	51	6	33
21	55	26	43	14	56	65	28	32	53	28	29	20	31	25	15	23	13	42	31	45	17	71	7	33	50	15	52	33	27	37	21	28	57	23	34	127	50	30	32	14	3	34	8	28	8	22	16	35	14
1453	1671	1082	1009	1089	1991	1579	1028	593	1176	1235	1236	952	1377	1118	1338	1493	1330	1258	1262	1269	1515	1446	767	816	1606	760	1395	722	1109	1000	599	836	1461	1011	1028	982	1123	1240	1085	454	1002	1421	537	783	529	405	811	1300	1004
1667	1414	1758	731	1239	3047	1735	601	518	1174	1309	1787	1189	1271	928	1617	1231	1135	1011	1167	1182	1139	1301	965	1109	1815	1095	1233	598	716	1023	863	443	1395	970	888	968	1029	1486	1154	424	1389	1627	397	1052	548	377	778	2289	1817
1	0	0	0	0	1	1	0	0	1	3	0	0	1	0	2	0	0	0	0	0	1	0	1	0	0	1	0	1	0	0	0	0	0	0	0	2	0	0	0	0	0	0	0	0	0	1	0	0	0
7	13	7	4	1	15	5	10	2	8	7	5	3	3	5	9	10	3	11	6	12	15	15	7	10	6	0	15	4	13	7	6	5	7	12	8	3	17	5	11	5	4	17	6	3	4	1	1	3	3
0	1	0	0	0	0	0	0	0	0	0	2	1	0	0	1	0	0	0	0	1	1	0	0	0	0	0	0	0	0	0	0	1	0	0	0	0	0	0	0	0	0	0	1	0	0	0	0	1	0
6	1	0	0	0	0	1	1	0	1	1	1	2	0	1	0	3	0	0	1	0	2	0	0	0	2	0	3	0	0	0	0	3	2	2	0	1	2	0	0	0	4	0	0	0	0	1	0	5	5
43	104	51	61	43	70	75	26	34	70	26	39	31	40	66	41	53	54	75	60	35	65	71	42	35	66	23	60	32	61	54	17	41	90	60	63	56	22	28	77	20	41	74	19	34	25	26	33	17	36
0	0	1	0	0	0	0	0	0	0	0	0	0	4	0	0	1	0	0	0	0	0	0	0	0	1	0	0	0	0	0	0	0	1	0	1	0	0	0	0	0	0	0	0	0	0	0	0	0	0
0	0	0	0	0	0	0	0	0	0	0	0	0	0	0	0	0	0	0	0	0	0	1	0	0	0	0	0	0	0	0	0	0	0	0	1	0	0	0	0	0	0	0	0	0	0	0	0	1	0
35	15	21	16	27	53	25	12	9	11	28	31	16	18	14	34	44	21	17	24	17	41	34	23	13	29	12	38	18	8	23	12	28	25	22	15	20	11	33	30	5	36	20	10	40	17	6	7	25	26
4	1	3	1	2	1	0	1	0	1	1	1	1	0	0	3	0	0	0	1	0	6	2	0	0	2	5	1	0	0	0	0	0	4	2	0	0	0	0	1	0	0	3	1	2	0	0	3	1	2
590	574	749	299	247	1273	760	264	212	489	494	580	248	507	314	651	465	712	315	502	513	525	694	322	449	735	464	493	290	257	457	441	214	714	320	290	380	491	392	456	187	389	721	209	477	236	177	199	823	501
197	214	355	55	65	405	187	130	87	170	203	138	216	166	91	245	242	178	92	103	178	196	325	81	149	307	105	116	87	115	101	77	73	252	82	76	131	165	139	131	72	114	235	92	169	60	60	35	248	186
0	0	0	0	0	1	0	0	0	0	0	1	0	0	0	0	0	1	0	0	0	0	0	0	0	0	0	1	0	0	0	1	0	0	0	0	1	0	0	0	0	0	0	0	0	0	0	0	0	0
783	816	755	294	818	1570	1114	331	233	537	787	761	518	679	462	758	648	589	376	507	503	1090	808	390	530	1235	503	729	470	433	511	602	319	879	393	314	459	468	811	873	227	570	881	211	906	265	193	316	807	803
124	194	141	106	177	275	228	207	105	197	179	165	195	211	182	199	270	211	206	172	238	181	216	106	128	283	148	183	70	189	157	119	112	304	108	155	181	226	209	130	53	151	175	83	119	100	96	89	185	123
428	349	320	348	342	323	205	493	269	109	343	635	343	550	193	562	526	495	607	224	238	302	327	546	455	744	365	417	118	575	518	252	229	165	446	334	480	844	425	545	257	435	328	242	111	159	110	295	332	276
0	0	1	1	1	0	1	0	0	0	0	0	0	0	0	2	1	0	0	0	1	0	0	0	1	0	0	1	0	1	0	0	0	0	0	1	1	0	0	1	0	1	0	0	1	0	0	0	0	0
199	437	209	235	254	164	344	395	250	394	318	194	125	325	268	248	299	386	238	497	276	340	279	89	85	336	65	403	204	380	452	127	257	388	192	177	162	423	268	293	135	139	168	232	162	81	158	206	201	251
284	209	269	133	166	309	148	143	146	59	201	303	250	331	89	284	311	260	211	118	151	165	178	325	278	421	203	204	54	212	260	149	83	102	252	193	206	330	227	338	137	288	166	119	71	63	66	148	233	171
29	33	16	20	25	32	33	30	10	49	50	13	24	22	26	17	74	27	20	24	19	35	26	23	15	35	6	35	13	24	35	20	27	26	20	20	40	26	41	16	6	36	24	23	14	26	9	13	20	17
0	0	0	0	0	0	1	0	0	0	0	0	0	0	0	0	0	0	0	0	0	0	0	0	0	0	0	0	0	0	0	0	0	0	0	0	0	0	0	0	0	0	0	0	0	0	0	0	0	0
0	0	0	0	0	0	0	0	0	0	0	0	0	0	0	0	0	0	0	0	0	0	0	0	0	0	0	0	0	0	0	0	0	0	0	0	0	0	0	0	0	0	0	0	0	0	0	0	0	0
0	0	0	0	1	1	3	3	1	3	0	1	0	2	1	3	3	2	10	4	2	3	1	0	0	2	1	1	1	6	3	0	1	0	0	1	1	3	0	3	1	0	1	0	0	1	1	2	0	0
224	180	202	349	402	352	244	472	164	253	173	255	822	298	270	266	554	237	311	264	290	183	167	266	152	290	166	284	138	247	244	164	145	78	347	385	301	101	327	353	97	643	234	98	135	99	146	209	342	146
324	106	338	140	115	359	153	134	105	111	250	239	758	246	166	318	592	273	252	127	292	196	174	99	115	301	319	311	88	113	293	150	118	180	120	91	177	485	153	328	64	254	587	102	197	91	103	69	694	257
254	292	190	95	107	344	283	78	80	135	191	219	182	175	130	206	212	148	91	121	135	173	204	152	136	274	150	170	84	69	130	117	49	172	124	112	102	114	153	161	70	194	252	53	204	66	67	93	241	217
1	0	0	0	1	6	0	2	1	0	1	0	0	1	0	1	1	0	1	0	2	3	0	0	1	1	0	1	0	0	0	0	1	0	0	2	2	1	0	1	1	0	0	2	1	0	0	0	1	2
10	29	6	14	8	49	12	9	8	32	3	9	8	7	10	8	19	16	21	40	16	8	15	19	9	43	10	6	20	6	15	3	13	8	38	15	44	5	11	6	1	8	17	4	5	8	18	7	7	9
0	0	1	1	0	0	0	2	1	0	0	0	0	0	0	0	0	0	0	0	0	0	0	0	0	0	0	0	0	0	0	0	0	0	0	0	0	0	0	0	0	0	0	0	0	0	0	0	0	0
53	48	48	29	17	36	30	18	19	10	51	46	19	42	21	47	76	52	61	18	16	38	50	55	43	91	28	35	10	27	52	29	17	17	41	31	26	41	25	78	32	50	31	26	17	18	12	10	32	31
566	669	831	402	575	1408	797	485	276	509	818	661	993	551	466	470	703	613	402	380	593	684	988	393	558	977	450	433	416	627	352	499	372	587	492	600	514	555	905	524	216	552	567	250	588	191	172	330	993	687
0	0	0	0	0	0	0	0	0	0	0	0	0	0	0	0	0	0	0	0	0	0	0	0	0	0	0	0	0	0	0	0	0	0	0	0	1	0	0	0	1	0	0	0	0	0	0	0	0	1
123	115	134	52	44	223	115	134	49	79	91	107	54	107	96	115	128	134	84	99	82	118	135	81	91	117	84	92	48	67	90	76	51	136	80	81	70	82	108	110	37	73	131	44	83	46	46	61	136	116
32	73	60	30	36	100	60	54	34	82	103	52	105	38	69	51	108	71	51	13	78	62	108	43	33	105	20	43	48	86	42	13	48	59	78	67	59	61	85	48	22	73	67	54	45	22	30	15	38	41
184	333	195	245	530	467	371	413	170	291	229	298	267	293	339	327	386	346	318	332	315	555	298	234	168	400	192	300	233	360	232	190	290	227	266	320	519	268	521	303	99	417	341	83	356	105	112	251	300	297
0	0	0	0	0	0	0	0	0	0	0	0	0	0	0	0	0	0	0	0	0	0	0	0	0	0	0	0	0	0	0	0	0	0	0	0	0	0	0	0	0	0	1	0	0	0	0	0	0	0
26	8	4	9	17	38	11	10	5	9	16	13	28	21	17	10	13	11	20	12	13	17	9	1	10	18	4	15	6	14	6	4	11	17	15	13	11	3	20	14	1	24	9	5	17	7	4	7	8	7
1133	1167	977	1076	298	2362	1941	398	554	1269	860	962	191	927	682	1304	767	1005	751	1102	1103	1112	1930	313	992	1610	1185	1020	602	1275	753	604	568	1937	560	518	1044	1708	496	950	465	212	1598	438	668	681	288	408	871	569
2680	3054	2711	1900	1394	4485	3221	1884	1305	2507	2245	2529	1600	2166	1751	2764	2143	2226	2331	2434	2274	2203	2218	1475	2061	3033	2081	2407	1461	1632	2016	1649	1454	3070	1519	1642	2393	1953	1686	1892	713	1487	2517	783	1703	1056	794	1350	3181	2900
11	9	5	13	5	9	12	14	6	15	11	4	4	13	7	13	13	10	17	15	17	15	10	4	5	17	7	20	3	3	14	2	3	13	6	11	6	10	10	12	8	10	4	3	4	1	2	6	5	4
60	69	65	21	29	92	75	23	22	44	83	56	11	56	41	65	41	53	41	38	46	48	58	27	29	62	30	59	25	43	33	45	16	44	47	39	31	45	43	54	24	21	57	21	39	23	12	21	60	47
538	938	577	339	1117	1149	925	1165	398	911	860	487	868	802	762	518	1138	740	757	700	938	997	605	563	405	1019	368	718	502	884	490	548	606	692	799	725	681	766	1385	703	278	803	685	385	642	225	350	359	518	513
0	0	0	0	0	0	0	0	0	0	0	0	1	0	0	0	0	0	0	0	0	0	0	0	0	0	0	0	0	1	0	0	0	1	0	0	0	1	0	0	0	0	0	0	0	0	0	0	0	0
0	1	0	0	0	0	0	0	0	1	0	1	2	0	1	0	14	0	1	0	0	0	0	0	0	0	1	0	0	0	0	0	1	0	1	0	1	0	0	0	0	0	1	0	0	2	0	0	0	0
0	1	0	1	0	1	0	0	1	0	0	0	0	0	1	1	1	0	0	0	0	1	0	0	1	2	1	1	0	0	0	0	3	0	0	1	0	0	2	3	1	0	1	1	1	0	0	0	0	3
4	0	0	3	2	0	1	0	0	0	3	1	0	0	2	0	1	0	3	1	2	0	2	0	3	3	0	1	1	0	1	0	0	0	2	0	0	0	1	0	1	2	0	0	0	0	0	5	5	4
0	0	0	0	0	0	0	0	0	0	0	0	0	0	0	0	0	0	0	0	0	0	0	0	0	0	0	0	0	0	0	0	0	0	0	0	0	0	0	0	0	0	0	0	0	0	0	0	0	0
1	0	0	0	2	0	0	3	3	0	0	1	3	0	3	0	0	1	2	1	0	0	1	0	0	0	0	0	0	1	0	0	1	0	0	1	0	0	0	0	1	3	0	0	0	0	0	0	2	1
1	0	1	0	0	1	1	1	1	2	1	1	0	2	0	1	1	0	0	1	2	0	0	0	0	2	0	1	0	1	0	0	0	0	0	0	1	0	1	0	0	1	1	0	0	0	0	0	1	0
0	1	4	1	0	4	3	0	1	0	2	2	0	1	0	1	1	1	0	0	0	0	1	0	0	2	1	0	1	1	0	0	0	0	0	0	0	0	0	0	0	1	0	0	0	0	0	0	2	0
0	0	0	0	0	0	0	0	0	0	0	0	0	0	0	0	0	0	0	0	0	0	0	0	0	0	0	0	0	0	0	0	0	0	0	0	0	0	0	0	0	0	0	0	0	0	0	0	0	0
12	13	5	1	1	32	7	4	3	15	12	8	3	6	11	13	11	21	13	2	13	15	2	5	7	5	0	8	6	8	1	2	6	12	10	12	14	6	13	3	3	3	7	2	5	3	2	2	7	7
0	0	0	0	0	1	0	0	0	0	0	0	0	0	0	0	0	0	0	0	1	0	0	0	0	0	0	0	0	0	0	0	0	0	0	0	0	0	0	0	0	0	0	0	0	0	0	0	0	0
0	0	0	0	0	0	1	1	0	0	0	0	0	0	0	0	0	0	0	0	0	0	0	0	0	0	1	0	0	0	0	0	0	0	0	0	0	0	0	0	0	0	0	0	0	0	0	0	0	0
1	0	0	0	0	0	0	0	0	0	0	0	0	1	0	0	0	0	2	0	0	0	0	0	0	0	0	0	0	0	0	1	0	0	0	0	0	0	0	1	0	0	1	0	0	0	0	0	0	0
1	3	2	3	6	0	4	9	1	2	1	2	1	2	5	1	7	3	8	3	4	7	2	2	1	9	1	6	3	8	3	0	3	5	2	7	4	2	3	7	2	1	0	2	1	0	1	3	1	0
293	335	316	182	239	549	428	245	134	329	349	274	222	352	237	389	290	303	251	269	370	265	398	180	222	485	274	346	180	238	229	186	168	460	193	179	296	367	255	208	127	224	334	125	204	126	111	118	405	291
63	47	41	39	45	96	51	31	26	25	38	62	42	31	38	47	47	31	37	46	43	62	40	29	34	65	24	65	32	39	43	39	22	35	38	37	37	32	43	51	13	68	70	13	37	12	11	38	71	70
3	1	1	0	2	0	3	0	1	1	7	3	2	4	1	3	2	0	2	5	1	2	3	0	1	2	1	5	1	2	1	3	0	4	2	2	0	5	1	2	2	1	5	4	1	0	0	0	2	4
0	0	0	0	0	0	0	0	0	0	0	0	0	0	0	0	0	0	0	0	0	0	0	0	0	0	0	0	0	0	0	0	0	0	0	0	0	0	0	0	0	0	0	0	0	0	0	0	0	0
2	0	2	1	2	0	3	0	0	0	3	0	3	3	2	2	5	0	0	1	0	0	1	1	1	3	2	2	1	1	1	3	0	1	2	1	1	0	2	0	2	3	0	2	5	0	1	0	4	1
0	0	1	0	0	0	0	0	0	0	0	0	0	0	0	0	0	0	0	0	0	0	0	0	0	0	0	0	0	0	0	0	0	0	0	0	0	0	0	0	0	0	0	0	0	0	0	0	0	0
0	0	0	0	0	0	0	0	0	0	0	0	0	0	0	0	0	0	0	0	0	1	0	0	0	0	0	0	0	0	0	0	0	0	0	0	0	0	0	0	0	0	1	0	0	0	0	0	0	0
1	4	2	0	4	6	0	5	3	3	0	1	2	3	4	0	15	0	2	7	7	5	2	0	0	2	7	0	2	0	2	7	0	2	4	1	0	0	4	9	0	0	0	3	1	1	0	0	4	1
1	1	1	2	0	0	0	1	0	1	0	2	2	0	1	0	2	1	1	1	2	2	1	2	0	0	0	4	1	1	0	2	0	1	1	1	5	2	2	0	0	2	4	2	1	0	1	1	2	0
0	0	0	0	0	0	0	0	0	1	0	0	0	2	0	0	1	0	0	0	0	0	0	0	0	0	0	0	0	0	0	0	0	0	0	0	0	0	0	0	0	0	0	0	0	0	0	0	0	0
1	0	1	0	0	2	0	0	0	0	0	0	0	1	0	0	0	0	0	0	0	0	0	0	0	0	0	0	0	0	0	0	0	0	0	0	0	0	0	0	0	0	0	0	0	0	0	0	0	0
21	20	48	8	7	46	34	11	8	15	25	25	0	14	9	33	12	33	12	13	15	14	32	16	18	17	9	15	13	4	24	17	9	16	17	11	12	16	9	17	8	10	25	7	9	9	6	11	79	22
1	1	0	0	0	0	0	1	0	0	1	0	0	0	0	0	1	1	1	2	1	1	2	2	1	1	0	2	1	0	2	1	1	0	3	0	0	0	0	1	0	0	1	0	1	2	0	1	1	0
0	0	0	6	0	0	0	0	0	0	0	0	2	0	0	1	0	2	1	1	0	0	0	0	0	2	0	1	0	0	1	0	0	0	1	0	0	0	0	0	0	0	0	0	0	0	0	0	0	0
1	0	0	0	0	0	0	0	0	0	0	0	0	0	0	0	0	0	0	2	0	0	0	0	0	0	1	0	0	0	0	0	0	0	0	0	0	0	0	0	0	0	0	0	0	0	0	0	0	1
0	0	0	0	0	0	0	0	0	0	0	0	0	0	0	0	0	0	0	0	0	0	0	0	0	0	0	0	0	0	0	0	0	0	0	0	0	0	0	1	0	0	1	0	0	0	0	0	0	0
0	0	0	0	0	0	0	0	0	0	0	0	0	0	0	0	0	0	0	0	0	0	0	0	0	0	0	0	0	0	0	0	0	0	0	0	0	0	0	0	0	0	0	0	0	0	0	0	0	0
19	40	20	18	86	15	40	23	17	56	29	36	70	43	41	24	53	24	52	35	35	59	33	25	12	61	14	32	25	27	29	18	37	30	37	31	38	10	56	50	16	51	31	22	24	10	24	27	16	24
0	0	0	0	0	0	0	0	0	0	0	0	0	0	2	0	0	0	0	0	0	0	0	0	0	1	0	0	0	0	0	0	0	0	0	0	0	1	0	0	0	0	0	0	1	1	0	0	0	0
0	0	0	0	1	1	1	2	0	1	0	1	0	2	1	3	2	1	6	3	2	3	1	0	0	2	1	0	1	6	1	0	0	0	0	1	1	2	0	2	1	0	1	0	0	1	1	1	0	0
26	21	14	25	22	32	22	7	4	20	8	18	19	37	23	12	10	13	25	28	21	20	14	13	19	24	7	15	13	12	14	7	13	19	19	14	20	6	19	24	6	14	18	3	21	9	5	15	21	23
350	395	214	108	122	425	309	113	143	220	259	234	153	232	173	285	233	216	249	320	284	286	341	186	131	355	144	405	114	97	228	183	186	291	162	161	211	166	209	246	82	223	285	83	215	74	117	172	245	322
0	0	0	0	0	0	1	0	0	0	1	0	2	0	0	0	0	1	1	0	0	1	0	0	0	0	0	1	0	0	0	0	0	0	0	0	0	0	0	0	0	0	1	0	0	0	0	0	0	0
0	0	0	0	0	0	0	0	0	0	0	0	0	0	0	0	0	0	0	0	0	0	0	0	0	0	0	0	0	0	0	0	0	0	0	0	0	0	0	0	0	0	0	0	0	0	0	0	1	0
0	0	0	0	0	2	2	0	0	0	2	0	0	0	0	0	0	0	0	1	0	3	1	0	0	0	0	0	0	0	0	0	0	0	0	0	0	0	0	0	0	0	0	0	0	0	0	0	0	0
4	15	3	7	2	6	5	5	1	1	6	7	1	5	2	4	9	1	12	6	3	3	2	3	5	9	2	3	3	7	11	1	0	2	2	2	4	0	10	2	2	7	1	1	2	5	1	1	8	13
408	297	445	186	182	661	394	144	118	273	371	335	195	368	118	359	297	379	210	255	331	212	373	173	227	409	270	321	118	92	251	239	100	406	157	149	239	338	170	195	79	207	321	126	222	126	93	136	567	369
11	2	2	0	0	4	4	2	0	0	4	1	0	0	0	4	2	2	1	1	1	3	2	4	2	0	1	3	1	3	1	0	1	1	4	2	1	1	1	2	2	2	1	1	2	1	0	1	2	3
5	2	11	3	2	13	7	1	4	5	3	7	0	4	1	2	5	2	2	2	1	2	5	3	6	2	8	2	2	2	5	6	2	9	3	1	5	6	3	1	1	3	9	1	2	0	3	2	15	2
162	136	124	90	140	234	197	105	49	110	165	182	91	172	114	163	134	133	115	101	107	102	107	90	85	175	87	108	75	111	98	61	118	121	134	141	142	77	156	121	34	204	165	62	116	44	55	90	174	176
40	49	31	42	41	57	46	16	24	45	29	41	28	38	49	44	46	28	46	46	51	58	34	30	26	37	21	48	21	37	33	9	35	34	40	34	43	21	52	49	15	36	45	9	25	9	6	29	23	43
0	0	0	0	0	0	0	0	0	0	0	0	0	0	0	0	0	0	0	0	0	0	0	0	0	0	0	0	0	0	0	0	0	0	0	0	0	0	0	0	0	0	0	0	0	0	0	0	0	0
3394	4126	3379	2631	5681	7069	4356	2115	1982	4245	3704	4035	1948	3238	2745	4386	3055	3812	3327	3321	3148	4190	5392	1519	2889	5092	3426	3770	2366	6618	2805	1919	2512	5915	2380	2307	3592	5269	8038	2613	1395	2724	3856	1263	2000	1652	1245	1524	3404	3095
5	0	0	2	3	5	1	1	1	0	1	2	0	0	0	1	0	2	1	1	0	0	1	0	0	2	2	2	1	0	2	0	1	0	2	3	0	3	0	1	0	3	2	0	0	2	0	15	1	3
0	0	0	0	0	0	1	0	0	0	0	0	0	0	0	0	0	0	0	0	0	0	0	0	0	0	1	0	0	0	0	0	0	0	0	0	0	0	0	0	0	0	0	0	0	0	0	0	0	1
320	435	147	469	1157	428	458	1574	307	476	760	452	1868	408	589	362	953	630	1114	618	774	639	237	258	155	522	241	483	261	580	299	306	698	189	496	555	682	180	921	537	138	802	460	169	342	205	274	354	283	302
0	0	0	0	0	0	0	0	0	0	0	0	0	0	0	0	0	0	0	0	0	1	0	0	1	0	0	1	0	0	0	0	0	0	0	0	0	0	0	0	0	0	0	0	0	0	0	0	1	0
0	0	1	0	0	0	1	0	0	1	0	0	0	0	0	0	0	0	1	0	0	0	1	1	0	0	0	0	0	2	2	0	0	0	0	1	0	1	0	0	0	0	1	0	0	0	1	0	1	0
6	11	2	2	2	20	12	2	9	4	9	8	5	18	9	6	13	13	9	8	12	15	15	2	5	15	3	11	4	12	13	4	8	15	6	10	12	12	6	10	3	5	12	5	2	1	3	4	2	3
51	80	49	38	31	107	85	47	25	82	69	53	30	67	52	66	84	79	50	46	68	67	50	41	37	99	38	40	32	59	52	22	40	80	34	48	54	47	70	76	18	44	66	18	35	24	30	33	65	50
97	148	59	57	32	119	71	48	46	176	49	97	38	115	76	50	119	88	103	200	51	62	60	82	84	80	24	45	34	27	100	36	56	76	212	70	153	36	48	41	14	41	95	42	30	29	17	30	61	75
32	84	27	35	58	79	57	55	34	70	53	25	165	65	96	72	135	52	69	46	52	86	74	39	31	81	44	88	36	51	59	36	53	67	54	55	60	54	65	42	24	86	60	52	38	16	29	30	59	26
54	94	74	37	115	108	123	81	40	91	59	90	98	87	92	91	94	90	70	74	74	96	61	72	37	132	45	92	48	63	85	50	62	65	102	81	86	40	107	103	32	157	81	26	79	23	50	62	97	59
2	2	0	3	0	5	0	1	1	0	0	2	0	2	0	2	0	1	1	0	0	0	1	2	0	0	0	0	3	0	1	0	1	1	0	1	0	0	0	0	0	1	0	1	1	1	0	0	3	3
0	0	0	0	2	0	0	0	0	0	0	1	0	0	1	0	1	0	0	0	0	1	0	1	0	0	0	0	0	0	1	0	1	0	0	1	0	0	0	0	0	1	0	0	0	0	0	0	2	0
17	8	9	12	26	17	4	43	9	14	38	19	31	12	17	7	28	9	21	9	19	21	9	6	8	22	7	17	10	24	11	4	12	4	17	15	16	15	18	17	3	19	27	3	12	4	10	11	10	15
0	0	0	0	0	0	0	0	0	0	0	0	0	0	0	0	0	1	0	0	0	0	0	0	0	0	0	0	0	0	0	0	0	0	0	0	0	0	0	0	0	0	0	0	0	0	0	0	0	0
1	0	0	1	0	0	0	0	0	0	0	0	0	0	0	0	0	0	0	0	0	0	0	0	0	0	0	0	0	0	0	0	0	0	0	0	0	0	0	0	0	1	0	0	0	0	0	0	0	1
2929	5456	2399	2674	4592	7025	6040	2555	2244	5248	4098	3080	1480	3989	2686	4610	3589	3528	3614	4631	4442	5797	5460	1442	2051	6578	3612	4954	3014	4485	3265	2290	3239	6564	2015	2183	4159	5808	3499	3712	1694	1677	5271	1694	3023	1942	1774	1569	2703	2232
1465	1362	1985	550	521	3464	1954	714	525	1091	1445	1165	712	1385	552	1708	996	1371	676	1004	1467	874	1923	485	1021	2153	1413	1106	514	710	776	1027	456	2408	552	562	892	1888	683	758	489	605	1419	477	990	675	360	318	2005	1177
627	500	717	397	588	1113	718	331	276	495	576	727	936	598	335	756	660	645	468	561	582	383	560	506	534	744	455	666	220	415	537	367	240	507	466	515	588	419	800	342	179	888	594	219	385	250	180	288	1038	620
3	0	0	0	0	0	0	0	0	1	0	0	0	0	1	0	0	0	1	0	0	0	1	0	2	0	0	0	0	1	0	0	0	0	0	1	0	2	0	1	0	0	0	0	0	0	0	1	0	1
0	0	0	0	0	0	0	0	0	0	0	1	0	0	0	0	0	0	0	0	0	0	0	0	0	0	1	0	0	0	0	0	0	0	0	0	0	0	0	0	0	0	0	0	0	0	0	0	0	0
0	0	0	0	0	0	0	0	2	0	0	0	0	0	0	0	0	0	0	0	0	0	0	0	0	0	1	0	0	0	1	0	0	1	0	0	0	0	0	0	0	0	0	0	0	0	0	0	0	0
128	141	106	89	135	202	192	65	42	116	125	115	169	132	107	155	153	117	115	80	105	153	103	107	75	171	54	114	76	101	82	102	71	116	100	80	91	74	194	130	42	181	141	45	122	44	54	82	134	181
352	370	359	186	232	624	333	197	94	203	251	336	251	307	240	341	393	236	251	216	270	336	265	171	192	394	229	325	162	157	225	207	164	324	177	168	227	156	256	346	93	265	332	93	267	99	92	143	375	302
1	0	0	0	0	0	0	0	0	0	0	1	0	0	0	1	0	0	0	0	0	0	0	0	1	2	0	0	0	0	0	0	0	0	1	0	0	0	0	0	0	0	0	0	0	0	0	0	0	0
910	887	689	676	953	1566	968	1872	718	1045	900	801	1477	1145	1109	1006	1057	832	1253	1059	1551	903	853	707	568	1105	543	1013	430	943	767	585	536	875	799	743	1055	849	911	1357	334	988	1543	281	530	381	421	624	820	665
41	33	56	11	28	83	29	16	7	26	38	32	16	40	26	46	20	49	11	25	40	12	45	18	28	44	37	33	19	12	17	21	14	53	14	29	28	50	30	13	9	18	33	17	20	19	9	12	69	30
1	1	0	0	1	2	0	1	0	1	3	0	0	1	3	0	2	1	0	1	0	1	5	0	1	3	0	1	2	6	0	0	0	1	0	1	2	2	1	0	0	1	4	0	1	0	1	1	2	1
5	2	5	4	3	10	1	4	6	5	11	3	1	16	7	3	12	2	6	5	5	6	23	1	5	14	4	8	6	11	2	3	5	9	5	4	7	1	2	6	3	3	3	4	2	4	5	2	6	1
0	0	0	0	0	0	0	0	0	0	0	0	0	0	0	0	0	0	0	0	0	0	0	0	0	0	0	0	0	0	0	0	0	0	0	0	0	0	0	1	0	0	0	0	0	0	0	0	0	0
1683	1645	1578	825	881	2758	2539	704	580	1496	1798	1392	954	1559	869	1814	1474	1662	1097	1276	1656	918	1898	881	969	2212	1509	1410	673	710	1003	830	626	2477	844	793	1350	1530	1008	981	623	1127	1521	566	961	750	503	646	1995	1167
278	148	377	80	84	570	244	138	57	181	289	190	110	320	95	354	121	290	134	192	177	165	200	72	228	321	256	179	79	91	195	146	61	376	109	129	152	217	135	133	36	45	263	74	92	57	55	111	270	243
0	0	0	0	0	0	0	0	0	0	0	0	0	0	0	0	0	0	0	0	0	0	0	0	0	0	0	0	0	0	0	0	0	0	1	0	0	0	0	0	0	0	0	0	0	0	0	0	0	0
0	0	0	0	0	1	0	0	0	0	0	0	0	0	0	0	0	0	0	0	1	0	0	0	0	1	0	0	0	0	0	0	0	0	0	0	0	0	0	0	0	0	0	0	0	0	0	0	0	0
980	823	1079	549	735	1570	1105	450	391	735	872	905	752	874	556	1036	773	857	657	769	930	711	1076	460	738	1181	808	818	344	532	576	550	310	1053	432	474	653	892	602	562	260	788	943	256	674	351	244	421	1259	860
3	1	3	0	0	5	4	0	1	0	4	1	0	6	0	3	6	4	1	2	4	2	6	8	2	1	0	0	3	3	3	2	1	1	8	2	2	2	6	2	0	2	3	3	1	1	0	0	1	1
1	0	0	1	1	0	1	0	2	2	0	0	2	0	0	1	0	3	0	0	0	1	5	0	2	2	0	2	0	0	0	0	1	1	0	1	0	0	3	1	0	1	7	0	0	0	0	0	2	0
2	3	1	4	2	4	0	3	1	1	1	2	0	0	0	1	0	0	2	0	1	0	0	6	1	7	2	6	3	5	4	1	0	0	0	6	17	7	3	2	1	2	5	1	1	0	0	4	11	0
2568	2102	4088	513	465	5527	3144	364	412	987	2859	1582	278	1814	461	2089	986	1994	420	849	1561	1509	2118	584	1704	2766	1258	1092	726	510	907	1217	500	2118	646	581	839	1236	820	1291	609	549	1894	546	1656	776	417	340	4812	2186
194	265	196	91	185	389	319	492	177	279	188	181	661	289	309	325	695	165	162	181	299	424	320	137	189	700	304	227	169	271	194	235	121	538	195	151	243	198	173	520	117	200	328	124	248	94	158	147	384	127
2	0	0	0	0	2	0	1	0	0	0	1	0	0	1	0	1	1	0	1	1	0	3	0	0	0	0	0	0	0	1	2	0	0	1	0	1	4	0	0	1	0	0	1	0	0	0	0	0	0
7	9	4	6	11	10	3	2	3	4	5	13	5	9	4	3	10	3	5	10	7	10	6	8	5	11	5	8	5	7	3	5	3	4	8	5	6	1	11	6	3	11	5	3	6	1	0	5	3	2
764	855	893	1011	2730	1503	1335	1315	462	817	1027	1522	2830	1246	940	1270	2134	980	1110	1002	1103	1163	1438	728	529	1489	869	1373	548	913	959	903	623	619	1097	1153	1003	432	2051	1612	379	2446	1436	437	1287	491	532	952	1985	1129
752	980	718	389	419	1439	906	491	404	761	838	585	492	738	611	762	647	723	611	494	719	708	991	435	585	1013	568	622	342	701	486	438	389	1096	570	453	475	932	687	520	294	455	805	358	446	283	222	263	510	417
10	13	4	3	6	7	10	6	2	11	1	3	0	3	4	4	12	9	23	3	3	9	3	4	3	16	4	16	12	7	5	11	5	7	12	9	6	3	11	7	3	9	5	2	7	1	5	6	19	8
0	0	0	0	0	0	0	0	0	0	0	0	0	0	0	0	0	0	0	0	0	0	0	1	0	0	0	0	0	0	0	0	0	0	0	0	0	0	0	0	0	0	0	0	0	0	0	0	0	0
426	399	424	164	321	707	436	211	127	259	323	373	294	357	240	345	313	303	246	213	284	388	435	214	236	497	235	328	157	149	242	232	155	348	203	192	193	191	297	269	110	323	385	119	311	141	119	159	478	344
2	0	0	1	3	1	3	0	0	1	0	2	0	0	2	0	0	0	0	1	0	1	0	0	0	1	1	0	0	0	2	0	1	2	1	1	1	0	1	0	1	2	0	0	0	1	0	0	1	1
0	1	0	0	0	2	0	0	1	1	0	1	1	1	1	0	2	0	0	0	1	3	0	0	1	0	0	0	0	1	0	0	0	0	0	1	0	0	1	0	1	1	0	0	0	1	0	0	1	0
3	3	4	4	1	11	5	2	4	4	2	2	1	3	3	4	7	7	5	8	4	7	6	6	3	8	3	5	2	2	2	1	3	8	3	6	1	2	2	4	1	7	7	3	1	1	2	0	1	4
1998	2246	1732	1253	2028	4010	2706	1274	1022	1860	1530	1960	1829	1940	1966	1896	2049	1359	1985	1876	1707	2641	1871	1491	1310	2992	1315	2083	1127	1635	1572	1149	891	1547	1709	1478	1481	982	1830	2242	759	1553	2595	594	1470	674	744	1182	1967	1602
0	1	0	0	1	0	1	0	0	0	0	0	1	0	0	0	0	0	0	2	0	0	0	0	0	0	0	1	0	0	0	0	0	1	0	1	0	0	0	0	0	0	0	0	0	0	0	1	2	1
0	0	0	0	1	1	0	0	0	0	0	0	0	0	0	0	0	0	0	0	0	0	0	0	0	0	0	0	0	0	0	0	0	0	0	0	0	0	0	0	0	0	0	0	0	0	0	0	0	0
1	0	0	0	0	0	0	0	0	0	0	0	0	0	1	0	0	0	0	0	0	0	0	0	0	0	0	0	0	1	0	0	0	0	0	0	0	0	0	0	0	0	0	0	0	0	0	0	0	0
4525	2861	4978	1520	1073	7430	5182	1081	1092	2444	3577	3376	1045	3329	1318	4102	2471	3347	1415	2386	3132	2158	4094	1357	3324	4351	2840	2691	1315	1282	2043	2182	1041	4748	1401	1379	2187	3582	1949	1961	1115	1773	3298	1038	2623	1373	892	1175	6272	3797
0	3	0	1	1	8	7	2	0	2	2	1	0	0	4	4	0	5	3	1	0	3	4	4	1	2	4	2	1	4	4	1	2	3	1	2	1	0	1	2	2	2	7	1	4	0	0	2	1	3
0	1	1	3	12	1	4	7	3	1	2	4	10	2	5	4	4	4	2	4	4	2	0	1	0	7	0	3	4	3	3	1	3	6	4	6	2	0	5	4	1	18	1	1	6	1	1	3	3	1
24	12	17	13	11	48	19	13	10	16	22	18	16	17	24	17	17	11	18	8	13	14	17	20	8	19	6	8	13	6	17	7	10	20	17	11	15	16	7	18	12	10	20	4	11	9	6	9	17	11
1	0	0	0	0	0	0	0	0	0	0	0	0	0	0	0	0	0	0	0	0	0	0	0	0	0	0	0	0	0	0	0	0	0	0	0	0	0	0	0	0	0	0	0	0	0	0	0	0	0
98	27	50	19	61	30	21	312	139	31	18	48	55	126	47	56	42	42	216	94	168	86	26	20	4	28	9	10	18	33	28	46	18	8	29	42	18	24	22	297	9	20	73	8	16	8	15	16	35	34
0	0	0	0	0	0	0	0	0	0	0	0	0	0	0	0	0	0	0	0	0	0	0	0	0	0	0	0	0	0	0	0	0	0	0	0	0	0	0	0	0	0	0	0	0	0	0	0	1	0
0	0	0	1	0	0	0	0	0	0	0	0	0	0	0	0	0	0	0	0	0	0	0	0	0	0	0	0	0	0	0	0	0	0	0	0	0	0	0	0	0	0	0	0	0	0	0	0	1	0
0	0	0	0	0	0	0	0	0	1	0	0	0	0	1	0	0	0	2	0	0	0	0	0	0	0	1	0	0	0	0	0	0	0	0	0	0	0	0	0	0	0	0	0	0	0	0	0	1	0
7	2	1	11	11	6	2	1	5	0	0	4	1	2	1	4	1	0	3	2	2	5	2	0	2	2	5	10	1	2	8	0	1	0	2	0	4	0	2	3	0	1	7	0	2	1	0	4	19	6
0	0	0	0	0	2	0	0	0	0	0	2	0	0	1	0	0	1	0	0	1	1	0	0	0	1	1	0	0	0	2	1	0	0	1	1	1	0	0	0	0	2	0	1	0	0	1	1	0	0
1040	868	897	1282	1477	2581	1542	1158	800	1247	1243	1100	1338	1503	1079	1502	1572	1457	1102	1337	1187	1080	2046	622	1016	1680	1220	1628	510	1648	1056	707	545	1548	907	1273	1619	1864	1528	781	440	972	961	593	765	647	531	715	1031	837
11	12	10	9	1	30	7	7	2	10	9	8	2	5	12	19	14	11	9	14	4	19	22	5	6	10	9	26	6	6	21	2	2	10	13	8	13	8	14	15	5	4	16	0	8	1	4	10	12	5
23	19	23	7	13	29	24	8	4	14	20	25	15	16	21	21	20	23	11	10	13	7	16	16	13	19	19	13	11	11	15	9	9	14	10	8	18	8	19	21	7	27	23	10	21	6	5	11	22	16
3	2	1	1	0	2	0	1	2	1	0	6	9	5	8	8	21	6	10	5	15	3	4	2	0	6	5	6	3	1	2	3	0	1	5	1	0	2	5	7	2	6	4	0	4	4	1	5	15	3
14	3	8	2	1	12	12	0	2	2	6	12	2	6	0	7	5	3	3	8	4	3	4	3	5	4	4	4	2	0	4	0	0	8	4	3	2	1	4	6	2	2	10	0	2	3	0	0	13	10
130	121	143	64	174	193	129	230	70	158	89	92	356	106	125	124	164	74	106	150	172	118	120	93	119	147	107	122	44	210	144	98	53	116	191	269	138	133	139	72	46	339	105	52	57	35	67	78	78	61
0	1	0	1	0	1	0	0	0	0	0	2	0	0	2	1	0	0	2	0	0	0	1	0	3	2	0	1	1	2	0	0	0	0	0	3	0	2	0	1	0	0	0	0	0	0	0	1	0	0
3775	3962	4259	2563	5425	6474	4242	5021	1978	3256	2932	4090	3497	3322	3640	3742	3320	3411	3317	3408	4101	3567	3420	2139	2971	4476	2764	3867	1935	4321	2913	3219	2102	3924	2975	3453	3323	3319	5634	3236	1159	5121	3719	996	3628	1248	1020	2532	4942	4504
39	56	28	16	29	61	45	14	11	31	34	51	29	34	35	25	54	41	31	30	39	22	25	30	23	29	12	47	13	21	32	24	21	38	35	34	31	19	27	23	2	29	30	13	16	19	17	15	39	18
18987	31666	16354	23338	41060	48518	33060	38377	22075	38106	13958	22317	76609	34632	56990	20906	34847	19510	52587	31178	37339	23558	20499	36498	20047	36786	18407	31531	13962	39877	15837	19762	10043	11349	26461	26392	27798	14886	25842	28074	12965	25163	34772	7807	17644	7795	13244	15596	19198	21516
49	58	90	16	51	120	76	43	22	42	80	81	84	65	33	58	68	74	45	40	70	53	60	31	47	77	53	63	22	24	43	43	30	50	28	45	50	42	64	46	11	96	37	20	46	20	13	26	120	53
32	19	9	13	9	39	11	4	3	4	5	5	9	15	14	6	10	6	8	3	2	11	4	13	8	10	10	6	6	5	4	6	6	7	8	11	4	3	6	1	5	5	11	5	8	6	4	3	41	15
22	8	5	13	9	12	18	1	1	12	1	19	0	4	16	11	10	12	16	9	2	12	3	13	10	15	7	16	5	3	6	6	4	18	11	5	7	1	10	12	3	18	6	3	16	4	2	4	26	21
1	2	0	0	0	0	0	2	1	0	0	0	0	0	0	2	0	0	1	0	3	0	1	1	0	1	1	0	1	1	2	0	0	2	1	0	0	0	0	1	0	0	0	0	0	0	0	0	2	0
0	0	0	0	0	0	0	0	0	0	0	0	0	0	0	0	0	0	0	0	1	0	0	0	1	0	0	0	0	0	0	0	0	0	1	0	0	0	0	0	0	0	0	0	0	0	0	1	0	0
0	0	0	0	0	0	0	0	0	0	2	0	0	0	0	0	0	0	0	0	0	0	0	0	0	0	0	0	0	0	0	0	0	0	0	0	0	0	0	0	0	0	0	0	0	0	0	0	1	0
462	783	405	497	395	968	903	551	479	732	632	485	274	701	646	684	875	744	935	668	668	795	605	475	485	888	403	879	433	782	727	277	568	976	617	670	836	706	521	897	303	485	706	292	394	294	293	340	477	418
965	1035	1298	252	227	1683	1043	168	271	614	865	717	218	644	279	869	429	659	362	424	632	524	702	303	603	1095	617	528	266	253	391	495	201	977	295	226	372	619	316	499	230	367	804	194	642	266	172	189	1415	1060
0	0	0	0	1	0	0	0	0	0	0	0	0	0	2	0	1	0	0	0	0	0	0	0	0	0	0	0	0	2	0	0	0	0	0	0	1	0	0	0	0	1	0	0	1	0	0	0	0	0
152	132	150	121	393	238	215	115	58	100	153	241	362	153	96	209	287	140	117	134	143	168	233	142	81	216	138	212	81	109	135	134	74	77	181	143	136	44	279	254	51	371	213	65	193	73	66	116	378	170
216	269	210	214	359	402	220	242	103	203	250	284	309	344	230	278	312	185	273	199	255	222	222	152	157	292	185	264	118	165	210	157	205	215	188	229	254	139	283	234	84	306	210	74	192	85	89	199	334	313
163	58	87	63	130	49	90	824	123	85	126	200	580	578	109	278	379	195	323	246	1202	237	118	66	39	105	126	118	53	124	78	150	55	63	108	86	103	112	238	707	43	109	783	70	113	71	57	127	429	160
23	35	22	14	16	35	35	10	7	18	22	22	8	23	16	22	24	21	18	15	17	41	22	12	14	41	10	24	14	14	17	12	11	29	15	14	11	9	22	22	7	19	20	7	16	11	3	19	14	10
0	0	0	0	0	0	0	0	1	1	0	0	0	0	0	0	0	0	0	0	0	0	0	0	0	0	0	0	0	0	0	0	0	0	0	0	0	0	0	0	0	0	0	0	0	0	0	0	1	0
6	8	3	0	7	7	1	2	0	3	3	2	0	4	0	4	6	8	7	0	3	1	0	0	0	2	0	0	1	0	5	1	0	2	0	1	2	3	0	5	1	0	0	0	2	7	2	0	3	0
60	36	40	38	32	78	49	40	32	38	47	26	34	36	50	28	70	43	50	28	21	33	28	66	26	39	21	30	15	52	27	24	35	44	40	64	39	39	77	25	18	47	56	16	24	15	22	21	24	58
0	0	0	0	0	2	0	0	0	0	0	0	0	0	0	0	0	0	0	0	0	2	0	0	0	0	0	0	0	0	0	0	0	0	0	0	0	0	0	0	0	0	0	0	1	0	0	0	0	0
0	0	0	0	0	0	0	0	0	0	0	0	0	0	0	0	0	0	0	0	0	0	0	0	0	0	0	0	0	0	0	0	0	0	0	0	0	0	0	0	0	0	1	0	0	0	0	0	0	0
68	17	35	18	18	36	34	48	15	22	43	28	7	17	14	31	28	24	20	15	20	21	29	18	31	26	12	26	21	17	23	16	19	12	17	20	11	36	17	39	6	17	45	16	18	9	12	10	25	22
10	12	5	8	19	32	21	30	15	24	13	5	23	17	9	18	18	13	15	24	18	9	20	14	4	32	16	17	3	10	9	6	12	3	15	14	22	17	12	14	7	11	24	6	10	4	6	18	2	7
51	38	46	17	51	82	33	41	13	40	96	48	86	75	51	60	59	39	57	32	63	34	52	42	14	48	25	36	25	25	36	28	12	25	57	46	26	32	55	61	11	85	78	20	41	18	29	28	77	44
0	0	1	0	0	0	0	0	0	0	2	4	0	1	1	0	0	0	0	0	1	2	0	0	0	1	0	3	0	1	0	0	1	0	1	2	0	1	0	0	1	1	2	1	0	0	0	0	0	1
2	1	1	5	1	2	6	0	0	2	2	6	2	0	0	2	5	2	4	4	0	2	3	2	2	3	1	2	2	3	3	1	0	1	3	5	3	1	0	0	2	4	4	0	0	1	1	5	2	2
4	3	5	1	2	1	12	3	5	10	6	4	1	1	4	7	5	8	9	3	1	4	12	3	4	11	4	11	5	1	4	2	8	8	5	10	4	2	6	7	3	4	4	5	3	2	1	4	0	0
1	1	2	0	1	2	4	2	0	1	0	0	0	1	1	1	2	1	0	0	0	5	0	0	2	2	0	0	0	1	0	1	0	3	0	4	0	1	3	0	0	0	0	0	1	1	0	0	1	2
0	0	0	0	0	0	0	0	0	0	0	0	0	0	0	0	0	0	0	0	0	0	0	0	0	0	0	0	0	0	0	0	0	0	0	0	0	0	0	0	0	0	0	0	0	0	0	0	0	0
2	4	2	1	5	2	3	2	1	0	3	2	0	6	2	0	9	5	2	2	1	2	2	10	2	2	0	2	4	1	3	1	3	2	7	5	5	2	7	0	2	2	5	4	1	1	2	1	2	3
1	0	0	0	1	0	1	0	0	0	0	0	0	0	0	0	0	0	0	2	3	0	0	0	0	1	0	0	0	0	0	0	0	0	0	0	0	1	0	1	0	0	0	0	1	0	0	0	0	0
3	9	1	10	32	5	15	24	2	16	8	10	7	12	14	3	25	3	23	33	10	15	4	4	4	17	7	9	12	24	8	2	15	8	9	21	13	8	20	12	6	7	10	9	2	3	7	7	2	2
0	0	0	0	0	0	0	1	0	0	0	0	0	0	0	0	4	0	0	0	0	0	0	0	0	0	0	0	0	0	1	0	0	0	0	0	0	0	0	0	0	0	0	0	1	0	0	0	0	0
1	3	0	2	0	0	0	0	0	1	0	2	0	1	0	1	1	0	1	0	0	0	4	0	3	5	0	0	0	0	0	2	0	5	1	0	0	0	0	1	0	2	0	0	0	0	1	0	1	1
2543	4244	2879	804	4120	6689	3867	2053	1669	4584	1940	2302	11623	3482	5032	2615	3812	994	4535	2551	2314	4093	2812	3963	2897	6529	2269	3712	1461	3363	2036	2915	1202	1640	3158	2233	2093	1261	2927	2862	1496	2706	3198	972	3504	662	1803	1732	2947	3395
7	10	4	1	0	9	3	2	1	10	14	4	0	8	2	8	8	4	2	0	3	5	8	3	1	5	3	5	4	4	3	3	4	6	8	2	2	1	7	3	1	8	2	12	4	2	4	2	6	9
0	0	0	0	0	0	0	0	0	1	0	0	0	0	0	0	0	0	0	0	0	0	0	1	0	0	0	0	0	0	0	0	0	0	0	0	0	0	0	0	0	0	0	0	0	0	0	0	0	0
23	30	18	12	22	31	41	18	9	21	27	31	17	17	18	22	18	21	18	26	29	19	22	17	10	24	16	20	9	21	18	7	14	20	21	19	18	13	21	25	2	39	22	4	29	8	9	18	55	40
2	1	2	0	1	1	0	0	0	1	0	2	0	1	1	1	0	1	0	1	0	1	1	0	0	1	0	1	1	0	0	0	0	0	1	2	1	0	0	2	0	0	3	0	0	1	0	2	1	2
67	99	48	61	95	118	86	119	41	83	62	87	58	57	120	66	104	90	93	67	69	100	66	64	52	66	36	96	45	125	58	36	84	49	105	99	98	65	155	69	32	107	94	31	80	25	36	80	63	89
0	0	0	0	0	0	0	0	0	0	0	0	0	0	0	0	0	0	0	0	0	0	0	0	0	0	0	0	0	0	0	0	0	0	0	0	0	0	0	0	0	0	0	0	0	0	0	0	0	0
3771	2684	3871	1661	891	6937	3323	957	1295	2336	2626	2032	1122	2493	1328	3753	1762	2791	1580	1995	2007	2610	4278	1166	2189	3467	2561	2602	1118	2317	1941	1809	1175	4734	1979	1486	1581	3297	1770	1743	975	1123	3280	906	1778	1117	774	636	3411	1855
15	18	17	10	38	23	36	49	12	12	17	32	66	26	32	28	57	6	23	30	46	23	31	22	12	33	24	20	24	24	12	15	29	20	20	14	29	21	29	41	9	37	41	5	25	22	9	12	40	17
2	7	8	1	19	2	3	7	0	6	3	5	10	1	1	17	1	2	6	0	8	5	3	1	4	1	4	6	4	2	3	2	2	0	9	5	7	0	7	4	2	5	3	2	4	4	4	6	0	7
60	41	41	26	14	63	29	24	24	63	61	25	6	43	25	30	57	35	21	35	42	63	59	26	34	50	16	45	18	32	35	17	27	74	39	26	38	30	34	54	15	29	42	28	23	13	14	22	25	35
581	611	488	267	369	1033	580	308	212	410	346	523	294	486	359	483	437	353	404	346	450	581	466	252	298	636	348	499	218	306	398	341	230	526	312	292	379	328	340	565	154	350	580	124	427	134	140	237	467	409
137	248	161	67	306	267	294	148	52	209	281	122	90	130	157	126	223	147	100	97	136	365	224	42	107	429	109	221	140	214	100	158	110	249	102	72	115	118	190	234	66	134	189	36	310	59	64	78	150	218
21	12	10	15	32	6	28	6	10	15	2	23	3	9	12	19	25	15	29	16	6	12	10	12	12	30	8	19	14	32	10	5	15	28	13	7	20	1	11	11	3	17	6	6	12	7	4	10	35	16
0	0	0	0	0	0	0	0	0	0	0	0	0	0	0	0	0	0	0	0	0	0	0	0	0	0	0	0	0	0	0	0	0	0	0	0	0	0	0	0	0	0	0	0	0	0	0	0	0	0
1	2	3	1	0	2	2	1	2	3	1	2	0	2	1	1	2	0	1	0	0	3	4	0	3	0	1	1	2	1	3	0	1	0	0	4	2	1	1	1	1	3	2	2	2	1	0	2	3	4
0	0	1	6	6	26	5	0	16	2	2	6	4	1	7	15	20	7	6	14	7	7	9	0	3	8	6	6	9	25	3	12	2	3	6	3	10	16	4	2	0	1	7	1	4	0	4	3	0	14
2	1	1	0	1	2	3	3	1	1	0	2	2	0	0	3	0	2	0	1	1	2	0	0	2	1	0	0	0	0	3	3	1	0	0	2	1	7	0	1	0	0	1	1	1	2	1	1	0	0
2	2	0	0	0	9	9	0	1	3	0	0	0	1	1	0	4	10	1	3	2	5	4	2	0	3	1	2	1	0	0	1	2	3	1	0	0	0	0	4	1	2	1	0	1	1	0	0	1	3
0	0	0	0	0	0	0	0	0	0	0	2	0	0	0	0	0	0	0	0	0	0	0	0	0	0	0	0	0	0	0	0	0	0	0	0	0	0	0	0	0	0	0	0	0	0	0	0	0	0
0	0	0	0	0	0	0	0	0	0	0	0	0	0	0	0	0	0	0	0	0	0	0	0	0	0	0	0	0	0	0	0	0	0	0	0	0	0	0	0	0	0	0	0	0	0	0	0	0	0
7275	6862	7752	3879	1210	13575	10183	1855	2600	5769	6577	6578	644	6060	2665	8840	4297	6879	3284	5594	5960	5279	8147	1966	5270	9005	7060	6015	3343	3039	4574	3776	2625	10152	2817	2603	4240	7279	2579	4505	1980	1285	8474	2107	3691	2939	1537	1682	7998	4803
6	5	1	1	1	6	1	2	2	5	1	5	0	0	3	3	1	3	3	0	2	2	3	0	2	4	1	4	0	1	2	1	3	1	4	1	1	0	3	2	0	4	1	0	1	0	1	0	1	4
15	7	23	4	2	20	13	47	35	6	7	10	32	34	20	24	17	8	25	20	66	21	8	6	4	8	2	2	10	7	17	15	8	17	13	12	4	15	7	95	2	11	21	10	11	3	7	8	8	1
3396	4135	3292	2394	1996	7005	4721	1301	2272	3354	2310	4029	722	2829	3038	3258	1852	2165	2779	4538	3647	4141	3942	1235	2257	4857	2172	4342	2444	3001	3886	2200	1466	3667	2680	2037	3041	2409	1944	4614	1407	1471	4638	580	2711	1360	803	2407	3000	2220
1	0	0	1	0	0	0	2	3	0	1	0	4	1	0	0	1	0	1	2	0	0	0	1	2	1	1	2	0	0	1	1	3	1	1	0	0	1	1	0	1	0	2	0	0	0	0	1	1	2
632	312	639	197	165	792	497	132	113	308	365	507	188	302	148	438	309	396	152	261	319	240	400	189	472	412	286	282	142	182	231	223	112	459	190	191	234	366	401	216	129	319	320	110	316	124	92	190	850	596
1	2	1	1	1	2	2	8	0	0	3	3	5	5	7	0	0	0	1	4	10	0	1	2	0	3	0	4	17	1	0	3	2	1	1	1	0	0	7	4	2	0	1	1	1	0	0	1	1	2
81	34	157	82	19	199	62	27	57	41	84	70	11	83	18	94	82	34	30	35	72	48	59	18	27	83	20	28	50	42	29	35	39	163	33	59	63	69	102	31	14	28	105	19	18	53	9	17	71	102
0	0	0	0	0	0	0	0	0	0	0	0	0	0	0	0	0	0	0	0	0	0	0	0	0	0	0	0	0	1	0	0	0	0	0	0	0	0	0	0	0	0	0	0	0	0	0	0	0	0
42	11	17	8	3	37	18	10	5	7	20	21	8	12	2	13	16	19	4	13	6	5	13	21	11	13	7	5	2	8	4	7	12	17	6	8	7	10	10	8	6	8	20	11	5	7	6	1	27	29
0	1	0	0	1	0	1	0	0	1	1	2	1	1	1	1	1	0	1	0	2	3	0	1	0	0	1	0	0	4	0	0	0	1	0	1	0	0	0	0	0	0	0	1	1	0	0	0	0	0
1000	824	1156	436	754	1920	1313	567	414	696	996	873	619	854	492	1075	747	990	528	794	886	665	1193	434	681	1249	802	860	410	443	682	608	300	1132	333	485	805	963	905	667	276	973	902	313	744	392	286	390	1391	929
2481	2133	2576	1152	2248	4259	2375	1282	906	1779	1877	2052	2047	1870	1301	2403	2039	1856	1492	1525	1809	1839	2155	1257	1528	2779	1536	1899	977	1514	1520	1357	846	2429	1447	1365	1450	1474	2700	1785	743	2251	2129	615	1563	816	634	967	3014	1997
1	2	0	0	4	0	4	4	0	1	1	3	0	1	2	2	0	0	0	0	1	3	1	0	0	6	0	2	4	2	3	0	1	0	0	0	4	0	6	2	0	2	0	0	4	0	0	2	4	1
0	0	0	0	0	0	0	0	0	0	0	2	0	0	1	0	1	1	0	2	0	0	1	0	0	0	0	0	0	2	0	0	1	0	0	0	0	0	0	0	0	0	0	0	0	0	0	0	0	0
23	33	13	38	17	11	38	18	14	39	7	23	1	16	18	6	36	21	33	29	7	26	16	7	9	35	18	34	14	20	19	5	32	63	19	20	38	9	24	21	7	13	8	3	13	7	4	21	25	31
65	35	46	45	128	126	98	34	37	72	62	81	137	67	69	55	94	79	62	68	98	25	68	25	77	87	79	74	24	96	37	43	16	81	55	45	72	68	204	32	23	194	36	16	41	20	26	42	82	86
157	171	158	47	71	285	193	69	53	112	127	103	69	112	44	138	124	149	96	104	128	106	151	80	78	180	89	129	57	44	115	92	66	158	53	68	87	120	126	105	33	93	122	49	112	53	47	62	235	151
3	8	10	1	3	4	7	4	4	5	3	6	5	10	3	6	5	5	2	9	7	8	17	6	2	8	3	6	6	2	3	3	3	1	4	4	6	0	3	8	1	6	10	4	6	1	4	2	6	10
511	399	624	212	466	1002	563	246	199	380	419	570	547	485	302	486	483	446	290	302	478	315	415	378	402	607	272	421	186	211	339	286	195	381	342	311	325	284	680	399	160	574	350	170	382	194	169	235	942	484
720	719	742	476	730	1395	873	759	444	690	675	722	1315	717	780	843	1036	687	836	670	917	571	840	534	547	1056	535	674	286	591	616	433	333	805	633	514	624	588	863	763	280	894	809	297	432	284	268	424	1088	557
521	465	537	144	190	825	459	287	180	333	500	352	302	438	259	394	424	380	261	175	353	408	413	231	294	543	233	329	180	230	284	318	205	507	232	255	354	406	415	400	126	343	399	202	408	179	163	153	407	351
26	29	15	10	9	29	17	11	8	10	13	6	4	19	13	4	26	9	13	13	16	28	21	8	6	16	7	18	7	9	4	3	2	15	11	12	13	13	14	15	5	9	19	10	5	9	7	5	14	11
194	142	156	71	167	251	182	53	50	117	122	167	90	112	92	126	97	92	100	123	93	113	102	92	80	182	99	136	64	73	143	88	51	101	111	106	89	66	179	120	38	147	107	35	93	39	39	94	212	132
0	0	0	0	0	2	0	0	0	1	1	0	1	1	0	1	0	1	2	1	1	3	2	3	1	1	0	0	1	0	1	0	1	1	0	0	0	2	0	0	0	0	0	0	1	0	1	0	1	1
1418	1858	1572	1539	3779	3047	2211	1709	1007	1839	1182	1885	2463	2005	1888	2218	2958	2199	1542	1759	1965	1117	1235	1291	1436	2389	1469	2016	701	1599	1542	1385	639	1169	1623	2066	1995	1161	1696	1095	600	2810	1388	582	1341	586	710	937	2357	1483
13	13	10	4	16	20	3	8	2	8	9	12	8	4	8	14	3	4	8	4	7	3	7	6	3	14	4	11	3	9	3	1	2	7	10	7	14	9	6	0	2	7	6	3	5	4	1	12	11	5
0	0	1	0	0	0	0	0	0	0	0	0	0	0	0	0	0	0	0	0	0	1	0	0	0	0	0	0	0	0	0	0	0	0	0	0	0	0	0	0	0	0	0	0	0	0	0	0	0	0
5	9	2	5	8	1	2	1	4	4	7	3	2	1	7	2	0	1	14	13	1	8	6	0	3	2	0	4	2	1	4	1	2	3	2	2	0	1	2	8	0	2	2	2	3	4	1	4	2	4
0	0	0	0	0	0	0	0	0	0	0	0	0	0	0	0	0	0	0	0	0	0	0	0	0	0	0	0	0	0	0	0	0	0	0	0	0	0	0	0	0	0	0	0	0	0	0	0	0	0
11	11	8	6	17	26	18	8	7	14	12	19	13	14	20	8	16	16	17	14	12	24	12	15	10	22	13	19	11	15	14	9	10	13	17	15	16	7	37	14	9	22	22	6	15	1	12	10	8	12
1	2	0	0	0	3	0	0	0	1	0	0	0	0	0	0	0	1	0	1	0	0	2	2	1	2	1	2	3	3	2	0	0	1	2	0	0	1	4	0	1	0	0	1	1	0	2	0	0	1
875	784	759	369	361	1085	852	350	379	671	523	582	769	436	469	604	663	439	499	465	552	617	880	432	518	958	424	643	358	483	497	447	290	901	458	386	543	445	525	553	219	513	584	254	425	250	251	292	718	509
0	0	0	0	0	0	0	0	0	0	0	0	0	2	1	2	0	0	0	0	0	0	0	0	0	0	0	0	0	1	0	0	0	0	0	0	0	0	0	0	0	0	0	0	0	1	0	0	0	0
0	0	0	0	0	0	0	0	0	0	0	0	0	2	0	0	0	0	0	1	1	1	0	0	0	0	0	0	0	0	1	0	0	0	0	0	0	0	1	2	0	0	0	0	0	0	0	0	0	0
126	94	62	141	58	150	86	101	51	83	224	103	112	93	93	90	137	155	123	62	47	61	65	126	50	79	51	74	50	86	86	32	136	59	108	52	91	106	119	53	27	116	103	51	42	47	32	41	134	160
59	30	13	73	269	43	30	16	15	29	20	67	8	46	20	32	3	56	31	36	45	20	22	21	17	23	34	47	21	11	37	15	14	9	24	7	20	17	66	28	4	23	205	1	19	13	13	45	108	50
865	690	848	501	464	1584	896	305	245	456	697	675	266	707	429	732	556	569	460	581	576	586	655	334	516	896	487	728	317	405	500	444	248	723	417	441	511	540	488	536	228	434	826	181	573	246	178	365	1183	710
825	832	936	397	269	1711	1366	480	309	722	1153	676	475	816	559	1091	875	968	452	623	706	631	1096	519	845	1139	696	603	392	574	566	485	463	1319	541	512	552	1084	597	625	336	547	737	347	579	314	300	230	1009	777
67	54	26	69	185	43	65	55	17	22	55	67	222	78	53	89	272	47	141	67	45	45	34	25	28	43	50	90	43	57	53	31	44	27	45	21	46	21	108	76	15	128	41	19	41	20	15	46	156	87
4	3	1	1	6	3	8	0	0	2	5	4	3	2	0	4	2	5	1	6	5	4	3	3	1	4	2	2	2	4	0	2	1	4	2	2	1	0	5	1	2	5	10	0	4	0	0	4	4	3
29	13	16	11	10	21	23	8	12	10	21	18	4	17	17	19	17	32	20	19	17	12	15	9	14	21	13	18	6	6	22	8	7	20	8	9	13	22	9	27	9	9	19	5	9	7	4	12	24	18
5	0	2	2	0	2	1	0	0	0	3	0	1	0	3	2	0	0	1	0	2	0	1	3	0	1	0	1	1	0	0	0	1	0	0	0	0	1	1	1	1	0	3	1	0	0	0	0	2	5
0	0	0	0	0	0	0	0	0	0	0	0	0	0	0	0	0	0	0	0	0	0	0	0	0	0	0	0	1	0	0	0	0	0	0	0	0	0	0	0	0	0	0	0	0	0	0	0	0	0
0	0	0	0	0	0	0	0	0	0	0	0	0	0	0	0	0	0	0	0	0	0	1	0	0	0	0	0	0	0	0	0	0	0	0	0	0	0	0	0	0	0	0	0	0	0	0	0	0	0
10	36	14	16	26	20	20	19	13	28	15	15	13	25	23	13	32	16	28	16	21	32	23	11	7	30	5	27	19	27	18	7	22	21	18	17	16	22	16	21	5	14	21	16	20	11	9	5	6	8
12	19	12	24	21	29	26	15	14	12	15	28	8	15	44	32	7	17	26	25	20	18	24	10	23	25	8	37	8	32	22	8	11	19	26	17	10	16	13	25	2	15	23	6	7	15	9	22	16	8
16	12	4	19	23	29	19	28	8	19	23	11	10	26	16	4	43	37	27	67	17	37	20	3	18	11	21	37	9	26	30	5	15	22	29	13	42	21	15	32	4	21	11	20	10	5	14	29	24	2
1102	1377	623	645	3525	1287	1911	974	343	967	865	1017	1690	1013	1348	979	1202	578	1120	754	834	1999	745	446	499	2270	643	1567	902	1365	812	1352	801	899	616	651	868	301	1883	1230	362	1535	915	226	2247	325	404	976	2062	1858
975	817	795	457	115	1646	1311	176	313	742	897	860	52	808	278	1279	500	878	379	683	800	585	1094	194	639	1111	923	719	444	345	549	351	306	1388	316	314	585	1075	275	551	244	110	1006	262	345	408	175	199	805	546
0	0	0	0	0	0	0	0	0	0	0	0	0	0	0	0	0	0	0	0	0	0	0	0	0	0	0	0	0	0	0	0	0	0	0	0	0	0	0	0	0	0	0	0	0	0	0	0	0	0
459	386	664	162	154	1120	520	153	146	249	479	308	168	364	151	499	323	416	139	254	349	349	595	181	342	553	345	297	130	124	274	271	117	468	185	153	229	310	198	293	146	252	429	171	292	154	111	116	681	304
0	0	0	0	0	0	0	0	0	0	0	0	0	0	0	0	0	0	0	0	0	0	0	0	0	0	0	0	0	0	0	0	0	0	0	0	0	1	0	0	0	0	0	0	0	0	0	0	0	0
4531	4385	4742	1860	4355	9759	4276	1430	1359	3887	3587	3088	1710	4827	4139	3011	2210	2963	3089	3334	5137	2490	3816	2101	1941	5910	2685	1897	1416	3766	1413	2392	721	3735	3438	2529	1714	3413	2321	3816	1714	1120	4948	907	2425	1201	1106	1640	2923	2723
43	27	35	9	23	72	38	24	13	23	61	43	20	57	28	59	32	74	38	32	40	23	46	28	28	31	29	29	13	10	35	15	11	27	23	35	26	55	27	23	9	42	24	11	25	21	14	16	66	47
1	3	2	1	21	3	11	0	1	1	2	8	3	3	3	2	5	3	1	3	2	7	4	1	2	9	1	1	4	5	5	2	3	5	2	0	2	1	11	13	2	12	3	0	14	2	0	4	4	2
36	37	15	48	54	24	51	11	28	44	16	43	3	14	37	32	57	33	62	22	13	50	13	13	22	61	18	58	26	40	25	20	44	73	41	24	60	5	25	33	18	53	27	9	39	13	13	29	52	25
0	0	0	0	0	0	0	0	0	0	0	0	0	0	0	0	0	0	0	0	0	0	0	0	0	0	0	0	0	0	0	0	0	0	0	0	0	0	0	0	0	0	0	0	0	0	0	0	0	0
0	0	0	0	0	0	0	0	0	0	0	0	0	0	0	0	0	0	0	0	0	0	0	0	0	0	0	0	0	0	0	0	0	0	0	0	0	0	0	0	0	0	0	0	0	0	0	0	0	0
638	210	495	409	565	1050	611	780	303	578	313	665	1028	720	608	595	821	667	696	542	898	418	400	276	372	630	274	615	221	412	500	305	304	391	589	556	718	181	614	649	164	834	491	252	442	345	286	532	943	208
5	4	1	2	0	4	1	3	1	0	2	4	3	1	3	3	2	1	2	1	0	2	1	4	1	2	4	0	3	5	2	0	2	4	1	2	1	2	0	1	0	4	8	4	1	1	1	2	2	3
0	0	0	0	0	0	0	0	0	1	0	0	0	0	0	0	0	0	1	0	0	0	0	0	0	0	0	0	0	0	0	0	0	0	0	0	0	0	2	1	0	0	0	0	0	0	0	0	0	0
5	0	6	0	0	13	2	2	1	3	3	1	4	1	0	1	0	0	2	1	5	4	10	1	1	1	1	6	0	1	0	0	1	8	0	3	2	3	1	6	1	2	5	1	2	2	1	1	1	2
1470	1443	1481	456	1198	2186	1495	827	482	1056	1366	1095	1407	1086	830	1167	1172	792	887	677	1142	1596	1208	845	910	2104	729	1130	602	721	652	1217	856	1489	661	541	724	923	1620	1349	439	1326	1325	390	1429	377	452	546	1585	1655
159	97	62	57	43	122	102	103	40	76	85	56	135	96	110	68	149	81	85	37	79	90	69	129	40	76	35	55	47	73	30	35	76	65	110	79	46	75	83	57	26	79	37	54	46	30	73	16	56	68
20	25	35	39	43	37	30	38	11	44	23	38	60	30	32	29	54	27	32	53	44	44	65	21	23	48	14	38	16	37	38	14	9	45	30	40	34	44	29	27	17	52	25	13	10	14	10	26	26	13
0	2	2	0	0	0	2	2	1	2	2	0	0	6	2	2	3	2	0	3	0	0	1	1	2	2	1	1	0	0	4	0	0	1	3	2	3	1	1	0	0	1	2	0	3	0	1	0	4	3
64	57	42	32	27	99	65	22	15	28	48	48	40	36	50	60	54	33	35	40	42	21	30	46	54	53	24	27	22	26	38	19	22	53	27	51	33	39	38	50	21	46	45	16	32	11	15	22	73	58
7449	7333	6878	5427	4070	14626	8958	3560	3647	7017	5515	6244	5050	6193	5562	8081	5698	5736	5594	6734	5662	6254	9160	3803	5384	8827	6112	7497	3778	6886	5367	3743	3079	9019	5087	4685	5775	7445	4221	4806	2558	3668	9384	2348	3812	2804	2134	2835	6737	4490
1	0	0	0	0	0	0	0	0	0	0	0	0	0	0	0	0	0	0	0	0	0	0	0	0	0	0	1	0	0	0	0	0	0	0	0	0	0	0	0	0	0	0	0	0	0	1	1	0	0
0	0	0	1	0	0	0	0	4	2	0	0	0	0	0	0	0	0	0	0	0	1	1	0	0	1	0	0	0	0	0	0	0	1	0	1	0	0	0	1	0	0	1	0	0	0	0	0	0	1
0	1	0	0	0	5	0	0	0	1	0	1	0	1	1	0	0	0	1	0	0	1	0	0	0	0	1	0	0	0	0	0	0	0	0	0	0	0	0	1	0	2	0	0	0	0	0	0	0	1
4	0	0	0	0	3	0	0	0	1	0	0	0	0	1	3	0	0	1	0	1	0	2	0	1	1	0	0	2	1	0	1	0	0	2	3	2	1	0	0	0	0	0	0	0	0	0	0	0	0
0	0	0	0	0	0	0	0	0	0	0	0	0	0	0	0	0	0	0	0	0	0	0	0	0	0	0	0	0	0	0	0	0	0	0	0	0	0	0	0	0	0	0	0	0	0	0	0	1	0
63	102	54	58	92	128	117	119	53	62	53	72	62	120	107	55	126	84	84	88	91	117	58	43	51	102	50	86	41	105	74	52	65	63	102	74	65	57	121	114	25	95	92	34	96	25	34	78	52	63
5	5	8	2	3	14	9	4	8	11	8	14	5	2	5	13	13	9	10	4	3	11	7	8	4	12	11	5	1	4	6	3	2	10	6	3	5	3	5	16	5	7	5	0	2	1	5	18	21	6
745	656	824	323	511	1250	793	386	240	442	653	716	436	517	319	770	515	691	318	450	618	484	563	339	480	788	469	552	284	260	468	460	280	627	346	380	453	487	513	690	145	592	578	219	598	239	177	226	1067	743
1	0	1	0	0	0	0	0	0	0	1	0	0	1	2	0	0	0	3	2	0	0	1	0	0	0	0	0	1	0	0	1	0	2	1	0	0	0	0	1	0	0	2	0	0	0	0	1	2	0
573	471	451	242	400	852	549	284	194	339	562	516	816	481	329	592	617	605	497	293	504	292	432	355	281	658	364	386	215	246	333	265	206	427	325	269	384	346	492	439	150	563	511	196	395	187	199	244	880	640
3	3	2	2	2	1	7	0	0	0	3	2	0	7	2	4	3	4	4	0	1	2	5	1	1	1	1	4	2	1	7	0	2	4	4	3	2	1	1	7	2	3	0	1	2	0	1	0	0	0
9	3	6	2	5	11	6	4	1	2	18	3	2	3	2	11	2	14	2	6	6	7	8	5	8	3	2	1	0	2	3	2	1	4	3	4	4	8	6	4	1	14	2	2	2	5	3	4	9	15
4	8	1	3	4	7	6	3	2	4	4	0	3	7	0	4	1	0	0	5	3	2	1	5	3	3	1	2	2	1	0	0	0	4	1	4	3	0	0	2	1	3	0	3	1	2	0	0	9	7
0	0	0	0	0	0	3	0	0	0	0	0	0	0	0	0	0	0	0	0	0	0	0	0	0	0	0	0	0	0	0	0	0	0	0	0	0	0	0	0	0	0	0	0	0	0	0	0	0	0
1	1	1	1	0	0	1	0	0	1	3	2	2	3	2	0	2	13	5	2	1	2	3	0	3	2	2	3	1	2	2	1	3	0	1	0	5	0	1	2	1	1	3	1	0	2	2	1	2	2
1	0	0	0	0	1	0	0	0	0	0	0	0	0	0	0	0	0	0	0	0	0	0	0	0	1	0	0	1	0	0	0	0	0	0	0	0	0	0	0	0	0	1	0	0	1	0	0	0	0
2884	1848	2802	871	605	3968	2319	757	573	1295	1954	2217	616	1561	677	2547	1188	1764	936	1216	1486	1338	1949	750	1458	2214	1833	1479	633	679	1060	1219	659	2471	750	786	1094	1689	898	860	489	779	2260	597	1326	910	429	547	3966	2429
13	10	13	0	7	16	14	4	4	9	18	10	13	14	11	10	16	8	3	3	10	3	15	10	9	13	7	7	7	5	10	5	4	16	7	11	9	9	6	6	7	10	13	5	5	2	6	6	5	5
9	3	3	5	8	17	12	3	0	6	8	6	2	6	6	6	7	6	3	7	6	7	10	5	2	5	3	9	3	2	9	5	9	6	5	6	3	4	7	13	2	4	8	3	3	1	4	7	9	6
281	631	247	427	986	482	656	1563	340	765	515	504	1069	751	808	354	890	275	1024	855	811	659	523	457	207	745	312	601	362	1002	366	291	480	450	503	776	578	414	756	565	236	690	671	231	305	178	252	436	195	332
2	1	2	1	2	2	2	3	1	2	1	5	9	9	3	0	3	1	0	1	1	2	2	3	1	4	0	4	3	4	0	3	3	1	0	3	1	0	5	6	0	3	0	0	4	0	1	5	7	3
5	6	3	2	2	0	1	1	3	2	0	1	4	2	1	2	0	0	3	4	0	2	1	0	0	2	3	3	2	5	3	0	0	0	2	1	0	0	0	2	1	0	4	0	2	0	0	4	7	1
301	247	129	346	713	354	352	2363	182	341	250	236	516	514	532	327	405	239	1040	714	1609	464	242	201	97	362	119	174	259	218	153	175	283	137	280	469	275	194	231	497	158	241	533	99	140	165	111	442	238	166
0	0	0	0	0	0	0	0	0	0	0	0	0	0	0	0	0	0	0	0	0	0	0	0	0	0	0	0	0	0	0	0	0	0	0	0	0	0	0	0	0	0	0	0	0	0	0	0	0	0
0	0	1	0	6	2	1	1	0	0	0	2	2	2	0	0	1	0	2	0	1	1	0	0	0	1	6	0	0	1	1	0	3	0	0	0	1	0	1	7	0	1	1	0	1	0	0	1	0	0
0	0	0	1	0	1	0	1	0	4	1	0	0	0	0	0	0	0	0	0	0	0	0	0	0	0	0	0	0	0	0	0	0	0	0	0	0	0	0	0	0	0	0	0	0	0	0	1	0	1
5	2	3	0	3	7	6	1	1	4	2	0	2	4	3	4	3	2	2	3	3	2	2	0	1	7	4	1	1	8	4	3	0	5	5	2	2	1	5	0	1	2	8	0	0	2	4	5	2	2
8	14	18	11	211	31	23	18	16	28	24	18	20	14	10	17	32	9	22	18	21	6	14	6	20	24	21	14	13	16	15	14	5	23	9	12	22	15	18	10	5	18	12	4	19	6	6	13	27	15
389	476	443	163	463	861	538	304	170	333	241	442	480	369	367	485	368	269	366	241	282	398	352	374	272	564	245	347	188	322	320	291	184	262	343	279	280	186	534	364	131	575	430	101	395	181	123	264	634	544
239	371	193	214	145	438	418	175	225	243	298	220	113	255	280	187	306	356	286	272	252	349	374	260	168	345	134	382	141	260	249	135	168	294	267	277	381	208	280	303	103	224	278	113	168	106	95	195	155	116
73	43	50	20	25	73	76	27	16	28	101	51	12	60	28	54	56	61	42	30	22	52	89	36	61	67	36	48	38	23	48	33	42	63	28	20	26	28	59	58	23	34	30	30	38	29	24	17	101	48
59	83	20	33	40	56	52	32	27	52	46	45	30	54	53	44	49	45	57	42	72	54	42	27	26	71	18	39	26	66	34	13	39	42	45	41	31	33	41	30	22	36	38	14	19	14	30	29	18	18
36	40	37	12	22	60	44	36	27	42	20	31	100	40	55	43	57	24	23	34	39	31	30	43	23	38	18	24	21	37	17	19	18	38	42	35	14	25	37	37	19	59	31	25	30	12	25	23	31	27
62	67	94	20	57	168	79	52	33	61	57	53	103	85	71	60	115	60	35	43	35	55	32	27	52	56	30	60	24	43	58	25	20	23	71	94	34	26	42	87	19	74	45	32	40	24	36	70	87	70
0	0	0	2	0	0	2	1	1	0	3	5	0	2	1	2	4	1	2	1	0	0	2	1	0	3	0	4	1	2	3	1	1	0	0	2	2	5	1	0	0	2	1	1	1	0	0	0	0	1
24	27	16	13	14	31	15	48	10	29	6	17	26	24	40	13	13	11	26	15	24	24	20	24	10	44	8	19	12	25	11	13	8	32	36	17	7	9	30	22	15	34	23	4	15	2	8	22	18	19
2	20	0	0	1	5	4	4	0	2	3	3	0	3	1	3	0	1	0	0	2	0	1	5	0	1	1	1	0	0	1	0	1	2	0	0	1	0	0	1	0	0	0	1	1	1	0	1	1	18
0	0	0	1	0	0	0	0	0	0	0	0	0	0	0	0	0	0	0	0	1	0	0	0	0	0	0	1	0	0	0	0	0	0	0	0	0	0	0	0	0	0	1	0	0	0	0	0	1	0
0	0	0	0	0	0	0	0	0	0	0	0	0	0	0	0	0	0	0	0	0	0	0	0	0	0	0	0	0	0	0	0	0	0	0	0	0	0	0	0	0	0	0	0	0	0	0	0	0	0
3	2	1	3	1	6	4	0	2	3	1	3	0	0	1	1	3	2	2	6	2	2	4	3	0	3	0	3	0	2	1	2	0	2	2	0	0	1	0	1	0	2	5	0	1	2	0	1	2	4
460	403	462	182	269	684	420	191	180	320	339	370	395	328	255	334	359	325	276	213	320	338	349	245	243	445	222	285	167	228	248	237	178	376	260	238	257	220	374	299	122	370	399	128	279	161	117	141	590	361
5	84	14	114	116	20	28	28	17	57	18	41	21	18	23	13	89	24	86	52	43	97	29	4	7	33	6	79	38	35	39	23	110	28	24	39	27	13	54	39	24	95	14	7	35	6	11	53	57	66
2	0	1	0	0	1	0	0	0	0	0	0	0	0	0	0	0	0	0	0	0	0	0	0	0	1	0	0	0	0	0	0	0	0	0	0	2	0	0	1	0	0	0	0	0	0	0	0	0	0
69	329	41	53	697	103	409	441	27	181	292	173	122	178	228	87	326	174	92	91	150	879	172	48	37	591	88	247	246	189	82	225	531	249	111	80	174	54	436	314	100	231	140	56	393	59	105	112	162	220
3007	2678	3617	1243	977	6059	2939	1977	1677	2359	2122	2004	1843	2295	1825	2230	2541	1513	1453	1536	1752	2888	3840	1596	2071	3332	1629	2156	1353	1924	1604	1625	1349	3224	2059	1583	1504	2148	1720	2712	1050	1788	3200	1157	1588	940	820	704	2290	1829
1073	1281	1105	564	905	2055	1122	1008	622	1424	906	635	831	722	935	1115	1154	735	1037	895	1061	1186	1636	573	789	1584	785	1131	675	1459	657	634	631	1283	910	910	803	1528	1353	681	447	580	1436	454	603	426	374	554	618	489
1	2	2	8	13	4	6	5	1	7	2	3	15	9	9	4	4	3	6	8	1	9	7	4	2	11	3	2	0	14	3	2	4	2	6	9	7	0	8	3	3	10	1	3	0	2	0	5	2	4
22	18	16	8	14	36	21	13	17	12	28	20	7	25	13	19	23	15	24	13	13	22	21	19	17	22	21	13	9	19	6	8	10	22	14	8	11	18	19	12	8	23	40	8	13	16	13	12	20	20
3	3	1	0	19	1	3	2	0	1	0	7	4	3	9	8	3	0	1	3	7	6	1	0	0	1	1	10	4	1	0	1	8	2	2	1	0	0	7	0	0	3	2	0	4	0	2	1	2	5
2	7	2	0	13	2	10	0	0	3	3	8	0	5	2	1	6	4	0	1	1	9	2	2	3	12	0	7	7	1	4	6	3	5	4	1	5	0	12	9	2	7	2	1	22	2	1	5	11	2
643	579	725	193	283	1214	706	166	143	364	457	405	226	441	234	553	339	438	291	388	426	528	511	267	421	703	353	347	194	230	336	320	148	684	236	216	325	342	440	360	210	340	516	138	411	188	118	168	878	519
10	17	11	9	8	19	10	6	8	8	10	14	10	6	14	12	10	5	8	12	13	14	11	8	8	11	11	12	10	10	13	6	11	11	16	4	13	2	11	13	2	10	17	2	9	0	8	11	6	12
1	0	1	1	0	0	0	0	0	0	0	0	0	1	0	0	0	2	0	2	0	0	0	0	0	0	0	0	0	0	0	0	0	0	0	0	0	0	0	0	0	0	0	0	0	0	0	0	0	0
3253	2365	3551	1254	2052	4943	3782	1100	931	2015	2645	2476	1811	2528	1254	3123	2024	2293	1393	1810	2408	1789	2870	1177	1940	3604	2277	2276	1004	944	1687	1750	647	3048	1035	975	1998	1866	1412	1823	716	1789	2765	661	1810	1044	672	755	4858	2669
0	0	0	0	0	0	0	0	0	0	0	0	0	0	0	0	0	0	0	0	0	0	0	0	0	0	0	0	0	0	0	0	0	0	0	0	0	0	1	0	0	0	0	0	0	0	0	0	0	0
53	33	38	47	104	53	58	111	39	94	38	80	78	75	85	38	158	80	115	84	85	87	46	24	44	85	25	68	34	84	53	26	97	59	66	78	80	31	70	113	25	58	51	50	39	36	44	104	19	6
0	0	0	0	0	0	0	0	0	0	0	0	0	0	0	0	0	0	0	0	0	0	0	0	0	0	0	0	0	0	0	0	0	0	0	0	0	0	0	0	0	0	0	0	0	0	0	0	0	0
3	6	2	0	16	4	5	2	1	2	1	12	0	3	3	0	3	1	3	4	3	11	4	1	0	15	1	9	6	7	6	8	4	1	2	2	2	1	27	9	0	25	4	0	20	1	2	5	7	12
191	178	189	79	122	322	246	110	99	146	203	131	114	218	125	224	161	166	122	169	183	118	210	94	130	257	183	171	68	77	137	111	56	254	73	90	163	196	116	130	48	120	167	55	128	63	65	87	243	146
0	0	0	0	1	1	1	0	1	0	0	2	1	3	0	0	0	0	0	0	0	0	0	0	0	0	0	2	1	0	0	0	3	0	3	1	0	0	0	0	0	0	1	0	0	0	0	0	1	0
1	0	1	1	0	0	2	0	0	0	0	0	0	0	0	1	0	0	0	0	0	1	0	0	0	1	1	1	1	0	0	0	0	1	0	0	2	0	1	1	0	0	0	0	1	0	1	0	2	1
1	4	1	9	1	2	0	0	2	1	1	0	0	0	1	0	2	1	2	2	0	6	2	0	0	0	0	5	0	0	3	0	2	0	0	0	0	0	0	1	1	3	0	1	0	0	0	1	2	0
1	0	0	0	0	7	3	0	1	2	8	2	0	6	5	2	0	1	0	1	0	0	2	0	1	0	0	0	0	5	2	0	0	0	1	2	0	20	0	1	0	0	0	0	2	0	0	0	1	0
1	0	0	2	1	2	1	1	0	0	0	1	0	0	0	0	1	3	1	0	0	0	0	0	0	0	0	1	0	2	0	0	0	0	2	0	0	0	1	0	0	0	0	0	1	2	0	2	0	0
183	350	223	107	68	466	417	66	66	166	256	202	25	150	111	216	244	194	111	128	112	379	448	176	234	644	138	176	105	79	161	238	106	536	155	118	168	62	129	179	109	172	166	89	313	73	121	48	378	218
34	35	6	21	15	28	30	11	17	26	29	27	4	27	13	21	25	21	31	15	11	43	23	16	10	22	8	30	12	16	26	6	14	20	19	22	21	8	18	17	9	25	21	8	7	7	9	17	13	15
84	83	42	40	45	99	68	83	37	74	88	49	115	85	96	40	141	80	79	47	73	62	54	73	37	54	29	68	37	56	52	24	80	60	91	60	51	53	92	63	30	74	46	48	52	28	48	14	31	46
1	6	4	0	1	3	5	1	0	1	3	4	0	3	1	5	1	3	0	1	3	2	6	1	3	3	1	6	0	0	4	3	1	2	1	0	2	0	2	2	2	4	9	0	3	1	0	0	9	2
1483	1976	1049	946	1283	3555	2074	1743	888	1664	1477	1487	1702	1628	1781	1812	1914	1571	1550	1766	2120	1234	1134	1114	1143	1700	905	1399	875	1221	1111	932	926	1856	1146	1220	1296	1681	1054	1653	573	1249	1791	592	1027	575	645	715	1584	1227
13	22	12	39	126	24	38	39	6	7	12	15	36	32	49	17	16	26	3	15	26	19	4	4	5	8	4	27	34	21	8	11	42	2	6	12	0	8	46	8	3	45	21	4	8	5	4	6	15	23
4	5	3	1	31	2	6	2	1	3	6	11	0	9	6	4	8	3	5	4	3	18	8	2	3	12	1	14	5	7	3	5	6	2	7	1	5	1	30	11	2	27	2	0	25	4	2	7	19	26
32	1	55	0	3	82	31	2	2	11	17	12	7	5	6	22	10	16	6	7	14	14	33	0	13	14	16	7	2	5	3	16	7	34	6	7	4	36	4	8	8	2	14	5	4	4	1	1	55	11
23	12	16	12	6	19	17	7	12	16	18	18	4	17	11	20	12	24	11	21	12	17	17	4	6	28	8	20	8	5	17	6	12	12	14	14	16	10	8	13	3	8	11	5	7	5	11	22	13	0
12	14	10	10	6	45	28	8	9	16	20	9	11	21	9	23	10	12	11	7	19	12	28	9	10	27	16	15	3	8	19	11	8	20	5	6	13	17	7	6	5	8	20	6	10	4	6	1	18	8
1	0	0	0	0	0	0	0	0	0	0	0	0	0	0	0	0	0	0	0	0	0	0	0	0	0	0	0	0	0	0	0	0	0	0	0	0	0	0	0	0	0	0	0	0	1	0	0	0	0
3	5	3	8	6	4	6	10	1	5	9	4	9	3	4	9	9	3	9	6	5	7	5	4	0	6	1	4	5	3	2	3	4	2	3	2	1	1	10	8	2	23	1	0	5	0	6	4	3	9
4	1	1	1	0	0	1	0	1	0	3	0	0	0	0	1	0	0	4	0	0	3	0	1	0	0	0	1	2	1	1	0	0	3	0	0	4	0	0	0	0	0	2	0	0	0	0	0	1	1
6	4	2	1	4	5	7	0	2	6	0	7	0	2	1	2	4	2	1	1	0	0	5	1	2	2	5	4	3	2	4	1	0	1	2	0	0	1	1	5	2	6	5	2	2	0	2	0	3	4
0	0	0	0	0	0	0	0	0	0	0	0	0	0	0	0	0	0	0	0	0	0	0	0	0	0	0	0	0	0	0	0	0	0	0	0	0	1	0	0	0	0	0	0	0	0	0	0	1	0
52	32	66	126	74	127	70	90	26	83	49	104	167	55	81	80	95	43	79	88	73	63	101	44	53	79	58	73	23	104	65	41	39	82	86	111	76	73	88	47	29	125	61	37	35	37	26	68	54	42
258	248	196	135	177	556	357	103	133	147	210	191	112	180	197	178	226	298	181	204	174	229	289	188	155	334	141	268	124	123	188	131	88	248	173	119	199	109	213	239	97	205	238	97	159	69	77	126	173	125
3	1	4	1	4	1	7	3	0	2	4	1	1	2	0	4	7	6	0	0	0	4	3	5	2	3	2	1	1	1	0	0	4	10	2	0	4	4	2	1	1	2	1	6	2	0	2	1	0	0
1300	1198	1529	473	927	2664	1456	609	343	907	1195	1070	1345	1075	681	1186	1080	1200	639	739	969	739	1100	657	851	1472	948	924	425	533	720	717	344	1230	597	580	711	862	996	601	372	988	1029	361	778	471	354	368	1951	1043
8049	5017	9864	2421	2640	14457	8293	1358	1636	3877	5515	6664	1405	5020	1791	7525	3140	5928	2181	3740	4725	4203	7525	1646	4488	7706	6049	4836	2475	1640	3755	4135	1712	8099	2069	1901	3031	4349	2862	3820	1575	1724	6192	1619	4818	2719	1307	1602	13763	6372
4	10	4	10	4	5	2	6	4	3	2	7	2	2	6	7	4	2	5	4	2	8	5	1	1	5	1	6	2	12	8	0	3	3	5	4	7	1	11	4	3	5	8	1	1	1	1	12	3	4
520	394	615	242	237	905	565	159	151	271	360	437	239	372	238	447	340	300	254	352	331	347	554	207	315	623	336	329	180	169	309	282	161	517	202	196	272	350	208	311	116	283	493	116	286	191	125	168	872	518
5	9	10	12	17	15	13	17	7	15	10	21	4	21	19	6	22	12	14	43	24	11	17	5	4	18	9	25	8	28	25	1	8	17	26	34	16	21	8	28	7	11	16	7	2	2	3	11	7	3
0	0	0	0	0	0	3	0	0	0	1	0	0	1	0	0	0	0	0	0	0	0	0	1	0	0	0	0	0	2	0	0	0	0	0	0	0	3	0	0	0	1	0	0	0	0	0	0	0	0
13	15	5	8	9	20	19	6	0	15	18	14	5	6	4	18	12	8	6	8	6	12	16	10	7	9	12	7	6	6	8	7	12	8	11	8	9	1	9	4	7	23	16	3	11	6	3	4	16	11
0	0	0	0	0	0	0	0	0	0	0	0	0	0	0	0	0	0	0	0	1	0	0	0	0	0	0	0	0	0	0	0	0	0	0	0	0	0	0	2	0	0	0	0	0	0	0	0	0	0
1	0	1	4	6	0	1	1	2	1	1	1	0	0	2	1	2	0	3	4	1	2	1	0	0	1	0	3	0	4	3	1	0	2	0	2	6	1	0	0	1	1	0	1	2	0	1	1	2	1
153	284	111	150	64	328	335	182	224	199	230	155	64	208	200	103	274	273	252	236	231	288	326	187	114	275	121	313	122	215	189	95	187	270	200	200	354	212	196	259	79	166	188	121	114	95	102	158	54	57
50	54	33	13	16	59	76	5	14	76	50	36	4	44	35	54	57	15	42	25	34	100	27	37	20	104	21	65	13	14	44	47	29	17	16	16	25	35	41	37	8	51	29	4	24	22	5	20	14	64
3337	2496	3202	1380	1710	4869	3216	1613	1110	2122	2679	2387	2555	2676	1751	3135	2500	2354	1841	2026	2637	1930	2776	1517	2089	3509	2277	2403	1186	1337	1750	1962	883	3147	1417	1500	1930	2553	2025	2140	728	1958	3014	872	2078	1006	792	1229	3687	2674
2	0	0	3	5	2	3	0	0	3	4	6	2	0	2	0	2	1	4	4	2	2	1	3	3	1	1	3	0	4	12	2	1	4	1	2	7	0	3	2	2	4	4	1	2	2	2	1	0	3
1500	1153	1681	502	543	2503	1446	303	325	770	1120	1185	412	929	470	1183	804	988	485	733	861	767	1263	522	881	1590	891	862	431	337	704	672	321	1135	529	426	648	669	638	772	301	692	1013	302	857	417	285	366	2222	1246
0	0	0	0	2	1	0	0	0	1	0	0	0	0	0	0	1	1	0	0	0	1	0	0	0	0	0	0	0	0	2	0	0	0	2	0	0	0	0	0	0	0	0	0	0	0	0	0	0	0
2	1	0	1	0	0	0	0	0	0	0	0	0	0	0	1	0	1	0	0	0	0	0	0	0	0	0	0	0	0	0	0	0	0	0	0	0	0	0	0	0	0	0	0	0	0	0	0	0	0
379	309	431	186	491	579	303	300	157	331	345	404	559	335	311	279	362	306	320	280	330	322	335	286	289	435	225	324	130	363	266	266	159	348	322	397	270	253	915	493	135	588	301	117	350	125	132	263	516	466
0	0	0	0	1	0	0	0	0	1	0	1	0	0	0	0	0	0	0	0	0	0	0	0	0	4	0	0	0	0	0	0	0	0	1	0	0	1	2	0	0	0	0	0	0	5	0	0	0	1
1	0	0	0	0	1	0	0	0	0	0	1	1	0	0	1	0	0	0	0	1	0	0	0	1	0	0	0	0	0	0	0	1	0	1	0	0	0	0	0	0	0	0	0	0	0	0	0	0	0
92	49	62	19	43	79	62	58	20	51	84	46	127	65	58	53	88	53	43	16	36	40	41	62	43	53	35	47	10	29	30	29	27	65	82	53	44	56	80	26	21	76	37	31	37	26	24	10	78	63
5	4	12	2	2	0	2	0	0	5	1	3	0	3	2	6	2	2	2	1	3	4	3	2	0	2	1	1	1	2	4	1	1	1	0	4	1	1	0	1	1	0	3	0	1	4	1	1	3	1
1355	1103	1334	695	713	2462	1319	698	547	935	1118	1159	1006	992	675	1202	1018	977	772	912	989	961	1143	666	833	1376	781	1155	529	715	803	896	498	1327	733	686	915	1014	1088	912	373	1011	1240	399	866	472	309	584	1519	1051
0	0	0	0	0	0	0	1	0	0	0	0	0	0	0	0	0	0	0	0	0	0	0	0	0	0	0	0	0	0	0	0	0	0	0	0	0	0	0	0	0	0	0	0	0	0	0	0	0	0
5	8	5	4	4	12	9	6	7	6	4	2	9	5	9	3	3	4	12	6	2	11	8	4	2	13	1	6	1	12	8	1	3	12	8	9	4	8	7	8	2	5	7	2	5	4	2	2	3	2
0	0	1	0	0	0	3	0	0	0	2	0	0	2	0	0	0	0	0	0	1	0	3	0	0	0	0	0	0	2	0	0	0	0	0	0	0	7	1	0	0	0	0	0	0	0	0	0	0	0
45	54	44	15	16	62	73	6	15	57	51	45	2	48	49	32	60	11	55	37	39	101	19	39	16	82	11	47	17	14	52	62	23	14	19	23	13	34	54	31	12	48	32	6	17	12	16	21	23	67
3	0	0	1	1	0	0	0	0	0	1	0	0	0	1	0	0	0	1	1	0	0	0	1	0	0	0	0	1	0	0	0	1	0	2	0	0	0	0	0	0	1	0	0	0	0	0	0	1	1
0	1	2	2	1	1	7	4	1	3	6	5	2	4	3	0	2	2	0	1	2	0	1	0	1	4	3	2	2	0	5	3	0	2	5	2	0	0	2	2	2	3	3	1	0	2	2	1	0	1
0	4	3	0	1	8	1	4	3	5	0	9	4	2	6	5	14	1	2	2	10	0	4	0	2	3	2	0	1	2	7	1	0	0	4	1	1	0	2	9	3	3	2	0	5	0	1	1	1	1
24	6	32	4	5	42	8	13	5	2	11	22	108	22	7	25	35	7	25	6	20	8	18	7	3	32	17	17	5	5	9	11	3	18	8	0	10	6	10	31	7	23	17	7	9	2	9	6	87	26
684	669	827	304	513	1361	839	441	291	599	696	680	673	621	373	668	655	615	414	458	643	515	682	391	512	875	486	563	298	427	464	451	290	716	411	444	566	618	711	563	181	809	728	245	528	264	210	352	895	633
1043	846	900	561	1305	2034	1585	854	497	951	616	1109	3182	1052	1163	1133	1656	1099	1895	980	765	652	695	1067	633	1202	666	1424	343	878	921	598	493	368	858	977	1003	442	882	736	417	1317	970	300	553	691	534	844	1897	992
872	919	826	534	897	1509	938	553	412	705	719	811	626	764	776	816	875	770	742	703	779	913	671	638	544	1059	464	913	450	677	676	648	473	686	659	730	772	562	1125	847	281	961	765	277	789	281	264	565	925	949
3	5	1	9	6	0	1	5	3	4	12	1	0	0	3	7	3	3	8	4	5	2	2	1	3	3	1	3	2	2	7	2	3	2	3	2	3	5	1	2	2	3	3	2	1	3	0	5	2	6
8	5	8	2	0	14	3	2	2	5	5	1	0	3	4	2	0	2	0	0	4	7	15	0	3	9	2	2	5	3	2	2	0	7	6	6	1	2	1	3	2	2	8	1	3	2	0	0	3	3
0	0	1	1	0	0	0	0	0	0	0	0	0	0	0	0	0	0	2	0	0	0	2	0	1	0	0	1	0	0	1	1	0	0	1	0	0	0	0	1	0	0	0	0	0	1	0	0	0	0
9	10	5	9	3	12	9	7	5	7	13	7	1	8	6	7	17	18	11	6	1	5	8	1	5	15	4	11	5	2	14	5	6	15	7	1	6	1	10	15	6	15	5	4	7	6	2	4	9	8
14	32	30	13	57	37	49	66	18	24	25	49	46	45	22	33	69	10	26	30	61	44	22	29	24	38	31	19	12	25	28	26	32	22	39	51	38	17	90	93	9	85	25	11	42	10	13	22	72	24
0	0	0	0	0	0	0	0	0	0	0	0	0	0	0	0	0	0	0	0	0	0	0	0	2	0	0	0	0	0	0	0	0	0	0	0	0	0	0	1	1	0	0	0	0	0	0	0	0	0
18	22	9	12	25	34	18	14	5	14	13	26	35	14	32	18	35	14	17	19	9	18	13	26	17	23	10	18	9	13	16	11	14	9	10	18	24	9	24	29	8	30	16	7	14	4	11	10	15	15
1311	1522	1325	684	1351	2511	1604	727	660	1165	1258	1279	971	1075	1180	1516	1464	1230	1168	1004	1061	1471	1301	1109	895	1828	900	1391	802	949	1146	946	767	1421	1030	861	977	942	1314	1039	509	1222	1519	522	1181	456	492	586	1532	1245
0	0	0	0	0	0	0	0	0	0	0	0	0	0	0	0	0	0	0	0	0	0	0	0	0	0	0	0	0	0	0	0	0	0	0	0	0	0	0	0	0	0	0	0	0	0	0	0	0	0
199	236	240	103	160	440	176	70	67	108	210	176	137	148	148	301	126	167	149	149	211	113	141	95	217	187	110	146	51	113	164	78	49	116	226	124	131	78	272	194	52	407	253	46	255	44	49	109	237	262
89	1033	39	58	124	738	82	169	41	74	45	123	238	540	843	37	598	44	158	619	50	91	75	48	30	68	34	66	70	708	517	347	276	45	635	129	562	62	472	78	18	626	657	37	32	38	22	523	209	38
5	7	3	1	3	11	4	0	2	2	1	3	0	5	0	3	3	3	0	3	0	3	3	2	1	4	1	5	2	2	5	1	0	0	3	1	3	1	1	5	2	6	5	0	0	2	1	1	7	1
2	2	1	0	2	2	1	0	0	0	0	1	0	0	2	0	0	0	0	2	0	0	0	0	0	0	0	1	0	0	0	0	1	0	2	0	1	0	0	0	0	2	0	0	0	0	0	1	0	1
1321	1597	1438	1301	1527	3216	2093	1193	814	1613	1348	1222	2283	1540	1399	1686	1649	1782	1435	1648	1601	1752	2017	742	934	2192	1296	1753	880	1618	1335	730	773	1907	1218	984	1250	1712	1111	1405	675	1239	1985	551	870	709	586	779	1169	826
12	12	15	7	7	27	20	8	11	4	13	12	2	4	11	5	14	15	6	13	11	19	18	4	1	17	10	8	7	14	7	9	4	18	6	9	7	9	3	5	3	7	17	8	7	6	5	9	12	5
634	834	620	614	1043	1251	934	1433	526	893	795	665	1343	804	740	671	1061	717	909	647	902	925	890	452	573	994	532	820	493	893	557	499	684	990	550	573	724	853	893	682	270	668	771	329	589	262	349	398	703	791
1	3	3	0	1	1	1	7	5	0	5	8	1	5	3	3	2	0	2	1	5	2	0	1	1	0	1	1	1	0	0	6	0	0	0	2	1	1	0	20	1	0	2	1	4	0	7	0	1	0
0	0	0	0	0	1	0	0	0	0	0	0	0	0	0	1	0	0	1	0	0	0	0	0	0	0	0	0	0	0	0	0	0	2	0	1	0	0	1	0	0	0	0	0	2	0	0	0	0	0
3	1	0	1	4	3	0	0	0	0	1	3	3	0	0	2	2	0	0	0	3	0	2	0	1	3	2	4	1	0	2	2	4	3	1	0	0	0	0	4	1	4	0	1	1	0	0	1	3	0
460	502	384	208	343	729	555	314	216	420	345	369	268	424	291	440	445	369	406	347	410	438	404	208	285	573	319	440	227	302	391	247	244	461	221	252	435	396	284	366	132	311	569	161	392	174	157	191	510	434
2494	2037	2431	1191	1853	4050	2537	2212	1128	1744	2107	1998	4006	1865	1770	2348	2185	1699	1869	1594	1783	1917	2170	1332	1832	2478	1542	2193	897	2176	1532	1551	1112	2157	1619	1583	1542	1672	2410	1556	670	2355	2071	743	1611	699	715	1132	2594	1778
6	7	9	8	5	23	13	6	2	4	1	1	1	4	17	3	1	1	2	8	6	12	17	6	5	13	4	4	3	8	7	6	4	12	7	3	3	2	4	7	1	3	14	4	6	3	2	3	5	3
4	6	2	2	1	6	5	2	0	1	6	6	7	8	3	6	11	4	7	1	3	5	6	6	3	14	5	4	2	11	3	3	5	4	4	1	0	1	3	9	4	7	3	0	7	3	4	1	1	3
0	0	0	2	1	0	0	1	2	1	0	2	1	0	0	2	0	1	2	0	0	0	2	0	0	0	0	1	1	1	0	0	1	2	0	0	0	0	0	1	0	0	0	0	2	0	0	0	0	1
0	3	0	0	0	1	0	1	0	0	1	2	9	1	1	0	3	2	4	0	1	0	1	0	0	1	0	0	35	3	0	0	0	0	3	1	0	0	6	0	0	1	1	1	0	0	0	3	0	0
1125	801	907	430	247	1583	949	412	403	813	550	763	281	438	533	787	698	468	344	465	435	715	1593	208	673	1166	545	748	380	613	475	558	349	1162	521	345	452	861	521	481	280	316	736	274	553	352	223	334	711	309
212	188	277	92	292	580	367	66	35	133	122	233	515	225	172	279	289	229	228	125	108	132	138	275	146	275	134	274	55	120	213	124	57	74	193	199	151	34	137	145	75	264	174	63	98	145	89	78	556	214
0	1	0	0	2	0	0	0	0	2	0	0	0	1	0	2	0	2	1	0	0	1	2	0	1	0	0	0	0	1	0	0	1	0	0	1	0	0	1	0	0	0	0	0	0	4	0	0	1	0
32	30	22	19	13	47	23	11	11	14	14	12	0	22	25	18	9	12	16	40	35	38	21	18	10	22	15	18	15	15	21	9	13	23	20	17	31	18	17	12	4	12	28	5	12	5	2	15	18	25
0	3	1	0	0	1	0	1	0	0	0	2	0	2	0	3	1	1	0	0	1	2	1	3	0	0	0	0	0	5	2	0	2	1	2	0	1	2	1	1	0	1	1	0	2	0	0	0	1	0
248	202	168	133	191	368	267	139	94	207	229	181	142	184	151	222	195	199	205	186	178	250	223	95	125	198	186	247	111	179	154	82	56	185	184	157	209	150	213	163	77	152	156	41	120	89	51	153	182	171
2	11	3	6	2	5	6	1	3	3	9	3	0	3	6	5	7	0	3	4	6	3	4	2	2	1	3	4	5	2	7	1	2	1	2	5	1	0	3	3	3	8	2	4	2	4	2	6	5	7
18	11	11	5	3	19	8	11	10	13	21	12	9	5	7	17	15	11	14	12	11	23	21	7	10	19	6	11	9	9	16	3	11	16	6	14	12	17	14	13	6	5	14	9	7	1	5	11	3	11
0	0	0	1	0	0	0	0	0	0	0	0	0	0	0	0	0	0	0	0	0	0	0	0	0	0	0	0	0	0	0	0	0	0	0	0	1	0	0	1	0	0	0	0	0	0	1	0	0	0
29	25	9	19	16	37	31	17	19	20	20	33	4	30	27	30	44	14	12	12	27	33	28	14	17	17	11	20	15	15	14	5	23	19	9	18	35	17	16	28	5	22	26	8	20	16	8	17	12	21
876	1115	789	871	689	1957	1474	1002	811	1420	1273	774	791	1288	1041	1255	1475	948	1279	1398	1047	1849	2227	600	800	1482	877	1426	764	1734	1130	587	702	1752	991	1011	1004	1695	826	1072	611	494	1426	565	546	509	501	555	490	471
0	0	0	0	0	0	0	0	0	0	1	0	0	0	0	0	0	0	0	0	0	0	0	0	0	0	0	0	0	0	0	0	0	0	0	0	1	0	0	0	0	0	0	0	0	0	0	0	0	0
0	0	0	0	0	0	3	0	1	0	0	1	1	1	0	0	2	4	0	0	1	0	0	0	1	0	1	0	0	0	1	0	0	1	0	0	0	0	0	1	1	0	0	0	0	1	0	0	3	0
8	3	5	3	3	10	4	1	1	7	0	6	2	4	7	5	0	6	5	6	2	6	5	1	3	9	4	2	4	1	6	2	1	2	0	2	3	3	2	3	4	1	6	0	2	0	1	1	5	4
7	6	2	1	3	4	7	0	3	6	3	2	3	2	2	4	6	2	6	3	2	6	7	3	2	2	6	2	2	1	6	1	2	4	3	0	1	3	3	5	1	3	2	0	2	3	4	1	4	2
7	2	0	3	1	1	2	1	0	2	5	3	0	2	1	1	2	4	1	0	0	3	1	1	2	7	2	5	1	0	5	1	3	0	2	0	1	1	2	1	0	5	2	0	4	2	1	2	8	4
10	17	8	3	3	20	10	7	4	10	21	4	12	11	12	8	11	7	8	5	10	15	9	8	8	15	6	7	7	7	14	8	4	6	10	5	4	5	10	21	5	10	27	5	23	4	3	3	7	7
912	1123	946	691	1366	2069	1230	1296	590	1058	818	988	2044	910	957	902	1286	803	827	749	999	1132	1066	760	801	1474	687	972	521	1336	673	968	635	916	809	916	965	885	1390	889	349	1696	993	383	1010	343	399	493	1237	967
20	16	35	5	2	33	21	22	19	27	13	13	1	5	22	6	9	7	7	8	26	26	23	10	9	19	4	7	16	24	24	9	7	23	13	11	1	33	6	16	6	7	28	8	7	4	8	2	3	1
64	100	57	73	71	118	91	46	22	73	54	57	84	66	67	53	89	70	87	75	71	66	67	42	35	106	30	100	40	72	60	17	43	73	64	38	49	44	35	83	35	48	61	25	35	24	27	44	35	40
25	89	32	15	58	84	37	29	12	38	31	30	183	52	73	9	43	10	15	35	44	59	39	22	57	77	14	37	8	43	27	4	28	30	32	30	24	15	52	22	13	36	31	13	17	12	9	12	10	11
12	13	2	2	7	10	5	3	7	10	13	6	10	14	12	6	18	16	10	3	3	14	6	3	2	12	5	12	5	4	5	4	10	18	5	9	10	2	15	7	0	16	11	4	7	0	3	2	5	5
180	199	154	103	92	208	197	85	91	159	98	128	182	104	125	145	164	88	134	88	108	166	163	115	128	193	101	154	78	133	131	121	69	183	121	105	133	93	132	145	50	128	120	51	110	56	47	71	135	104
0	0	1	0	1	0	2	0	0	0	0	0	1	0	0	0	0	1	0	0	0	1	0	0	0	2	0	0	0	0	1	0	2	1	0	0	0	0	1	4	1	2	0	0	1	0	1	1	0	2
1	0	0	0	0	1	1	0	0	0	0	0	0	0	0	0	0	0	0	0	0	1	0	0	0	1	0	0	0	0	0	0	1	0	0	0	1	0	0	0	0	0	0	0	0	0	0	0	0	0
194	254	279	116	166	386	280	295	146	248	263	254	318	208	158	252	268	236	184	250	341	266	225	172	166	341	204	156	101	120	205	145	136	358	152	184	217	205	272	199	99	208	240	101	181	118	118	103	375	245
0	0	0	0	1	0	0	0	0	0	1	0	0	0	0	0	0	0	0	0	0	0	0	0	0	0	0	0	0	0	0	0	0	0	1	0	0	0	0	2	0	0	0	0	0	0	0	0	0	1
6	4	4	5	9	12	3	4	4	18	9	9	7	7	9	7	14	10	6	4	6	9	8	10	7	9	0	8	9	3	7	9	9	13	8	11	6	8	12	5	1	11	5	4	11	6	1	3	14	6
175	87	163	41	113	183	147	86	60	62	122	102	188	96	62	181	149	117	40	61	170	59	71	31	67	177	135	80	31	53	41	78	44	141	52	91	69	98	114	131	26	78	165	30	96	45	48	93	255	133
9	9	7	1	0	5	5	1	1	7	8	2	5	4	7	6	7	2	4	5	3	3	6	1	5	14	3	4	6	8	1	1	3	5	7	4	3	5	7	2	2	3	6	4	4	2	3	1	0	1
14	6	13	1	13	11	7	44	13	18	11	4	30	13	11	13	21	18	13	6	14	16	13	10	4	8	9	7	12	20	7	9	19	6	35	17	8	17	51	24	16	24	18	10	7	6	12	9	29	14
0	0	0	0	0	0	0	0	0	0	0	0	0	0	0	0	0	0	0	0	0	0	0	0	0	0	0	0	0	0	0	0	0	0	0	0	0	0	0	0	0	0	0	0	0	0	0	0	0	0
0	0	1	0	0	0	0	0	0	0	0	0	0	0	0	0	0	0	0	0	0	1	0	0	0	0	0	0	0	2	0	0	0	0	0	0	0	0	0	0	0	0	0	0	0	0	0	0	0	0
0	4	1	0	2	5	4	3	1	1	1	0	12	2	2	2	5	0	1	2	0	0	0	0	0	2	3	2	0	0	4	0	0	0	0	3	6	0	2	2	1	4	1	0	0	0	0	3	4	2
6	9	10	13	6	24	11	0	6	10	5	12	3	4	5	9	6	8	5	16	5	20	9	4	6	9	4	13	5	3	19	2	2	9	1	10	3	0	3	10	4	7	7	0	6	3	3	6	12	13
17	16	14	15	17	29	19	24	13	15	27	17	13	9	24	10	15	13	14	13	14	24	12	9	4	19	11	25	6	39	13	15	10	8	11	8	18	14	13	25	10	20	27	6	8	7	6	9	7	6
8	19	10	4	13	23	24	8	5	10	20	11	9	12	8	9	21	13	7	12	12	31	13	11	4	29	4	10	8	11	8	15	9	7	17	6	5	3	5	24	4	12	12	3	29	3	2	10	15	15
113	110	158	299	248	326	216	277	100	274	170	251	342	163	213	197	307	144	223	313	241	246	313	110	135	247	138	229	91	274	203	115	130	261	235	289	244	223	211	149	90	298	195	106	110	104	71	170	146	99
0	0	0	0	0	0	0	0	0	0	0	0	0	0	0	0	0	0	0	0	0	0	0	0	0	0	0	0	0	0	0	0	0	0	0	0	0	0	0	0	0	0	0	0	0	0	0	0	0	0
1	4	3	0	1	1	0	0	0	2	3	1	2	0	0	0	3	5	4	3	0	0	2	2	1	1	1	0	1	0	0	0	0	1	0	0	0	0	6	2	0	1	0	1	1	1	1	1	2	3
3	0	0	0	3	0	1	0	0	1	2	0	0	1	1	0	0	1	0	0	0	0	0	0	0	0	0	0	0	0	2	0	0	0	0	0	2	0	1	0	1	0	0	1	0	0	0	0	1	2
2	0	1	2	0	0	0	0	0	0	0	0	1	0	2	0	1	0	1	0	0	0	1	0	1	0	0	0	0	1	0	0	0	2	1	0	0	2	0	0	0	0	0	0	0	0	0	0	0	0
3	1	1	0	6	2	1	3	0	0	4	2	6	1	7	1	8	3	5	1	3	4	0	1	2	3	0	0	5	8	0	0	4	3	2	1	1	1	8	5	2	15	0	1	8	2	3	3	1	3
13	34	14	6	19	27	29	8	2	14	35	22	17	31	20	22	30	14	14	18	31	25	25	10	9	28	5	8	14	16	7	10	12	12	26	17	8	5	14	28	7	20	26	10	24	3	3	12	19	11
7	7	7	1	1	12	5	6	1	3	2	1	3	2	2	0	4	2	1	0	1	5	3	0	2	4	2	3	0	2	1	2	4	1	0	1	1	2	2	1	0	2	10	2	3	2	2	0	3	3
4478	3554	5235	1218	3214	8031	4743	1215	951	2536	3607	3442	1449	2982	1418	3865	2259	2787	1509	1897	2568	3315	3633	1224	2642	5394	2858	2747	1582	1617	2024	2827	1070	4701	1373	1129	1743	2274	3138	2655	938	2250	3854	859	3592	1248	732	1128	6560	3652
0	0	0	0	0	2	1	1	0	0	0	2	0	3	3	1	1	1	5	0	1	2	1	0	0	1	3	0	0	1	4	2	0	1	0	0	3	0	7	0	0	4	2	0	3	1	0	1	1	3
4	20	10	8	21	16	18	14	3	18	19	20	17	16	12	16	27	11	13	11	20	25	9	11	5	30	4	14	17	16	7	16	17	9	12	9	9	3	19	22	7	16	23	10	21	9	7	6	4	11
410	477	446	387	528	958	608	354	244	462	394	349	850	457	428	566	480	515	405	492	435	523	578	238	301	648	376	510	264	562	391	207	212	550	393	315	340	440	406	378	208	430	562	189	253	212	165	215	345	227
3	3	0	2	4	6	4	1	1	2	1	0	0	5	2	0	2	2	2	4	2	4	2	1	2	5	1	2	0	4	2	0	0	2	2	1	4	1	4	2	0	3	1	0	3	2	0	3	0	1
52	40	73	22	28	114	53	23	33	46	47	48	63	60	40	28	41	42	37	25	39	40	56	44	39	61	27	41	14	37	42	33	10	40	31	37	41	24	23	29	11	46	34	24	31	23	20	24	60	61
20	30	12	15	23	36	29	9	9	34	13	14	11	19	26	21	23	9	29	18	17	21	13	18	14	42	9	17	14	13	19	8	17	34	15	13	11	9	10	20	9	17	32	7	10	8	8	15	27	20
0	0	0	0	0	0	0	0	0	0	0	0	0	0	0	0	0	0	0	0	0	0	0	0	0	0	0	0	0	0	0	0	0	0	0	0	0	0	0	0	0	0	0	0	0	0	0	0	0	0
2141	1873	2534	708	2806	3413	2217	1547	983	1547	1304	2921	2237	1594	2048	2079	1491	1078	1818	1852	1956	1783	1718	1336	1401	2585	1797	1554	937	1156	938	1367	693	1572	1469	726	1375	1225	1818	2733	714	1378	2189	326	1770	909	808	930	4276	2576
2	16	4	4	4	24	7	18	8	10	5	7	8	7	12	6	12	6	10	13	4	9	10	3	9	16	5	15	5	24	15	5	7	3	10	12	10	14	16	7	3	7	11	4	10	3	2	11	3	5
9	14	14	7	13	26	19	6	2	14	18	12	10	14	12	4	19	16	6	7	11	24	8	11	3	21	4	10	9	17	6	10	9	24	12	11	8	6	22	11	5	16	19	5	24	4	5	10	12	13
12	0	11	1	0	11	1	8	1	0	3	4	2	4	3	5	7	2	2	3	3	3	10	2	1	3	0	2	2	0	3	2	1	8	5	4	2	3	7	3	5	0	3	3	2	1	1	0	0	1
2	0	0	0	0	3	1	2	0	1	2	0	2	1	1	0	0	1	0	1	0	0	0	1	0	1	0	0	0	0	2	0	0	1	0	1	0	0	3	0	0	2	0	1	0	0	0	0	3	0
1850	1313	2009	572	1029	3135	1821	680	529	986	1553	1370	2102	1366	821	1641	1317	1234	918	887	1089	1053	1463	964	1188	1786	984	1288	431	772	953	905	426	1383	930	808	757	857	1331	1034	422	1486	1278	477	966	462	395	629	2180	1243
48	27	25	26	36	54	37	27	14	33	45	32	19	27	41	46	52	31	32	23	23	39	30	29	15	35	8	34	23	19	26	12	42	22	32	38	25	13	45	38	13	32	34	19	17	14	11	18	45	30
424	554	479	341	314	1020	660	156	176	345	470	504	189	497	229	451	321	584	307	332	454	429	520	200	296	642	337	437	181	200	331	319	196	495	229	229	317	257	340	335	146	333	496	118	392	201	102	193	627	396
0	3	1	0	1	0	1	1	1	0	0	0	0	0	0	1	1	0	2	2	0	1	0	1	1	2	0	1	0	0	0	0	2	0	0	2	0	0	0	1	0	1	0	0	1	0	0	2	0	0
42	45	30	26	10	68	41	6	13	23	28	34	19	34	40	30	46	23	25	15	28	33	40	38	13	36	9	23	25	15	30	16	18	36	32	22	13	19	19	46	21	15	35	8	30	10	6	24	31	20
56	54	29	19	42	64	49	15	20	39	26	16	22	37	31	46	38	22	24	32	29	34	28	14	20	41	16	47	12	27	29	20	14	37	17	21	18	19	31	31	15	15	35	12	28	6	10	20	24	28
132	79	45	161	120	150	116	61	50	44	27	107	21	72	90	115	18	25	84	131	73	59	50	29	40	71	64	100	49	40	105	38	33	59	53	27	39	17	33	41	23	22	178	3	43	27	8	89	163	137
0	0	0	0	0	0	0	1	0	0	0	0	0	0	0	0	0	0	0	0	0	0	0	0	0	0	0	0	0	0	0	0	0	0	0	0	0	0	0	0	0	0	0	0	0	0	0	0	0	0
0	0	0	0	0	0	0	0	0	0	0	0	0	0	0	0	2	0	0	0	0	0	0	0	0	0	0	0	0	0	0	0	0	0	0	0	0	1	0	0	0	1	0	0	0	0	1	0	1	0
0	0	0	0	0	1	0	0	0	0	0	0	0	0	0	0	0	0	0	0	0	0	0	0	0	0	0	0	0	0	0	0	0	0	0	0	0	0	0	0	0	0	0	0	0	0	0	0	0	0
0	0	0	0	1	0	0	0	0	0	0	0	0	0	0	1	0	0	0	0	0	0	0	0	0	1	0	0	0	1	0	0	0	0	0	0	0	0	0	0	0	0	0	0	0	0	0	0	0	0
4	7	3	2	0	6	5	4	1	1	6	5	4	6	3	10	5	1	4	2	2	5	3	7	3	3	0	5	0	6	2	2	2	5	2	1	4	0	10	5	1	2	12	2	1	2	3	0	2	5
1642	1290	1668	1359	389	3043	2334	397	876	1435	1468	1647	375	1722	1045	2074	1224	1670	1226	1772	1484	1456	2377	735	1345	1134	1747	1547	966	1652	1489	1058	793	2385	1112	1023	1516	2426	954	1371	606	501	1964	600	749	920	390	652	1641	925
338	561	266	279	658	653	558	520	303	569	414	313	832	412	480	444	564	353	613	385	469	556	482	259	237	584	345	476	291	584	342	315	435	516	281	331	524	479	528	371	167	399	495	190	420	187	232	233	327	387
17	16	33	11	11	48	24	9	13	11	13	24	27	24	14	9	11	11	14	11	11	12	22	13	21	32	10	12	9	16	14	16	5	8	18	15	12	4	13	10	6	21	18	6	19	9	5	13	29	25
1	0	0	0	0	4	1	0	0	0	1	1	0	0	0	0	0	0	0	1	1	1	0	0	0	0	0	1	0	0	0	1	0	0	0	0	0	0	0	2	0	0	1	0	0	0	0	0	0	1
17	21	7	4	26	12	13	2	12	14	15	5	5	13	20	8	15	13	11	8	4	42	14	10	11	19	7	9	1	25	5	2	1	10	13	9	7	1	1	9	7	9	13	3	9	4	5	6	6	5
3	4	0	1	2	0	3	3	2	2	5	3	0	1	2	2	2	0	1	6	2	2	3	0	0	3	1	4	0	2	1	1	0	1	3	1	5	1	0	8	0	2	3	0	1	0	0	0	0	0
0	0	0	0	0	0	0	0	0	0	0	0	0	0	0	0	0	0	0	0	0	1	1	0	0	1	0	0	0	0	0	0	0	0	0	0	0	0	0	0	0	0	0	0	0	0	0	0	0	0
115	152	92	76	78	314	158	82	79	160	153	102	28	164	122	143	130	135	104	108	140	187	230	40	112	195	114	122	72	132	156	106	84	318	91	70	110	250	64	111	58	33	121	82	100	41	61	41	65	64
1	2	4	2	2	15	1	1	1	4	0	8	2	3	2	1	3	5	2	3	0	2	0	2	0	5	0	3	3	3	4	2	0	0	3	1	1	0	1	8	2	10	3	1	5	2	2	2	6	4
775	1763	542	981	1402	1686	1431	2695	941	1890	1190	907	1565	1513	1678	1014	1555	1188	2165	1533	1576	1518	1381	750	677	1714	943	1492	720	1635	918	561	981	1295	986	1117	1366	1356	1163	1321	663	806	1567	468	626	563	625	781	589	813
0	0	0	0	0	0	0	0	0	0	0	0	0	0	0	0	0	0	0	0	0	0	0	0	0	0	0	0	0	0	0	0	0	0	0	0	0	0	0	0	0	0	0	0	0	0	0	0	0	0
0	0	0	0	0	2	0	0	0	1	2	1	0	0	0	0	0	0	0	0	0	1	2	0	1	0	1	0	0	0	2	0	0	0	0	0	0	0	2	1	0	2	0	1	0	0	0	0	0	0
8	2	2	0	2	5	6	0	2	1	2	3	1	5	5	3	2	3	2	1	1	14	3	2	3	6	0	1	3	11	1	3	2	9	2	7	1	0	3	4	3	2	2	2	3	0	1	0	6	1
324	156	331	60	117	495	264	52	65	137	185	212	101	140	105	211	130	167	81	108	136	155	225	84	143	276	129	144	50	75	80	134	62	266	95	80	84	106	267	165	44	154	177	52	175	90	37	75	456	271
0	0	0	0	0	0	0	0	0	0	0	0	0	0	0	0	0	0	0	0	0	0	0	0	0	0	0	0	0	0	0	0	0	0	0	0	0	0	0	0	0	0	0	0	0	0	0	0	0	0
1788	1876	1309	1309	881	3042	2466	1127	703	1482	2085	1831	412	1618	1099	2236	2019	2127	1474	1762	1303	1981	2674	845	1257	2161	1703	2111	1084	1391	1509	760	1270	2533	1063	1087	1580	1762	1067	1376	702	633	1845	882	713	884	695	717	1809	1166
1	0	0	1	2	1	0	0	0	0	0	0	1	0	1	1	0	1	0	0	1	1	0	0	2	1	2	0	0	0	0	0	1	0	0	1	0	1	1	0	0	0	0	0	0	0	1	0	0	0
29	15	47	5	3	67	31	7	6	9	19	8	10	7	20	11	19	9	4	8	12	13	60	8	18	36	6	12	6	9	18	11	5	31	13	14	5	27	9	8	14	5	32	9	30	5	2	3	16	10
1279	1426	1378	637	962	2256	1452	583	468	934	1203	1110	831	1124	795	1270	1208	1081	719	834	966	1138	1202	794	731	1501	789	1201	542	697	945	790	501	1100	928	804	793	694	1364	952	372	1218	1260	440	1048	435	367	517	1616	1134
0	0	0	0	0	0	0	0	0	0	0	1	0	0	0	0	0	0	0	0	0	0	0	0	0	0	1	0	0	0	0	0	0	0	0	0	0	0	0	0	0	0	0	0	0	0	0	0	0	0
15	14	4	16	8	20	10	4	14	8	29	18	10	11	15	9	9	25	11	25	19	5	9	14	2	12	9	5	5	6	12	4	12	23	13	6	6	5	10	13	3	21	12	6	4	10	6	7	20	50
6	20	3	8	5	12	9	18	1	20	3	12	4	11	9	4	11	16	7	4	11	25	13	7	4	16	7	12	5	15	12	9	13	15	7	10	10	12	14	11	5	9	11	7	18	6	4	7	9	4
18	17	26	14	1	42	14	6	11	11	18	23	2	22	9	25	17	5	16	14	18	17	37	7	11	23	7	24	5	19	40	15	10	26	32	26	10	43	10	9	6	10	20	9	9	11	4	3	21	2
0	3	2	0	3	3	2	0	0	1	0	0	0	2	1	2	0	1	1	1	1	2	0	0	2	2	1	4	0	2	0	2	0	1	2	0	0	2	1	2	1	2	0	1	0	0	1	0	0	0
1044	959	1099	463	442	1715	1210	567	377	783	954	818	466	876	449	1071	724	888	657	755	806	861	1003	387	742	1144	771	815	487	451	726	591	409	1071	402	508	750	778	497	713	252	499	1244	352	794	350	275	318	1450	940
0	0	0	0	0	0	0	0	0	0	1	1	0	0	0	0	0	0	0	0	0	0	0	0	0	0	0	0	0	0	0	0	0	0	0	0	0	0	0	0	0	0	0	0	0	0	0	0	0	0
16	25	33	22	23	45	25	35	10	38	13	21	19	31	32	28	31	42	24	29	30	25	36	20	30	25	29	39	8	24	19	8	22	21	36	31	40	31	44	35	15	36	26	13	26	10	12	6	24	14
0	0	0	0	1	0	1	2	0	0	0	2	0	0	0	0	0	1	1	1	0	2	0	0	0	0	0	0	3	2	1	0	1	2	2	0	0	1	4	1	0	0	0	0	0	1	0	1	0	2
2189	2907	1938	1750	1264	4294	2872	1018	1357	2451	1683	1595	1193	1886	1961	2045	1475	1397	1821	2245	2159	2363	2654	950	1446	2592	1749	2583	1165	2486	1701	1306	1111	2848	1463	1387	1659	2486	1134	1465	886	893	3139	714	1129	816	678	775	1622	1306
905	1005	988	622	4652	1694	1109	865	414	971	912	1307	2774	910	995	908	1120	887	1053	679	861	867	778	854	934	1308	584	1224	475	2100	590	765	356	673	1154	985	889	499	4588	1056	443	3202	791	310	943	254	336	889	1762	1608
4842	5190	4134	3243	1922	9198	5538	2370	2579	4497	4556	3488	1762	4314	3133	5051	4131	4057	3175	3841	3656	4933	6329	1897	3547	5144	3542	5904	2405	4560	3355	2263	2616	6567	2990	3186	3917	6250	3344	3001	1744	1911	5246	2156	2330	1789	1473	1507	3573	2210
1	0	2	0	3	1	4	1	0	4	2	3	0	4	2	1	0	0	2	0	0	5	7	0	1	3	4	0	0	7	1	0	0	4	0	0	0	0	0	1	2	0	5	2	1	1	0	1	1	3
6	11	6	4	3	14	10	8	4	7	10	11	6	11	8	12	14	10	6	12	26	8	2	5	6	16	4	5	5	7	10	2	0	6	3	4	9	4	10	5	3	2	11	1	5	3	5	4	2	4
5	0	0	1	26	4	13	2	2	2	0	7	0	4	7	5	1	2	1	1	1	2	3	0	0	2	3	3	8	0	2	1	3	4	2	1	1	2	3	1	1	2	2	1	0	1	0	1	4	3
205	197	203	82	168	378	179	161	78	184	150	192	397	192	110	173	285	115	165	146	143	148	208	107	125	190	180	199	56	107	128	107	56	139	167	209	152	123	129	98	52	239	145	94	101	49	81	125	233	200
4	10	5	3	7	8	13	9	1	4	8	9	11	5	11	4	11	6	6	7	7	14	3	8	5	6	4	7	3	10	9	1	3	12	6	5	8	2	7	8	6	14	10	3	8	1	3	7	6	6
59	20	20	37	11	32	30	15	19	27	25	20	12	16	17	22	31	40	16	19	18	20	21	25	4	32	20	15	7	10	13	7	21	27	19	10	22	13	19	15	8	28	22	14	13	11	7	25	55	53
31	70	29	26	14	72	59	26	19	36	50	42	17	40	35	29	37	56	43	26	47	45	54	31	42	55	21	39	19	48	51	25	38	41	27	28	41	36	23	51	15	29	58	24	28	11	23	17	18	24
0	0	0	0	1	0	0	0	0	0	0	0	1	0	0	0	1	0	0	0	0	2	0	0	1	1	0	0	0	0	1	1	1	0	0	0	0	0	2	0	0	0	0	0	1	1	0	0	1	0
0	0	0	0	1	0	0	0	0	0	0	0	0	0	0	1	0	0	0	1	0	0	0	0	0	0	0	0	1	0	2	0	0	0	0	0	0	0	2	0	0	0	0	1	0	0	0	0	0	0
2669	2079	2787	1380	1521	4566	2930	1338	961	1871	2457	2557	1618	2220	1373	2615	1981	2323	1632	1967	2008	1763	2122	1298	1986	2326	1815	2240	1056	1413	1662	1547	981	2464	1523	1878	1829	2386	2897	1526	759	2128	2388	728	1503	883	729	1309	3994	2930
1	1	0	1	2	7	4	2	1	2	3	2	2	2	4	3	2	1	0	0	1	5	0	1	2	1	0	3	4	1	2	0	0	1	0	4	2	0	5	3	1	2	2	1	2	0	0	0	1	0
2	5	2	6	4	5	1	0	1	2	11	3	3	0	3	0	3	0	2	4	3	1	2	3	1	1	0	8	5	3	0	0	2	1	2	3	0	2	0	5	1	0	0	0	1	1	1	3	1	4
0	4	0	1	2	1	3	0	1	0	2	4	0	3	3	1	3	7	0	0	1	5	3	1	0	4	0	1	2	2	0	2	3	5	1	1	1	3	2	4	0	2	2	0	4	0	0	3	1	3
0	0	0	0	0	1	0	1	0	0	0	0	0	0	0	0	0	0	0	0	0	0	0	0	0	0	0	0	0	0	0	0	0	1	0	0	0	0	0	0	0	0	0	0	0	0	0	0	0	0
0	1	1	0	0	0	0	0	0	0	4	0	1	1	0	0	0	2	1	0	0	0	0	1	0	0	0	0	0	0	0	0	1	0	0	0	0	0	2	0	0	1	0	4	0	0	0	0	0	0
37	288	198	186	77	60	75	26	116	237	25	62	26	53	93	34	445	82	303	251	186	476	202	56	18	66	39	377	112	93	298	58	376	390	58	192	164	277	36	199	91	219	37	170	26	23	86	160	83	30
12	26	9	8	17	24	13	27	12	26	23	5	9	20	16	9	38	13	10	5	19	18	17	14	12	16	6	17	13	14	10	6	13	13	15	19	16	21	26	7	3	22	12	12	7	7	6	8	7	11
0	0	0	0	0	0	0	0	0	0	0	0	0	0	0	0	0	0	0	0	0	0	0	0	0	0	0	0	0	0	0	0	0	0	0	0	0	0	0	0	0	0	0	0	0	0	0	0	0	0
43	46	31	40	12	71	39	28	26	41	35	27	22	28	26	39	33	44	35	36	26	33	31	19	20	51	26	43	14	20	23	17	36	50	15	20	40	37	25	22	8	33	30	17	26	10	10	26	37	42
5	7	1	3	6	4	5	6	0	4	6	4	0	6	4	4	6	2	6	10	5	8	3	2	2	13	4	10	0	3	5	1	7	1	2	7	4	2	8	5	2	5	3	4	0	2	1	3	5	3
1588	1468	1597	998	1332	2691	2012	804	641	1183	1309	1607	1167	1303	926	1624	1336	1268	1154	1370	1402	1366	1593	876	1084	1976	1145	1519	818	927	1314	1035	730	1698	932	925	1369	1094	1468	1398	506	1477	1739	409	1312	605	442	928	1734	1591
13	14	2	3	7	18	13	6	8	11	7	14	6	9	8	10	8	4	10	4	1	18	7	6	8	11	4	14	9	6	12	4	2	6	10	3	1	1	6	8	4	7	4	3	6	2	1	6	11	0
0	1	0	0	0	0	0	1	0	0	3	0	0	0	0	0	1	1	0	0	0	0	0	1	0	2	0	1	0	0	0	0	1	1	0	0	0	1	1	0	0	1	0	0	0	0	0	0	0	0
16	0	1	2	1	7	0	6	1	5	0	5	2	5	1	1	2	0	2	0	2	1	11	0	0	7	0	2	0	0	3	0	3	8	1	3	0	4	0	6	0	1	5	1	3	2	2	1	3	0
6	0	2	2	0	0	0	0	1	0	0	1	1	1	1	2	2	3	1	0	1	0	0	1	1	1	0	0	0	0	2	1	0	1	0	0	0	1	0	0	0	0	1	0	0	0	0	0	4	0
179	199	197	109	142	396	207	127	106	161	184	146	257	215	159	247	185	180	149	172	187	222	186	99	127	274	184	194	86	174	128	121	115	229	128	111	140	224	152	147	82	124	276	69	137	60	68	86	221	135
697	97	178	21	30	2156	134	253	47	10	439	221	1325	221	167	85	152	76	91	20	333	216	75	60	28	62	219	191	47	240	108	140	21	26	248	31	86	26	219	399	216	114	332	11	126	36	18	159	581	308
157	72	52	64	41	101	63	26	15	40	46	95	67	42	55	59	38	31	64	79	35	40	31	29	25	79	45	80	31	24	51	25	24	38	13	16	50	24	36	49	19	30	106	3	30	34	17	78	197	227
8	10	7	6	8	17	10	8	2	18	11	8	12	10	32	10	16	15	14	7	9	11	15	10	5	25	7	12	5	16	5	6	4	11	6	12	7	14	14	17	3	19	12	5	9	3	4	3	6	7
0	1	2	4	0	1	0	0	1	0	2	1	0	0	1	0	2	0	0	0	0	4	6	1	0	0	0	2	0	1	0	0	2	1	0	0	0	0	1	2	0	0	0	0	2	0	0	0	3	1
0	0	0	0	0	0	0	0	1	0	0	0	0	0	0	0	0	0	0	0	0	0	0	0	0	0	1	0	0	0	0	0	0	0	0	0	0	0	0	0	0	0	0	0	0	0	0	0	0	0
97	169	120	37	87	214	145	118	76	101	88	72	101	116	109	115	140	113	102	103	137	186	109	68	79	169	68	140	86	120	123	104	78	134	77	90	135	96	139	99	39	92	139	36	139	30	50	52	94	83
0	0	1	0	0	1	0	0	0	0	0	0	0	0	0	0	0	0	0	0	1	0	2	0	0	0	0	0	0	0	0	0	0	0	0	0	0	0	0	0	0	0	0	0	0	0	1	0	0	0
0	0	0	0	0	0	0	0	0	0	2	0	0	0	0	0	1	0	0	0	0	1	0	0	0	0	0	0	0	1	0	0	0	3	0	0	0	0	0	0	1	0	1	0	0	0	0	0	0	0
37	27	18	28	15	33	35	14	11	29	23	22	28	30	50	22	30	32	36	24	19	42	25	26	23	32	7	34	6	38	31	8	14	46	23	18	24	19	26	30	13	17	36	9	15	13	9	11	11	9
489	516	449	289	337	893	703	239	164	323	455	389	231	439	303	455	356	391	344	472	342	419	479	234	284	650	295	451	232	228	296	227	207	480	224	206	328	323	339	361	142	269	618	121	356	177	133	193	577	505
1283	1751	1067	1252	1824	2376	1687	2024	867	1667	1344	1545	3735	1649	1880	1486	1734	1439	2211	1509	2109	1615	1444	1159	1068	1863	986	1672	768	2040	1127	771	827	1171	1255	1396	1338	1295	1627	1386	581	1851	1581	565	892	570	656	861	1226	1272
0	0	0	0	0	0	2	0	1	0	0	0	0	0	0	0	1	0	0	0	0	0	0	0	0	0	1	0	0	0	0	0	0	0	0	0	0	0	0	0	0	0	0	0	1	0	0	0	0	0
25	6	3	10	4	10	4	1	7	2	2	6	5	10	2	7	4	3	3	3	2	6	4	7	0	5	7	1	2	0	9	1	2	9	2	4	3	2	4	2	2	1	7	2	2	6	0	1	13	16
98	216	86	69	72	244	149	54	37	103	106	108	51	94	71	132	114	78	109	99	95	96	72	105	79	102	48	95	54	54	87	57	58	84	72	62	94	76	131	81	40	114	112	39	71	45	38	63	203	257
0	9	6	0	4	1	10	1	1	0	1	2	1	4	5	1	5	2	1	2	5	15	4	0	1	5	1	8	4	2	0	2	1	1	0	0	4	0	4	4	0	2	3	1	7	0	1	3	7	10
3	8	4	6	9	10	8	10	2	3	3	6	7	11	5	4	7	4	4	4	1	10	6	5	4	11	5	13	4	11	5	1	7	3	5	4	4	3	11	10	3	10	6	0	3	2	0	1	8	12
12	12	7	3	14	21	9	12	4	10	10	13	13	11	10	3	4	6	3	7	8	14	5	6	1	15	4	8	3	8	7	11	1	8	8	7	17	4	22	6	0	12	7	2	4	7	1	8	9	19
1	2	1	1	0	4	4	0	2	1	5	1	0	5	1	5	3	1	1	1	2	5	3	1	0	2	2	0	1	0	3	0	1	3	1	2	0	5	2	2	1	0	2	1	2	2	1	0	1	1
2	3	0	1	0	3	0	3	2	1	0	6	9	1	6	7	15	6	2	2	11	4	7	2	1	5	3	1	3	1	3	1	0	1	3	2	0	0	5	5	1	4	2	1	1	3	1	4	12	5
1	1	0	0	0	2	2	0	0	0	0	0	0	1	0	1	0	2	0	0	2	1	3	1	0	3	0	0	0	4	0	0	1	1	1	1	0	0	0	1	1	1	2	0	0	0	1	0	0	1
0	0	0	0	0	0	0	0	0	0	1	0	0	0	0	3	0	1	0	0	0	0	0	2	0	0	0	0	0	0	0	0	1	0	0	0	0	1	0	0	0	0	0	2	0	0	0	0	0	2
25	58	14	23	28	45	35	25	20	59	43	26	21	41	42	29	70	37	46	41	38	43	37	42	26	46	16	36	22	82	31	11	35	57	29	37	46	36	29	33	14	25	30	21	20	15	16	11	13	5
0	0	0	0	0	0	0	0	0	0	0	0	0	0	0	0	0	0	0	0	0	0	0	0	0	0	0	0	0	0	0	0	0	0	0	0	0	0	0	0	0	0	0	0	0	0	0	0	0	0
181	150	121	68	80	213	160	54	51	132	97	127	118	139	129	129	137	138	92	76	90	113	144	131	79	158	77	107	51	111	102	56	54	151	145	82	75	56	133	142	45	146	184	59	64	38	47	40	107	104
256	227	276	111	81	426	228	101	91	166	204	210	84	156	95	239	180	187	123	145	155	164	193	129	106	289	138	136	84	49	129	117	99	226	86	85	112	142	108	135	50	145	194	70	151	65	73	93	319	251
6	20	6	3	8	6	12	5	4	9	6	5	3	6	7	1	12	13	9	11	8	14	8	4	5	9	3	12	4	9	10	9	2	10	9	5	9	6	18	11	3	14	8	0	9	4	1	5	6	9
1492	1087	1479	462	828	2462	1496	593	378	797	1085	1110	419	943	544	1223	757	914	535	741	909	1020	1367	420	761	1602	892	925	509	442	644	778	419	1441	507	414	637	725	1020	945	358	759	1167	272	1139	464	281	415	1948	1305
29	47	58	19	27	80	44	43	11	32	33	42	23	29	26	40	51	39	21	22	40	26	50	18	34	47	29	36	33	16	24	27	20	39	24	17	24	22	28	18	14	21	31	17	45	11	22	19	46	23
455	473	609	80	118	766	358	151	92	317	337	234	171	265	209	296	224	213	144	197	263	382	461	134	294	559	191	231	139	190	182	196	120	397	174	162	148	301	195	164	110	168	432	92	276	116	93	96	347	247
3	2	1	0	2	0	4	0	1	1	2	2	8	2	3	0	1	0	1	5	0	0	0	2	4	2	1	3	0	2	1	1	0	0	0	4	5	0	1	2	0	0	1	0	0	1	2	1	1	0
32	81	37	38	29	84	44	28	20	38	51	34	21	25	45	37	61	46	41	31	46	66	41	64	33	67	17	48	15	62	42	26	45	46	50	42	42	27	63	43	24	49	38	11	20	11	15	35	26	29
9	11	3	3	5	15	1	4	7	17	7	4	4	4	12	7	15	5	7	12	11	10	14	6	3	12	4	14	4	17	4	3	8	6	8	11	7	1	9	4	6	10	13	5	2	2	5	1	6	5
572	852	635	393	528	1243	823	806	451	805	877	600	455	749	617	735	1180	822	672	604	880	956	840	435	501	1005	588	833	381	637	648	407	588	1017	625	772	805	856	816	718	290	734	700	421	427	251	345	342	570	406
1	1	2	1	0	3	0	2	1	1	0	0	1	1	3	5	3	0	2	1	1	1	1	1	0	0	2	0	1	0	2	4	1	0	1	0	1	1	1	0	1	0	4	1	1	1	1	1	0	0
13	20	6	19	20	16	15	13	9	19	13	9	8	17	11	16	31	11	13	19	23	31	5	10	8	30	3	23	15	10	12	6	11	14	9	12	25	15	24	22	4	30	29	6	12	4	5	12	8	12
0	0	1	0	1	0	0	1	1	1	1	1	2	3	1	0	0	1	0	0	1	0	0	0	0	0	0	2	0	1	0	0	0	0	1	1	1	1	1	0	0	0	0	0	0	0	0	0	1	1
65	62	32	46	38	86	65	28	23	58	59	55	46	50	45	55	67	48	40	45	44	48	69	50	49	68	32	56	32	78	45	17	33	57	58	40	25	39	44	58	27	46	58	26	36	21	23	10	27	27
741	870	596	421	661	1140	832	524	363	744	689	724	728	637	558	601	813	692	679	604	825	690	621	530	447	931	449	762	334	515	545	466	407	767	549	513	588	534	845	675	246	706	748	281	580	290	277	432	784	690
35	51	20	10	36	60	43	23	21	31	17	43	33	43	39	33	12	10	23	36	36	24	28	17	16	55	19	39	17	35	32	10	10	29	25	25	30	31	22	24	14	27	26	8	17	11	8	18	29	29
4	2	0	0	2	5	1	5	1	0	1	1	0	1	1	1	0	1	0	1	2	1	0	1	1	1	0	4	0	0	2	0	0	2	1	0	1	0	11	2	0	2	3	0	3	2	0	0	5	1
31	60	27	18	25	55	31	22	19	38	43	30	31	34	56	25	54	35	39	27	32	55	36	42	22	60	16	46	14	60	31	13	24	41	31	32	35	19	27	38	17	42	30	13	9	17	14	23	24	18
96	251	106	60	192	239	76	69	21	138	80	88	335	103	158	33	68	27	51	165	164	151	104	73	148	222	34	134	36	61	142	33	45	94	60	49	100	39	164	70	53	134	112	31	73	12	15	25	21	27
2343	1965	2819	752	862	4470	2346	726	636	1409	1875	1570	1193	1716	911	2065	1390	1478	901	1158	1372	1314	2093	967	1502	2237	1326	1212	680	825	924	1086	516	2206	876	916	922	1470	995	1017	477	1145	2031	628	1103	693	451	499	2705	1827
2	0	0	0	2	0	1	1	0	1	1	0	0	2	2	0	1	0	0	0	0	0	1	0	1	0	0	0	0	1	0	0	0	1	0	0	0	0	2	0	1	5	1	0	0	1	0	0	1	0
41	75	28	22	24	56	53	25	21	34	40	36	27	42	42	50	55	40	51	29	45	34	53	40	29	44	23	31	24	45	37	14	20	40	54	37	28	35	39	41	17	50	42	28	22	15	15	7	21	24
10	9	8	10	9	15	8	16	1	1	24	14	25	11	3	6	18	14	19	7	1	4	2	6	4	6	5	11	4	6	8	3	15	5	15	12	15	2	6	11	2	14	9	4	4	1	10	7	80	14
35	31	36	16	16	54	40	23	14	62	39	16	10	25	36	33	56	22	17	23	34	69	60	3	42	57	32	43	17	31	28	23	13	63	27	26	30	58	8	31	15	14	23	9	19	4	17	13	17	9
56	794	999	401	63	75	76	31	329	711	30	39	39	65	90	67	1250	59	754	675	674	1463	644	30	23	59	61	1418	371	52	1027	376	849	1206	44	544	570	970	44	760	294	588	56	443	47	19	237	487	485	36
1474	1757	1588	1118	2224	3773	2577	1103	739	1509	1568	1543	1170	1640	1291	1630	1623	1357	1090	1437	1425	2389	2051	742	1249	2750	1232	1694	1033	1581	1264	1275	1066	1983	1200	959	1361	1447	2265	1693	637	1546	1900	469	1711	638	534	682	1555	1469
0	0	0	0	0	0	0	0	0	0	0	0	0	0	0	0	0	0	0	0	0	0	0	0	0	0	0	0	0	0	0	0	0	0	0	0	0	0	0	0	0	0	0	0	0	0	0	0	0	0
32	25	15	8	6	46	32	9	7	25	22	14	8	15	20	21	21	21	15	12	12	16	13	18	31	29	16	19	12	6	15	13	12	19	24	15	18	14	14	28	9	16	23	10	12	8	6	4	23	20
0	0	0	0	0	0	1	0	1	1	0	0	0	0	1	1	0	1	0	0	0	0	0	0	0	2	2	0	0	1	0	0	0	1	0	1	2	0	0	0	0	0	0	0	0	0	0	0	0	0
1509	1810	1780	1152	2344	3384	2163	1635	869	1939	1738	1664	2181	1581	1600	1706	1830	1532	1556	1567	1555	1731	1600	1051	1418	2304	1340	1969	986	1830	1383	1285	972	1929	1332	1431	1743	1629	2991	1560	634	1992	1539	553	1521	576	557	1021	2225	1931
1006	1418	725	650	453	1602	1269	464	555	917	1025	753	192	824	655	1104	1061	892	1015	1031	873	1006	1059	547	559	1165	685	1221	571	736	928	465	797	1350	583	511	991	885	672	821	384	477	1099	412	569	347	305	560	735	758
1	0	0	1	0	0	0	1	0	0	2	2	1	3	0	2	2	1	1	2	1	0	0	2	0	0	0	1	0	0	3	1	1	0	1	1	1	0	0	0	0	1	1	0	1	0	0	0	1	0
738	749	896	340	711	1372	884	582	286	567	806	658	514	624	461	735	674	626	443	488	584	829	822	395	531	1052	499	706	412	448	470	638	538	961	396	377	567	645	858	647	223	775	797	246	903	260	234	289	1130	900
11	14	17	4	13	30	25	22	8	18	11	10	22	22	27	13	31	13	18	16	8	12	6	7	7	17	9	13	8	19	11	4	8	6	22	24	7	8	10	28	5	15	12	12	17	9	20	20	7	15
0	0	0	0	0	0	0	0	0	0	0	0	0	0	0	0	0	0	0	0	0	0	0	0	0	0	0	0	0	0	0	0	0	0	0	0	0	0	0	0	0	0	0	0	0	0	0	0	0	0
32	41	16	32	15	38	44	15	8	24	25	22	11	24	22	23	30	19	23	15	16	24	24	17	14	39	9	17	17	17	15	10	21	24	15	11	20	16	16	19	10	20	32	4	18	10	5	7	15	22
101	124	72	56	42	229	110	26	50	94	68	108	22	97	37	86	59	88	79	115	43	53	78	48	78	137	59	131	46	27	82	31	26	147	21	47	62	69	26	69	46	37	93	15	54	36	20	65	162	115
2786	3117	2928	2001	3624	4948	3416	2456	1313	2473	2660	2672	2100	2633	2398	2651	2475	2438	2370	2422	2804	3100	2699	1419	2199	3709	1953	3079	1502	2820	2184	2293	1501	2948	2000	2033	2263	2184	3802	2534	961	2708	2991	834	2803	988	910	1746	3792	3185
66	95	34	66	54	92	98	50	71	93	105	61	11	82	53	72	94	82	103	109	86	115	67	39	56	102	60	119	51	113	91	30	76	122	55	49	115	69	60	82	35	27	96	46	30	34	34	31	39	42
10	4	5	4	1	4	9	2	3	2	2	2	3	5	5	4	2	9	4	4	6	6	3	6	2	4	4	7	0	2	4	1	4	2	3	5	3	7	0	6	2	4	4	3	4	1	4	1	2	2
36	58	28	37	24	58	47	26	33	44	41	44	12	31	52	36	58	35	75	38	44	60	48	55	14	57	16	45	20	58	46	10	50	47	49	46	32	38	41	57	33	43	33	15	9	14	23	32	14	39
688	1190	677	753	801	1600	1200	946	667	1108	1085	846	614	1035	765	1137	1363	1238	979	1108	1168	1110	1216	570	714	1240	803	1161	490	1156	963	518	819	1404	722	818	1155	1642	1009	786	341	670	1116	561	539	492	427	357	671	655
819	972	606	524	496	866	870	727	375	793	681	619	599	533	586	648	909	684	760	638	1273	797	580	428	359	794	534	865	395	482	565	442	437	711	505	442	650	610	555	651	263	528	827	272	516	314	260	421	763	572
19	19	12	7	13	28	23	9	8	9	14	18	7	9	10	23	6	16	15	10	9	18	19	5	17	26	18	17	9	13	13	14	8	16	12	11	12	21	8	13	6	9	16	3	5	7	5	10	12	15
28	41	31	21	15	41	33	28	17	27	23	26	7	21	20	40	22	11	21	33	29	33	24	16	29	43	16	26	9	23	25	14	12	37	21	25	34	28	17	20	7	22	24	16	22	11	5	11	18	8
11594	9737	13823	5062	13886	23220	13579	4927	3889	8169	8743	11230	6897	9569	6033	11970	7345	8418	6623	7894	9105	8228	10753	4523	8249	14527	9173	10410	4527	6397	7678	7593	3189	11397	5979	5995	7727	6545	10591	7141	3201	8844	9464	2549	8417	4021	2566	4588	18565	11609
10	21	12	5	4	20	16	8	3	13	9	12	14	10	10	13	15	11	7	8	9	2	10	11	2	21	6	15	5	9	9	12	8	13	15	5	4	4	18	11	5	11	13	5	10	5	5	7	6	6
49	38	51	32	20	86	50	41	19	30	46	41	23	59	33	46	18	46	22	43	66	57	40	18	26	50	25	57	21	28	49	23	24	33	42	36	25	43	27	34	19	20	38	9	21	15	11	24	54	47
555	453	478	264	159	701	474	121	135	291	276	500	127	189	187	372	201	293	209	261	323	292	343	186	318	457	202	267	134	107	274	254	145	466	218	127	198	229	182	271	106	220	444	81	272	179	80	268	626	456
2	4	4	1	2	2	1	2	0	5	3	3	3	2	1	2	4	0	2	1	4	6	4	1	2	4	3	5	3	3	2	1	1	0	1	1	4	1	4	3	1	2	4	2	0	0	0	0	4	2
0	0	0	0	0	0	0	0	1	0	0	0	0	0	1	0	0	0	0	1	0	1	2	0	0	0	0	0	0	0	0	0	0	0	0	0	0	0	0	0	0	0	0	0	0	0	0	0	0	0
33	64	51	17	30	76	37	10	22	33	42	35	20	38	34	27	47	25	23	28	30	39	41	29	18	49	19	39	13	25	39	24	21	44	46	37	26	16	28	55	20	42	38	8	33	6	24	12	31	21
94	183	41	61	41	196	125	39	73	88	99	61	16	89	59	114	88	81	121	116	69	71	66	48	48	116	80	119	59	67	102	34	62	111	62	31	71	54	54	63	39	53	154	26	77	25	29	39	61	91
5	1	4	1	1	6	6	0	1	0	4	1	0	0	4	3	0	1	0	3	3	2	4	2	1	3	4	4	1	3	2	4	0	4	1	0	1	0	2	3	2	2	2	0	2	2	0	1	5	2
148	132	68	31	27	225	120	11	31	42	122	44	13	84	21	87	71	64	51	37	46	78	58	54	48	112	45	82	39	25	70	16	27	98	57	30	30	28	26	54	36	47	95	28	43	25	24	30	125	79
13	13	4	6	5	7	11	5	8	15	9	7	14	5	7	11	15	13	10	7	7	11	17	6	9	24	6	6	2	9	6	5	3	6	7	9	9	10	10	9	4	11	11	9	10	4	4	7	6	4
0	2	1	1	1	0	1	0	0	0	0	3	0	0	2	1	0	0	1	2	0	1	0	1	0	3	0	0	0	2	0	0	1	0	0	0	0	0	3	2	0	0	0	0	1	2	1	0	3	4
139	257	75	172	99	209	188	73	86	145	165	124	44	143	167	139	167	124	227	219	119	133	109	95	89	142	84	246	76	204	139	39	110	177	144	112	121	98	136	114	75	107	153	37	65	37	48	148	100	122
157	133	156	60	31	260	140	71	40	103	127	115	73	94	53	119	118	88	58	56	95	116	161	66	76	139	74	74	49	62	81	74	41	133	78	86	82	141	64	111	31	71	183	63	72	36	34	34	84	60
10	31	5	14	22	23	19	8	3	12	8	11	13	9	21	17	14	12	18	20	20	15	8	7	14	15	8	17	1	14	8	9	6	9	26	8	8	1	14	10	3	18	29	2	22	3	2	3	2	8
760	721	647	391	343	1285	930	445	305	627	743	610	415	658	452	771	662	676	516	649	693	560	820	455	523	874	578	640	335	470	507	411	358	871	467	472	598	664	555	517	257	500	839	249	514	260	258	251	696	519
390	452	470	181	421	728	541	314	198	335	413	364	414	430	273	449	413	363	317	325	436	383	417	232	299	619	308	391	187	274	302	283	168	450	254	278	326	274	431	408	124	366	435	129	325	140	132	215	501	407
19	26	10	9	16	25	21	6	8	14	16	10	5	13	15	12	14	10	11	22	13	18	22	15	10	20	3	19	11	14	18	7	10	16	18	13	10	6	10	16	10	17	15	9	10	5	5	6	4	11
0	0	1	0	0	0	2	0	0	1	3	1	0	2	3	2	1	3	0	2	1	2	0	0	0	0	1	1	0	0	0	2	1	1	0	0	3	2	1	0	0	2	0	0	0	0	1	0	0	0
0	0	0	0	0	0	0	0	0	0	0	0	0	0	0	0	0	0	0	0	0	0	0	0	0	0	0	0	0	0	0	0	0	0	0	0	0	0	0	0	0	0	0	0	0	0	0	0	0	0
0	0	0	0	0	0	0	0	0	0	0	0	0	0	0	0	0	0	0	0	0	0	0	0	0	0	0	0	0	0	0	0	0	0	0	0	0	0	0	0	0	0	0	0	0	0	0	0	0	0
374	353	395	196	316	718	395	478	242	376	348	459	925	428	389	425	687	403	570	291	392	246	429	309	245	522	331	377	139	330	264	257	174	354	244	258	459	365	375	330	147	610	452	130	296	232	199	185	636	318
0	0	1	0	0	0	0	0	0	0	0	0	0	0	0	0	0	1	0	0	0	0	2	0	0	0	0	0	0	0	0	0	0	0	0	0	0	0	0	0	0	0	0	0	0	0	0	0	0	0
2	1	0	0	0	1	1	0	2	0	0	0	2	0	0	3	1	0	0	0	0	0	2	0	0	0	0	0	0	0	1	0	0	4	1	2	1	0	0	1	1	1	0	0	0	0	2	0	0	0
1409	1583	1265	1296	2853	2454	1600	1023	577	1045	1068	1601	1375	1216	1176	1515	1188	1350	1420	1067	1227	1323	1181	967	981	1602	862	1628	722	1317	1055	917	764	1208	909	1009	1135	898	2498	1238	423	1605	1455	334	1186	564	398	1260	2487	2111
3	1	5	2	1	6	3	0	1	1	0	3	0	2	1	4	0	0	3	6	2	1	3	1	1	2	2	5	4	2	5	2	2	4	2	1	0	0	1	1	0	0	3	1	2	1	0	2	5	1
0	0	0	0	2	0	0	0	1	0	0	0	0	1	0	1	0	1	0	0	1	0	0	0	0	1	0	0	0	0	0	0	0	0	0	1	0	0	0	0	0	0	0	0	0	0	0	0	0	0
40	46	12	58	124	25	23	171	25	65	160	33	61	43	51	36	49	63	74	35	51	35	27	24	10	51	15	28	48	49	26	19	47	22	34	31	41	36	27	35	9	39	59	25	28	18	19	26	31	37
123	115	156	61	108	238	118	110	55	119	101	126	273	124	79	107	187	80	96	86	100	100	133	66	91	107	125	135	43	73	90	65	36	76	105	157	107	96	88	98	29	151	99	54	69	36	41	107	164	128
26	25	8	30	9	18	36	2	5	10	18	16	2	10	19	19	7	8	17	32	6	27	18	3	12	29	12	23	10	9	21	7	6	6	6	5	14	5	6	13	1	3	33	0	11	4	1	32	10	13
0	0	0	1	0	0	0	0	0	0	0	0	0	0	0	0	1	0	3	1	0	0	0	0	0	0	0	0	0	0	0	0	0	0	0	0	0	0	0	0	0	0	1	0	0	0	0	0	0	0
248	326	255	146	137	556	335	206	128	231	296	222	158	345	205	400	228	256	199	252	340	252	184	144	226	350	237	389	109	182	219	111	157	243	229	212	265	213	219	234	72	211	323	88	161	82	106	136	249	191
12	9	15	2	4	18	13	6	3	0	17	11	15	13	6	6	13	12	5	8	5	6	16	6	5	22	8	9	2	8	9	5	3	11	7	1	4	15	5	12	4	14	8	2	7	4	1	8	10	3
397	368	476	206	420	769	500	325	164	380	418	365	342	392	290	421	328	422	303	351	434	358	414	171	316	548	346	392	199	238	298	286	179	532	217	261	398	403	438	275	152	380	366	114	364	170	120	202	549	418
41	25	21	46	9	53	30	6	8	12	19	30	1	15	27	29	7	4	19	38	17	34	21	5	22	27	22	44	19	12	27	21	5	32	13	10	11	4	5	27	20	12	47	4	14	9	2	14	43	30
35	19	20	16	7	49	34	5	10	9	16	23	14	13	11	20	15	14	12	12	7	11	13	22	17	21	10	17	10	7	7	7	8	15	15	12	5	2	19	14	7	6	24	8	3	9	16	5	32	26
4	19	3	10	8	8	19	20	4	3	14	6	7	9	18	13	21	10	16	14	9	16	4	7	0	13	4	13	10	13	4	2	7	10	12	26	15	3	8	7	2	7	7	2	5	6	6	4	1	5
0	0	1	2	0	0	0	0	0	2	1	1	0	0	0	0	0	0	0	0	0	0	0	0	0	0	0	0	0	0	0	0	0	0	0	0	0	0	1	0	0	0	0	1	0	0	0	0	0	0
29	56	17	10	12	37	32	21	21	39	14	31	33	29	36	20	30	14	29	21	24	37	23	23	10	20	10	29	22	26	25	16	27	22	19	34	18	12	23	18	14	39	23	13	8	7	15	23	18	26
0	2	0	0	3	3	4	0	0	0	1	2	2	1	4	4	1	3	5	5	3	1	1	3	0	1	1	5	1	3	2	0	0	0	0	2	5	4	2	3	1	1	1	0	1	2	0	1	2	3
0	0	0	0	0	0	0	0	0	0	0	0	0	0	0	0	0	0	0	0	0	0	0	0	0	0	0	0	0	0	0	0	0	0	0	0	0	0	0	0	0	0	0	0	0	0	0	0	0	0
0	0	0	0	0	0	0	0	0	0	0	0	0	0	0	0	0	0	0	0	0	0	0	0	0	0	0	0	0	0	0	0	0	0	0	0	0	0	0	0	0	0	0	0	0	0	0	0	0	0
1	0	1	1	0	2	0	0	0	0	0	1	0	1	0	1	2	2	1	1	1	0	0	1	2	2	0	4	0	0	0	1	0	0	0	0	1	0	0	1	0	2	1	1	0	0	0	0	4	3
17	14	14	8	1	23	16	9	6	16	21	22	17	13	9	12	13	14	14	15	14	19	21	16	8	18	9	15	4	5	14	5	7	24	12	8	5	9	15	13	8	26	22	7	9	3	11	5	18	18
0	0	0	1	0	0	3	0	0	0	0	1	3	0	3	1	0	0	0	0	0	0	0	0	0	0	0	0	0	0	0	0	0	0	0	3	0	0	3	0	0	1	0	0	0	0	0	0	0	0
32	142	89	15	103	107	126	547	47	108	94	96	137	153	145	82	86	24	60	113	402	115	81	41	27	176	51	52	34	176	42	172	34	117	82	93	70	67	77	343	47	60	196	15	101	29	39	83	72	33
2	0	1	1	3	2	4	1	0	1	2	3	0	0	2	2	4	1	2	3	1	1	0	0	1	4	2	1	0	0	0	0	0	1	2	0	1	1	0	1	0	0	1	0	0	0	0	1	5	3
610	650	509	353	277	1082	757	180	231	460	459	443	325	394	414	495	468	500	360	376	345	450	443	422	384	716	306	481	253	314	358	333	226	469	500	325	343	317	466	483	204	369	589	181	295	214	171	274	662	684
148	128	122	61	23	302	145	11	26	65	83	102	35	74	60	115	78	108	43	69	52	83	84	92	74	195	74	79	43	33	82	56	39	86	68	41	46	26	57	82	34	43	157	37	95	28	23	23	158	158
12	11	5	10	1	2	8	7	8	13	5	12	2	18	3	1	7	13	10	8	12	9	4	7	2	15	1	8	1	6	7	3	4	7	6	3	2	10	4	4	3	1	4	9	5	1	6	7	2	5
0	0	0	0	0	1	0	0	0	0	0	3	0	2	0	2	1	0	0	0	0	0	2	0	0	0	0	0	2	0	0	0	0	0	0	0	0	0	0	4	0	2	0	0	0	0	0	2	0	0
4	6	5	3	0	2	2	0	5	0	1	0	2	2	2	0	4	1	3	3	1	4	3	3	1	1	4	2	1	6	4	1	0	3	6	2	1	5	0	1	0	1	0	2	1	1	0	0	0	0
2	9	2	5	11	3	3	9	5	13	3	3	1	4	8	3	10	6	17	4	15	7	6	5	1	7	1	11	2	9	7	0	3	3	3	6	4	6	3	2	1	2	1	3	1	1	1	1	2	1
0	0	0	0	0	0	0	0	0	0	0	0	0	0	0	0	0	0	0	0	1	0	0	0	0	0	0	0	0	0	0	0	0	0	0	0	0	0	0	0	0	0	0	0	0	0	0	0	0	0
5	13	4	6	5	6	13	11	5	3	8	4	10	6	13	8	8	9	16	6	9	11	7	11	2	12	2	7	3	17	7	3	5	8	11	7	3	4	5	8	3	5	9	4	5	3	1	7	2	1
42	62	22	42	32	45	59	20	16	33	41	52	21	37	52	43	34	51	57	41	37	41	30	34	26	46	23	30	29	28	25	13	22	50	35	24	27	26	30	25	22	38	43	16	23	24	16	28	32	32
12	21	4	6	5	9	6	6	2	9	13	4	5	4	8	3	15	1	7	11	4	6	7	12	4	12	4	11	1	6	6	2	3	8	6	7	5	6	2	4	8	2	11	3	3	0	3	4	6	9
2	0	0	0	0	0	0	0	0	0	2	0	1	2	0	0	0	0	0	0	0	1	0	0	0	0	0	0	0	0	0	0	0	0	1	1	0	0	0	0	0	1	0	0	0	0	0	0	0	0
0	0	0	0	0	0	1	0	0	0	0	0	0	1	0	0	1	0	0	0	0	0	1	0	0	1	0	0	0	0	0	1	0	1	0	0	0	0	1	0	0	0	0	0	0	0	1	0	0	0
1	5	0	0	3	2	1	0	1	1	2	0	0	2	4	0	2	0	3	0	3	0	1	0	0	3	1	1	0	3	2	0	2	1	2	0	0	1	0	0	0	0	1	0	0	0	1	0	0	0
1	8	1	6	3	12	13	14	3	12	9	4	2	12	7	6	6	7	7	6	6	2	0	7	5	11	9	9	2	8	6	1	8	4	0	3	10	5	2	5	3	3	3	1	2	1	2	3	3	4
0	0	0	0	3	0	0	1	1	0	1	0	1	2	4	0	0	0	2	0	0	3	0	0	2	4	0	1	0	0	2	0	1	0	0	1	0	1	0	0	0	1	0	0	1	0	0	0	0	0
2	1	0	0	0	0	0	0	0	0	2	0	0	1	0	0	0	0	0	0	1	0	0	0	0	0	0	0	0	0	0	0	0	0	0	0	0	0	0	0	0	0	0	0	0	0	0	0	0	0
0	0	0	0	0	0	0	0	0	0	0	0	0	0	1	0	0	0	0	0	0	0	0	0	0	0	0	0	0	0	0	0	0	0	0	0	0	0	0	0	0	0	0	0	0	0	0	0	0	0
0	0	0	0	0	0	0	0	0	0	0	0	0	0	0	0	0	0	0	0	0	0	0	0	0	0	0	0	0	0	0	0	0	0	0	0	0	0	0	0	0	0	0	0	0	0	0	0	0	0
0	1	0	0	0	1	0	0	1	0	0	0	0	1	0	0	1	0	1	1	1	0	0	0	1	2	0	1	0	0	1	0	0	3	0	0	0	1	0	0	0	0	0	0	0	0	1	0	0	0
0	0	0	0	0	0	0	0	0	0	0	0	1	0	0	2	0	0	2	0	0	0	0	0	1	0	0	0	0	0	1	0	0	0	0	0	0	0	1	0	0	0	1	0	0	0	0	0	0	0
0	0	0	0	0	0	0	0	0	0	0	0	0	0	0	0	0	0	0	0	0	0	0	0	0	0	0	0	0	0	0	0	0	0	0	0	0	0	0	0	0	0	0	0	0	0	0	0	1	0
1	0	0	0	0	0	0	0	0	0	0	0	0	0	0	0	0	0	0	0	0	0	0	0	0	1	0	0	0	0	0	0	0	1	0	0	2	0	0	0	0	0	3	0	0	0	0	0	0	0
4	1	0	1	2	1	2	3	2	2	0	1	6	2	1	2	3	0	3	2	4	2	5	0	2	2	1	2	0	2	0	0	0	0	0	0	2	0	0	3	0	1	2	2	0	0	0	1	2	0
4	11	4	3	7	5	9	7	4	5	4	4	4	6	13	1	8	2	5	8	7	3	6	0	1	6	1	2	4	4	3	0	4	5	4	6	2	1	1	3	0	1	1	6	3	0	5	4	0	1
1	1	1	2	2	4	3	0	0	0	1	4	0	3	2	1	5	3	1	1	0	2	0	3	1	1	1	1	0	3	4	0	1	2	5	5	0	1	1	1	2	1	1	0	0	0	2	0	1	1
2	1	1	2	0	0	0	0	0	0	0	0	0	2	0	5	3	0	2	1	2	2	3	1	0	3	0	2	1	0	2	1	0	1	1	0	0	0	0	0	1	0	0	1	0	0	2	0	0	1
7	2	0	1	3	3	3	1	4	3	3	0	2	2	10	3	6	4	3	3	1	3	2	2	1	5	1	4	0	9	4	0	0	3	4	3	1	3	2	4	3	0	1	0	0	1	0	3	1	0
0	4	1	1	0	3	2	1	0	2	2	0	2	4	2	1	3	2	2	0	2	0	0	0	1	2	0	2	1	3	0	0	1	4	1	0	1	2	0	1	1	3	2	1	0	1	0	0	0	2
5	12	6	2	8	11	22	3	2	8	7	9	5	13	7	11	6	10	7	7	4	14	9	2	5	14	3	11	2	7	4	8	1	5	6	4	4	3	10	7	4	11	14	0	8	5	5	5	10	5
2	1	2	2	2	1	4	0	0	0	0	0	3	0	0	1	4	1	0	0	0	0	1	0	0	3	0	1	1	0	0	0	2	0	1	1	1	0	1	1	0	2	0	1	0	0	1	0	0	1
1	1	0	0	0	0	1	0	0	2	0	0	0	0	0	0	0	0	1	1	1	0	2	0	0	2	0	1	0	0	1	0	0	2	1	0	0	1	0	1	0	0	0	1	0	1	1	0	0	0
0	0	0	1	0	0	0	1	0	0	0	1	1	1	0	0	0	0	0	0	0	0	0	0	0	0	0	0	0	0	0	0	0	0	0	2	0	0	0	2	0	0	0	0	0	0	0	0	0	0
0	0	0	0	1	0	0	0	0	0	0	0	0	0	2	0	0	0	0	0	0	0	0	0	1	0	0	2	1	0	0	2	0	2	1	0	0	1	0	0	0	0	0	0	0	0	0	0	0	0
0	2	0	4	1	0	3	4	3	1	13	1	2	1	2	0	3	3	1	1	2	1	2	1	0	1	0	1	1	4	0	0	2	1	0	1	2	2	1	1	1	3	4	2	1	2	2	0	0	0
5	6	5	1	6	10	6	5	6	9	3	3	0	8	9	1	10	9	8	6	8	14	7	4	3	9	2	8	5	12	4	2	5	6	5	5	7	12	7	4	1	4	10	1	2	1	2	4	5	2
0	9	0	0	1	1	3	4	4	3	5	3	2	8	2	6	6	0	1	0	4	3	6	1	0	6	3	2	0	2	0	2	3	6	3	3	1	2	2	1	0	3	0	2	1	1	3	1	5	0
5	16	4	8	9	12	16	10	7	12	5	3	1	16	14	7	18	10	12	9	11	11	7	8	3	20	4	15	7	12	4	2	7	14	3	4	6	2	5	20	1	4	4	4	6	3	5	7	3	3
3	6	4	4	2	11	5	4	2	1	13	7	7	3	11	2	11	2	1	4	3	5	4	6	0	8	5	2	3	7	4	2	6	1	4	4	9	3	5	2	1	14	7	10	4	3	0	3	3	3
7	12	5	3	1	5	9	1	1	5	6	5	1	5	3	2	7	11	3	4	5	5	8	4	4	9	2	1	2	2	4	2	3	6	6	4	2	3	1	5	0	3	8	6	4	3	1	5	3	2
0	0	0	0	0	0	0	0	0	0	0	0	0	0	0	0	0	0	0	0	0	0	0	0	0	0	0	0	0	0	0	0	0	0	0	0	0	0	0	0	0	0	0	0	0	0	0	0	0	0
7	12	11	7	3	17	19	1	3	2	5	6	1	4	3	8	12	10	3	1	4	14	4	6	3	10	3	12	6	2	4	6	2	5	8	6	3	2	5	6	3	10	13	1	10	3	3	2	8	12
2	8	7	7	5	10	12	1	2	5	5	8	7	6	7	7	4	9	15	9	5	7	6	5	1	13	9	5	6	10	6	3	4	6	9	10	7	6	2	11	0	9	10	4	0	1	2	2	5	6
13	9	9	11	8	24	14	10	3	14	11	18	15	3	8	6	23	7	11	7	9	10	10	5	9	22	9	8	9	6	10	6	5	11	13	3	7	3	13	12	3	12	24	3	8	5	6	3	9	7
0	0	0	0	0	0	0	0	0	0	0	0	0	0	0	0	0	0	0	0	0	0	0	0	0	0	0	0	0	0	0	0	0	0	0	0	0	0	0	0	0	0	0	0	0	0	0	0	0	0
0	0	0	0	1	0	0	0	0	0	1	0	0	1	0	0	0	0	1	0	0	0	0	0	0	0	0	0	0	0	0	0	0	0	0	0	1	0	0	0	0	0	0	0	0	0	0	0	0	0
0	0	0	0	0	0	0	0	0	0	0	0	0	0	0	0	0	0	0	0	0	0	0	0	0	0	0	0	0	0	0	0	0	0	0	0	0	0	0	0	0	0	0	0	0	0	0	0	0	0
15	26	7	4	13	30	23	6	2	9	16	15	9	12	6	10	9	11	4	11	13	19	20	8	7	19	7	11	7	5	19	12	11	11	10	6	6	6	22	19	4	17	14	11	9	6	1	13	9	14
2	3	0	0	0	2	6	0	0	0	1	0	1	0	1	0	7	6	1	1	2	1	6	0	0	4	0	2	0	0	0	0	0	3	2	1	0	0	1	3	1	4	1	0	1	2	1	2	2	0
0	3	3	0	0	1	0	0	1	0	5	4	0	0	1	2	2	2	3	1	0	0	1	1	1	3	1	0	0	1	1	1	1	1	5	2	1	1	0	1	0	2	1	1	3	0	0	0	2	3
5	4	3	5	1	2	2	4	4	6	2	3	0	2	4	1	3	5	5	6	3	2	3	7	1	2	1	4	4	3	6	3	0	2	5	4	4	2	0	6	2	4	3	0	4	3	3	3	2	0
2	0	2	1	0	0	2	0	0	0	0	3	0	0	1	0	0	0	1	0	0	3	1	0	1	1	0	0	1	0	0	0	0	0	2	2	0	0	2	0	0	1	1	1	1	0	1	0	0	1
2	0	2	1	0	0	2	0	0	0	0	1	0	0	1	0	0	0	1	0	0	3	1	0	1	1	0	0	1	0	0	0	0	0	2	2	0	0	2	0	0	0	1	1	1	0	1	0	0	1
0	0	0	0	0	0	0	0	0	0	0	0	0	2	0	0	0	0	0	0	0	0	0	0	0	0	0	0	1	0	0	1	0	0	0	0	0	0	0	0	0	0	0	0	0	0	0	0	0	0
0	2	0	0	0	0	0	0	0	0	0	0	0	0	0	0	0	2	0	0	0	0	0	0	0	0	0	0	0	0	1	0	0	0	0	0	0	0	0	0	0	0	0	0	0	0	0	0	0	0
18	30	10	10	9	34	24	9	4	18	24	7	3	15	14	21	18	23	3	16	8	15	19	22	10	18	12	10	9	8	10	12	12	25	10	15	9	3	25	14	10	9	11	3	13	7	5	6	23	10
23	23	32	2	16	42	44	2	2	10	29	38	6	7	14	28	25	13	3	3	10	32	16	10	9	32	8	14	12	3	17	22	3	22	14	3	19	3	24	25	2	20	12	13	51	2	6	5	23	29
0	0	0	0	0	0	0	0	0	0	0	0	0	0	0	0	0	0	0	0	0	0	0	0	0	0	0	0	0	0	0	0	0	1	1	0	0	0	0	0	0	0	0	0	0	0	0	0	0	0
9	20	10	10	39	29	15	24	7	17	20	15	10	12	22	11	22	15	8	10	11	13	16	9	18	19	13	7	11	18	3	9	6	12	9	19	9	10	49	8	11	14	15	3	17	4	4	13	14	16
13	7	12	12	6	18	16	5	7	11	8	13	2	7	15	8	7	6	6	11	10	14	9	8	12	11	6	10	7	8	12	3	5	11	17	10	7	3	3	12	5	6	26	5	8	6	4	0	7	11
0	0	0	0	0	0	0	0	0	0	0	0	0	2	0	0	0	0	0	0	0	0	0	0	0	2	0	0	0	0	0	0	0	0	0	0	0	0	0	0	0	0	0	0	1	0	0	0	0	0
16	19	14	2	0	21	14	1	2	14	9	10	0	5	2	6	6	11	1	2	17	10	9	12	8	19	5	12	6	0	11	14	10	20	11	5	2	5	3	10	4	2	13	6	8	5	3	1	13	16
0	0	0	0	0	0	0	1	0	0	0	0	0	0	0	1	0	0	0	0	0	0	2	0	0	1	0	0	0	0	0	0	0	0	0	2	0	2	0	1	0	0	0	0	0	0	1	0	0	1
0	1	0	0	0	0	1	1	0	0	0	0	4	0	1	0	0	0	3	1	0	0	0	0	0	0	0	0	0	1	0	1	0	0	0	0	1	1	0	0	0	0	1	1	0	0	0	0	1	0
27	23	14	15	6	38	34	3	4	11	20	24	1	16	20	25	25	17	9	6	12	45	18	17	10	26	4	22	10	26	16	10	14	14	30	16	9	5	5	16	8	15	19	5	27	4	6	5	9	13
3	0	3	0	0	0	0	0	1	0	2	0	0	2	0	2	2	0	0	0	0	0	1	1	0	3	0	0	0	0	0	0	1	0	2	1	0	0	2	0	0	0	1	0	0	1	0	0	0	1
3	2	0	0	1	0	1	0	0	0	0	1	0	1	0	0	0	0	1	1	0	0	2	2	0	0	2	1	0	0	0	0	0	0	0	0	0	0	0	1	0	3	1	0	0	2	0	4	4	5
0	0	1	1	0	1	0	0	0	0	0	0	0	0	0	0	0	0	0	0	0	0	0	0	0	0	0	0	0	0	0	0	0	0	0	0	0	0	0	0	0	0	0	0	0	0	0	0	1	0
0	0	0	0	0	0	0	0	0	0	0	0	0	0	0	0	0	0	0	0	0	0	0	0	0	0	0	0	0	0	0	0	0	0	0	0	0	0	0	0	0	0	0	0	0	0	0	0	0	0
0	0	0	0	0	0	0	0	0	0	0	0	0	0	0	0	0	0	0	0	2	0	0	0	0	0	0	0	0	0	0	0	1	0	0	0	0	0	0	0	0	0	0	0	1	0	0	0	0	0
20	8	14	2	0	25	16	1	0	3	6	7	0	4	2	5	0	7	2	8	4	8	5	5	5	18	7	6	4	1	10	5	3	12	4	2	2	5	1	5	2	2	13	2	9	4	4	3	17	9
1	2	2	0	4	5	3	0	2	2	1	0	0	1	0	0	1	1	0	0	2	0	1	0	0	1	0	0	1	1	0	2	0	3	1	0	1	2	0	1	0	0	1	0	0	2	0	0	0	0
0	0	0	0	1	3	1	0	0	1	1	1	0	0	0	0	0	1	0	3	0	1	3	1	0	1	0	1	0	0	1	0	0	0	0	1	1	0	1	0	0	2	2	0	0	0	0	0	2	3
47	65	44	77	12	126	105	51	64	82	66	56	15	44	54	56	106	54	67	80	65	69	114	43	66	71	35	118	39	106	95	14	60	91	76	75	75	76	37	78	40	20	78	57	25	16	30	24	13	8
0	0	0	0	0	0	2	0	0	1	1	1	2	0	0	0	1	0	0	0	0	0	2	0	0	0	0	0	0	0	1	0	0	1	0	0	0	0	0	0	1	0	0	0	0	0	0	0	1	0
0	1	0	0	0	0	0	0	0	0	0	0	0	0	0	0	1	0	0	0	0	0	0	0	0	0	0	0	0	0	0	0	0	0	0	0	0	0	0	0	0	0	0	0	0	0	0	0	0	0
7	8	2	4	2	3	1	4	2	4	0	4	0	0	7	0	5	2	2	3	3	3	1	0	2	0	0	1	4	0	0	2	5	0	0	4	2	1	1	4	1	6	3	1	5	0	1	4	2	8
1	1	2	2	4	15	7	0	1	3	3	3	2	3	6	11	6	6	8	6	1	3	2	0	1	4	2	3	6	4	6	3	2	7	6	6	5	10	4	3	2	6	6	3	5	2	1	1	3	3
5	14	9	5	8	32	27	10	7	21	11	5	2	11	1	20	18	16	9	12	18	22	21	2	4	28	3	23	12	0	20	4	14	16	3	4	20	19	1	22	10	1	21	13	4	11	5	1	5	1
13	9	24	7	1	44	15	6	2	9	15	12	6	9	6	16	16	14	6	8	8	10	13	8	9	19	18	5	4	7	10	7	8	10	10	13	10	9	10	8	3	2	10	5	9	3	6	5	36	10
3	4	3	3	7	11	6	0	4	1	1	4	0	1	2	7	0	7	4	3	5	3	1	0	2	3	2	2	4	2	7	1	2	0	4	1	6	7	6	0	0	3	5	0	3	1	3	1	4	5
2	12	3	6	4	9	6	2	3	7	6	8	2	6	2	6	4	2	5	3	5	4	2	6	4	5	5	2	6	3	3	3	2	3	7	1	3	3	2	4	3	3	1	1	2	3	2	1	2	5
4	0	3	0	0	3	4	0	0	1	1	1	2	4	0	3	9	1	0	0	0	1	2	0	2	4	3	3	2	1	2	1	2	3	0	2	0	0	2	2	0	1	1	1	2	2	1	0	2	2
1	11	2	4	4	10	7	7	0	3	7	2	2	7	1	3	6	6	4	4	7	7	3	3	3	12	3	2	4	3	4	5	2	5	6	1	5	1	1	4	2	4	4	1	2	2	0	3	1	3
31	52	36	20	12	63	29	19	14	23	21	36	22	41	30	31	35	35	37	15	22	24	22	25	19	36	19	21	12	25	21	18	14	34	43	22	24	17	25	29	14	44	29	13	27	6	11	25	27	46
34	39	22	10	20	40	30	28	15	26	30	34	11	25	53	18	31	40	25	21	29	38	31	32	16	27	13	39	13	24	23	5	21	20	27	50	26	14	28	25	11	24	15	15	13	7	10	20	17	15
12	9	5	2	1	9	4	1	2	1	4	12	1	3	2	8	2	1	3	5	0	4	2	1	1	14	4	2	0	4	1	3	3	3	4	2	2	0	4	12	3	0	2	0	4	2	0	3	4	9
0	0	0	0	3	0	1	1	0	0	0	0	4	0	0	0	0	0	0	0	1	0	0	0	0	0	0	0	1	0	0	1	0	0	1	0	0	0	0	0	2	1	0	0	0	0	0	0	1	0
29	40	27	18	12	39	20	15	9	23	28	32	27	23	35	19	29	32	24	19	19	20	20	24	17	29	13	17	12	24	13	22	7	29	44	18	17	15	38	27	13	39	26	10	21	10	9	24	27	35
26	29	23	19	15	34	25	8	7	12	22	27	22	22	18	23	25	19	18	15	11	11	8	18	15	22	5	14	9	23	11	14	10	17	31	19	12	9	32	19	16	31	25	9	14	11	9	19	30	27
3	7	1	5	15	1	3	6	1	3	1	8	7	3	4	7	4	8	10	3	5	6	2	2	2	2	1	1	3	2	2	2	6	1	3	0	1	0	4	2	0	7	2	0	2	3	0	8	2	6
11	9	10	7	16	18	10	23	7	17	9	13	10	1	11	13	12	11	12	14	6	8	11	5	13	13	12	7	9	6	11	7	11	22	10	6	13	20	6	12	2	7	12	10	8	9	1	7	3	8
28	32	27	20	13	37	25	10	7	18	11	28	19	13	15	22	21	25	14	20	15	11	12	23	13	17	9	21	13	24	13	14	7	18	26	21	14	4	28	24	13	33	21	9	12	12	8	16	28	30
24	35	27	17	10	39	26	8	10	20	13	27	15	9	17	21	24	21	14	24	17	16	17	20	11	20	9	24	13	24	15	10	5	19	25	20	13	5	20	26	9	25	19	9	22	13	9	18	31	27
17	26	28	12	8	37	28	6	8	10	12	18	11	9	13	12	16	10	3	12	14	11	17	12	9	19	8	25	11	17	11	5	5	15	12	14	10	4	13	24	8	14	20	5	17	9	7	17	19	27
0	0	0	0	0	1	0	0	0	0	0	0	0	0	1	0	0	0	0	0	1	0	0	0	0	0	0	0	0	1	0	0	0	0	0	0	0	0	1	0	0	0	1	0	0	0	0	0	1	0
5	13	5	10	11	6	11	11	4	8	10	5	14	10	12	8	16	18	14	3	9	9	7	9	3	16	4	10	5	7	7	2	5	8	6	17	7	2	9	15	2	6	9	3	6	6	8	7	5	4
1	0	0	1	0	2	0	0	0	0	0	0	0	1	0	2	0	0	0	0	1	1	0	0	0	1	0	0	0	1	0	1	0	0	2	1	0	0	0	2	0	0	0	0	0	0	0	0	0	0
0	0	0	0	0	0	0	0	0	0	0	0	0	0	0	0	0	0	0	0	0	0	0	0	0	1	0	0	0	0	1	0	0	0	0	0	0	0	0	0	0	0	0	0	0	0	0	0	0	0
0	0	0	0	0	0	0	0	0	1	0	0	0	0	0	0	1	0	0	0	0	0	0	0	0	0	0	0	0	0	0	0	1	0	0	0	0	0	0	0	0	0	0	0	0	0	0	0	0	0
0	0	0	0	0	0	0	0	0	0	0	0	0	0	0	0	0	0	0	0	0	0	0	0	0	0	0	0	0	0	0	0	0	0	0	0	0	0	0	1	0	0	0	0	0	0	0	0	0	0
0	0	0	0	0	0	0	0	0	0	0	0	0	0	1	0	0	0	0	0	0	0	0	0	0	0	0	0	0	0	0	0	0	0	0	0	0	0	0	0	0	0	0	0	0	0	0	2	0	0
37	34	32	33	44	60	62	48	14	32	49	38	35	34	39	28	39	41	29	36	51	56	49	20	31	52	31	42	25	48	32	35	20	48	35	44	47	31	57	44	13	36	47	15	43	22	17	34	32	42
0	0	0	0	0	0	0	0	0	0	0	0	0	0	0	0	0	0	0	0	0	0	0	0	0	0	0	0	0	0	0	0	0	0	0	0	0	0	0	0	0	0	0	0	0	0	0	0	0	0
0	0	0	0	0	0	0	0	0	0	0	0	0	0	0	0	0	0	0	0	0	0	0	0	0	0	0	0	1	0	0	0	0	0	0	0	0	0	0	0	0	0	0	0	0	0	0	0	0	0
2	3	0	0	1	4	0	0	0	0	1	0	1	4	0	1	3	1	0	0	0	1	0	2	2	1	0	1	0	0	1	1	0	2	0	3	1	1	0	0	0	1	2	0	0	2	1	0	15	8
1	4	0	11	2	5	2	1	1	4	4	8	1	4	2	4	1	3	2	3	1	2	0	3	2	2	2	3	3	1	3	1	0	1	6	5	2	2	3	4	0	1	2	0	1	1	0	2	6	4
0	0	0	0	0	0	0	0	0	0	0	0	0	0	0	0	0	0	0	0	0	0	0	0	0	0	0	0	0	0	0	0	0	0	0	0	0	0	0	0	0	0	0	0	0	0	0	0	0	0
3	13	7	7	0	10	8	3	3	4	0	2	2	0	1	5	2	1	4	2	2	1	6	3	2	12	5	7	3	0	6	2	2	5	5	1	0	0	1	5	1	4	6	0	1	6	1	4	5	2
0	0	0	0	0	0	0	0	0	0	0	0	0	0	0	0	0	0	0	0	0	0	0	1	0	0	0	0	0	0	0	0	0	0	0	0	0	0	0	0	0	0	0	0	0	0	0	0	0	0
0	0	0	0	0	0	0	0	0	0	0	0	0	0	0	0	0	0	0	0	0	0	0	0	0	0	0	0	0	0	0	0	0	0	0	0	0	0	0	0	0	0	0	0	0	0	0	0	0	0
0	0	0	0	0	0	0	0	0	0	0	0	0	0	0	0	1	0	0	0	0	1	0	1	0	0	0	0	0	0	0	0	0	0	0	0	0	0	0	0	0	0	0	0	0	0	0	0	0	0
0	2	1	3	2	1	4	0	0	2	0	0	2	3	4	0	3	2	1	2	1	5	1	1	0	1	0	2	0	1	2	0	5	2	1	5	2	1	1	2	1	3	1	2	1	2	0	2	1	0
0	0	0	0	0	0	0	0	0	0	0	0	0	0	0	0	0	0	0	0	0	0	0	0	0	0	0	0	0	0	0	0	0	0	0	0	0	0	0	0	0	0	0	0	0	0	0	0	0	0
16	23	5	12	15	35	13	11	11	11	9	20	17	15	22	19	17	12	19	12	15	15	17	13	12	25	8	33	14	21	19	10	11	14	16	16	13	5	13	17	5	23	20	2	14	3	8	4	14	14
1	0	0	1	0	0	1	0	0	0	4	0	2	1	1	0	1	0	0	0	0	0	0	2	0	1	0	1	1	0	0	0	0	0	0	0	0	0	0	0	1	0	0	0	0	0	1	0	1	0
8	12	10	6	6	17	14	2	7	12	11	9	7	9	6	18	5	11	5	2	9	7	11	10	8	12	6	9	8	6	8	8	4	10	14	3	13	7	10	15	6	16	18	7	5	3	2	2	5	14
2	3	0	0	2	5	3	1	0	0	1	3	0	0	0	1	0	2	1	1	1	0	0	1	1	3	0	0	0	0	2	1	0	0	4	1	0	0	1	2	0	0	0	0	1	2	0	0	0	2
0	0	0	0	0	0	0	0	0	0	0	0	0	3	0	1	0	0	0	0	0	1	1	0	1	0	0	1	0	0	0	0	0	0	0	2	0	0	0	0	1	0	0	0	0	0	1	0	0	0
2	3	2	0	0	1	3	3	1	2	1	1	1	1	4	3	5	1	5	2	2	3	1	2	3	0	2	1	2	3	4	0	0	1	2	1	0	0	1	4	2	2	4	0	0	0	0	1	1	0
0	0	0	0	0	0	0	0	0	0	0	0	0	0	0	0	0	0	0	0	0	0	0	0	0	0	0	0	0	0	0	0	0	0	0	0	0	0	0	0	0	0	0	0	0	0	0	0	0	0
0	0	0	0	0	0	0	0	1	0	0	0	0	0	0	0	1	0	0	1	0	0	0	0	0	0	0	0	0	0	0	0	0	0	0	0	0	0	0	0	0	0	0	0	1	0	0	1	0	0
8	6	4	4	6	2	7	6	3	6	5	4	9	10	17	7	13	9	10	4	4	10	6	5	6	8	2	6	2	7	0	3	4	7	7	9	7	8	11	2	3	8	8	2	2	1	6	6	5	8
19	15	11	3	2	30	23	2	8	9	13	10	1	15	5	17	10	16	15	8	14	22	10	8	16	14	10	6	7	6	5	8	2	18	3	8	6	6	8	14	7	5	14	6	12	6	3	1	7	10
3	1	0	3	0	1	2	4	0	0	0	0	1	1	1	1	4	2	0	1	6	3	0	0	1	0	0	3	0	1	0	0	0	0	0	3	1	0	2	0	0	0	4	0	0	0	0	0	1	1
8	1	4	0	1	6	1	1	1	0	0	5	1	2	4	1	1	5	2	1	1	2	4	6	0	3	1	3	2	0	3	3	1	5	7	1	2	0	2	2	2	1	4	0	1	2	1	3	3	4
0	0	0	0	0	0	0	0	0	0	0	0	0	0	0	0	0	0	0	0	0	0	0	0	0	0	0	0	0	0	0	0	0	0	0	0	0	0	0	0	0	0	0	0	0	0	0	0	0	0
0	3	0	0	4	1	1	1	0	0	1	1	1	1	0	2	0	0	0	0	1	1	1	0	0	0	0	0	0	0	0	0	1	0	0	0	1	0	1	0	0	0	2	1	1	2	0	0	0	0
0	0	0	0	0	0	0	0	0	0	0	0	0	0	0	0	0	0	0	0	0	0	0	0	0	0	0	0	0	0	0	0	0	0	0	0	0	0	0	0	0	0	0	0	0	0	0	0	1	0
0	0	1	0	0	0	1	0	0	0	0	0	0	0	0	0	0	2	0	0	0	0	0	0	0	0	0	0	0	0	0	0	0	0	0	0	0	0	0	0	0	0	0	0	0	0	0	0	0	1
1	0	1	2	1	1	1	0	0	0	2	0	0	1	2	1	2	2	0	0	1	0	0	1	1	2	0	1	0	2	0	1	0	2	3	0	0	0	0	0	0	2	3	0	0	0	0	0	0	0
0	0	0	0	0	0	0	0	0	0	0	0	0	0	0	0	0	0	0	0	0	0	0	0	0	0	0	0	0	0	0	0	0	0	0	0	0	0	0	0	0	0	0	0	0	0	0	0	0	0
0	0	0	0	0	0	0	0	0	0	0	0	0	0	0	0	0	0	0	0	0	0	0	0	0	0	0	0	0	0	0	0	0	0	0	0	1	0	0	0	0	0	0	0	2	0	0	0	0	0
0	0	0	0	0	0	0	0	0	0	0	0	0	0	0	0	0	0	0	0	0	0	0	0	0	0	0	0	0	0	0	0	0	0	0	0	0	0	0	0	0	0	0	0	0	0	0	0	0	0
0	0	0	0	0	0	0	0	0	0	0	0	0	0	0	0	0	0	0	0	0	0	0	0	0	0	0	0	0	0	0	0	0	0	0	0	0	0	0	0	0	0	0	0	0	0	0	0	0	0
0	0	0	0	0	0	0	0	0	1	0	1	0	0	0	0	0	0	0	0	0	0	0	0	0	0	0	0	0	0	0	0	0	0	0	0	0	0	0	0	0	0	0	0	0	0	0	0	0	0
0	2	0	0	1	0	0	0	0	0	1	0	1	0	1	0	0	1	1	0	0	1	0	0	0	0	1	0	0	0	0	0	0	0	0	0	0	0	0	0	1	0	1	0	0	0	0	0	0	0
0	0	0	0	0	0	0	1	0	0	0	0	0	0	0	0	0	0	0	0	0	0	0	0	0	0	0	0	0	0	0	0	0	0	0	0	0	0	0	0	0	0	0	0	0	0	0	0	0	0
4	1	1	2	0	7	0	1	3	3	0	2	0	0	2	0	1	3	0	1	0	0	2	2	0	3	1	2	1	0	1	2	0	0	1	0	3	1	3	4	1	2	1	0	2	1	1	1	2	1
0	0	0	0	0	0	0	0	0	0	0	0	0	0	0	0	0	0	0	0	0	0	0	0	0	0	0	0	0	0	0	0	0	0	0	0	0	0	0	0	0	0	0	0	0	0	0	0	0	0
0	0	0	0	0	0	0	0	0	0	0	0	0	0	0	0	0	0	0	0	0	0	0	0	0	0	0	0	0	0	0	0	0	0	0	0	0	0	0	0	0	0	0	0	0	0	0	0	0	0
9	8	7	9	0	5	3	5	3	10	14	9	1	5	15	5	8	6	8	3	6	4	12	7	5	5	3	7	4	14	2	0	4	11	10	9	8	9	9	7	4	5	4	3	5	3	5	3	1	3
8	7	10	1	0	2	2	0	0	4	1	7	0	1	3	3	1	3	5	5	0	1	3	7	3	1	1	2	0	1	2	1	0	0	12	1	2	0	1	1	0	0	3	2	1	1	0	0	0	9
1	2	1	2	2	3	4	0	2	0	1	1	0	4	0	1	1	1	0	3	2	1	0	1	1	0	1	2	0	0	2	1	0	1	1	0	2	0	2	4	0	1	5	0	1	1	0	2	3	0
5	11	3	6	9	10	13	11	2	10	7	14	15	6	11	6	14	9	5	8	13	19	8	11	12	20	0	11	10	13	7	12	12	12	9	12	4	1	21	14	4	17	10	2	17	3	5	9	6	10
1	1	0	0	1	1	1	0	0	0	0	0	0	0	0	1	0	0	0	3	1	0	0	0	2	1	0	0	0	0	0	1	2	0	0	0	0	0	0	0	0	0	2	0	1	0	0	0	0	0
1	1	2	1	1	6	5	2	1	1	3	6	1	4	3	2	3	1	0	5	1	2	5	3	3	2	1	3	2	0	1	2	4	1	5	2	2	2	1	1	0	2	4	1	2	2	4	1	6	2
17	19	16	10	2	40	23	6	6	11	18	21	18	20	18	13	16	12	9	15	11	21	22	21	10	20	2	13	7	9	12	13	14	22	23	8	12	11	16	16	10	17	22	5	17	12	7	6	19	20
0	0	0	0	0	0	0	0	0	0	0	0	0	0	0	0	0	0	0	0	0	0	0	0	0	0	0	0	0	0	0	0	0	0	0	0	0	0	0	0	0	0	0	0	0	0	0	0	0	0
0	0	0	0	0	0	0	0	0	0	0	0	0	0	0	0	0	0	0	0	0	0	0	0	0	0	0	0	0	0	0	0	0	0	0	0	0	0	0	0	0	0	0	0	0	0	0	0	0	0
1	0	0	0	0	1	0	0	0	0	0	1	0	0	2	0	0	0	0	0	0	0	2	0	0	0	0	0	0	0	0	0	0	1	0	0	0	0	0	0	0	0	0	0	0	0	0	0	1	0
6	0	0	1	0	0	0	0	0	0	0	0	0	0	0	2	2	0	0	1	2	2	0	0	0	0	0	0	0	0	0	0	0	0	0	0	0	0	0	0	0	0	1	0	0	0	0	0	1	0
0	0	0	0	0	0	0	0	0	0	0	0	0	0	0	0	0	0	0	0	0	0	0	0	0	0	0	0	0	0	0	0	0	0	0	0	0	0	0	0	0	0	0	0	0	0	0	0	0	0
0	0	0	0	2	0	0	0	0	0	0	0	1	0	0	0	0	0	0	0	0	0	3	0	0	0	0	0	0	0	0	0	0	0	0	1	0	0	0	0	0	0	0	0	0	0	0	0	0	0
0	0	0	0	0	0	0	0	0	0	0	0	0	0	0	0	0	0	0	0	0	0	0	0	0	0	0	0	0	0	0	0	0	0	0	0	0	0	0	0	0	0	0	0	0	0	0	0	0	0
52	49	41	44	19	134	75	27	21	49	80	59	14	87	18	72	54	75	30	80	64	59	119	17	25	94	90	71	33	20	53	46	31	93	43	25	66	82	17	40	40	20	55	29	72	37	23	18	38	30
6	16	4	2	2	9	8	0	3	9	8	8	0	6	10	4	14	6	8	5	11	14	7	9	1	7	2	10	8	7	9	2	9	11	3	4	6	7	2	4	7	3	5	2	3	3	1	4	2	3
0	0	0	0	0	0	0	0	0	0	0	0	0	0	0	0	0	0	0	0	0	0	0	0	0	0	0	0	0	0	0	0	0	0	0	0	0	0	0	0	0	0	0	0	0	0	0	0	0	0
0	0	0	0	0	1	0	0	0	0	0	0	0	0	0	0	0	0	0	0	0	0	0	0	0	0	0	0	0	0	0	0	0	0	0	0	0	0	0	0	0	0	0	0	0	0	0	0	0	0
0	0	0	0	0	2	4	0	0	2	0	1	0	0	1	0	0	1	1	0	0	0	5	0	0	2	0	0	0	0	0	0	0	1	1	0	0	0	0	0	0	0	2	0	0	0	0	0	0	1
4	0	0	0	4	0	0	1	0	0	0	2	2	0	0	2	0	0	1	0	0	0	0	0	1	0	0	0	0	0	0	0	1	0	1	1	0	0	1	0	0	0	0	0	0	1	0	2	0	1
13	23	9	6	13	31	14	4	5	17	5	8	5	16	11	16	21	12	16	11	4	19	12	5	4	14	6	6	7	9	13	6	10	19	5	6	15	9	9	24	6	5	13	8	9	2	5	7	10	12
3	0	0	1	0	3	0	2	1	4	0	4	1	2	1	0	0	0	0	0	0	1	5	0	0	2	0	0	0	0	2	0	1	4	0	1	0	1	0	2	0	0	0	1	0	0	2	1	1	0
12	9	14	1	0	10	9	1	1	4	6	3	0	10	5	13	7	0	10	5	6	7	6	6	4	36	3	4	2	2	8	8	0	2	5	1	2	1	4	3	0	8	9	1	4	2	3	1	10	10
0	0	0	0	0	0	0	0	0	0	0	0	0	0	3	0	0	1	0	0	1	0	0	1	1	0	0	0	0	0	0	0	0	0	0	0	0	1	0	0	0	0	1	0	0	0	0	0	0	0
0	1	1	0	1	2	0	0	1	0	0	0	0	0	2	0	2	0	0	0	1	1	2	0	0	1	0	0	1	3	0	0	0	3	0	0	0	3	0	0	1	0	1	0	1	0	0	0	0	0
13	17	15	1	9	15	29	2	8	19	12	11	7	9	17	10	9	11	15	9	10	10	17	6	3	21	4	9	2	8	7	4	13	15	16	11	13	6	5	14	2	6	13	0	8	6	10	2	5	3
13	26	11	8	13	18	16	6	6	19	18	21	1	19	19	6	27	10	5	13	13	29	16	6	5	34	7	11	14	10	12	13	9	7	12	11	11	8	15	19	4	13	13	3	22	4	3	10	14	9
13	10	7	2	0	21	18	0	1	8	12	6	5	8	5	6	19	4	7	4	10	16	8	16	5	13	3	11	3	0	15	9	5	6	3	3	9	3	8	7	2	6	5	5	10	3	4	2	12	19
0	1	0	0	0	5	1	2	1	0	1	1	0	0	1	1	1	1	0	0	2	1	1	1	1	1	2	0	0	1	1	3	0	1	0	1	1	1	3	1	0	1	1	1	0	1	0	1	0	1
4	7	4	2	1	5	1	1	3	2	4	6	0	1	2	8	5	6	1	5	1	11	10	4	1	2	1	7	3	3	4	0	4	5	4	6	6	3	5	8	1	3	6	0	5	2	6	0	6	5
0	3	0	0	0	0	0	0	1	1	1	0	0	2	1	0	1	1	0	0	1	0	1	0	0	1	0	1	4	0	0	1	0	3	2	0	0	1	0	3	0	0	1	1	0	0	1	0	0	1
0	3	0	0	1	0	3	0	0	7	2	1	0	1	3	4	2	0	0	2	2	0	2	1	0	1	0	3	1	2	4	0	3	0	0	1	1	2	3	0	1	1	0	1	0	0	0	1	0	0
0	0	0	2	0	0	0	0	0	0	0	0	0	0	0	0	0	0	0	0	0	0	0	0	0	0	0	0	0	0	0	0	0	0	0	0	0	0	0	0	0	0	0	0	0	0	0	0	0	1
0	0	0	0	0	0	0	0	0	0	0	0	0	0	0	0	0	0	0	0	0	0	0	0	0	0	0	0	0	0	0	0	0	0	0	0	0	0	0	0	0	0	0	0	0	0	0	0	0	0
0	2	0	0	0	0	0	0	0	1	1	0	0	1	3	2	0	1	0	3	0	2	2	0	0	1	1	0	1	0	1	0	1	2	1	0	0	0	0	1	0	3	0	1	4	0	0	0	0	1
4	2	5	0	1	7	2	0	1	2	0	0	2	2	1	1	0	2	0	0	2	0	3	3	1	4	0	0	3	2	0	2	0	1	1	1	3	3	0	2	0	0	1	0	0	1	0	1	5	1
0	1	0	0	0	1	2	0	1	1	0	0	0	1	1	0	0	0	0	0	0	0	0	0	0	0	0	3	0	0	0	0	0	0	0	0	1	0	0	0	0	0	2	0	0	0	0	0	0	0
1	0	3	0	0	5	2	0	0	0	0	4	0	1	3	3	1	1	0	0	0	2	3	2	0	0	1	0	0	0	0	3	0	0	1	0	0	0	1	4	0	1	1	0	2	0	0	0	0	2
0	0	0	0	0	0	0	0	0	0	0	0	0	0	0	0	0	0	0	0	0	0	0	0	0	0	0	0	0	0	0	0	0	0	0	0	0	0	0	0	0	0	0	0	0	0	0	0	0	0
18	20	12	12	19	22	42	0	8	8	17	23	4	26	10	19	21	14	17	13	16	12	23	10	4	32	4	12	7	7	10	8	5	10	13	14	7	4	11	13	5	12	21	6	23	10	11	3	18	21
3	0	0	0	0	0	2	0	0	0	0	0	0	0	2	3	1	2	0	1	2	3	1	1	4	1	0	0	1	0	0	1	0	2	1	0	0	0	1	5	1	0	0	0	0	1	1	2	0	1
0	0	0	0	0	0	0	0	0	0	0	0	0	0	0	0	0	0	0	0	0	0	0	0	0	0	0	0	0	0	0	0	0	0	0	0	0	0	0	0	0	0	0	0	0	0	0	0	0	0
1	1	2	0	2	4	0	0	0	0	4	2	0	1	0	0	0	0	1	1	1	2	0	0	0	1	1	1	2	1	0	0	0	0	0	0	1	1	0	2	1	1	1	1	4	2	0	0	1	1
32	46	17	22	11	53	64	36	16	43	33	32	17	35	29	39	65	43	17	31	31	42	39	37	29	48	15	34	23	23	20	17	25	48	35	38	20	33	31	27	16	22	39	16	23	15	21	18	18	33
0	0	0	0	0	0	0	0	0	0	1	0	0	0	0	0	0	0	1	0	0	1	0	0	0	0	0	0	0	0	1	0	0	0	0	0	0	0	0	0	0	1	0	0	0	0	0	0	0	0
9	12	7	5	0	18	24	3	1	6	9	6	8	7	6	7	8	16	3	5	3	8	7	9	10	18	6	6	4	9	2	4	2	6	15	5	10	3	9	4	1	10	10	3	11	1	4	0	5	8
25	34	18	6	27	24	46	7	6	8	23	21	9	25	17	17	15	19	6	5	18	47	23	10	8	41	10	24	15	6	16	26	12	20	10	12	9	4	32	32	5	19	21	6	31	9	7	13	14	25
0	0	0	0	0	0	0	0	0	0	0	0	0	0	0	0	0	0	0	0	0	0	1	0	0	0	0	0	0	0	0	0	0	0	0	0	0	0	0	0	0	0	0	0	0	0	0	0	0	0
1	2	1	0	0	4	0	0	1	1	2	1	0	0	0	1	1	0	0	5	0	2	1	2	1	2	0	1	1	1	2	0	1	1	1	1	0	0	0	1	0	2	5	0	0	1	1	1	4	1
3	3	0	3	1	6	3	0	0	3	0	1	3	0	1	4	1	2	4	2	6	0	0	1	2	0	2	3	1	1	5	2	0	0	5	0	1	1	0	2	0	0	0	1	0	0	0	1	0	1
0	0	0	0	0	0	0	0	0	0	0	0	0	0	0	0	0	0	0	0	0	0	0	0	0	0	0	0	0	0	0	0	0	0	0	0	0	0	0	0	0	0	0	0	0	1	1	0	0	0
1	4	1	0	0	3	3	0	0	0	0	2	1	2	1	1	2	2	1	0	4	7	1	0	0	4	2	1	0	1	0	1	2	2	0	0	0	1	0	0	0	0	1	1	1	1	0	0	0	0
0	3	0	0	0	0	0	0	0	0	0	0	0	1	0	0	2	1	0	0	0	0	0	0	0	0	0	1	0	0	0	0	0	2	0	0	0	0	0	1	0	0	2	0	0	0	1	0	0	0
0	0	0	0	0	0	0	0	0	0	0	0	0	0	0	0	0	0	0	0	0	0	0	0	0	0	0	0	0	0	0	0	0	0	0	0	0	0	0	0	0	0	0	0	0	0	0	0	0	0
16	12	6	26	15	29	22	14	13	22	15	8	21	23	39	18	21	26	13	22	17	26	21	19	12	38	4	16	7	34	25	2	12	31	20	24	26	17	17	22	6	19	17	11	13	8	8	15	9	12
4	9	5	0	2	16	8	1	2	8	7	5	11	5	20	6	6	2	4	6	5	17	7	7	8	14	1	6	5	4	2	2	2	2	3	2	4	4	11	5	1	4	12	3	5	1	2	1	4	1
13	10	12	6	2	15	21	0	1	16	13	9	1	8	14	10	12	2	10	7	4	29	9	11	3	16	12	8	4	4	7	16	10	3	2	6	3	6	11	11	3	12	12	2	10	0	5	2	8	23
1	6	6	2	4	5	3	2	1	3	5	6	4	5	6	3	3	8	1	3	3	4	4	2	5	6	1	8	2	4	5	6	2	16	2	3	3	2	4	1	3	6	3	2	3	1	2	0	2	4
15	7	13	2	10	28	11	1	3	7	8	8	5	9	6	11	3	6	3	2	11	3	13	7	5	6	4	10	1	0	5	3	0	8	6	3	1	3	4	5	4	11	9	1	7	4	0	5	26	11
0	0	1	1	2	1	1	1	0	0	2	0	1	2	0	1	1	1	0	0	0	0	2	0	0	2	1	0	0	0	2	0	0	2	2	0	2	0	1	0	0	1	1	0	1	0	0	0	1	2
196	120	184	116	176	266	173	67	62	129	95	196	290	143	96	138	148	131	110	108	127	78	120	158	120	188	106	117	60	110	79	96	50	79	126	155	105	43	139	102	37	263	114	47	79	64	43	80	250	181
6	7	4	1	10	7	2	1	3	6	10	4	8	4	10	9	8	6	2	7	3	3	9	8	8	16	0	11	3	3	2	6	1	9	2	7	2	1	12	5	1	4	4	1	8	3	2	3	6	7
7	2	5	4	8	1	6	4	4	6	7	8	5	8	3	5	7	3	4	4	2	3	0	4	7	12	2	7	4	4	4	5	3	6	3	2	5	1	12	3	3	9	5	6	8	1	1	5	4	4
7	6	1	3	11	7	6	3	2	1	15	10	6	5	8	9	7	6	4	14	5	6	9	8	2	19	2	9	5	4	5	0	7	3	5	6	7	5	13	9	0	5	5	2	1	1	5	5	3	3
1	1	3	2	2	3	2	0	0	0	1	3	0	3	1	1	1	0	2	0	1	1	2	3	1	2	2	0	1	0	3	1	0	2	0	2	1	2	5	0	0	3	1	1	4	1	1	1	4	2
17	68	39	22	66	53	60	35	16	48	32	48	26	53	51	42	71	62	43	44	48	77	50	34	17	60	22	51	30	59	25	30	56	30	47	42	41	38	62	40	11	50	45	9	52	15	28	21	35	35
0	0	0	4	3	3	4	0	2	1	2	3	0	2	5	2	0	5	0	1	1	2	4	0	2	4	1	1	2	0	2	1	0	1	1	3	2	0	0	1	1	0	1	0	0	2	0	3	0	0
12168	12995	15922	5799	6462	33107	11786	5939	5855	13722	10064	6464	5994	9076	5513	10911	8008	8389	6287	8519	9134	10138	15351	5446	7119	15651	7864	10646	4409	7756	5885	8718	6380	15132	6150	6840	6088	17836	9169	5219	4103	4558	11706	3761	7793	3790	3113	3025	10803	8968
392	495	307	310	300	827	616	315	269	425	382	407	432	391	312	434	458	443	431	386	444	456	497	219	306	525	344	466	235	427	332	339	250	551	288	277	430	440	316	354	172	337	571	132	353	163	151	169	430	301
2	10	4	4	1	9	10	3	3	10	2	4	2	1	13	5	2	0	3	9	6	9	1	7	2	3	1	5	1	7	7	3	2	11	6	5	5	3	1	2	5	7	9	1	3	1	1	2	1	7
263	483	152	333	283	400	459	285	228	479	252	256	526	212	304	323	327	238	769	331	272	446	428	141	225	462	205	274	223	508	253	200	322	518	199	152	319	352	271	214	144	140	324	155	201	190	151	190	227	249
0	17	7	25	60	6	31	21	11	3	11	20	46	35	6	19	34	7	39	12	28	12	9	6	3	10	7	7	6	6	8	7	4	7	13	16	24	13	21	1	3	18	22	10	7	11	13	12	7	5
5852	6637	5606	5609	7606	13707	9157	4832	3976	7273	7105	7004	8346	6518	4676	8518	5869	6152	6215	7068	6700	6223	9141	3032	5729	9174	7259	7479	3742	9288	5280	4956	3244	10503	4107	4845	7490	9014	6523	4698	2619	6081	7879	2328	4962	2992	2203	3459	5929	4768
579	734	508	743	959	1371	952	840	578	983	772	798	1016	756	563	870	632	642	872	993	785	915	958	354	635	905	729	1034	582	1215	606	643	636	1102	502	674	1107	1284	860	530	278	733	917	248	699	289	296	402	547	633
4117	4456	4205	3674	5078	9749	6245	2800	2449	4629	4970	4669	5504	4459	3017	5880	4036	4348	3956	4353	4576	3708	6377	1982	3905	6496	5231	4774	2218	5675	3492	3218	1670	7378	2720	3069	4640	5586	4193	3140	1786	4012	5125	1566	3136	2041	1396	2368	4467	3145
109	118	33	92	53	120	102	42	42	85	79	110	15	63	86	62	48	48	101	93	48	73	39	41	51	79	66	125	69	62	87	41	61	74	34	49	83	40	43	68	20	32	111	13	53	33	9	94	101	128
3	6	7	0	1	6	5	1	0	4	3	3	2	4	4	5	6	6	6	4	4	5	4	4	4	5	3	5	4	0	6	2	4	2	10	1	2	3	4	7	3	1	11	2	6	1	2	4	5	7
1646	1585	1757	727	2015	2935	1837	1135	527	1162	1471	1390	1421	1342	1061	1407	1460	1277	1141	993	1222	1367	1374	1038	1117	2015	914	1325	621	1118	1201	850	554	1346	1048	1063	1075	780	1600	1419	561	1485	1306	550	1084	483	522	697	2684	1419
4	2	4	1	1	4	2	3	0	2	0	2	1	0	3	3	4	2	5	3	1	1	5	3	1	3	1	0	0	2	1	1	2	0	3	2	1	2	3	0	2	5	1	1	4	1	0	0	4	5
1081	956	1333	360	295	1663	1381	294	296	747	1226	1008	240	786	431	859	733	769	381	545	491	1084	1411	476	955	1469	668	776	537	412	628	738	348	1470	493	413	636	614	685	786	455	600	670	352	997	353	298	299	1879	980
6	7	11	5	2	8	13	12	1	9	3	7	1	7	4	6	5	6	6	10	6	5	6	6	0	11	2	8	6	9	2	9	3	8	13	5	9	2	3	5	5	3	10	9	7	1	4	2	6	3
30	16	9	13	15	11	21	11	5	10	12	13	12	8	9	12	11	5	8	8	10	9	11	9	6	9	7	14	5	5	7	10	6	10	7	8	10	4	10	0	7	7	10	1	4	2	2	5	12	13
1	0	0	0	0	2	0	0	0	2	0	1	0	0	0	0	0	0	0	0	0	1	2	2	0	0	0	1	1	0	0	0	0	0	1	0	0	0	3	0	0	0	1	0	0	0	0	0	0	0
2	3	1	3	0	5	0	0	0	1	0	0	0	0	3	1	0	0	1	0	0	1	3	1	0	3	2	1	0	1	1	0	1	0	2	2	0	0	0	0	0	0	1	0	0	1	2	0	0	3
96	127	124	30	42	174	88	23	23	58	97	52	25	65	49	68	82	60	39	29	40	111	70	69	54	112	31	76	34	53	67	58	25	114	76	33	55	34	56	92	33	73	97	33	62	21	29	15	72	54
175	132	118	54	81	241	148	56	53	120	100	71	54	89	150	96	125	69	84	51	51	119	153	111	71	160	43	105	54	134	110	55	55	106	124	90	82	48	97	111	49	112	134	58	70	39	43	34	83	62
48	71	30	68	47	106	69	40	44	74	40	35	23	28	87	44	68	46	96	59	34	100	66	58	48	70	31	82	36	86	43	23	40	63	65	66	46	36	60	49	23	34	59	30	30	24	20	35	15	26
51	80	29	72	60	129	96	52	40	80	55	46	17	58	45	81	73	44	65	78	44	74	64	45	25	107	35	103	48	87	50	24	56	57	51	54	64	46	27	66	29	33	80	24	41	29	23	28	27	31
579	427	474	346	254	984	510	266	208	332	403	498	79	293	288	498	357	327	224	357	333	441	583	250	390	522	249	429	254	361	319	247	274	485	369	336	316	348	335	333	161	277	508	190	292	154	112	217	513	483
869	698	1019	277	308	1540	936	212	203	458	587	618	181	555	259	763	414	565	283	412	546	586	705	352	515	837	487	558	256	204	419	471	202	776	334	266	406	393	358	493	215	398	732	177	580	284	145	216	1337	676
2	7	4	0	1	8	9	5	1	2	9	5	1	10	1	5	8	1	0	1	1	2	5	0	2	6	2	8	1	2	0	2	2	6	2	2	0	5	2	8	1	0	10	2	4	3	2	2	1	2
6	14	12	11	10	29	13	7	2	9	15	13	6	21	4	15	21	12	11	6	8	22	26	9	5	22	5	15	9	10	14	12	4	13	13	8	9	3	14	19	10	5	7	6	10	7	3	3	15	10
1578	1249	1618	792	1088	2972	1681	745	540	1027	1228	1314	957	1076	766	1501	991	1109	977	1035	1100	1112	1458	738	967	1821	972	1187	569	758	1031	940	519	1481	767	778	1014	983	1256	1027	414	1017	1403	391	968	555	385	614	2225	1383
6	17	7	8	9	5	17	5	5	11	4	14	15	8	4	10	12	17	8	9	7	19	8	6	4	7	5	8	10	8	3	7	9	9	17	14	6	4	21	13	5	25	14	6	7	6	7	8	9	7
165	158	173	170	184	401	261	139	76	136	265	211	147	207	97	173	164	249	145	153	220	147	172	147	102	220	130	184	112	109	136	96	132	163	158	142	132	135	130	118	48	175	180	54	152	82	67	74	250	152
1	0	0	1	2	7	3	12	1	4	3	3	4	1	0	3	2	2	1	1	2	2	1	3	2	1	1	0	1	0	2	2	3	0	2	5	0	0	2	1	0	2	3	0	2	1	0	3	0	4
8	12	12	2	3	20	10	4	4	7	13	6	7	4	7	5	14	11	5	7	10	4	7	7	3	11	7	4	4	5	5	3	13	5	12	2	9	2	2	1	1	7	13	4	7	2	3	3	16	9
0	0	1	0	0	0	2	0	3	2	2	0	0	0	1	0	0	0	3	0	4	1	0	0	0	1	0	0	0	0	3	1	1	0	1	0	0	1	1	2	0	0	1	0	1	0	0	0	0	0
0	0	0	0	0	0	1	0	0	0	0	0	0	0	0	0	0	0	0	0	0	0	0	0	0	0	0	0	0	0	0	0	0	1	0	0	0	0	0	0	0	0	0	0	0	0	0	0	1	0
0	0	0	0	0	0	0	0	0	0	0	0	0	0	0	1	0	0	0	1	0	0	1	0	0	0	0	2	0	0	0	0	0	2	0	0	0	0	0	0	0	0	0	0	0	0	0	0	0	0
2	4	1	1	2	0	1	7	4	1	4	6	5	4	2	3	16	2	7	5	5	1	2	4	2	0	2	2	3	2	2	1	0	0	1	2	0	0	12	8	0	7	2	0	0	1	1	3	6	0
2	2	1	4	5	0	1	2	1	4	3	2	0	1	6	2	1	0	1	1	2	3	2	4	2	6	0	1	0	1	2	2	1	6	0	0	1	0	3	1	1	7	0	1	2	0	3	0	4	0
80	247	171	206	672	228	273	2469	439	169	322	481	644	592	319	339	785	229	849	330	655	354	224	133	66	319	218	255	187	317	209	296	347	159	265	302	930	354	628	580	107	1177	628	107	381	289	218	214	343	158
0	3	1	0	4	0	2	1	0	3	1	1	1	2	1	3	3	0	2	1	1	4	2	0	0	4	0	2	2	0	2	1	3	2	1	2	2	3	2	3	1	0	3	0	2	1	0	5	1	1
0	0	0	0	3	0	0	0	0	1	0	0	0	0	0	0	0	0	0	0	1	0	0	0	0	1	0	0	0	4	0	0	2	0	0	0	1	0	0	0	0	0	0	0	0	0	0	0	0	0
1072	1380	1421	975	3817	2562	1955	1606	966	1659	1773	1302	2122	1845	1270	1748	1958	1832	1739	1551	2328	858	1679	709	873	2194	1729	1890	649	1753	1291	1281	411	2061	1111	1106	2057	2003	2921	1224	562	2066	1356	533	1037	846	550	759	2554	1565
1961	1221	1846	664	708	3570	2459	674	588	1293	1869	1800	600	1706	533	2365	1239	1668	861	1405	1649	1273	2388	560	1189	2340	1891	1541	734	462	1230	1305	638	2490	539	579	1305	1930	754	1062	454	672	1796	596	1295	810	457	578	2562	1377
299	445	251	203	284	631	491	355	217	451	426	287	331	389	266	347	418	313	413	391	431	440	570	156	193	472	326	416	212	370	288	202	214	555	230	238	351	542	280	295	127	220	409	145	207	191	124	173	224	209
230	401	191	250	207	465	390	246	193	375	281	259	99	321	265	291	314	287	356	386	387	313	300	142	171	441	221	274	165	258	229	135	172	458	191	207	264	340	144	226	155	145	328	99	157	149	136	165	202	150
0	0	0	0	0	0	0	0	0	0	0	0	0	0	0	0	0	0	0	0	0	0	0	0	0	0	2	0	0	0	0	0	0	0	0	0	0	0	0	0	0	0	0	0	0	0	0	0	0	0
6	11	2	0	4	6	8	2	0	4	2	3	1	1	5	3	5	2	7	7	1	5	3	9	4	7	4	10	2	2	2	1	5	5	1	3	7	0	9	5	4	2	7	1	3	1	2	1	4	16
20	21	21	27	38	38	39	15	16	18	20	23	9	30	17	30	13	65	24	15	12	23	11	10	19	32	21	22	17	33	30	12	7	25	25	17	15	6	25	32	8	38	20	1	24	11	2	21	23	21
8	26	10	7	6	15	14	10	6	18	12	10	39	23	28	10	21	7	30	11	16	21	8	15	13	21	5	18	9	30	12	5	9	9	18	18	8	7	21	30	3	12	11	4	7	2	5	16	9	7
69	70	71	21	44	97	69	44	28	67	26	53	140	56	110	37	47	31	57	47	33	46	38	58	54	75	35	59	28	74	40	32	9	31	57	60	24	17	74	48	21	65	63	11	39	16	35	49	59	54
0	0	0	0	0	0	0	0	0	1	0	0	0	0	1	0	0	0	0	0	0	0	0	0	0	0	0	0	0	0	0	0	0	2	0	0	0	0	0	0	0	0	2	0	0	0	0	0	0	0
557	408	646	179	47	972	516	102	124	304	385	426	35	300	136	443	191	269	94	186	282	345	498	155	352	506	341	235	177	133	252	247	143	558	164	168	192	288	144	227	110	108	421	89	217	168	113	80	637	409
57	75	43	30	19	68	45	35	38	57	65	37	8	53	50	51	51	35	34	36	40	62	47	39	33	46	10	38	23	44	42	28	26	53	37	68	46	47	40	31	23	52	46	22	33	13	23	22	33	57
36	58	33	39	28	79	58	24	25	43	25	44	24	22	37	59	42	37	45	29	32	55	52	28	18	55	21	55	32	42	33	22	41	47	41	21	34	33	35	49	18	29	56	19	24	23	20	13	19	31
132	170	94	72	19	208	139	29	53	110	69	96	32	72	73	115	107	77	64	89	61	132	104	67	74	147	57	99	63	57	74	52	71	102	89	65	71	63	70	104	47	51	138	29	40	41	28	45	53	72
26	30	17	26	12	39	30	15	20	28	21	13	1	8	25	28	14	23	19	18	34	54	22	13	22	32	13	27	9	28	17	8	13	34	10	23	20	28	8	27	12	14	39	4	9	14	1	17	8	9
19	14	17	8	0	18	18	4	4	9	8	9	2	3	7	12	4	5	1	4	3	5	17	7	10	18	7	5	2	6	3	6	1	17	2	4	3	8	6	7	4	8	12	5	7	4	1	2	7	5
71	176	60	88	72	142	117	48	92	110	54	47	31	68	118	47	119	96	95	80	67	137	106	58	59	107	49	139	50	137	77	34	75	102	95	76	83	66	69	89	41	35	128	41	37	17	34	47	31	29
92	208	118	57	49	222	144	80	87	154	89	121	49	82	106	111	150	104	100	104	124	124	150	89	93	166	71	97	73	93	113	61	71	157	113	92	97	119	96	117	34	86	153	55	77	48	50	31	140	88
80	150	98	94	67	224	190	48	75	143	137	133	45	95	88	153	104	81	114	143	97	93	153	68	87	161	119	127	82	96	148	79	87	175	88	73	114	117	91	100	36	51	160	41	106	74	26	42	141	121
21	23	26	7	7	39	17	6	10	13	36	15	4	20	10	18	13	17	9	18	15	26	18	7	14	21	20	13	6	15	20	8	2	16	20	14	10	11	22	16	2	9	18	3	13	0	4	13	24	29
0	0	0	0	0	0	0	0	0	0	0	0	0	0	0	0	0	0	0	0	1	0	0	0	0	0	0	0	0	0	0	1	0	0	0	0	0	0	0	0	0	0	0	1	0	0	0	0	0	0
0	0	0	0	0	0	0	0	0	0	0	0	0	0	0	0	0	0	0	0	0	0	0	0	0	0	0	0	0	0	0	0	0	0	0	0	0	0	0	0	0	0	0	0	0	0	0	0	0	0
0	0	0	0	0	0	0	0	0	0	0	0	0	0	0	0	0	0	0	0	0	0	0	0	0	0	0	0	0	0	0	0	0	0	0	0	0	0	0	0	0	0	0	0	0	0	0	0	0	0
0	0	0	1	2	0	0	3	0	0	0	0	1	0	0	0	0	0	1	0	0	0	0	0	0	0	0	0	1	0	0	1	0	0	0	0	0	0	8	1	0	0	1	0	0	0	0	2	0	0
0	0	0	0	0	0	0	0	0	0	0	0	0	0	0	0	0	0	1	0	0	0	0	0	0	0	0	0	0	0	0	0	0	0	0	0	0	0	0	0	0	0	0	0	0	0	0	0	0	0
39	69	46	53	100	164	122	96	53	82	77	53	105	120	38	104	127	76	153	78	107	47	111	28	31	96	103	91	35	57	65	52	41	100	28	43	131	126	77	54	22	54	85	31	48	44	47	51	66	37
10	4	2	5	5	4	6	11	5	1	5	6	60	7	4	5	28	2	2	3	14	2	4	1	1	7	3	5	4	9	4	3	8	3	3	3	0	1	13	7	3	12	6	4	4	1	4	1	5	4
177	170	140	111	156	280	212	116	85	181	172	171	493	160	131	146	289	145	160	128	149	146	162	87	93	206	112	170	79	107	112	82	104	189	126	118	155	151	209	128	43	182	160	60	65	81	54	70	186	143
3	4	0	2	0	3	4	1	0	0	2	2	1	1	1	3	1	2	3	2	2	3	0	1	0	0	2	2	3	0	1	5	0	4	1	1	3	2	0	2	0	3	2	1	2	0	1	2	2	3
50	121	59	78	128	128	186	138	112	161	126	94	94	198	130	92	133	93	167	145	109	149	97	48	38	128	83	153	96	95	107	38	106	94	81	104	128	129	99	101	33	107	75	81	51	55	65	53	33	48
105	213	183	260	375	248	473	415	315	490	400	281	205	529	541	252	305	148	447	271	236	428	201	147	109	250	204	443	330	322	282	72	199	157	237	265	279	347	297	358	74	305	166	226	101	187	170	143	101	173
8	6	2	14	23	15	15	22	5	3	16	12	12	18	18	15	8	5	24	12	2	11	6	5	3	4	5	9	5	13	11	1	1	2	7	7	6	1	1	15	1	7	27	3	1	5	2	19	5	9
0	0	0	0	0	0	0	0	0	0	0	0	0	0	0	0	0	1	1	0	0	0	0	0	0	0	0	0	0	0	1	0	0	0	0	1	0	0	0	0	0	0	0	0	0	0	0	0	0	0
0	0	0	0	2	0	2	0	1	1	1	1	0	4	2	0	0	0	0	0	0	0	0	0	0	0	0	2	0	4	0	0	0	0	0	0	0	0	0	2	0	3	3	0	0	0	0	1	0	0
0	0	0	0	3	0	0	0	0	0	0	0	0	1	2	0	0	0	0	0	3	0	1	1	0	2	0	0	0	1	0	0	0	1	0	0	0	0	0	2	0	0	1	0	0	0	0	0	0	0
3	3	1	1	2	2	1	1	1	2	0	4	2	3	2	0	1	1	1	5	1	1	4	0	0	2	2	3	1	4	4	1	0	1	1	0	1	0	1	2	2	0	1	0	0	1	0	7	1	4
2	3	1	1	4	1	3	0	0	2	1	0	3	6	1	1	0	1	1	0	2	2	2	0	0	3	0	0	1	1	1	1	1	0	0	0	1	1	0	6	0	0	1	0	0	0	0	1	0	0
327	472	300	266	387	596	571	323	239	469	403	382	564	504	360	328	529	337	428	404	390	445	357	273	185	513	288	453	263	281	314	185	327	430	298	310	408	380	386	358	125	395	364	184	191	201	178	199	294	292
279	379	257	186	306	550	409	222	174	348	300	301	447	366	251	240	411	254	274	298	310	328	308	219	162	420	243	333	185	216	211	162	247	351	229	226	308	295	312	273	94	280	286	124	173	158	122	146	260	237
4	17	5	6	9	3	24	10	7	25	12	4	11	17	19	2	13	8	7	11	10	19	25	3	3	12	0	8	6	9	8	2	3	21	7	5	9	13	1	13	6	4	7	5	0	1	4	2	1	2
[truncated: 61,208 more rows]
[truncated: 45 more columns]
