# Supplementary material for: RNA editing regulates glutamatergic synapses in the frontal cortex of a molecular subtype of Amyotrophic Lateral Sclerosis
Source: Mol Med. 2024 Jul 12;30:101. doi: 10.1186/s10020-024-00863-2 (PMC11241978; doi:10.1186/s10020-024-00863-2)
Supplement: Supplementary file 7 — Additional file 7. Transcript expression analysis (GSE153960 analysis). The file provides transcript analysis data (differential analysis and normalized counts). [file 10020_2024_863_MOESM7_ESM.xlsx]

## Sheet: DE_tran_results
geneNames	geneIDs	transcriptNames	transcriptIDs	feature	id	fc	pval	qval	log2FoldChange
WASH7P	ENSG00000227232.5	ENST00000488147.1	70	transcript	70	0.643365	8.76601e-05	0.000746432	-0.191542
MIR6859-1	ENSG00000278267.1	ENST00000619216.1	71	transcript	71	0.594669	0.00028636	0.00194362	-0.225725
RP11-34P13.15	ENSG00000268903.1	ENST00000494149.2	88	transcript	88	0.694807	0.000161217	0.00122109	-0.158136
RP11-34P13.16	ENSG00000269981.1	ENST00000595919.1	89	transcript	89	0.618255	2.03528e-05	0.000232617	-0.208832
RP11-34P13.14	ENSG00000239906.1	ENST00000493797.1	90	transcript	90	0.914186	0.183499	0.318045	-0.0389656
WASH9P	ENSG00000279457.4	ENST00000623083.4	100	transcript	100	0.673236	0.000373613	0.00240583	-0.171832
MIR6859-2	ENSG00000273874.1	ENST00000612080.1	101	transcript	101	0.632333	0.000374471	0.00240835	-0.199054
AP006222.1	ENSG00000228463.10	ENST00000450734.1	106	transcript	106	0.928281	0.371243	0.523857	-0.0323206
RPL23AP24	ENSG00000236679.2	ENST00000458203.2	109	transcript	109	0.894538	0.0497818	0.119612	-0.0484013
RP4-669L17.8	ENSG00000250575.1	ENST00000514436.1	124	transcript	124	0.66628	2.90021e-05	0.00030819	-0.176343
RP4-669L17.4	ENSG00000237094.12	ENST00000440038.7	126	transcript	126	0.846255	0.100463	0.203452	-0.0724987
RP4-669L17.4	ENSG00000237094.12	ENST00000642074.1	127	transcript	127	0.742451	0.0449616	0.110674	-0.129332
RP4-669L17.4	ENSG00000237094.12	ENST00000601486.5	133	transcript	133	0.873932	0.136289	0.255263	-0.0585226
RP11-206L10.17	ENSG00000230021.10	ENST00000648019.1	153	transcript	153	0.824616	0.000209276	0.00150475	-0.0837481
MTND1P23	ENSG00000225972.1	ENST00000416931.1	156	transcript	156	0.385919	8.62616e-09	7.95093e-07	-0.413504
MTND2P28	ENSG00000225630.1	ENST00000457540.1	157	transcript	157	0.577862	1.41159e-07	5.42125e-06	-0.238176
MTCO1P12	ENSG00000237973.1	ENST00000414273.1	158	transcript	158	0.616342	9.57565e-06	0.000128689	-0.210178
MTCO2P12	ENSG00000229344.1	ENST00000427426.1	160	transcript	160	0.677927	0.0179156	0.0542428	-0.168817
MTATP8P1	ENSG00000240409.1	ENST00000467115.1	161	transcript	161	0.859528	0.0666742	0.149386	-0.0657402
MTATP6P1	ENSG00000248527.1	ENST00000514057.1	162	transcript	162	0.703385	0.0296093	0.0800015	-0.152807
MTCO3P12	ENSG00000198744.5	ENST00000416718.2	163	transcript	163	0.845861	0.0714271	0.157758	-0.0727011
RP11-206L10.2	ENSG00000228327.3	ENST00000506640.2	171	transcript	171	0.692546	0.000147093	0.00113215	-0.159551
RNU6-1199P	ENSG00000223181.1	ENST00000411249.1	172	transcript	172	0.971168	0.585637	0.714363	-0.0127058
LINC01409	ENSG00000237491.10	ENST00000443772.2	191	transcript	191	1.07161	0.305607	0.456288	0.030036
LINC01409	ENSG00000237491.10	ENST00000585826.1	193	transcript	193	1.02605	0.710136	0.808433	0.0111683
LINC01409	ENSG00000237491.10	ENST00000585768.5	197	transcript	197	0.887236	0.123773	0.238133	-0.051961
LINC01409	ENSG00000237491.10	ENST00000591702.1	205	transcript	205	0.992544	0.911691	0.947568	-0.00325011
RP11-206L10.8	ENSG00000230092.7	ENST00000590817.3	209	transcript	209	1.06518	0.403471	0.555568	0.0274249
FAM87B	ENSG00000177757.2	ENST00000326734.2	210	transcript	210	0.868954	0.0493304	0.118818	-0.0610033
LINC01128	ENSG00000228794.10	ENST00000624927.3	211	transcript	211	0.94285	0.286446	0.435993	-0.0255572
LINC00115	ENSG00000225880.5	ENST00000473798.1	212	transcript	212	0.779676	0.0031391	0.0134146	-0.108086
LINC01128	ENSG00000228794.10	ENST00000445118.7	214	transcript	214	1.03483	0.634024	0.753295	0.0148678
LINC01128	ENSG00000228794.10	ENST00000667414.1	217	transcript	217	0.870717	0.0182016	0.0548979	-0.060123
LINC01128	ENSG00000228794.10	ENST00000666741.1	218	transcript	218	1.11474	0.079078	0.170153	0.0471731
LINC01128	ENSG00000228794.10	ENST00000658846.1	221	transcript	221	0.972939	0.599995	0.725291	-0.0119145
NOC2L	ENSG00000188976.11	ENST00000327044.7	267	transcript	267	0.96712	0.679236	0.7867	-0.0145196
NOC2L	ENSG00000188976.11	ENST00000483767.5	268	transcript	268	0.947013	0.493485	0.638569	-0.023644
NOC2L	ENSG00000188976.11	ENST00000477976.5	269	transcript	269	0.817056	0.045795	0.11228	-0.0877479
NOC2L	ENSG00000188976.11	ENST00000487214.1	271	transcript	271	1.04918	0.541459	0.679854	0.020849
NOC2L	ENSG00000188976.11	ENST00000469563.1	272	transcript	272	0.821473	0.00394691	0.0161651	-0.0854065
KLHL17	ENSG00000187961.14	ENST00000338591.8	273	transcript	273	0.784635	0.000897491	0.00485995	-0.105332
KLHL17	ENSG00000187961.14	ENST00000622660.1	274	transcript	274	0.878192	0.0393804	0.0999475	-0.0564106
KLHL17	ENSG00000187961.14	ENST00000463212.1	275	transcript	275	0.783423	0.000194854	0.00141793	-0.106004
KLHL17	ENSG00000187961.14	ENST00000481067.1	277	transcript	277	0.795403	0.00134717	0.00675073	-0.0994127
RP11-54O7.17	ENSG00000272512.1	ENST00000606034.1	286	transcript	286	0.670737	4.21884e-06	6.70449e-05	-0.173448
HES4	ENSG00000188290.11	ENST00000428771.6	287	transcript	287	0.869304	0.129304	0.24576	-0.0608282
HES4	ENSG00000188290.11	ENST00000304952.11	288	transcript	288	0.756549	0.00082845	0.00456447	-0.121163
HES4	ENSG00000188290.11	ENST00000481869.1	289	transcript	289	0.634559	0.00124988	0.00635248	-0.197528
HES4	ENSG00000188290.11	ENST00000484667.2	290	transcript	290	0.845842	0.0289465	0.0785721	-0.0727106
ISG15	ENSG00000187608.10	ENST00000624697.4	291	transcript	291	0.98689	0.895553	0.937849	-0.00573132
ISG15	ENSG00000187608.10	ENST00000649529.1	295	transcript	295	0.794684	0.0922916	0.191025	-0.0998057
AGRN	ENSG00000188157.15	ENST00000379370.7	296	transcript	296	0.756932	0.0458928	0.112466	-0.120943
AGRN	ENSG00000188157.15	ENST00000620552.4	297	transcript	297	0.625721	0.00487184	0.0190947	-0.203619
AGRN	ENSG00000188157.15	ENST00000651234.1	298	transcript	298	0.546926	0.00107855	0.0056317	-0.262072
AGRN	ENSG00000188157.15	ENST00000652369.1	299	transcript	299	0.737205	0.0169786	0.0519043	-0.132412
AGRN	ENSG00000188157.15	ENST00000469403.1	300	transcript	300	0.68228	1.17137e-05	0.000151771	-0.166037
AGRN	ENSG00000188157.15	ENST00000479707.1	301	transcript	301	0.665996	3.07195e-05	0.000322889	-0.176528
AGRN	ENSG00000188157.15	ENST00000466223.1	302	transcript	302	0.614764	0.000117723	0.000944183	-0.211291
AGRN	ENSG00000188157.15	ENST00000478677.1	303	transcript	303	0.791383	0.000587928	0.00347651	-0.101613
AGRN	ENSG00000188157.15	ENST00000492947.1	304	transcript	304	0.834711	0.00594046	0.0223418	-0.0784638
AGRN	ENSG00000188157.15	ENST00000461111.1	305	transcript	305	0.619994	0.000105605	0.000865998	-0.207612
RP11-54O7.18	ENSG00000273443.1	ENST00000442292.2	309	transcript	309	0.792926	0.00131244	0.00659767	-0.100767
C1orf159	ENSG00000131591.18	ENST00000487177.5	319	transcript	319	0.74212	0.000406528	0.00257299	-0.129526
C1orf159	ENSG00000131591.18	ENST00000379320.5	323	transcript	323	0.745961	0.00172181	0.00823807	-0.127284
C1orf159	ENSG00000131591.18	ENST00000442117.5	330	transcript	330	0.742677	0.00387153	0.0159241	-0.1292
C1orf159	ENSG00000131591.18	ENST00000480643.1	333	transcript	333	0.842897	0.0155052	0.0483101	-0.0742255
RP11-465B22.9	ENSG00000285812.1	ENST00000648183.1	334	transcript	334	0.746519	0.000257208	0.00177737	-0.126959
SDF4	ENSG00000078808.19	ENST00000660930.1	356	transcript	356	0.801949	0.0505675	0.12099	-0.0958533
SDF4	ENSG00000078808.19	ENST00000360001.12	357	transcript	357	0.889775	0.112439	0.22171	-0.0507197
SDF4	ENSG00000078808.19	ENST00000494748.1	360	transcript	360	0.709676	0.000403177	0.00255927	-0.14894
SDF4	ENSG00000078808.19	ENST00000478938.1	361	transcript	361	0.614827	0.000382826	0.00245251	-0.211247
B3GALT6	ENSG00000176022.7	ENST00000379198.5	364	transcript	364	0.866075	0.0376777	0.0966329	-0.0624443
UBE2J2	ENSG00000160087.21	ENST00000349431.11	372	transcript	372	1.57105	0.0223481	0.0644267	0.196189
UBE2J2	ENSG00000160087.21	ENST00000347370.6	373	transcript	373	0.620527	0.00576715	0.0218463	-0.207239
UBE2J2	ENSG00000160087.21	ENST00000467339.1	378	transcript	378	0.86898	0.0633836	0.143679	-0.06099
UBE2J2	ENSG00000160087.21	ENST00000473215.5	379	transcript	379	1.18515	0.124921	0.239635	0.073772
UBE2J2	ENSG00000160087.21	ENST00000435198.5	380	transcript	380	0.710123	6.40519e-05	0.000582141	-0.148667
UBE2J2	ENSG00000160087.21	ENST00000471154.1	386	transcript	386	0.889132	0.0593807	0.136695	-0.0510338
UBE2J2	ENSG00000160087.21	ENST00000461142.3	389	transcript	389	0.832229	0.00578066	0.0218781	-0.0797571
UBE2J2	ENSG00000160087.21	ENST00000488418.2	390	transcript	390	0.850812	0.0484925	0.117252	-0.0701663
LINC01786	ENSG00000230415.1	ENST00000434139.1	391	transcript	391	0.698412	0.000515374	0.00312395	-0.155889
LINC01786	ENSG00000230415.1	ENST00000453732.1	392	transcript	392	0.870711	0.122599	0.236514	-0.060126
SCNN1D	ENSG00000162572.21	ENST00000338555.6	395	transcript	395	0.718035	0.00162875	0.00787326	-0.143855
SCNN1D	ENSG00000162572.21	ENST00000379099.3	400	transcript	400	0.80234	0.000643559	0.00373035	-0.0956418
ACAP3	ENSG00000131584.19	ENST00000492936.5	401	transcript	401	0.544004	1.0179e-06	2.28406e-05	-0.264398
ACAP3	ENSG00000131584.19	ENST00000354700.10	402	transcript	402	0.736251	0.00112098	0.00581171	-0.132974
ACAP3	ENSG00000131584.19	ENST00000467278.5	403	transcript	403	0.633567	1.07238e-05	0.000141392	-0.198207
ACAP3	ENSG00000131584.19	ENST00000470659.1	405	transcript	405	0.674286	0.000202285	0.00146192	-0.171156
ACAP3	ENSG00000131584.19	ENST00000379037.6	407	transcript	407	0.728368	0.00095829	0.0051335	-0.137649
ACAP3	ENSG00000131584.19	ENST00000476572.1	408	transcript	408	0.722804	0.00505225	0.0196603	-0.14098
ACAP3	ENSG00000131584.19	ENST00000493992.1	409	transcript	409	0.638004	0.00035608	0.00231886	-0.195177
ACAP3	ENSG00000131584.19	ENST00000472541.5	410	transcript	410	0.511323	2.98266e-06	5.14546e-05	-0.291304
ACAP3	ENSG00000131584.19	ENST00000354980.7	411	transcript	411	0.739587	0.000617329	0.00361418	-0.13101
ACAP3	ENSG00000131584.19	ENST00000478065.5	412	transcript	412	0.527886	1.54962e-06	3.13439e-05	-0.27746
ACAP3	ENSG00000131584.19	ENST00000438966.1	414	transcript	414	0.69145	0.00961479	0.0328941	-0.160239
PUSL1	ENSG00000169972.12	ENST00000379031.10	415	transcript	415	0.827942	0.00854617	0.0299512	-0.0820001
PUSL1	ENSG00000169972.12	ENST00000467712.1	418	transcript	418	0.922689	0.341413	0.494086	-0.0349448
INTS11	ENSG00000127054.21	ENST00000470030.6	420	transcript	420	0.693449	3.17782e-06	5.39042e-05	-0.158986
INTS11	ENSG00000127054.21	ENST00000435064.6	427	transcript	427	1.19881	0.0657167	0.14776	0.078749
INTS11	ENSG00000127054.21	ENST00000478641.5	430	transcript	430	0.72296	0.000302321	0.00202875	-0.140886
INTS11	ENSG00000127054.21	ENST00000421495.6	431	transcript	431	0.776938	0.00305618	0.0131407	-0.109614
INTS11	ENSG00000127054.21	ENST00000525164.5	439	transcript	439	0.711912	0.000115784	0.000932874	-0.147574
INTS11	ENSG00000127054.21	ENST00000525769.5	441	transcript	441	0.774709	0.013171	0.0423311	-0.110862
INTS11	ENSG00000127054.21	ENST00000531292.5	445	transcript	445	0.779651	0.0050033	0.0195158	-0.1081
INTS11	ENSG00000127054.21	ENST00000467408.6	446	transcript	446	0.829704	0.0144859	0.0458274	-0.0810768
INTS11	ENSG00000127054.21	ENST00000533916.5	449	transcript	449	0.73753	0.00411762	0.0166798	-0.13222
INTS11	ENSG00000127054.21	ENST00000526797.5	451	transcript	451	0.921372	0.291923	0.442105	-0.0355652
INTS11	ENSG00000127054.21	ENST00000526904.5	457	transcript	457	0.729588	0.000288043	0.00195173	-0.136922
INTS11	ENSG00000127054.21	ENST00000525603.1	458	transcript	458	0.89259	0.123725	0.238102	-0.0493479
RP5-890O3.9	ENSG00000240731.1	ENST00000444968.1	459	transcript	459	0.900009	0.374998	0.527467	-0.0457532
INTS11	ENSG00000127054.21	ENST00000498173.2	461	transcript	461	0.815832	0.0039665	0.0162212	-0.0883994
INTS11	ENSG00000127054.21	ENST00000496353.1	462	transcript	462	0.776966	0.000386319	0.00247119	-0.109598
CPTP	ENSG00000224051.7	ENST00000464957.1	472	transcript	472	0.769166	0.00377702	0.0156169	-0.11398
CPTP	ENSG00000224051.7	ENST00000343938.9	473	transcript	473	0.774794	0.00126169	0.00639406	-0.110813
TAS1R3	ENSG00000169962.5	ENST00000339381.6	475	transcript	475	0.768238	1.56223e-05	0.000189058	-0.114504
DVL1	ENSG00000107404.20	ENST00000378891.9	476	transcript	476	0.960883	0.822718	0.887741	-0.0173296
DVL1	ENSG00000107404.20	ENST00000378888.10	477	transcript	477	0.591154	0.00257006	0.0114125	-0.228299
DVL1	ENSG00000107404.20	ENST00000632445.1	479	transcript	479	0.771229	0.000373437	0.00240522	-0.112817
DVL1	ENSG00000107404.20	ENST00000634054.1	481	transcript	481	0.798737	0.0055546	0.0212129	-0.097596
DVL1	ENSG00000107404.20	ENST00000472445.1	484	transcript	484	0.65144	2.23499e-06	4.11308e-05	-0.186125
MXRA8	ENSG00000162576.17	ENST00000474033.5	485	transcript	485	1.03853	0.775428	0.855003	0.0164192
MXRA8	ENSG00000162576.17	ENST00000309212.11	487	transcript	487	0.634182	0.00655602	0.0241848	-0.197786
MXRA8	ENSG00000162576.17	ENST00000477278.3	489	transcript	489	0.910867	0.273841	0.422431	-0.0405448
MXRA8	ENSG00000162576.17	ENST00000478517.5	491	transcript	491	1.00056	0.993199	0.996281	0.000243235
MXRA8	ENSG00000162576.17	ENST00000476718.1	492	transcript	492	0.737332	0.00360886	0.0150316	-0.132337
MXRA8	ENSG00000162576.17	ENST00000460473.1	494	transcript	494	0.684254	0.00041324	0.00260996	-0.164783
AURKAIP1	ENSG00000175756.13	ENST00000338370.7	495	transcript	495	0.968013	0.651324	0.766463	-0.014119
AURKAIP1	ENSG00000175756.13	ENST00000338338.9	496	transcript	496	1.05672	0.483119	0.629176	0.023958
AURKAIP1	ENSG00000175756.13	ENST00000378853.3	498	transcript	498	1.0479	0.493197	0.638414	0.0203206
CCNL2	ENSG00000221978.12	ENST00000400809.8	503	transcript	503	0.623244	0.00130362	0.00655884	-0.205342
CCNL2	ENSG00000221978.12	ENST00000463260.5	505	transcript	505	0.830771	0.0320415	0.0851824	-0.0805185
CCNL2	ENSG00000221978.12	ENST00000496007.5	506	transcript	506	0.915678	0.273755	0.422341	-0.0382573
CCNL2	ENSG00000221978.12	ENST00000418865.6	510	transcript	510	0.771544	0.0778542	0.168238	-0.112639
CCNL2	ENSG00000221978.12	ENST00000408918.8	517	transcript	517	1.12465	0.248231	0.393669	0.0510172
CCNL2	ENSG00000221978.12	ENST00000473872.5	518	transcript	518	0.828299	0.0384857	0.0982007	-0.0818128
CCNL2	ENSG00000221978.12	ENST00000463895.1	520	transcript	520	0.813767	0.00918377	0.0316836	-0.0895
CCNL2	ENSG00000221978.12	ENST00000497013.1	521	transcript	521	0.849471	0.00799767	0.0283995	-0.0708514
MRPL20-AS1	ENSG00000224870.7	ENST00000444362.2	524	transcript	524	0.978584	0.728008	0.821495	-0.00940186
MRPL20-AS1	ENSG00000224870.7	ENST00000572242.1	529	transcript	529	0.7561	7.49106e-05	0.0006602	-0.121421
MRPL20	ENSG00000242485.6	ENST00000344843.12	531	transcript	531	1.29193	0.000735154	0.0041492	0.111238
MRPL20	ENSG00000242485.6	ENST00000487659.1	533	transcript	533	0.821263	0.0488956	0.118012	-0.0855179
MRPL20	ENSG00000242485.6	ENST00000492508.1	534	transcript	534	0.731178	6.85894e-05	0.000613333	-0.135977
MRPL20	ENSG00000242485.6	ENST00000482352.1	535	transcript	535	0.745061	0.00134485	0.00674023	-0.127808
RN7SL657P	ENSG00000264293.2	ENST00000582431.2	536	transcript	536	0.860985	0.180191	0.313917	-0.0650044
MRPL20-DT	ENSG00000272455.1	ENST00000607307.1	538	transcript	538	0.875694	0.0197241	0.0584345	-0.0576475
ANKRD65	ENSG00000235098.9	ENST00000537107.6	539	transcript	539	0.909449	0.287722	0.437401	-0.0412218
ANKRD65	ENSG00000235098.9	ENST00000427211.3	541	transcript	541	0.980393	0.840903	0.89971	-0.00859966
ANKRD65	ENSG00000235098.9	ENST00000442470.1	543	transcript	543	0.83743	0.0412905	0.103619	-0.0770516
TMEM88B	ENSG00000205116.4	ENST00000378821.4	545	transcript	545	1.18981	0.264325	0.412231	0.0754766
LINC01770	ENSG00000225285.1	ENST00000417917.1	549	transcript	549	0.880189	0.03737	0.0960577	-0.0554243
VWA1	ENSG00000179403.12	ENST00000338660.5	551	transcript	551	0.92348	0.293087	0.443173	-0.0345727
VWA1	ENSG00000179403.12	ENST00000476993.2	552	transcript	552	0.901212	0.335972	0.488562	-0.0451731
ATAD3C	ENSG00000215915.10	ENST00000378785.7	554	transcript	554	0.845436	0.0144957	0.0458392	-0.0729195
ATAD3B	ENSG00000160072.20	ENST00000673477.1	557	transcript	557	0.695872	2.22733e-05	0.000250834	-0.15747
ATAD3B	ENSG00000160072.20	ENST00000472194.6	559	transcript	559	0.784442	0.00816704	0.0289016	-0.105439
ATAD3B	ENSG00000160072.20	ENST00000378736.3	560	transcript	560	0.661923	6.76562e-05	0.000607345	-0.179192
ATAD3B	ENSG00000160072.20	ENST00000485748.5	561	transcript	561	0.72025	0.000526093	0.00317479	-0.142517
ATAD3B	ENSG00000160072.20	ENST00000474481.1	562	transcript	562	0.722027	9.94959e-05	0.000825852	-0.141447
ATAD3A	ENSG00000197785.14	ENST00000378756.8	565	transcript	565	1.17351	0.203891	0.343138	0.0694854
ATAD3A	ENSG00000197785.14	ENST00000672388.1	566	transcript	566	0.618873	0.00692099	0.0253021	-0.208398
ATAD3A	ENSG00000197785.14	ENST00000439513.1	570	transcript	570	0.843822	0.0113322	0.0374895	-0.0737494
TMEM240	ENSG00000205090.9	ENST00000378733.9	573	transcript	573	0.971894	0.745638	0.834036	-0.0123813
TMEM240	ENSG00000205090.9	ENST00000624426.1	575	transcript	575	0.729772	0.000387702	0.00247634	-0.136813
SSU72	ENSG00000160075.12	ENST00000291386.4	576	transcript	576	1.13122	0.014106	0.0447957	0.0535481
SSU72	ENSG00000160075.12	ENST00000378726.1	577	transcript	577	0.696043	4.77181e-05	0.000457422	-0.157364
SSU72	ENSG00000160075.12	ENST00000359060.5	579	transcript	579	0.772545	0.000554218	0.00331314	-0.112076
FNDC10	ENSG00000228594.4	ENST00000422725.4	583	transcript	583	0.80603	0.00843389	0.0296185	-0.0936486
RP11-345P4.12	ENSG00000286989.1	ENST00000658591.1	584	transcript	584	0.722274	0.000334908	0.00220919	-0.141298
RP11-345P4.9	ENSG00000272106.1	ENST00000607222.1	585	transcript	585	0.950326	0.440321	0.590512	-0.0221272
MIB2	ENSG00000197530.13	ENST00000479659.5	586	transcript	586	0.665594	0.000581577	0.00344507	-0.176791
MIB2	ENSG00000197530.13	ENST00000477990.1	593	transcript	593	0.562259	6.59588e-08	3.15633e-06	-0.250064
MIB2	ENSG00000197530.13	ENST00000487053.5	595	transcript	595	0.772059	0.00230682	0.0104465	-0.112349
MIB2	ENSG00000197530.13	ENST00000502470.5	596	transcript	596	0.815389	0.0108225	0.0361305	-0.0886352
MIB2	ENSG00000197530.13	ENST00000507082.1	598	transcript	598	0.883917	0.218829	0.360733	-0.0535884
MIB2	ENSG00000197530.13	ENST00000504599.6	601	transcript	601	1.21754	0.0658568	0.147986	0.0854838
MIB2	ENSG00000197530.13	ENST00000512004.1	606	transcript	606	0.637609	6.17972e-06	9.01704e-05	-0.195445
MIB2	ENSG00000197530.13	ENST00000508455.1	607	transcript	607	0.576511	3.90569e-07	1.11961e-05	-0.239193
MIB2	ENSG00000197530.13	ENST00000514234.5	608	transcript	608	0.759453	0.07459	0.16293	-0.119499
MIB2	ENSG00000197530.13	ENST00000508148.1	610	transcript	610	0.680533	0.00015538	0.00118316	-0.167151
MIB2	ENSG00000197530.13	ENST00000505370.1	612	transcript	612	0.562137	2.01345e-06	3.78862e-05	-0.250158
MIB2	ENSG00000197530.13	ENST00000473511.5	613	transcript	613	0.934113	0.28951	0.439339	-0.0296007
MIB2	ENSG00000197530.13	ENST00000464570.1	614	transcript	614	0.62714	5.85333e-05	0.000541271	-0.202635
MIB2	ENSG00000197530.13	ENST00000483015.1	615	transcript	615	0.564221	0.000416954	0.00262787	-0.248551
CDK11B	ENSG00000248333.9	ENST00000341832.11	628	transcript	628	0.822602	0.00202042	0.00938495	-0.0848103
CDK11B	ENSG00000248333.9	ENST00000341028.8	636	transcript	636	0.944244	0.496801	0.641657	-0.0249157
SLC35E2B	ENSG00000189339.12	ENST00000614300.4	638	transcript	638	0.982484	0.76064	0.845105	-0.00767435
SLC35E2B	ENSG00000189339.12	ENST00000617444.5	639	transcript	639	0.785633	0.0304743	0.081844	-0.10478
SLC35E2B	ENSG00000189339.12	ENST00000611123.1	640	transcript	640	1.01278	0.907769	0.945421	0.00551326
SLC35E2B	ENSG00000189339.12	ENST00000480991.1	641	transcript	641	0.587289	0.000101056	0.000835102	-0.231148
SLC35E2B	ENSG00000189339.12	ENST00000481276.1	642	transcript	642	0.865679	0.133823	0.252109	-0.0626431
RP11-345P4.6	ENSG00000269737.2	ENST00000596308.1	643	transcript	643	0.704868	9.60276e-05	0.000802623	-0.151892
RP11-345P4.6	ENSG00000269737.2	ENST00000597891.1	644	transcript	644	0.85546	0.043845	0.10852	-0.0678001
CDK11A	ENSG00000008128.23	ENST00000404249.8	646	transcript	646	0.894871	0.072218	0.159068	-0.0482398
RP1-283E3.8	ENSG00000268575.1	ENST00000598846.1	648	transcript	648	0.725221	0.0222459	0.0642004	-0.13953
CDK11A	ENSG00000008128.23	ENST00000463652.5	649	transcript	649	0.908373	0.199084	0.337259	-0.041736
CDK11A	ENSG00000008128.23	ENST00000378638.6	651	transcript	651	0.859855	0.0877171	0.183973	-0.0655749
CDK11A	ENSG00000008128.23	ENST00000358779.9	654	transcript	654	0.705052	1.07621e-05	0.00014171	-0.151779
CDK11A	ENSG00000008128.23	ENST00000378633.5	655	transcript	655	0.807936	0.00432211	0.017379	-0.092623
CDK11A	ENSG00000008128.23	ENST00000460465.5	656	transcript	656	0.882655	0.126146	0.241362	-0.0542092
CDK11A	ENSG00000008128.23	ENST00000478901.1	657	transcript	657	0.82053	0.00244456	0.0109477	-0.0859053
CDK11A	ENSG00000008128.23	ENST00000468397.1	658	transcript	658	0.888079	0.0633697	0.143669	-0.0515482
CDK11A	ENSG00000008128.23	ENST00000492390.5	664	transcript	664	0.793835	0.000845799	0.00463443	-0.10027
CDK11A	ENSG00000008128.23	ENST00000474916.1	665	transcript	665	0.830284	0.00148528	0.00732153	-0.0807731
CDK11A	ENSG00000008128.23	ENST00000479362.1	666	transcript	666	0.929971	0.231646	0.375504	-0.0315305
CDK11A	ENSG00000008128.23	ENST00000498810.1	667	transcript	667	0.786099	0.00249982	0.0111535	-0.104523
CDK11A	ENSG00000008128.23	ENST00000401096.2	669	transcript	669	0.907155	0.183303	0.317896	-0.0423185
RP1-283E3.4	ENSG00000227775.3	ENST00000417099.1	671	transcript	671	0.768238	0.00492692	0.0192803	-0.114504
SLC35E2A	ENSG00000215790.8	ENST00000647043.1	672	transcript	672	0.853099	0.186616	0.322021	-0.0690004
SLC35E2A	ENSG00000215790.8	ENST00000475229.2	673	transcript	673	0.984063	0.899015	0.939767	-0.00697688
SLC35E2A	ENSG00000215790.8	ENST00000246421.4	674	transcript	674	0.83736	0.19915	0.337333	-0.0770879
RP1-283E3.4	ENSG00000227775.3	ENST00000424604.1	675	transcript	675	0.750619	0.000379621	0.00243666	-0.12458
SLC35E2A	ENSG00000215790.8	ENST00000643943.1	676	transcript	676	0.603524	0.0295398	0.0798497	-0.219305
NADK	ENSG00000008130.15	ENST00000341426.9	678	transcript	678	0.869469	0.0399343	0.100994	-0.0607458
NADK	ENSG00000008130.15	ENST00000477235.5	686	transcript	686	0.844625	0.0128293	0.0415104	-0.0733363
NADK	ENSG00000008130.15	ENST00000492845.6	690	transcript	690	0.72913	5.95407e-06	8.79488e-05	-0.137195
NADK	ENSG00000008130.15	ENST00000464373.1	693	transcript	693	0.78054	0.000904532	0.00488836	-0.107605
GNB1	ENSG00000078369.18	ENST00000610897.4	695	transcript	695	0.920162	0.460111	0.608313	-0.0361356
GNB1	ENSG00000078369.18	ENST00000615252.4	696	transcript	696	0.859975	0.150027	0.274128	-0.0655144
GNB1	ENSG00000078369.18	ENST00000378609.9	697	transcript	697	1.17472	0.00975728	0.0332335	0.0699361
GNB1	ENSG00000078369.18	ENST00000461893.5	698	transcript	698	0.713164	0.000266484	0.00183008	-0.14681
GNB1	ENSG00000078369.18	ENST00000471354.1	699	transcript	699	0.834218	0.0932749	0.192567	-0.0787205
GNB1	ENSG00000078369.18	ENST00000439272.6	700	transcript	700	0.950047	0.49324	0.638414	-0.0222547
GNB1	ENSG00000078369.18	ENST00000472614.2	704	transcript	704	1.01361	0.840093	0.899271	0.00587012
RP1-140A9.1	ENSG00000231050.1	ENST00000412228.1	705	transcript	705	0.783406	0.000535135	0.00322351	-0.106013
CFAP74	ENSG00000142609.19	ENST00000270720.11	722	transcript	722	0.740954	0.000185772	0.00136561	-0.130209
CFAP74	ENSG00000142609.19	ENST00000461752.3	724	transcript	724	0.854888	0.0374353	0.0961842	-0.0680909
GABRD	ENSG00000187730.9	ENST00000638411.1	729	transcript	729	1.02996	0.67383	0.782915	0.0128208
GABRD	ENSG00000187730.9	ENST00000378585.7	730	transcript	730	1.28127	0.00568434	0.02159	0.10764
GABRD	ENSG00000187730.9	ENST00000638604.1	733	transcript	733	1.01622	0.817737	0.884464	0.00698803
GABRD	ENSG00000187730.9	ENST00000638771.1	734	transcript	734	0.994319	0.965867	0.979867	-0.00247422
GABRD	ENSG00000187730.9	ENST00000639935.1	735	transcript	735	0.654141	0.00284511	0.0123788	-0.184329
GABRD	ENSG00000187730.9	ENST00000640949.1	736	transcript	736	0.906654	0.360371	0.512864	-0.0425586
GABRD	ENSG00000187730.9	ENST00000640030.1	737	transcript	737	0.964702	0.594273	0.720787	-0.0156068
GABRD	ENSG00000187730.9	ENST00000639625.1	739	transcript	739	0.663367	5.22125e-06	7.92763e-05	-0.178246
GABRD	ENSG00000187730.9	ENST00000639777.1	740	transcript	740	1.08499	0.456544	0.605276	0.0354253
GABRD	ENSG00000187730.9	ENST00000640981.1	741	transcript	741	0.885334	0.269993	0.418369	-0.0528928
GABRD	ENSG00000187730.9	ENST00000639070.1	743	transcript	743	0.870722	0.228354	0.37173	-0.0601206
PRKCZ	ENSG00000067606.17	ENST00000400921.6	756	transcript	756	1.23213	0.11093	0.219313	0.0906557
PRKCZ	ENSG00000067606.17	ENST00000461106.6	758	transcript	758	0.895256	0.64376	0.760613	-0.0480528
RP5-892K4.1	ENSG00000271806.1	ENST00000606533.1	771	transcript	771	0.690453	2.81495e-06	4.93703e-05	-0.160866
PRKCZ	ENSG00000067606.17	ENST00000503672.1	773	transcript	773	0.839053	0.00260485	0.0115311	-0.0762105
PRKCZ	ENSG00000067606.17	ENST00000505322.5	775	transcript	775	0.806564	0.00759564	0.0272676	-0.0933609
PRKCZ-AS1	ENSG00000182873.5	ENST00000333854.2	777	transcript	777	0.687066	0.000299258	0.0020127	-0.163002
FAAP20	ENSG00000162585.17	ENST00000400919.7	779	transcript	779	0.787443	0.0843246	0.178467	-0.103781
FAAP20	ENSG00000162585.17	ENST00000469733.5	780	transcript	780	0.766072	0.00121835	0.00621436	-0.115731
FAAP20	ENSG00000162585.17	ENST00000428120.5	781	transcript	781	0.860588	0.0474412	0.115334	-0.0652048
FAAP20	ENSG00000162585.17	ENST00000400918.7	783	transcript	783	0.794564	0.00159577	0.00775264	-0.0998709
FAAP20	ENSG00000162585.17	ENST00000497675.2	784	transcript	784	0.716455	1.39401e-05	0.000173345	-0.144811
FAAP20	ENSG00000162585.17	ENST00000378546.9	786	transcript	786	0.89822	0.22747	0.370653	-0.0466174
FAAP20	ENSG00000162585.17	ENST00000476803.1	789	transcript	789	0.799483	0.00694812	0.0253951	-0.097191
FAAP20	ENSG00000162585.17	ENST00000420515.1	791	transcript	791	0.92573	0.190267	0.326369	-0.0335155
SKI	ENSG00000157933.10	ENST00000378536.5	795	transcript	795	0.744072	4.05843e-05	0.000402807	-0.128385
SKI	ENSG00000157933.10	ENST00000508416.1	796	transcript	796	0.684567	2.63e-05	0.000287115	-0.164584
SKI	ENSG00000157933.10	ENST00000507179.1	798	transcript	798	0.856491	0.0390656	0.0993233	-0.0672772
MORN1	ENSG00000116151.14	ENST00000378531.8	801	transcript	801	0.797493	0.0150889	0.0473154	-0.0982731
MORN1	ENSG00000116151.14	ENST00000606372.5	803	transcript	803	0.838721	0.00433204	0.0174055	-0.0763825
RP4-740C4.5	ENSG00000269896.2	ENST00000602865.1	804	transcript	804	0.720067	1.96354e-05	0.000226233	-0.142627
RP4-740C4.7	ENSG00000272420.1	ENST00000607858.1	808	transcript	808	1.14324	0.0712949	0.15752	0.058137
MORN1	ENSG00000116151.14	ENST00000469374.5	809	transcript	809	0.880849	0.0930644	0.192265	-0.0550984
MORN1	ENSG00000116151.14	ENST00000419785.1	810	transcript	810	0.992803	0.895096	0.937469	-0.00313694
MORN1	ENSG00000116151.14	ENST00000607031.1	813	transcript	813	0.822821	0.000488781	0.002995	-0.0846944
RER1	ENSG00000157916.20	ENST00000605895.6	818	transcript	818	1.17847	0.231922	0.375863	0.0713168
RER1	ENSG00000157916.20	ENST00000378512.5	821	transcript	821	1.03681	0.649166	0.764995	0.0156988
RER1	ENSG00000157916.20	ENST00000488353.2	823	transcript	823	0.790422	0.035407	0.0920893	-0.102141
RER1	ENSG00000157916.20	ENST00000462129.1	824	transcript	824	0.841739	0.0171619	0.0523663	-0.0748226
PEX10	ENSG00000157911.11	ENST00000447513.7	826	transcript	826	0.842283	0.0109754	0.0365118	-0.0745418
PLCH2	ENSG00000149527.18	ENST00000449969.5	835	transcript	835	0.782127	0.00505845	0.0196742	-0.106723
PLCH2	ENSG00000149527.18	ENST00000473964.5	842	transcript	842	0.795927	0.000393639	0.0025089	-0.0991268
PLCH2	ENSG00000149527.18	ENST00000462379.1	843	transcript	843	0.827663	0.0154702	0.0482183	-0.0821467
PANK4	ENSG00000157881.16	ENST00000378466.9	844	transcript	844	0.935947	0.32143	0.472925	-0.0287485
PANK4	ENSG00000157881.16	ENST00000505228.5	846	transcript	846	0.935649	0.248386	0.393873	-0.0288872
HES5	ENSG00000197921.6	ENST00000378453.4	856	transcript	856	0.719544	0.00140691	0.00699856	-0.142942
RP3-395M20.12	ENSG00000272449.2	ENST00000606645.2	858	transcript	858	0.781356	2.45066e-05	0.000270893	-0.107151
PRXL2B	ENSG00000157870.17	ENST00000474659.5	884	transcript	884	1.0275	0.638874	0.756925	0.0117811
PRXL2B	ENSG00000157870.17	ENST00000378427.6	890	transcript	890	0.888461	0.327988	0.480052	-0.0513616
PRXL2B	ENSG00000157870.17	ENST00000465233.6	892	transcript	892	0.94751	0.452927	0.601887	-0.0234163
PRDM16-DT	ENSG00000177133.12	ENST00000606861.1	918	transcript	918	0.779108	0.000246081	0.00171592	-0.108403
PRDM16-DT	ENSG00000177133.12	ENST00000321399.7	919	transcript	919	0.908588	0.100244	0.203146	-0.0416329
PRDM16-DT	ENSG00000177133.12	ENST00000445317.1	922	transcript	922	0.706708	6.41131e-05	0.000582432	-0.15076
PRDM16-DT	ENSG00000177133.12	ENST00000321336.1	926	transcript	926	0.643374	0.00470674	0.0185911	-0.191537
PRDM16	ENSG00000142611.17	ENST00000270722.10	930	transcript	930	0.703009	0.00109318	0.00569319	-0.153039
RP4-785P20.3	ENSG00000287828.1	ENST00000669140.1	938	transcript	938	0.774483	3.82786e-05	0.000384661	-0.110988
PRDM16	ENSG00000142611.17	ENST00000509860.1	940	transcript	940	0.59981	1.31231e-05	0.000165523	-0.221986
PRDM16	ENSG00000142611.17	ENST00000606170.1	942	transcript	942	0.861771	0.0321583	0.0854406	-0.0646079
MEGF6	ENSG00000162591.16	ENST00000356575.9	951	transcript	951	0.88628	0.0519091	0.12353	-0.052429
RP11-46F15.2	ENSG00000238260.1	ENST00000435049.1	959	transcript	959	0.78301	0.000900422	0.00487054	-0.106233
TPRG1L	ENSG00000158109.15	ENST00000378344.7	960	transcript	960	1.24287	0.000343487	0.00225301	0.0944269
TPRG1L	ENSG00000158109.15	ENST00000344579.5	961	transcript	961	0.906245	0.533176	0.672867	-0.0427545
WRAP73	ENSG00000116213.16	ENST00000378322.7	962	transcript	962	0.86484	0.0967721	0.197877	-0.0630643
WRAP73	ENSG00000116213.16	ENST00000270708.12	963	transcript	963	0.969385	0.618614	0.74036	-0.0135035
WRAP73	ENSG00000116213.16	ENST00000471223.1	964	transcript	964	0.79927	0.000568439	0.0033833	-0.0973066
LRRC47	ENSG00000130764.10	ENST00000378251.3	1025	transcript	1025	1.07423	0.268478	0.416776	0.0310984
RP1-286D6.5	ENSG00000272153.1	ENST00000607459.1	1029	transcript	1029	0.693902	9.12759e-05	0.000769347	-0.158702
CEP104	ENSG00000116198.14	ENST00000675334.1	1043	transcript	1043	0.829956	0.00832611	0.0293432	-0.080945
CEP104	ENSG00000116198.14	ENST00000674544.1	1044	transcript	1044	0.876312	0.255285	0.401826	-0.0573413
CEP104	ENSG00000116198.14	ENST00000495701.1	1050	transcript	1050	0.875124	0.0283045	0.077137	-0.0579304
CEP104	ENSG00000116198.14	ENST00000676046.1	1055	transcript	1055	0.935688	0.270963	0.419473	-0.0288691
DFFB	ENSG00000169598.17	ENST00000378209.8	1062	transcript	1062	0.902403	0.278954	0.427895	-0.0445993
DFFB	ENSG00000169598.17	ENST00000475969.5	1064	transcript	1064	0.803203	0.0197036	0.0583992	-0.0951749
DFFB	ENSG00000169598.17	ENST00000481945.1	1065	transcript	1065	0.801054	0.00154893	0.00756189	-0.096338
C1orf174	ENSG00000198912.12	ENST00000361605.4	1069	transcript	1069	1.10141	0.369801	0.522387	0.0419487
C1orf174	ENSG00000198912.12	ENST00000680535.1	1076	transcript	1076	0.920367	0.368237	0.520891	-0.036039
LINC01346	ENSG00000233304.7	ENST00000456897.6	1082	transcript	1082	0.996955	0.954188	0.973989	-0.00132436
RP11-718D19.2	ENSG00000284703.1	ENST00000642139.1	1093	transcript	1093	0.999914	0.998704	0.999383	-3.72114e-05
AJAP1	ENSG00000196581.11	ENST00000378191.5	1118	transcript	1118	1.03528	0.648615	0.764687	0.0150564
RP1-77N19.1	ENSG00000287586.1	ENST00000658045.1	1121	transcript	1121	0.656452	1.98345e-06	3.74393e-05	-0.182797
MIR4689	ENSG00000264101.1	ENST00000582517.1	1136	transcript	1136	0.778205	0.000513789	0.00311686	-0.108906
NPHP4	ENSG00000131697.18	ENST00000378161.5	1138	transcript	1138	0.817505	0.00268462	0.0117919	-0.0875094
NPHP4	ENSG00000131697.18	ENST00000378156.9	1140	transcript	1140	0.714164	0.00167506	0.00805299	-0.146202
NPHP4	ENSG00000131697.18	ENST00000506941.1	1144	transcript	1144	0.794217	0.00391753	0.0160626	-0.100061
NPHP4	ENSG00000131697.18	ENST00000470763.1	1145	transcript	1145	0.686226	1.28079e-05	0.00016223	-0.163533
KCNAB2	ENSG00000069424.15	ENST00000655548.1	1148	transcript	1148	0.847756	0.00386437	0.0159029	-0.0717291
KCNAB2	ENSG00000069424.15	ENST00000378111.6	1149	transcript	1149	0.820922	0.114772	0.225042	-0.0856979
KCNAB2	ENSG00000069424.15	ENST00000378097.6	1150	transcript	1150	1.28972	0.0398298	0.100798	0.110494
KCNAB2	ENSG00000069424.15	ENST00000671676.1	1152	transcript	1152	1.36174	0.0439965	0.108803	0.134095
KCNAB2	ENSG00000069424.15	ENST00000658691.1	1153	transcript	1153	0.914627	0.253168	0.399363	-0.0387561
KCNAB2	ENSG00000069424.15	ENST00000658883.1	1154	transcript	1154	0.817236	0.0013962	0.00695915	-0.0876526
KCNAB2	ENSG00000069424.15	ENST00000435937.6	1156	transcript	1156	0.693596	0.000162087	0.00122613	-0.158894
KCNAB2	ENSG00000069424.15	ENST00000478098.5	1159	transcript	1159	1.03338	0.73218	0.824432	0.0142611
KCNAB2	ENSG00000069424.15	ENST00000668706.1	1160	transcript	1160	1.00291	0.977744	0.987212	0.00126186
KCNAB2	ENSG00000069424.15	ENST00000341524.6	1165	transcript	1165	1.34946	0.00924483	0.0318539	0.130161
KCNAB2	ENSG00000069424.15	ENST00000352527.6	1168	transcript	1168	1.09183	0.458821	0.60722	0.0381543
KCNAB2	ENSG00000069424.15	ENST00000661248.1	1171	transcript	1171	0.795409	0.000578757	0.00343652	-0.0994095
KCNAB2	ENSG00000069424.15	ENST00000481789.2	1174	transcript	1174	1.08019	0.671995	0.781546	0.0334982
KCNAB2	ENSG00000069424.15	ENST00000666299.1	1176	transcript	1176	0.849078	0.00777233	0.0277593	-0.0710523
KCNAB2	ENSG00000069424.15	ENST00000652845.1	1178	transcript	1178	0.746473	0.00021306	0.00152726	-0.126986
KCNAB2	ENSG00000069424.15	ENST00000164247.5	1181	transcript	1181	0.924533	0.555806	0.691448	-0.0340777
KCNAB2	ENSG00000069424.15	ENST00000668559.1	1182	transcript	1182	0.861524	0.321343	0.47289	-0.0647328
KCNAB2	ENSG00000069424.15	ENST00000378092.6	1183	transcript	1183	1.10622	0.517893	0.659833	0.0438404
KCNAB2	ENSG00000069424.15	ENST00000662363.1	1189	transcript	1189	0.956267	0.690014	0.794111	-0.0194207
KCNAB2	ENSG00000069424.15	ENST00000663671.1	1190	transcript	1190	0.909453	0.184456	0.31936	-0.0412195
KCNAB2	ENSG00000069424.15	ENST00000656607.1	1191	transcript	1191	0.715137	1.47098e-05	0.000180741	-0.14561
KCNAB2	ENSG00000069424.15	ENST00000663419.1	1192	transcript	1192	1.0036	0.984682	0.991534	0.00156128
KCNAB2	ENSG00000069424.15	ENST00000662815.1	1194	transcript	1194	0.931933	0.370921	0.523526	-0.0306153
CHD5	ENSG00000116254.18	ENST00000262450.8	1196	transcript	1196	0.760064	0.0077699	0.0277585	-0.11915
CHD5	ENSG00000116254.18	ENST00000475121.1	1197	transcript	1197	1.07725	0.384569	0.53677	0.0323174
CHD5	ENSG00000116254.18	ENST00000462991.5	1198	transcript	1198	0.770439	0.0454101	0.11151	-0.113262
CHD5	ENSG00000116254.18	ENST00000377999.5	1199	transcript	1199	0.806708	0.0598691	0.137544	-0.0932837
RPL22	ENSG00000116251.11	ENST00000234875.9	1203	transcript	1203	1.36369	7.77094e-08	3.57493e-06	0.134714
RPL22	ENSG00000116251.11	ENST00000480661.1	1204	transcript	1204	0.91895	0.184299	0.319107	-0.036708
RPL22	ENSG00000116251.11	ENST00000497965.5	1205	transcript	1205	1.0313	0.783301	0.860361	0.0133845
RNF207-AS1	ENSG00000226944.1	ENST00000455744.1	1210	transcript	1210	0.855512	0.0268319	0.0741082	-0.067774
RNF207	ENSG00000158286.13	ENST00000466994.5	1211	transcript	1211	0.789502	0.00640326	0.0237161	-0.102647
RNF207	ENSG00000158286.13	ENST00000485539.5	1214	transcript	1214	0.631672	1.39825e-05	0.000173729	-0.199508
RNF207	ENSG00000158286.13	ENST00000496676.5	1215	transcript	1215	0.723652	9.99444e-05	0.000828427	-0.14047
RNF207	ENSG00000158286.13	ENST00000496329.1	1217	transcript	1217	0.775283	0.0127415	0.0412854	-0.110539
RNF207	ENSG00000158286.13	ENST00000483336.1	1219	transcript	1219	0.8208	0.0054355	0.0208324	-0.0857625
ICMT	ENSG00000116237.16	ENST00000343813.10	1220	transcript	1220	1.0215	0.743696	0.832704	0.00923987
ICMT	ENSG00000116237.16	ENST00000489498.5	1222	transcript	1222	1.04587	0.546081	0.683939	0.0194766
GPR153	ENSG00000158292.7	ENST00000377893.3	1228	transcript	1228	0.748941	8.88888e-05	0.00075368	-0.125552
ACOT7	ENSG00000097021.20	ENST00000608083.5	1229	transcript	1229	0.9778	0.794786	0.868166	-0.0097501
ACOT7	ENSG00000097021.20	ENST00000361521.9	1230	transcript	1230	1.34473	0.0617096	0.140814	0.128636
ACOT7	ENSG00000097021.20	ENST00000377842.7	1231	transcript	1231	1.01167	0.957327	0.975682	0.00503773
ACOT7	ENSG00000097021.20	ENST00000377855.6	1233	transcript	1233	1.63551	0.0154492	0.0481729	0.213653
ACOT7	ENSG00000097021.20	ENST00000377860.8	1234	transcript	1234	1.0226	0.921542	0.954092	0.00970433
ACOT7	ENSG00000097021.20	ENST00000418124.5	1235	transcript	1235	0.902305	0.505794	0.649334	-0.0446464
ACOT7	ENSG00000097021.20	ENST00000545482.5	1236	transcript	1236	1.03209	0.800974	0.872477	0.0137171
TNFRSF25	ENSG00000215788.11	ENST00000647810.1	1265	transcript	1265	0.887593	0.0877734	0.184024	-0.0517863
TNFRSF25	ENSG00000215788.11	ENST00000513135.5	1268	transcript	1268	0.699831	0.00029135	0.00196969	-0.155007
TNFRSF25	ENSG00000215788.11	ENST00000453260.6	1279	transcript	1279	0.546937	2.9225e-05	0.000309103	-0.262062
TNFRSF25	ENSG00000215788.11	ENST00000475730.5	1280	transcript	1280	0.760901	0.00129272	0.00651272	-0.118672
TNFRSF25	ENSG00000215788.11	ENST00000453341.1	1284	transcript	1284	0.651281	3.06742e-06	5.25856e-05	-0.186232
PLEKHG5	ENSG00000171680.23	ENST00000487949.4	1286	transcript	1286	0.672046	0.00120039	0.00614704	-0.172601
PLEKHG5	ENSG00000171680.23	ENST00000489097.6	1287	transcript	1287	0.802507	0.045359	0.111427	-0.0955513
PLEKHG5	ENSG00000171680.23	ENST00000377732.5	1296	transcript	1296	0.657478	0.00151502	0.00743478	-0.182119
PLEKHG5	ENSG00000171680.23	ENST00000400915.8	1297	transcript	1297	0.617658	2.07278e-05	0.000236271	-0.209252
PLEKHG5	ENSG00000171680.23	ENST00000377740.5	1299	transcript	1299	0.750311	0.0460706	0.11278	-0.124758
PLEKHG5	ENSG00000171680.23	ENST00000675123.1	1301	transcript	1301	1.00108	0.992685	0.995977	0.000469811
PLEKHG5	ENSG00000171680.23	ENST00000675655.1	1311	transcript	1311	0.667535	1.24297e-06	2.64261e-05	-0.175526
NOL9	ENSG00000162408.11	ENST00000377705.6	1315	transcript	1315	0.993838	0.919458	0.952696	-0.00268429
NOL9	ENSG00000162408.11	ENST00000464383.1	1316	transcript	1316	0.982376	0.705557	0.804953	-0.00772214
NOL9	ENSG00000162408.11	ENST00000462798.1	1317	transcript	1317	0.809573	0.000586473	0.00347064	-0.0917438
RNU6-731P	ENSG00000253022.1	ENST00000517213.1	1318	transcript	1318	0.835565	0.00391066	0.0160388	-0.0780195
RP11-58A11.2	ENSG00000229519.2	ENST00000456162.2	1319	transcript	1319	0.834933	0.00967094	0.0330221	-0.0783481
NOL9	ENSG00000162408.11	ENST00000460777.1	1320	transcript	1320	0.880444	0.0538494	0.12702	-0.0552982
ZBTB48	ENSG00000204859.13	ENST00000377674.9	1326	transcript	1326	0.745233	0.00474929	0.0187197	-0.127708
ZBTB48	ENSG00000204859.13	ENST00000319084.9	1327	transcript	1327	0.906233	0.411384	0.562893	-0.04276
ZBTB48	ENSG00000204859.13	ENST00000435905.5	1328	transcript	1328	0.906372	0.30142	0.451828	-0.0426936
ZBTB48	ENSG00000204859.13	ENST00000482360.5	1330	transcript	1330	0.693923	1.36659e-05	0.000171001	-0.158689
ZBTB48	ENSG00000204859.13	ENST00000498342.5	1331	transcript	1331	0.750963	7.79979e-05	0.000680877	-0.124381
KLHL21	ENSG00000162413.16	ENST00000377658.8	1334	transcript	1334	0.852218	0.0107546	0.0359358	-0.0694491
KLHL21	ENSG00000162413.16	ENST00000377663.3	1335	transcript	1335	0.708917	8.83687e-05	0.000750576	-0.149404
PHF13	ENSG00000116273.6	ENST00000377648.5	1340	transcript	1340	1.02559	0.661674	0.774048	0.0109759
THAP3	ENSG00000041988.15	ENST00000054650.8	1342	transcript	1342	0.988044	0.860643	0.913716	-0.00522389
THAP3	ENSG00000041988.15	ENST00000484676.1	1343	transcript	1343	0.869751	0.0266866	0.0738498	-0.0606053
THAP3	ENSG00000041988.15	ENST00000307896.10	1344	transcript	1344	1.02857	0.799254	0.871268	0.012235
THAP3	ENSG00000041988.15	ENST00000377627.7	1345	transcript	1345	0.736607	0.00142659	0.00707649	-0.132764
THAP3	ENSG00000041988.15	ENST00000472925.1	1348	transcript	1348	0.904384	0.171422	0.302832	-0.0436472
DNAJC11	ENSG00000007923.16	ENST00000465508.5	1350	transcript	1350	0.820836	0.00214126	0.00983344	-0.0857437
DNAJC11	ENSG00000007923.16	ENST00000377577.10	1352	transcript	1352	0.894345	0.0721435	0.158942	-0.0484949
DNAJC11	ENSG00000007923.16	ENST00000485073.5	1358	transcript	1358	0.823686	0.0320907	0.0852904	-0.0842383
CAMTA1	ENSG00000171735.19	ENST00000490738.5	1369	transcript	1369	1.00362	0.959556	0.976801	0.00156827
CAMTA1	ENSG00000171735.19	ENST00000303635.12	1370	transcript	1370	1.28357	0.00340856	0.0143348	0.10842
CAMTA1	ENSG00000171735.19	ENST00000476163.5	1371	transcript	1371	0.907889	0.179686	0.313293	-0.041967
CAMTA1	ENSG00000171735.19	ENST00000473578.5	1372	transcript	1372	0.963711	0.656757	0.770227	-0.0160533
RP11-312B8.2	ENSG00000227950.1	ENST00000433407.1	1378	transcript	1378	0.804508	0.00467816	0.0185051	-0.0944698
CAMTA1	ENSG00000171735.19	ENST00000467267.1	1382	transcript	1382	0.836603	0.00358593	0.0149465	-0.0774805
CAMTA1-IT1	ENSG00000237402.1	ENST00000427317.1	1385	transcript	1385	0.791043	0.000172403	0.00128566	-0.1018
CAMTA1-AS2	ENSG00000237728.2	ENST00000618051.1	1386	transcript	1386	0.887586	0.0316815	0.0843977	-0.0517894
RP11-338N10.1	ENSG00000270171.1	ENST00000602640.1	1389	transcript	1389	0.751148	8.02643e-06	0.000111263	-0.124274
RP11-338N10.2	ENSG00000270035.1	ENST00000602973.1	1390	transcript	1390	0.764279	0.000249389	0.00173575	-0.116748
RP11-338N10.3	ENSG00000269978.1	ENST00000602916.1	1391	transcript	1391	0.88433	0.0638333	0.144462	-0.0533859
CAMTA1	ENSG00000171735.19	ENST00000495233.5	1392	transcript	1392	0.788713	0.0288793	0.0784305	-0.103081
VAMP3	ENSG00000049245.13	ENST00000054666.11	1395	transcript	1395	1.13133	0.083105	0.176635	0.0535896
VAMP3	ENSG00000049245.13	ENST00000470357.1	1396	transcript	1396	0.873984	0.0341846	0.0895369	-0.0584963
RP3-467L1.6	ENSG00000269925.1	ENST00000602406.1	1397	transcript	1397	1.0259	0.730618	0.82354	0.0111071
PER3	ENSG00000049246.15	ENST00000377532.8	1399	transcript	1399	0.824787	0.00219825	0.0100444	-0.083658
PER3	ENSG00000049246.15	ENST00000377541.5	1400	transcript	1400	0.824563	0.0362045	0.0937184	-0.083776
PER3	ENSG00000049246.15	ENST00000361923.2	1403	transcript	1403	0.845153	0.0278224	0.0761626	-0.0730645
PER3	ENSG00000049246.15	ENST00000602883.1	1405	transcript	1405	1.0183	0.816857	0.884023	0.00787586
PER3	ENSG00000049246.15	ENST00000463106.1	1406	transcript	1406	0.896673	0.0477686	0.115942	-0.047366
RP3-467L1.4	ENSG00000236266.1	ENST00000451646.1	1407	transcript	1407	0.933637	0.276149	0.425247	-0.029822
PARK7	ENSG00000116288.13	ENST00000493373.5	1418	transcript	1418	0.98261	0.822706	0.887741	-0.00761887
PARK7	ENSG00000116288.13	ENST00000460192.5	1419	transcript	1419	1.19511	0.161114	0.289314	0.0774072
PARK7	ENSG00000116288.13	ENST00000493678.5	1420	transcript	1420	1.07505	0.511399	0.654315	0.0314302
PARK7	ENSG00000116288.13	ENST00000377493.9	1421	transcript	1421	1.03411	0.698348	0.79992	0.0145671
PARK7	ENSG00000116288.13	ENST00000338639.10	1422	transcript	1422	1.31728	0.000213889	0.00153174	0.119679
PARK7	ENSG00000116288.13	ENST00000465354.5	1423	transcript	1423	0.986973	0.891783	0.935209	-0.00569463
PARK7	ENSG00000116288.13	ENST00000377491.5	1424	transcript	1424	0.794562	0.212329	0.352939	-0.0998721
PARK7	ENSG00000116288.13	ENST00000469225.1	1427	transcript	1427	0.870013	0.384872	0.537079	-0.0604741
Y_RNA	ENSG00000200344.1	ENST00000363474.1	1428	transcript	1428	0.825194	0.00757861	0.0272179	-0.083444
ERRFI1	ENSG00000116285.13	ENST00000377482.10	1433	transcript	1433	1.14376	0.0190582	0.0569256	0.0583356
ERRFI1	ENSG00000116285.13	ENST00000467067.1	1434	transcript	1434	0.929092	0.305336	0.455988	-0.0319414
ERRFI1	ENSG00000116285.13	ENST00000469499.5	1435	transcript	1435	0.897404	0.258276	0.405346	-0.0470118
SLC45A1	ENSG00000162426.16	ENST00000471889.7	1446	transcript	1446	1.11923	0.295726	0.446129	0.0489196
SLC45A1	ENSG00000162426.16	ENST00000289877.8	1447	transcript	1447	0.764933	0.0706504	0.156412	-0.116377
RERE	ENSG00000142599.19	ENST00000337907.7	1451	transcript	1451	0.836118	0.0831355	0.176662	-0.0777325
RERE	ENSG00000142599.19	ENST00000400908.7	1452	transcript	1452	0.828692	0.0938313	0.193435	-0.081607
RERE	ENSG00000142599.19	ENST00000377464.5	1453	transcript	1453	0.770903	0.0314126	0.0838155	-0.113
RERE	ENSG00000142599.19	ENST00000476556.5	1456	transcript	1456	0.981149	0.919401	0.952696	-0.0082652
RERE	ENSG00000142599.19	ENST00000464367.1	1459	transcript	1459	0.716518	6.16873e-05	0.000564763	-0.144773
RERE	ENSG00000142599.19	ENST00000488215.5	1460	transcript	1460	0.843363	0.0296624	0.0801082	-0.0739854
RERE	ENSG00000142599.19	ENST00000460659.5	1461	transcript	1461	0.88665	0.0491687	0.118534	-0.0522479
RERE	ENSG00000142599.19	ENST00000465125.1	1463	transcript	1463	0.819716	0.013055	0.0420575	-0.0863364
RERE	ENSG00000142599.19	ENST00000464972.5	1464	transcript	1464	0.946884	0.281883	0.431127	-0.023703
RERE-AS1	ENSG00000232912.6	ENST00000653698.1	1466	transcript	1466	0.894767	0.0998747	0.20259	-0.0482903
RERE	ENSG00000142599.19	ENST00000659924.1	1468	transcript	1468	0.926592	0.523458	0.664385	-0.0331116
RERE	ENSG00000142599.19	ENST00000480342.5	1469	transcript	1469	0.887497	0.312834	0.464103	-0.0518331
RERE	ENSG00000142599.19	ENST00000507012.1	1470	transcript	1470	0.929858	0.216746	0.358444	-0.0315833
ENSG10010135148.1	ENSG00000221083.1	ENST00000408156.1	1471	transcript	1471	0.742914	0.00052552	0.00317197	-0.129062
RP5-1115A15.2	ENSG00000270282.1	ENST00000605785.1	1472	transcript	1472	0.72544	0.000204283	0.00147281	-0.139399
RERE	ENSG00000142599.19	ENST00000469251.1	1473	transcript	1473	1.15242	0.597346	0.723012	0.0616101
RERE	ENSG00000142599.19	ENST00000514428.1	1474	transcript	1474	1.0269	0.711969	0.809956	0.0115274
RERE	ENSG00000142599.19	ENST00000468247.1	1475	transcript	1475	0.761279	0.00884535	0.0307641	-0.118456
RPL7P11	ENSG00000234619.1	ENST00000437586.1	1476	transcript	1476	0.831021	0.00904617	0.0312954	-0.0803878
RPL7P7	ENSG00000224315.2	ENST00000428803.2	1477	transcript	1477	0.716446	0.000103723	0.000853335	-0.144817
RP4-633I8.3	ENSG00000226545.1	ENST00000445254.1	1479	transcript	1479	0.748548	6.99009e-05	0.000622459	-0.12578
RP4-633I8.4	ENSG00000228423.2	ENST00000433876.2	1480	transcript	1480	0.777368	0.000449536	0.0027921	-0.109373
ENO1	ENSG00000074800.16	ENST00000234590.10	1482	transcript	1482	1.48694	0.0847332	0.179041	0.172295
ENO1	ENSG00000074800.16	ENST00000464920.2	1483	transcript	1483	0.722673	0.104055	0.208989	-0.141058
ENO1	ENSG00000074800.16	ENST00000647408.1	1484	transcript	1484	1.36986	0.112354	0.221573	0.136676
ENO1	ENSG00000074800.16	ENST00000646370.2	1485	transcript	1485	0.694531	0.221898	0.364292	-0.158308
ENO1	ENSG00000074800.16	ENST00000645609.1	1486	transcript	1486	0.870785	0.338226	0.490865	-0.0600889
ENO1	ENSG00000074800.16	ENST00000497492.1	1488	transcript	1488	1.09981	0.273744	0.422341	0.0413166
ENO1	ENSG00000074800.16	ENST00000646680.1	1490	transcript	1490	0.997151	0.975147	0.985477	-0.00123898
MIR6728	ENSG00000274258.1	ENST00000618792.1	1491	transcript	1491	0.803746	0.000567673	0.00337942	-0.0948809
ENO1	ENSG00000074800.16	ENST00000489867.2	1495	transcript	1495	0.913963	0.091832	0.190349	-0.0390716
ENO1	ENSG00000074800.16	ENST00000486051.5	1496	transcript	1496	0.704946	4.16119e-05	0.000410312	-0.151844
ENO1	ENSG00000074800.16	ENST00000492343.2	1497	transcript	1497	0.798522	0.0326932	0.0865004	-0.097713
ENO1	ENSG00000074800.16	ENST00000414948.1	1498	transcript	1498	0.84656	0.00380397	0.015698	-0.0723421
SLC2A5	ENSG00000142583.18	ENST00000377424.9	1512	transcript	1512	1.08712	0.356537	0.509392	0.0362786
SLC2A5	ENSG00000142583.18	ENST00000377414.7	1514	transcript	1514	0.873657	0.0858621	0.180878	-0.058659
MIR34AHG	ENSG00000228526.7	ENST00000635687.1	1526	transcript	1526	0.824994	0.00209856	0.00968936	-0.083549
MIR34AHG	ENSG00000228526.7	ENST00000635405.2	1528	transcript	1528	0.77612	0.00123324	0.0062807	-0.110071
H6PD	ENSG00000049239.13	ENST00000377403.7	1537	transcript	1537	0.726176	0.000387558	0.00247594	-0.138958
SPSB1	ENSG00000171621.14	ENST00000357898.3	1542	transcript	1542	0.899494	0.192969	0.329546	-0.046002
LINC02606	ENSG00000284693.1	ENST00000641325.1	1545	transcript	1545	0.958204	0.376514	0.528953	-0.0185421
SLC25A33	ENSG00000171612.7	ENST00000302692.7	1550	transcript	1550	0.956154	0.393388	0.545672	-0.0194722
RP13-15M17.1	ENSG00000231181.1	ENST00000435277.1	1551	transcript	1551	0.763941	0.000458325	0.00283845	-0.11694
TMEM201	ENSG00000188807.13	ENST00000340381.11	1552	transcript	1552	0.794357	0.0016223	0.00784973	-0.0999842
TMEM201	ENSG00000188807.13	ENST00000340305.9	1553	transcript	1553	0.734485	2.99186e-05	0.000315467	-0.134017
TMEM201	ENSG00000188807.13	ENST00000510900.1	1555	transcript	1555	0.820938	0.000793106	0.00441194	-0.0856897
PIK3CD	ENSG00000171608.16	ENST00000377346.9	1557	transcript	1557	0.81472	0.0195455	0.0580684	-0.0889916
PIK3CD	ENSG00000171608.16	ENST00000479223.1	1567	transcript	1567	0.839713	0.0129278	0.0417447	-0.0758693
CLSTN1	ENSG00000171603.18	ENST00000377298.9	1568	transcript	1568	1.39005	0.0251292	0.0706031	0.143031
CLSTN1	ENSG00000171603.18	ENST00000477264.1	1570	transcript	1570	0.589569	0.121114	0.234297	-0.229466
CLSTN1	ENSG00000171603.18	ENST00000435891.5	1571	transcript	1571	1.14151	0.173933	0.305986	0.0574797
CLSTN1	ENSG00000171603.18	ENST00000361311.4	1572	transcript	1572	0.997008	0.981829	0.989759	-0.00130148
CLSTN1	ENSG00000171603.18	ENST00000464286.1	1573	transcript	1573	0.893235	0.196718	0.334064	-0.0490344
CTNNBIP1	ENSG00000178585.15	ENST00000377263.6	1577	transcript	1577	0.853254	0.0166192	0.0509825	-0.0689216
CTNNBIP1	ENSG00000178585.15	ENST00000400904.7	1579	transcript	1579	0.815647	0.0414773	0.103957	-0.0884976
RP11-84A14.8	ENSG00000285701.1	ENST00000648956.1	1582	transcript	1582	0.744721	2.04058e-06	3.83005e-05	-0.128006
LZIC	ENSG00000162441.12	ENST00000377223.6	1584	transcript	1584	1.08476	0.105792	0.211767	0.0353322
LZIC	ENSG00000162441.12	ENST00000377213.1	1586	transcript	1586	1.01053	0.839393	0.898801	0.0045494
NMNAT1	ENSG00000173614.14	ENST00000403197.5	1589	transcript	1589	0.819359	0.0376399	0.0965691	-0.0865259
NMNAT1	ENSG00000173614.14	ENST00000377205.6	1591	transcript	1591	0.880153	0.0326706	0.0864635	-0.055442
RN7SKP269	ENSG00000202415.1	ENST00000365545.1	1593	transcript	1593	0.767791	6.43792e-05	0.000584407	-0.114757
RBP7	ENSG00000162444.12	ENST00000294435.8	1599	transcript	1599	1.30183	0.0348268	0.0908376	0.114553
UBE4B	ENSG00000130939.20	ENST00000253251.12	1600	transcript	1600	0.925086	0.64851	0.764592	-0.0338178
UBE4B	ENSG00000130939.20	ENST00000672724.1	1601	transcript	1601	0.812733	0.101634	0.205352	-0.090052
UBE4B	ENSG00000130939.20	ENST00000343090.11	1602	transcript	1602	1.00922	0.970732	0.982527	0.00398488
UBE4B	ENSG00000130939.20	ENST00000462658.1	1606	transcript	1606	0.963244	0.487365	0.633038	-0.0162638
UBE4B	ENSG00000130939.20	ENST00000466379.1	1608	transcript	1608	0.92905	0.204879	0.344235	-0.031961
RNU6-828P	ENSG00000201746.1	ENST00000364876.1	1610	transcript	1610	0.79894	0.00855587	0.0299696	-0.0974856
KIF1B	ENSG00000054523.19	ENST00000377093.9	1613	transcript	1613	0.815213	0.0136526	0.0435871	-0.0887287
KIF1B	ENSG00000054523.19	ENST00000676179.1	1614	transcript	1614	1.39634	0.093337	0.192642	0.14499
KIF1B	ENSG00000054523.19	ENST00000263934.10	1615	transcript	1615	1.16448	0.34349	0.496277	0.0661307
KIF1B	ENSG00000054523.19	ENST00000377086.5	1616	transcript	1616	0.895186	0.770627	0.851904	-0.0480869
ENSG00000264881	ENSG00000264881.1	ENST00000577266.1	1617	transcript	1617	0.835476	0.00820512	0.0289988	-0.078066
KIF1B	ENSG00000054523.19	ENST00000377081.5	1619	transcript	1619	1.05673	0.763311	0.846753	0.0239656
KIF1B	ENSG00000054523.19	ENST00000620295.2	1620	transcript	1620	0.920666	0.714712	0.812158	-0.0358981
KIF1B	ENSG00000054523.19	ENST00000622724.3	1621	transcript	1621	1.09011	0.743316	0.832556	0.037469
KIF1B	ENSG00000054523.19	ENST00000495136.1	1622	transcript	1622	1.12937	0.167974	0.298307	0.0528345
KIF1B	ENSG00000054523.19	ENST00000497835.1	1623	transcript	1623	0.959154	0.562402	0.696716	-0.0181117
RNU6-37P	ENSG00000199562.1	ENST00000362692.1	1624	transcript	1624	0.804786	0.0607756	0.139147	-0.0943198
KIF1B	ENSG00000054523.19	ENST00000483340.1	1627	transcript	1627	0.88225	0.219465	0.361524	-0.0544083
KIF1B	ENSG00000054523.19	ENST00000635499.1	1628	transcript	1628	0.777829	0.115647	0.226249	-0.109116
KIF1B	ENSG00000054523.19	ENST00000470616.1	1629	transcript	1629	0.849773	0.0209591	0.0613076	-0.0706972
RP4-736L20.4	ENSG00000284735.1	ENST00000641495.1	1630	transcript	1630	0.862417	0.0193911	0.0576785	-0.0642828
RP4-736L20.4	ENSG00000284735.1	ENST00000641619.1	1631	transcript	1631	1.18344	0.194013	0.330723	0.0731476
RP4-736L20.4	ENSG00000284735.1	ENST00000641117.1	1632	transcript	1632	0.893703	0.142649	0.26438	-0.0488066
RP4-736L20.5	ENSG00000284642.1	ENST00000641335.1	1634	transcript	1634	0.921299	0.262405	0.409898	-0.0355992
PGD	ENSG00000142657.21	ENST00000270776.13	1639	transcript	1639	1.08579	0.197622	0.335237	0.0357465
PGD	ENSG00000142657.21	ENST00000477958.5	1640	transcript	1640	0.895646	0.40754	0.559448	-0.0478637
PGD	ENSG00000142657.21	ENST00000460189.1	1643	transcript	1643	0.990127	0.963161	0.978541	-0.00430921
CENPS	ENSG00000175279.22	ENST00000309048.8	1650	transcript	1650	1.03293	0.510323	0.653272	0.0140726
CENPS-CORT	ENSG00000251503.8	ENST00000602787.6	1651	transcript	1651	0.992863	0.908083	0.945559	-0.00311085
CENPS	ENSG00000175279.22	ENST00000477755.1	1653	transcript	1653	1.08035	0.348483	0.501356	0.0335649
CORT	ENSG00000241563.4	ENST00000377049.4	1658	transcript	1658	1.11386	0.362333	0.514897	0.0468317
DFFA	ENSG00000160049.12	ENST00000377038.8	1659	transcript	1659	0.892121	0.0347653	0.0907398	-0.0495761
DFFA	ENSG00000160049.12	ENST00000377036.2	1662	transcript	1662	0.963023	0.601858	0.726693	-0.0163635
PEX14	ENSG00000142655.13	ENST00000472851.1	1663	transcript	1663	0.84243	0.00590427	0.022242	-0.0744664
PEX14	ENSG00000142655.13	ENST00000356607.9	1664	transcript	1664	0.918824	0.232654	0.376723	-0.0367677
RP4-734G22.4	ENSG00000287727.1	ENST00000663738.1	1667	transcript	1667	0.84197	0.00602612	0.0225874	-0.0747032
TARDBP	ENSG00000120948.19	ENST00000629725.2	1689	transcript	1689	1.0336	0.641871	0.759135	0.0143541
TARDBP	ENSG00000120948.19	ENST00000240185.8	1694	transcript	1694	0.943241	0.564526	0.698424	-0.0253773
TARDBP	ENSG00000120948.19	ENST00000621715.4	1696	transcript	1696	0.956997	0.787247	0.863237	-0.0190892
TARDBP	ENSG00000120948.19	ENST00000315091.7	1697	transcript	1697	1.0685	0.538411	0.677304	0.0287755
TARDBP	ENSG00000120948.19	ENST00000473869.5	1698	transcript	1698	1.20609	0.0836327	0.177366	0.0813798
TARDBP	ENSG00000120948.19	ENST00000649624.1	1699	transcript	1699	1.25191	0.292531	0.442708	0.0975716
TARDBP	ENSG00000120948.19	ENST00000616545.4	1700	transcript	1700	1.05625	0.576308	0.707044	0.0237678
TARDBP	ENSG00000120948.19	ENST00000618606.1	1704	transcript	1704	0.987898	0.860156	0.913264	-0.00528785
TARDBP	ENSG00000120948.19	ENST00000621573.1	1714	transcript	1714	1.00569	0.960513	0.977223	0.0024636
TARDBP	ENSG00000120948.19	ENST00000496840.1	1717	transcript	1717	1.17973	0.00396403	0.0162155	0.0717829
TARDBP	ENSG00000120948.19	ENST00000622108.1	1718	transcript	1718	0.894839	0.173323	0.305284	-0.048255
TARDBP	ENSG00000120948.19	ENST00000620028.1	1721	transcript	1721	0.969231	0.63514	0.754172	-0.0135729
MASP2	ENSG00000009724.17	ENST00000400897.8	1722	transcript	1722	1.03387	0.580104	0.710305	0.0144639
TARDBP	ENSG00000120948.19	ENST00000607145.1	1723	transcript	1723	0.950088	0.571031	0.703219	-0.0222362
SRM	ENSG00000116649.10	ENST00000475189.1	1728	transcript	1728	0.868491	0.0908418	0.188819	-0.0612345
SRM	ENSG00000116649.10	ENST00000376957.7	1729	transcript	1729	0.930221	0.264308	0.412225	-0.0314137
SRM	ENSG00000116649.10	ENST00000459997.1	1732	transcript	1732	0.733544	0.00650763	0.0240432	-0.134574
EXOSC10	ENSG00000171824.14	ENST00000304457.11	1734	transcript	1734	0.59239	7.55934e-05	0.00066445	-0.227392
EXOSC10	ENSG00000171824.14	ENST00000376936.9	1735	transcript	1735	0.799692	0.00439972	0.0176271	-0.097077
EXOSC10	ENSG00000171824.14	ENST00000474216.5	1736	transcript	1736	0.653876	4.26901e-05	0.000418464	-0.184504
EXOSC10	ENSG00000171824.14	ENST00000490565.1	1737	transcript	1737	0.895658	0.0597671	0.137363	-0.0478577
EXOSC10	ENSG00000171824.14	ENST00000469634.5	1739	transcript	1739	0.734778	1.5602e-05	0.000188931	-0.133844
EXOSC10	ENSG00000171824.14	ENST00000472078.1	1743	transcript	1743	0.954047	0.588937	0.716958	-0.0204304
EXOSC10	ENSG00000171824.14	ENST00000485606.1	1744	transcript	1744	0.693984	2.71901e-05	0.00029465	-0.158651
MTOR	ENSG00000198793.13	ENST00000376838.5	1748	transcript	1748	1.04001	0.472837	0.619069	0.017036
MTOR	ENSG00000198793.13	ENST00000361445.9	1749	transcript	1749	0.910786	0.141334	0.262523	-0.0405836
MTOR	ENSG00000198793.13	ENST00000495435.1	1753	transcript	1753	0.961159	0.520946	0.662428	-0.0172047
MTOR	ENSG00000198793.13	ENST00000476768.1	1754	transcript	1754	0.832474	0.00504131	0.019628	-0.0796291
ANGPTL7	ENSG00000171819.5	ENST00000376819.4	1758	transcript	1758	0.871718	0.0156534	0.0486575	-0.059624
RNU6-291P	ENSG00000207451.1	ENST00000384720.1	1760	transcript	1760	0.959226	0.516843	0.658831	-0.018079
RPL39P6	ENSG00000238173.1	ENST00000448289.1	1761	transcript	1761	0.86129	0.013757	0.0438597	-0.0648508
UBIAD1	ENSG00000120942.14	ENST00000376810.6	1762	transcript	1762	0.899999	0.0635046	0.143888	-0.0457581
UBIAD1	ENSG00000120942.14	ENST00000376804.2	1763	transcript	1763	0.927748	0.260875	0.407963	-0.0325699
DISP3	ENSG00000204624.8	ENST00000294484.7	1769	transcript	1769	0.729336	9.7045e-05	0.000809321	-0.137072
RP3-330O12.5	ENSG00000284708.1	ENST00000642131.1	1774	transcript	1774	0.796686	0.000327508	0.0021691	-0.0987128
FBXO2	ENSG00000116661.11	ENST00000642025.1	1775	transcript	1775	0.765732	0.000612134	0.00359158	-0.115923
FBXO2	ENSG00000116661.11	ENST00000354287.5	1776	transcript	1776	0.938869	0.353888	0.506708	-0.0273949
FBXO2	ENSG00000116661.11	ENST00000466919.1	1778	transcript	1778	0.92328	0.205139	0.344598	-0.0346665
FBXO44	ENSG00000132879.14	ENST00000251546.8	1781	transcript	1781	0.729168	0.105516	0.2113	-0.137172
FBXO44	ENSG00000132879.14	ENST00000376770.5	1783	transcript	1783	0.898184	0.135537	0.254277	-0.0466347
FBXO44	ENSG00000132879.14	ENST00000251547.10	1784	transcript	1784	0.95756	0.583912	0.713118	-0.018834
FBXO44	ENSG00000132879.14	ENST00000376768.5	1785	transcript	1785	0.824698	0.0728855	0.160156	-0.0837049
FBXO44	ENSG00000132879.14	ENST00000376762.8	1787	transcript	1787	1.29667	0.187076	0.322628	0.112828
FBXO6	ENSG00000116663.11	ENST00000376753.9	1790	transcript	1790	0.840246	0.00544476	0.0208625	-0.0755937
MAD2L2	ENSG00000116670.15	ENST00000376692.9	1793	transcript	1793	0.977668	0.86177	0.914427	-0.00980859
MAD2L2	ENSG00000116670.15	ENST00000235310.7	1794	transcript	1794	0.923319	0.429762	0.580399	-0.0346484
MAD2L2	ENSG00000116670.15	ENST00000456915.1	1799	transcript	1799	0.892188	0.0367315	0.094709	-0.0495435
AGTRAP	ENSG00000177674.16	ENST00000314340.10	1807	transcript	1807	0.83133	0.0935703	0.193004	-0.0802267
MTHFR	ENSG00000177000.13	ENST00000376592.6	1824	transcript	1824	0.872516	0.20969	0.350059	-0.0592266
MTHFR	ENSG00000177000.13	ENST00000376590.9	1825	transcript	1825	0.933542	0.683093	0.789061	-0.0298663
MTHFR	ENSG00000177000.13	ENST00000376583.7	1826	transcript	1826	0.990234	0.954803	0.974218	-0.0042622
MTHFR	ENSG00000177000.13	ENST00000423400.7	1831	transcript	1831	0.952204	0.325936	0.477935	-0.02127
MTHFR	ENSG00000177000.13	ENST00000641820.1	1835	transcript	1835	0.832583	0.0577519	0.133923	-0.0795724
MTHFR	ENSG00000177000.13	ENST00000418034.1	1840	transcript	1840	0.946451	0.597161	0.722958	-0.023902
MTHFR	ENSG00000177000.13	ENST00000413656.5	1843	transcript	1843	1.15581	0.223977	0.36675	0.062887
CLCN6	ENSG00000011021.23	ENST00000312413.10	1844	transcript	1844	0.943819	0.614311	0.736976	-0.0251113
CLCN6	ENSG00000011021.23	ENST00000346436.11	1845	transcript	1845	1.20076	0.147715	0.271103	0.0794567
CLCN6	ENSG00000011021.23	ENST00000376497.7	1846	transcript	1846	0.767914	0.0027355	0.0119785	-0.114688
CLCN6	ENSG00000011021.23	ENST00000376496.4	1848	transcript	1848	0.908001	0.559616	0.694472	-0.0419139
CLCN6	ENSG00000011021.23	ENST00000376490.7	1849	transcript	1849	0.84415	0.294524	0.444741	-0.0735806
CLCN6	ENSG00000011021.23	ENST00000376491.7	1850	transcript	1850	0.789318	0.137248	0.256658	-0.102748
CLCN6	ENSG00000011021.23	ENST00000494028.1	1852	transcript	1852	0.746096	0.000286392	0.00194362	-0.127205
ENSG10010138681.1	ENSG00000276470.1	ENST00000622391.1	1854	transcript	1854	0.926001	0.226355	0.369536	-0.0333887
NPPA	ENSG00000175206.10	ENST00000610706.1	1857	transcript	1857	0.945571	0.402634	0.554696	-0.0243058
NPPA	ENSG00000175206.10	ENST00000376476.1	1858	transcript	1858	0.962534	0.61394	0.736738	-0.0165839
KIAA2013	ENSG00000116685.16	ENST00000376572.8	1870	transcript	1870	0.936085	0.295646	0.446053	-0.0286849
KIAA2013	ENSG00000116685.16	ENST00000376576.3	1872	transcript	1872	0.774857	0.00038722	0.00247484	-0.110778
PLOD1	ENSG00000083444.17	ENST00000196061.5	1875	transcript	1875	0.765119	0.00025619	0.00177238	-0.116271
MFN2	ENSG00000116688.18	ENST00000444836.5	1883	transcript	1883	1.0575	0.499627	0.643929	0.0242793
MFN2	ENSG00000116688.18	ENST00000675194.1	1886	transcript	1886	0.822145	0.0103532	0.0348474	-0.0850514
MFN2	ENSG00000116688.18	ENST00000675817.1	1887	transcript	1887	0.859631	0.131632	0.249158	-0.0656879
MFN2	ENSG00000116688.18	ENST00000676369.1	1891	transcript	1891	1.01306	0.822495	0.887688	0.00563552
MFN2	ENSG00000116688.18	ENST00000675959.1	1893	transcript	1893	1.13041	0.0717062	0.158281	0.0532369
MFN2	ENSG00000116688.18	ENST00000675872.1	1894	transcript	1894	1.08363	0.310846	0.461959	0.0348815
MFN2	ENSG00000116688.18	ENST00000674706.1	1895	transcript	1895	0.882946	0.151451	0.276113	-0.0540659
MFN2	ENSG00000116688.18	ENST00000675231.1	1900	transcript	1900	0.92442	0.611885	0.735008	-0.0341306
MFN2	ENSG00000116688.18	ENST00000235329.10	1905	transcript	1905	0.888324	0.289936	0.439786	-0.0514285
MFN2	ENSG00000116688.18	ENST00000675483.1	1910	transcript	1910	0.900353	0.304226	0.454874	-0.0455873
MFN2	ENSG00000116688.18	ENST00000675528.1	1912	transcript	1912	1.00657	0.922353	0.954668	0.00284188
MFN2	ENSG00000116688.18	ENST00000675404.1	1913	transcript	1913	0.850174	0.107369	0.214122	-0.0704921
MFN2	ENSG00000116688.18	ENST00000676295.1	1914	transcript	1914	0.966751	0.72419	0.818852	-0.0146852
MFN2	ENSG00000116688.18	ENST00000675043.1	1915	transcript	1915	0.934521	0.301024	0.451393	-0.029411
MIIP	ENSG00000116691.11	ENST00000235332.6	1918	transcript	1918	0.835028	0.00152077	0.00745724	-0.0782989
MIIP	ENSG00000116691.11	ENST00000466860.5	1919	transcript	1919	0.75914	0.000453904	0.00281631	-0.119678
Y_RNA	ENSG00000202461.1	ENST00000365591.1	1921	transcript	1921	0.784147	0.0017957	0.00850523	-0.105602
MIIP	ENSG00000116691.11	ENST00000492256.1	1922	transcript	1922	0.843358	0.00577839	0.0218723	-0.0739882
MIIP	ENSG00000116691.11	ENST00000460823.1	1923	transcript	1923	0.899117	0.0746196	0.162982	-0.0461836
MIR6729	ENSG00000276869.1	ENST00000618194.1	1924	transcript	1924	0.80397	0.00961339	0.032893	-0.0947604
MIR7846	ENSG00000283789.1	ENST00000622420.1	1935	transcript	1935	0.960478	0.466759	0.613982	-0.0175127
TNFRSF1B	ENSG00000028137.19	ENST00000376259.7	1936	transcript	1936	0.833127	0.0697684	0.154802	-0.0792889
VPS13D	ENSG00000048707.15	ENST00000620676.6	1943	transcript	1943	0.850985	0.407757	0.559541	-0.0700781
VPS13D	ENSG00000048707.15	ENST00000613099.4	1944	transcript	1944	1.03427	0.85932	0.912679	0.0146335
VPS13D	ENSG00000048707.15	ENST00000489961.1	1946	transcript	1946	0.88883	0.0751521	0.163823	-0.0511813
VPS13D	ENSG00000048707.15	ENST00000011700.10	1947	transcript	1947	1.07623	0.533681	0.673305	0.0319036
VPS13D	ENSG00000048707.15	ENST00000460333.5	1949	transcript	1949	0.819723	0.0102363	0.0345744	-0.0863328
VPS13D	ENSG00000048707.15	ENST00000487188.1	1950	transcript	1950	0.899205	0.205066	0.34451	-0.0461415
VPS13D	ENSG00000048707.15	ENST00000643711.1	1951	transcript	1951	0.91331	0.222015	0.364369	-0.0393816
VPS13D	ENSG00000048707.15	ENST00000646411.1	1953	transcript	1953	0.743829	0.2929	0.443003	-0.128527
VPS13D	ENSG00000048707.15	ENST00000645148.1	1960	transcript	1960	0.793051	4.28597e-05	0.000419439	-0.100699
VPS13D	ENSG00000048707.15	ENST00000647414.1	1961	transcript	1961	0.787541	0.00112692	0.0058334	-0.103727
SNORA59A	ENSG00000239149.1	ENST00000459326.1	1963	transcript	1963	0.911619	0.203406	0.342606	-0.0401866
DHRS3	ENSG00000162496.9	ENST00000616661.5	1965	transcript	1965	0.799736	0.00388999	0.0159737	-0.0970533
PDPN	ENSG00000162493.17	ENST00000376057.8	2032	transcript	2032	1.04379	0.55698	0.692211	0.0186135
PDPN	ENSG00000162493.17	ENST00000510906.5	2035	transcript	2035	0.926623	0.345668	0.498547	-0.033097
PRDM2	ENSG00000116731.22	ENST00000376048.9	2046	transcript	2046	0.918089	0.37443	0.527088	-0.0371152
PRDM2	ENSG00000116731.22	ENST00000235372.11	2048	transcript	2048	1.02593	0.762941	0.846595	0.0111158
PRDM2	ENSG00000116731.22	ENST00000343137.8	2053	transcript	2053	0.939605	0.34162	0.494255	-0.0270547
PRDM2	ENSG00000116731.22	ENST00000491815.1	2054	transcript	2054	0.91769	0.260951	0.408031	-0.0373039
PRDM2	ENSG00000116731.22	ENST00000407521.7	2056	transcript	2056	1.05803	0.507599	0.651038	0.0244987
PRDM2	ENSG00000116731.22	ENST00000487453.1	2058	transcript	2058	0.939514	0.338228	0.490865	-0.0270968
KAZN	ENSG00000189337.17	ENST00000636203.1	2060	transcript	2060	0.8467	0.0294634	0.079715	-0.0722706
RP11-344F13.1	ENSG00000231606.2	ENST00000657859.1	2062	transcript	2062	0.788074	0.00230201	0.0104325	-0.103433
RP11-344F13.1	ENSG00000231606.2	ENST00000449215.2	2063	transcript	2063	0.910572	0.142676	0.264399	-0.0406858
KAZN-AS1	ENSG00000234593.3	ENST00000666654.1	2064	transcript	2064	0.755899	0.000425809	0.00267188	-0.121536
KAZN-AS1	ENSG00000234593.3	ENST00000661309.1	2065	transcript	2065	0.845412	0.0201325	0.0594178	-0.0729316
KAZN	ENSG00000189337.17	ENST00000491547.1	2072	transcript	2072	0.852647	0.0409204	0.10294	-0.0692308
TBCAP2	ENSG00000235829.1	ENST00000416175.1	2074	transcript	2074	0.832148	0.0259907	0.0725029	-0.0797996
RP5-864I18.1	ENSG00000287756.1	ENST00000666715.1	2075	transcript	2075	0.645365	5.55842e-06	8.30386e-05	-0.190195
KAZN	ENSG00000189337.17	ENST00000361144.9	2076	transcript	2076	0.75296	0.0239249	0.0679589	-0.123228
TMEM51-AS1	ENSG00000175147.13	ENST00000404665.4	2081	transcript	2081	0.833633	0.0292908	0.0793342	-0.0790252
TMEM51	ENSG00000171729.14	ENST00000400796.7	2089	transcript	2089	0.885495	0.187804	0.323473	-0.0528138
C1orf195	ENSG00000204464.7	ENST00000625027.2	2093	transcript	2093	0.887192	0.0243806	0.0689785	-0.0519826
FHAD1	ENSG00000142621.20	ENST00000314668.13	2113	transcript	2113	0.96073	0.409438	0.561077	-0.0173987
EFHD2	ENSG00000142634.13	ENST00000375980.9	2123	transcript	2123	0.954299	0.602334	0.727062	-0.0203155
CELA2B	ENSG00000215704.10	ENST00000375910.8	2133	transcript	2133	0.824064	0.00167501	0.00805299	-0.0840393
CASP9	ENSG00000132906.18	ENST00000546424.5	2136	transcript	2136	0.874195	0.0317028	0.084447	-0.0583918
CASP9	ENSG00000132906.18	ENST00000400777.7	2139	transcript	2139	0.705046	0.0219653	0.063562	-0.151782
DNAJC16	ENSG00000116138.13	ENST00000375847.8	2151	transcript	2151	1.32872	0.0127543	0.0413135	0.123433
RP4-680D5.8	ENSG00000272510.1	ENST00000606186.1	2155	transcript	2155	0.894925	0.0717257	0.158291	-0.0482131
AGMAT	ENSG00000116771.6	ENST00000375826.4	2159	transcript	2159	1.03182	0.548167	0.685512	0.0136056
DDI2	ENSG00000197312.12	ENST00000480945.6	2164	transcript	2164	1.14577	0.0179381	0.0542946	0.0590992
DDI2	ENSG00000197312.12	ENST00000546927.1	2166	transcript	2166	0.852624	0.0294696	0.0797247	-0.0692424
DDI2	ENSG00000197312.12	ENST00000548451.1	2169	transcript	2169	1.01177	0.842765	0.900753	0.00508096
RSC1A1	ENSG00000215695.1	ENST00000345034.1	2170	transcript	2170	0.926538	0.215482	0.356993	-0.033137
PLEKHM2	ENSG00000116786.13	ENST00000375799.8	2172	transcript	2172	0.611958	3.89417e-05	0.000389625	-0.213279
PLEKHM2	ENSG00000116786.13	ENST00000375793.2	2173	transcript	2173	0.578516	3.06482e-07	9.33026e-06	-0.237684
PLEKHM2	ENSG00000116786.13	ENST00000642363.1	2175	transcript	2175	1.00508	0.981697	0.989693	0.00219889
RP11-288I21.1	ENSG00000237938.5	ENST00000623689.3	2176	transcript	2176	0.709601	4.03214e-06	6.45574e-05	-0.148986
PLEKHM2	ENSG00000116786.13	ENST00000477849.1	2179	transcript	2179	0.791198	0.00503017	0.0195922	-0.101715
SLC25A34	ENSG00000162461.8	ENST00000294454.6	2180	transcript	2180	0.738027	3.92485e-05	0.00039204	-0.131928
UQCRHL	ENSG00000233954.6	ENST00000483273.2	2202	transcript	2202	0.970417	0.593203	0.720133	-0.0130418
FLJ37453	ENSG00000179743.4	ENST00000317122.2	2204	transcript	2204	0.86241	0.0257258	0.071917	-0.0642861
SPEN	ENSG00000065526.12	ENST00000375759.8	2206	transcript	2206	0.799268	0.000637083	0.00370213	-0.0973076
SPEN	ENSG00000065526.12	ENST00000471538.1	2207	transcript	2207	0.893027	0.182996	0.317548	-0.0491353
SPEN	ENSG00000065526.12	ENST00000438066.1	2208	transcript	2208	1.03311	0.671743	0.781375	0.0141473
RP1-134O19.3	ENSG00000270620.1	ENST00000604816.1	2210	transcript	2210	0.875514	0.0584403	0.13507	-0.0577368
SPEN	ENSG00000065526.12	ENST00000487496.1	2211	transcript	2211	0.875199	0.0531083	0.125674	-0.0578932
ZBTB17	ENSG00000116809.12	ENST00000462525.1	2212	transcript	2212	0.843562	0.054962	0.128961	-0.0738828
ZBTB17	ENSG00000116809.12	ENST00000375743.9	2214	transcript	2214	0.842019	0.0833926	0.177008	-0.0746781
ZBTB17	ENSG00000116809.12	ENST00000375733.6	2216	transcript	2216	1.02537	0.827745	0.891	0.0108819
ZBTB17	ENSG00000116809.12	ENST00000472658.1	2220	transcript	2220	0.745401	2.13981e-05	0.000242803	-0.12761
ZBTB17	ENSG00000116809.12	ENST00000474511.1	2221	transcript	2221	0.749142	9.26251e-05	0.000778747	-0.125436
ZBTB17	ENSG00000116809.12	ENST00000492834.1	2223	transcript	2223	0.680854	0.00407514	0.0165615	-0.166946
ZBTB17	ENSG00000116809.12	ENST00000490899.1	2224	transcript	2224	0.924981	0.532754	0.672503	-0.0338671
RP11-5P18.1	ENSG00000234607.2	ENST00000416882.2	2228	transcript	2228	0.801866	0.00207612	0.00960052	-0.0958984
SRARP	ENSG00000183888.4	ENST00000329454.2	2232	transcript	2232	0.778318	0.00241896	0.010859	-0.108843
RP11-5P18.10	ENSG00000232456.1	ENST00000447882.1	2248	transcript	2248	0.858177	0.0236487	0.0673126	-0.0664229
FAM131C	ENSG00000185519.9	ENST00000375662.5	2265	transcript	2265	0.841898	0.00517645	0.0200447	-0.0747408
EPHA2	ENSG00000142627.13	ENST00000358432.8	2267	transcript	2267	0.862003	0.0436664	0.10815	-0.0644911
RP4-733M16.8	ENSG00000288398.1	ENST00000671994.1	2283	transcript	2283	0.762314	1.67703e-05	0.000199989	-0.117866
CPLANE2	ENSG00000132881.12	ENST00000375599.8	2284	transcript	2284	0.830794	0.0051207	0.0198545	-0.0805064
CPLANE2	ENSG00000132881.12	ENST00000434014.1	2285	transcript	2285	0.904931	0.124266	0.238807	-0.0433844
FBXO42	ENSG00000037637.11	ENST00000375592.8	2287	transcript	2287	0.986541	0.816552	0.883821	-0.00588487
FBXO42	ENSG00000037637.11	ENST00000478089.1	2290	transcript	2290	0.853902	0.0121999	0.0398017	-0.068592
SZRD1	ENSG00000055070.17	ENST00000401089.3	2293	transcript	2293	0.895748	0.0430381	0.106921	-0.0478143
SZRD1	ENSG00000055070.17	ENST00000492354.1	2299	transcript	2299	0.694612	0.000275917	0.00188406	-0.158258
RPL22P3	ENSG00000226457.1	ENST00000445689.1	2301	transcript	2301	0.852906	0.0133559	0.042853	-0.069099
NECAP2	ENSG00000157191.20	ENST00000337132.10	2310	transcript	2310	0.908455	0.071843	0.158462	-0.0416965
NECAP2	ENSG00000157191.20	ENST00000486390.1	2311	transcript	2311	0.868485	0.0273951	0.0752888	-0.0612378
NECAP2	ENSG00000157191.20	ENST00000496239.5	2317	transcript	2317	0.680395	2.72389e-05	0.000294823	-0.167239
NECAP2	ENSG00000157191.20	ENST00000509727.1	2319	transcript	2319	0.747143	8.06302e-05	0.000697033	-0.126596
LINC01772	ENSG00000226029.1	ENST00000457898.1	2320	transcript	2320	0.72405	1.37687e-05	0.000171928	-0.140232
CROCCP3	ENSG00000080947.15	ENST00000263511.8	2321	transcript	2321	0.681778	3.8064e-05	0.000382632	-0.166357
CROCCP3	ENSG00000080947.15	ENST00000591348.5	2322	transcript	2322	0.777685	0.000335619	0.00221254	-0.109196
CROCCP3	ENSG00000080947.15	ENST00000591316.1	2324	transcript	2324	0.829252	0.000669715	0.00384256	-0.0813133
CROCCP3	ENSG00000080947.15	ENST00000590118.5	2325	transcript	2325	0.760095	0.0087001	0.0303823	-0.119132
CROCCP3	ENSG00000080947.15	ENST00000589964.1	2326	transcript	2326	0.788973	0.00791856	0.0281754	-0.102938
RNU1-1	ENSG00000206652.1	ENST00000383925.1	2327	transcript	2327	0.687723	0.156112	0.282516	-0.162587
NBPF1	ENSG00000219481.10	ENST00000430580.6	2334	transcript	2334	0.708634	0.000242844	0.00169849	-0.149578
NBPF1	ENSG00000219481.10	ENST00000420513.1	2337	transcript	2337	0.743676	0.00107045	0.00559915	-0.128616
NBPF1	ENSG00000219481.10	ENST00000599908.1	2339	transcript	2339	0.885841	0.0617677	0.14089	-0.0526442
NBPF1	ENSG00000219481.10	ENST00000449853.2	2340	transcript	2340	0.926636	0.338012	0.490671	-0.0330908
RP5-1182A14.5	ENSG00000271732.1	ENST00000607700.1	2341	transcript	2341	0.830248	0.00290941	0.0126146	-0.0807921
CROCCP2	ENSG00000215908.10	ENST00000639481.1	2342	transcript	2342	0.964353	0.600839	0.725852	-0.0157638
CROCCP2	ENSG00000215908.10	ENST00000640476.1	2343	transcript	2343	0.87664	0.129218	0.24566	-0.0571786
CROCCP2	ENSG00000215908.10	ENST00000639594.1	2344	transcript	2344	0.704319	0.00812352	0.0287714	-0.152231
CROCCP2	ENSG00000215908.10	ENST00000639456.1	2345	transcript	2345	0.755219	0.0174768	0.0531941	-0.121927
CROCCP2	ENSG00000215908.10	ENST00000412962.4	2346	transcript	2346	0.737149	3.78716e-05	0.000381334	-0.132445
CROCCP2	ENSG00000215908.10	ENST00000635081.1	2347	transcript	2347	0.61314	1.2404e-05	0.000158251	-0.212441
CROCCP2	ENSG00000215908.10	ENST00000362058.2	2348	transcript	2348	0.795978	0.00271519	0.0119043	-0.0990991
MST1P2	ENSG00000186301.8	ENST00000457982.3	2350	transcript	2350	0.809714	0.00314556	0.0134363	-0.0916684
RNU1-3	ENSG00000207513.1	ENST00000384782.1	2352	transcript	2352	0.675352	0.113114	0.222704	-0.17047
EIF1AXP1	ENSG00000236698.1	ENST00000419267.1	2354	transcript	2354	1.36032	1.33592e-05	0.000167723	0.13364
RNU1-4	ENSG00000207389.1	ENST00000384659.1	2362	transcript	2362	0.691093	0.154065	0.279656	-0.160463
RP11-108M9.4	ENSG00000238142.2	ENST00000666544.1	2388	transcript	2388	0.922168	0.0783018	0.168992	-0.0351902
RNU1-2	ENSG00000207005.1	ENST00000384278.1	2392	transcript	2392	0.679483	0.117635	0.229301	-0.167821
CROCC	ENSG00000058453.17	ENST00000375541.10	2394	transcript	2394	0.560249	3.84215e-08	2.12746e-06	-0.251619
CROCC	ENSG00000058453.17	ENST00000494191.6	2399	transcript	2399	0.819297	0.000934318	0.00501945	-0.0865587
CROCC	ENSG00000058453.17	ENST00000477773.1	2402	transcript	2402	0.727375	0.00095051	0.00509729	-0.138242
CROCC	ENSG00000058453.17	ENST00000497654.2	2403	transcript	2403	0.864439	0.0361572	0.0936302	-0.0632657
CROCC	ENSG00000058453.17	ENST00000465291.1	2405	transcript	2405	0.769848	0.00852678	0.0298933	-0.113595
RP1-37C10.3	ENSG00000226526.1	ENST00000446261.1	2413	transcript	2413	0.826919	0.00255713	0.0113669	-0.082537
ATP13A2	ENSG00000159363.19	ENST00000341676.9	2414	transcript	2414	0.991035	0.915019	0.949692	-0.00391079
ATP13A2	ENSG00000159363.19	ENST00000326735.13	2415	transcript	2415	0.94157	0.473125	0.619257	-0.0261475
ATP13A2	ENSG00000159363.19	ENST00000466561.1	2417	transcript	2417	0.81279	0.0220168	0.0636739	-0.0900219
ATP13A2	ENSG00000159363.19	ENST00000502418.1	2418	transcript	2418	0.993129	0.960383	0.977203	-0.00299414
ATP13A2	ENSG00000159363.19	ENST00000503552.1	2419	transcript	2419	0.964967	0.682118	0.788463	-0.0154874
ATP13A2	ENSG00000159363.19	ENST00000463860.5	2420	transcript	2420	0.684831	9.15886e-05	0.000771212	-0.164417
ATP13A2	ENSG00000159363.19	ENST00000509392.1	2422	transcript	2422	0.739512	0.000177782	0.00131855	-0.131055
ATP13A2	ENSG00000159363.19	ENST00000506174.5	2423	transcript	2423	0.862825	0.300536	0.450864	-0.0640775
ATP13A2	ENSG00000159363.19	ENST00000510069.5	2424	transcript	2424	0.990827	0.909354	0.946381	-0.00400211
ATP13A2	ENSG00000159363.19	ENST00000508222.5	2426	transcript	2426	1.05487	0.465059	0.612527	0.023198
ATP13A2	ENSG00000159363.19	ENST00000509619.1	2427	transcript	2427	1.0177	0.928005	0.958182	0.0076217
SDHB	ENSG00000117118.10	ENST00000375499.8	2429	transcript	2429	1.35947	1.26193e-06	2.66777e-05	0.133369
SDHB	ENSG00000117118.10	ENST00000475506.1	2434	transcript	2434	0.912766	0.240065	0.384937	-0.0396405
SDHB	ENSG00000117118.10	ENST00000466613.2	2436	transcript	2436	0.966412	0.668082	0.778506	-0.0148376
PADI2	ENSG00000117115.13	ENST00000375486.9	2437	transcript	2437	0.88974	0.219726	0.361829	-0.0507371
PADI2	ENSG00000117115.13	ENST00000479534.5	2438	transcript	2438	1.03976	0.793064	0.866794	0.016932
PADI2	ENSG00000117115.13	ENST00000466151.1	2439	transcript	2439	0.974569	0.780954	0.858627	-0.0111876
PADI4	ENSG00000159339.13	ENST00000487048.5	2453	transcript	2453	0.976304	0.690351	0.79423	-0.0104149
RCC2	ENSG00000179051.14	ENST00000375436.9	2457	transcript	2457	1.02223	0.737237	0.828071	0.00954745
RCC2	ENSG00000179051.14	ENST00000375433.3	2459	transcript	2459	0.939685	0.310306	0.46143	-0.0270178
ARHGEF10L	ENSG00000074964.17	ENST00000361221.8	2460	transcript	2460	0.822751	0.00473597	0.018677	-0.0847318
ARHGEF10L	ENSG00000074964.17	ENST00000375415.5	2461	transcript	2461	0.722351	0.000832453	0.00457979	-0.141252
ARHGEF10L	ENSG00000074964.17	ENST00000482892.1	2462	transcript	2462	0.809597	0.000281244	0.00191259	-0.091731
ARHGEF10L	ENSG00000074964.17	ENST00000469726.5	2463	transcript	2463	0.681941	9.95869e-05	0.000826149	-0.166253
ARHGEF10L	ENSG00000074964.17	ENST00000375408.7	2464	transcript	2464	0.942028	0.446405	0.596188	-0.025936
IGSF21	ENSG00000117154.12	ENST00000251296.4	2477	transcript	2477	0.744657	0.000765411	0.00428493	-0.128044
RP11-174G17.3	ENSG00000280222.1	ENST00000624418.1	2478	transcript	2478	0.653908	6.03515e-06	8.8622e-05	-0.184483
IGSF21-AS1	ENSG00000230035.2	ENST00000419667.2	2479	transcript	2479	0.72456	3.19164e-05	0.000332436	-0.139925
IGSF21	ENSG00000117154.12	ENST00000497331.2	2481	transcript	2481	1.33921	0.0158109	0.0490354	0.12685
IGSF21	ENSG00000117154.12	ENST00000473951.1	2482	transcript	2482	0.814519	0.0166814	0.0511368	-0.0890986
ALDH4A1	ENSG00000159423.17	ENST00000290597.9	2491	transcript	2491	1.07953	0.659087	0.772138	0.033234
ALDH4A1	ENSG00000159423.17	ENST00000375341.8	2492	transcript	2492	0.74028	0.0355867	0.0924255	-0.130604
ALDH4A1	ENSG00000159423.17	ENST00000538839.5	2493	transcript	2493	0.587237	0.0190506	0.0569143	-0.231187
IFFO2	ENSG00000169991.11	ENST00000455833.7	2499	transcript	2499	0.884271	0.0380408	0.0973724	-0.0534147
UBR4	ENSG00000127481.15	ENST00000375225.7	2503	transcript	2503	0.826813	0.00161714	0.00783106	-0.0825926
UBR4	ENSG00000127481.15	ENST00000375254.8	2504	transcript	2504	0.851262	0.0225024	0.0647586	-0.0699368
UBR4	ENSG00000127481.15	ENST00000375224.1	2505	transcript	2505	0.913459	0.133845	0.25212	-0.0393111
UBR4	ENSG00000127481.15	ENST00000459947.5	2506	transcript	2506	0.802935	0.000735348	0.0041492	-0.0953198
UBR4	ENSG00000127481.15	ENST00000492606.1	2508	transcript	2508	0.923601	0.232391	0.376399	-0.0345155
UBR4	ENSG00000127481.15	ENST00000483922.1	2510	transcript	2510	0.942688	0.379378	0.531654	-0.0256321
UBR4	ENSG00000127481.15	ENST00000466969.1	2512	transcript	2512	0.821268	0.0286766	0.0779596	-0.0855152
UBR4	ENSG00000127481.15	ENST00000375218.3	2513	transcript	2513	0.846446	0.00990388	0.0336148	-0.0724009
UBR4	ENSG00000127481.15	ENST00000417040.1	2515	transcript	2515	0.902078	0.0920991	0.190757	-0.0447558
UBR4	ENSG00000127481.15	ENST00000465036.1	2517	transcript	2517	0.884129	0.108802	0.216141	-0.0534844
UBR4	ENSG00000127481.15	ENST00000419533.1	2518	transcript	2518	0.945588	0.249536	0.395278	-0.024298
EMC1-AS1	ENSG00000230424.1	ENST00000437898.1	2520	transcript	2520	0.86257	0.0204941	0.0602822	-0.0642056
EMC1	ENSG00000127463.15	ENST00000477853.6	2521	transcript	2521	1.20227	0.0160881	0.0497477	0.0800028
EMC1	ENSG00000127463.15	ENST00000480380.1	2522	transcript	2522	1.07685	0.582903	0.712555	0.032155
EMC1	ENSG00000127463.15	ENST00000375199.7	2523	transcript	2523	0.889413	0.419404	0.570453	-0.0508967
EMC1	ENSG00000127463.15	ENST00000461353.1	2525	transcript	2525	0.883499	0.0311673	0.083287	-0.0537939
EMC1	ENSG00000127463.15	ENST00000462505.1	2529	transcript	2529	0.893833	0.0495697	0.119291	-0.0487437
EMC1	ENSG00000127463.15	ENST00000467423.2	2531	transcript	2531	0.82377	0.0102846	0.0346943	-0.0841942
EMC1	ENSG00000127463.15	ENST00000488681.1	2533	transcript	2533	0.874453	0.132508	0.250294	-0.0582636
MRTO4	ENSG00000053372.5	ENST00000330263.5	2534	transcript	2534	1.04136	0.570141	0.702469	0.0176002
MRTO4	ENSG00000053372.5	ENST00000493700.1	2535	transcript	2535	1.03811	0.628396	0.748627	0.0162423
RP4-657E11.11	ENSG00000286064.1	ENST00000650657.1	2537	transcript	2537	0.823439	0.001363	0.00681864	-0.0843688
AKR7L	ENSG00000211454.15	ENST00000457194.6	2538	transcript	2538	0.915048	0.213932	0.355063	-0.0385563
AKR7L	ENSG00000211454.15	ENST00000429712.5	2539	transcript	2539	0.965748	0.688672	0.79309	-0.0151364
AKR7A3	ENSG00000162482.5	ENST00000361640.5	2542	transcript	2542	0.826587	0.00558336	0.0213064	-0.0827114
RP4-657E11.10	ENSG00000270728.1	ENST00000604801.1	2543	transcript	2543	0.969609	0.563265	0.697526	-0.0134032
AKR7A2	ENSG00000053371.13	ENST00000235835.8	2544	transcript	2544	0.937722	0.21829	0.360122	-0.0279257
AKR7A2	ENSG00000053371.13	ENST00000481966.1	2547	transcript	2547	0.913148	0.337911	0.490619	-0.0394588
RNU6-1099P	ENSG00000200403.1	ENST00000363533.1	2548	transcript	2548	0.780806	0.00377049	0.0155975	-0.107457
AKR7A2	ENSG00000053371.13	ENST00000492217.1	2549	transcript	2549	0.769532	0.00577451	0.0218659	-0.113774
SLC66A1	ENSG00000040487.13	ENST00000375153.8	2550	transcript	2550	0.8345	0.00760326	0.0272836	-0.0785735
SLC66A1	ENSG00000040487.13	ENST00000375155.7	2551	transcript	2551	0.885551	0.0791066	0.170202	-0.0527864
SLC66A1	ENSG00000040487.13	ENST00000497827.1	2554	transcript	2554	0.747292	0.00965819	0.0329936	-0.12651
SLC66A1	ENSG00000040487.13	ENST00000432465.1	2555	transcript	2555	0.701933	1.16507e-05	0.000151086	-0.153704
CAPZB	ENSG00000077549.19	ENST00000264202.8	2556	transcript	2556	1.35474	0.00321467	0.0136729	0.131856
CAPZB	ENSG00000077549.19	ENST00000375142.5	2558	transcript	2558	1.08503	0.320044	0.471581	0.0354402
CAPZB	ENSG00000077549.19	ENST00000674299.1	2559	transcript	2559	0.887888	0.106472	0.212793	-0.0516419
CAPZB	ENSG00000077549.19	ENST00000674449.1	2560	transcript	2560	0.864047	0.0188467	0.056429	-0.0634627
CAPZB	ENSG00000077549.19	ENST00000482808.2	2561	transcript	2561	1.19021	0.078532	0.169281	0.0756248
CAPZB	ENSG00000077549.19	ENST00000674432.1	2564	transcript	2564	1.06976	0.359375	0.511933	0.0292881
CAPZB	ENSG00000077549.19	ENST00000433834.5	2565	transcript	2565	0.657369	0.0400578	0.101255	-0.182191
CAPZB	ENSG00000077549.19	ENST00000674278.1	2570	transcript	2570	0.772115	0.000343073	0.00225128	-0.112318
MICOS10	ENSG00000173436.15	ENST00000322753.7	2576	transcript	2576	1.14813	0.0231416	0.0661795	0.05999
MICOS10	ENSG00000173436.15	ENST00000486890.5	2578	transcript	2578	0.980615	0.722545	0.81794	-0.00850143
MICOS10	ENSG00000173436.15	ENST00000498067.1	2579	transcript	2579	0.891931	0.0533358	0.126097	-0.0496688
MICOS10	ENSG00000173436.15	ENST00000467029.5	2581	transcript	2581	0.956916	0.557194	0.692327	-0.0191263
MICOS10	ENSG00000173436.15	ENST00000498642.5	2583	transcript	2583	0.989384	0.866411	0.917953	-0.00463503
MICOS10	ENSG00000173436.15	ENST00000479642.1	2584	transcript	2584	0.967372	0.615304	0.737794	-0.0144063
RP5-1056L3.3	ENSG00000226396.1	ENST00000457263.1	2589	transcript	2589	0.781324	0.00121406	0.00619881	-0.107169
NBL1	ENSG00000158747.15	ENST00000375136.8	2596	transcript	2596	0.832176	0.0191989	0.0572604	-0.0797846
HTR6	ENSG00000158748.4	ENST00000289753.2	2603	transcript	2603	0.812212	0.00262457	0.0116047	-0.0903307
TMCO4	ENSG00000162542.14	ENST00000294543.11	2605	transcript	2605	0.829434	0.000418333	0.00263435	-0.0812181
OTUD3	ENSG00000169914.6	ENST00000375120.4	2614	transcript	2614	1.1731	0.0262693	0.0730322	0.0693335
OTUD3	ENSG00000169914.6	ENST00000481686.1	2616	transcript	2616	1.15728	0.113394	0.223065	0.0634387
PLA2G5	ENSG00000127472.11	ENST00000375108.4	2631	transcript	2631	0.76784	0.000121451	0.000967089	-0.114729
UBXN10	ENSG00000162543.6	ENST00000375099.4	2646	transcript	2646	1.09432	0.167133	0.297306	0.0391453
LINC01141	ENSG00000236963.7	ENST00000670217.1	2661	transcript	2661	0.950337	0.489886	0.635255	-0.0221222
CAMK2N1	ENSG00000162545.6	ENST00000375078.4	2675	transcript	2675	1.15366	0.0458516	0.1124	0.0620791
CAMK2N1	ENSG00000162545.6	ENST00000489020.1	2676	transcript	2676	1.06095	0.320223	0.471775	0.0256961
MUL1	ENSG00000090432.7	ENST00000264198.5	2677	transcript	2677	0.949408	0.395176	0.547315	-0.0225471
FAM43B	ENSG00000183114.8	ENST00000332947.6	2679	transcript	2679	0.873348	0.0731217	0.160541	-0.0588126
PINK1	ENSG00000158828.8	ENST00000321556.5	2682	transcript	2682	0.926445	0.199757	0.338056	-0.0331802
PINK1	ENSG00000158828.8	ENST00000492302.1	2684	transcript	2684	0.883154	0.164943	0.29439	-0.0539634
PINK1-AS	ENSG00000117242.7	ENST00000451424.1	2685	transcript	2685	1.07514	0.228174	0.371538	0.0314659
PINK1	ENSG00000158828.8	ENST00000400490.2	2686	transcript	2686	1.11138	0.019925	0.0589504	0.0458631
DDOST	ENSG00000244038.11	ENST00000415136.6	2687	transcript	2687	1.01247	0.814813	0.882481	0.00538268
DDOST	ENSG00000244038.11	ENST00000602624.7	2688	transcript	2688	1.05408	0.414975	0.566358	0.0228744
DDOST	ENSG00000244038.11	ENST00000475210.1	2689	transcript	2689	0.882838	0.0407389	0.102587	-0.0541188
DDOST	ENSG00000244038.11	ENST00000477229.1	2691	transcript	2691	0.787014	0.00176285	0.00838887	-0.104018
KIF17	ENSG00000117245.13	ENST00000477167.5	2693	transcript	2693	1.08317	0.468781	0.615805	0.0346982
KIF17	ENSG00000117245.13	ENST00000400463.8	2696	transcript	2696	1.07098	0.475577	0.621814	0.0297821
KIF17	ENSG00000117245.13	ENST00000247986.2	2697	transcript	2697	0.800885	0.0503919	0.120707	-0.0964297
SH2D5	ENSG00000189410.12	ENST00000444387.7	2702	transcript	2702	1.23266	0.174124	0.306106	0.090842
SH2D5	ENSG00000189410.12	ENST00000375031.5	2703	transcript	2703	0.932035	0.684713	0.790232	-0.0305677
SH2D5	ENSG00000189410.12	ENST00000460804.5	2704	transcript	2704	0.729115	0.0387469	0.0987161	-0.137204
SH2D5	ENSG00000189410.12	ENST00000519434.1	2708	transcript	2708	0.745232	0.00399076	0.0162969	-0.127708
HP1BP3	ENSG00000127483.19	ENST00000438032.6	2710	transcript	2710	0.993153	0.886049	0.931152	-0.00298382
HP1BP3	ENSG00000127483.19	ENST00000375003.6	2712	transcript	2712	0.986389	0.805429	0.875483	-0.00595182
HP1BP3	ENSG00000127483.19	ENST00000488722.5	2713	transcript	2713	0.924599	0.254306	0.400779	-0.0340465
HP1BP3	ENSG00000127483.19	ENST00000491748.1	2714	transcript	2714	0.791336	0.0199053	0.0589097	-0.101639
HP1BP3	ENSG00000127483.19	ENST00000424732.5	2716	transcript	2716	1.03265	0.707746	0.806589	0.0139522
HP1BP3	ENSG00000127483.19	ENST00000417710.5	2717	transcript	2717	0.898305	0.111905	0.220934	-0.0465763
HP1BP3	ENSG00000127483.19	ENST00000487117.1	2718	transcript	2718	1.03484	0.747245	0.835025	0.0148732
HP1BP3	ENSG00000127483.19	ENST00000375000.5	2719	transcript	2719	0.843916	0.119284	0.231564	-0.0737007
HP1BP3	ENSG00000127483.19	ENST00000414993.1	2722	transcript	2722	0.918693	0.231093	0.374906	-0.0368296
HP1BP3	ENSG00000127483.19	ENST00000443615.1	2723	transcript	2723	0.827548	0.0740643	0.162118	-0.0822071
EIF4G3	ENSG00000075151.23	ENST00000602326.5	2726	transcript	2726	0.799819	0.0722512	0.159113	-0.0970082
EIF4G3	ENSG00000075151.23	ENST00000681717.1	2727	transcript	2727	1.09723	0.594786	0.721151	0.040298
EIF4G3	ENSG00000075151.23	ENST00000681767.1	2728	transcript	2728	1.42554	0.0249395	0.0701622	0.15398
EIF4G3	ENSG00000075151.23	ENST00000684485.1	2729	transcript	2729	0.861925	0.215488	0.356993	-0.0645306
EIF4G3	ENSG00000075151.23	ENST00000435383.2	2731	transcript	2731	0.930374	0.301977	0.452346	-0.0313422
EIF4G3	ENSG00000075151.23	ENST00000634879.2	2732	transcript	2732	1.05435	0.61787	0.739795	0.0229864
EIF4G3	ENSG00000075151.23	ENST00000374933.3	2734	transcript	2734	0.886281	0.07609	0.165398	-0.0524286
EIF4G3	ENSG00000075151.23	ENST00000485722.1	2735	transcript	2735	0.886242	0.0868063	0.182519	-0.0524476
EIF4G3	ENSG00000075151.23	ENST00000411888.5	2739	transcript	2739	0.909501	0.244939	0.390142	-0.0411967
EIF4G3	ENSG00000075151.23	ENST00000476088.1	2740	transcript	2740	0.989612	0.85208	0.907359	-0.00453526
MIR1256	ENSG00000221808.1	ENST00000408881.1	2741	transcript	2741	1.05543	0.531853	0.671696	0.0234304
RPS15AP6	ENSG00000233072.1	ENST00000420703.1	2742	transcript	2742	0.918038	0.180975	0.314929	-0.0371392
RP11-487E1.2	ENSG00000236073.2	ENST00000431514.2	2744	transcript	2744	0.919126	0.289464	0.439334	-0.036625
HSPE1P27	ENSG00000235112.1	ENST00000430808.1	2745	transcript	2745	0.785802	0.0032247	0.0137098	-0.104687
EIF4G3	ENSG00000075151.23	ENST00000634778.1	2746	transcript	2746	0.817275	0.0205303	0.0603558	-0.0876319
RP3-329E20.3	ENSG00000287192.1	ENST00000669329.1	2747	transcript	2747	0.915212	0.137233	0.256658	-0.0384785
ECE1	ENSG00000117298.16	ENST00000415912.6	2748	transcript	2748	1.23575	0.189379	0.325214	0.0919322
ECE1	ENSG00000117298.16	ENST00000374893.11	2749	transcript	2749	0.523972	0.00110234	0.00572795	-0.280692
ECE1	ENSG00000117298.16	ENST00000649812.1	2750	transcript	2750	0.779679	0.000550277	0.0032955	-0.108084
ECE1	ENSG00000117298.16	ENST00000357071.8	2751	transcript	2751	0.995526	0.981064	0.989254	-0.0019473
ECE1	ENSG00000117298.16	ENST00000531334.1	2752	transcript	2752	0.732079	0.000196321	0.00142708	-0.135442
ECE1	ENSG00000117298.16	ENST00000264205.10	2754	transcript	2754	0.856966	0.0247306	0.0697121	-0.0670366
ECE1	ENSG00000117298.16	ENST00000526194.5	2755	transcript	2755	0.791782	6.02273e-05	0.000553936	-0.101395
ECE1	ENSG00000117298.16	ENST00000470394.1	2756	transcript	2756	0.847512	0.0073073	0.0264305	-0.0718543
RP3-329E20.2	ENSG00000236936.1	ENST00000416959.1	2759	transcript	2759	0.733939	4.21273e-05	0.000414302	-0.13434
HS6ST1P1	ENSG00000187952.9	ENST00000481504.2	2770	transcript	2770	0.888969	0.325516	0.477506	-0.0511133
NBPF3	ENSG00000142794.19	ENST00000318220.10	2775	transcript	2775	0.900439	0.153392	0.278773	-0.0455457
NBPF3	ENSG00000142794.19	ENST00000478653.6	2776	transcript	2776	0.874668	0.0405762	0.102263	-0.0581566
NBPF3	ENSG00000142794.19	ENST00000485941.2	2777	transcript	2777	0.863378	0.00610931	0.0228231	-0.0637992
ALPL	ENSG00000162551.14	ENST00000374840.8	2787	transcript	2787	0.806242	0.102917	0.207344	-0.0935346
ALPL	ENSG00000162551.14	ENST00000540617.5	2789	transcript	2789	1.02086	0.911402	0.947458	0.00896685
RAP1GAP	ENSG00000076864.20	ENST00000290101.8	2794	transcript	2794	0.868399	0.0874464	0.183575	-0.0612805
RAP1GAP	ENSG00000076864.20	ENST00000374761.6	2796	transcript	2796	0.855001	0.0669129	0.14982	-0.0680334
RAP1GAP	ENSG00000076864.20	ENST00000374765.9	2798	transcript	2798	0.937704	0.380551	0.532774	-0.027934
RAP1GAP	ENSG00000076864.20	ENST00000611549.4	2799	transcript	2799	0.736746	0.0245697	0.0693761	-0.132682
RAP1GAP	ENSG00000076864.20	ENST00000542643.6	2800	transcript	2800	0.926377	0.597274	0.722994	-0.0332122
RAP1GAP	ENSG00000076864.20	ENST00000495204.5	2801	transcript	2801	0.966901	0.541579	0.679903	-0.0146179
RAP1GAP	ENSG00000076864.20	ENST00000374757.7	2802	transcript	2802	0.849891	0.00803421	0.0285022	-0.070637
RAP1GAP	ENSG00000076864.20	ENST00000317967.11	2803	transcript	2803	0.921643	0.19293	0.329544	-0.0354374
RAP1GAP	ENSG00000076864.20	ENST00000447293.5	2804	transcript	2804	0.774893	0.000108205	0.000884172	-0.110758
RAP1GAP	ENSG00000076864.20	ENST00000482984.5	2805	transcript	2805	0.741151	0.000118483	0.000949004	-0.130093
RAP1GAP	ENSG00000076864.20	ENST00000464457.1	2806	transcript	2806	0.737463	0.00137584	0.0068737	-0.13226
USP48	ENSG00000090686.16	ENST00000308271.14	2807	transcript	2807	1.07473	0.388037	0.540302	0.0312999
USP48	ENSG00000090686.16	ENST00000374732.7	2809	transcript	2809	1.07724	0.278541	0.427545	0.0323108
USP48	ENSG00000090686.16	ENST00000479177.1	2810	transcript	2810	0.93322	0.29722	0.447639	-0.030016
USP48	ENSG00000090686.16	ENST00000529637.5	2811	transcript	2811	1.04013	0.538097	0.677193	0.0170865
USP48	ENSG00000090686.16	ENST00000464577.1	2812	transcript	2812	0.825492	0.00595893	0.0223948	-0.083287
USP48	ENSG00000090686.16	ENST00000487880.2	2814	transcript	2814	0.989533	0.837506	0.897614	-0.00456962
USP48	ENSG00000090686.16	ENST00000421625.6	2817	transcript	2817	1.23634	0.00440293	0.0176329	0.0921376
USP48	ENSG00000090686.16	ENST00000374730.2	2818	transcript	2818	0.911992	0.218813	0.360733	-0.040009
HSPG2	ENSG00000142798.20	ENST00000374695.8	2826	transcript	2826	0.735209	0.00494661	0.0193397	-0.133589
CDC42-AS1	ENSG00000285752.1	ENST00000649486.1	2876	transcript	2876	0.908813	0.0601854	0.138121	-0.0415253
RP1-224A6.10	ENSG00000285794.1	ENST00000642137.1	2877	transcript	2877	0.927913	0.502329	0.646326	-0.032493
CDC42	ENSG00000070831.17	ENST00000400259.5	2878	transcript	2878	1.21604	0.0469881	0.114493	0.0849474
CDC42	ENSG00000070831.17	ENST00000344548.7	2879	transcript	2879	1.24158	0.00996889	0.0338016	0.0939752
CDC42	ENSG00000070831.17	ENST00000498236.1	2880	transcript	2880	0.998257	0.983775	0.990853	-0.000757497
CDC42	ENSG00000070831.17	ENST00000315554.13	2881	transcript	2881	1.62972	2.61293e-06	4.67775e-05	0.212113
CDC42	ENSG00000070831.17	ENST00000656825.1	2882	transcript	2882	1.26888	0.00414718	0.0167905	0.10342
CDC42	ENSG00000070831.17	ENST00000667384.1	2885	transcript	2885	1.38368	6.502e-05	0.000588618	0.141035
CDC42	ENSG00000070831.17	ENST00000662562.1	2887	transcript	2887	0.876811	0.0302366	0.081381	-0.0570938
CDC42-IT1	ENSG00000230068.2	ENST00000431803.2	2888	transcript	2888	0.899822	0.0757613	0.164839	-0.0458433
MPHOSPH6P1	ENSG00000271428.1	ENST00000604049.1	2889	transcript	2889	1.06744	0.411241	0.562774	0.028345
ZBTB40	ENSG00000184677.18	ENST00000375647.5	2898	transcript	2898	0.9251	0.439638	0.589995	-0.0338115
ZBTB40-IT1	ENSG00000237200.1	ENST00000438551.1	2902	transcript	2902	0.875716	0.0291603	0.079045	-0.0576367
C1QA	ENSG00000173372.17	ENST00000374642.8	2906	transcript	2906	1.04421	0.803003	0.873924	0.0187887
C1QA	ENSG00000173372.17	ENST00000402322.1	2908	transcript	2908	1.3552	0.0245047	0.0692709	0.132003
C1QC	ENSG00000159189.12	ENST00000374640.9	2909	transcript	2909	1.15495	0.374665	0.52722	0.0625639
C1QC	ENSG00000159189.12	ENST00000374639.7	2910	transcript	2910	1.13034	0.31449	0.465664	0.0532078
C1QB	ENSG00000173369.17	ENST00000432749.6	2913	transcript	2913	1.30264	0.0458478	0.1124	0.114826
C1QB	ENSG00000173369.17	ENST00000509305.6	2914	transcript	2914	1.15869	0.376398	0.528856	0.0639668
EPHB2	ENSG00000133216.17	ENST00000374630.8	2916	transcript	2916	0.734425	0.000696683	0.00397578	-0.134053
MIR4684	ENSG00000265422.1	ENST00000581646.1	2919	transcript	2919	0.930156	0.216992	0.358711	-0.0314443
RP11-69E9.1	ENSG00000225952.1	ENST00000419644.1	2922	transcript	2922	0.846451	0.00512014	0.0198545	-0.0723981
EPHB2	ENSG00000133216.17	ENST00000490436.1	2924	transcript	2924	0.846436	0.00375136	0.0155237	-0.0724059
KDM1A	ENSG00000004487.17	ENST00000465864.2	2930	transcript	2930	0.945805	0.778515	0.857149	-0.0241986
KDM1A	ENSG00000004487.17	ENST00000356634.7	2931	transcript	2931	1.18723	0.140213	0.261094	0.0745334
KDM1A	ENSG00000004487.17	ENST00000400181.9	2932	transcript	2932	1.08786	0.256242	0.402896	0.0365729
KDM1A	ENSG00000004487.17	ENST00000494920.1	2937	transcript	2937	1.036	0.490345	0.635685	0.0153608
KDM1A	ENSG00000004487.17	ENST00000602503.1	2938	transcript	2938	0.996879	0.961953	0.978183	-0.00135755
LUZP1	ENSG00000169641.13	ENST00000418342.5	2939	transcript	2939	0.9738	0.811483	0.879829	-0.0115302
LUZP1	ENSG00000169641.13	ENST00000302291.8	2940	transcript	2940	1.11163	0.299972	0.450384	0.045959
LUZP1	ENSG00000169641.13	ENST00000471849.5	2942	transcript	2942	1.16436	0.0379151	0.0971172	0.0660886
RP5-979D14.1	ENSG00000229010.1	ENST00000450968.1	2944	transcript	2944	0.756428	0.000307153	0.00205473	-0.121232
RNU6-514P	ENSG00000206935.1	ENST00000384208.1	2945	transcript	2945	0.92414	0.317205	0.468619	-0.0342622
RNU6-135P	ENSG00000252578.1	ENST00000516769.1	2946	transcript	2946	0.892216	0.187449	0.323049	-0.04953
LINC01355	ENSG00000261326.4	ENST00000566551.1	2952	transcript	2952	1.06002	0.374134	0.526844	0.0253135
RP5-1057J7.8	ENSG00000284726.1	ENST00000641772.1	2955	transcript	2955	0.965667	0.606686	0.73102	-0.0151724
HNRNPR	ENSG00000125944.21	ENST00000464516.1	2956	transcript	2956	1.14267	0.0530941	0.125659	0.0579214
HNRNPR	ENSG00000125944.21	ENST00000302271.11	2958	transcript	2958	1.26555	0.00283153	0.0123315	0.10228
HNRNPR	ENSG00000125944.21	ENST00000478691.5	2959	transcript	2959	1.04697	0.354641	0.507506	0.0199322
HNRNPR	ENSG00000125944.21	ENST00000374612.5	2962	transcript	2962	0.964741	0.65651	0.770172	-0.0155892
HNRNPR	ENSG00000125944.21	ENST00000427764.3	2965	transcript	2965	1.12208	0.452414	0.601318	0.0500233
HNRNPR	ENSG00000125944.21	ENST00000490652.1	2969	transcript	2969	1.03977	0.482053	0.628144	0.0169353
ZNF436	ENSG00000125945.15	ENST00000314011.9	2970	transcript	2970	1.07272	0.302701	0.453227	0.0304844
ZNF436	ENSG00000125945.15	ENST00000374608.3	2971	transcript	2971	1.12804	0.0226399	0.0650368	0.0523258
ZNF436-AS1	ENSG00000249087.7	ENST00000335648.3	2975	transcript	2975	0.855382	0.0226602	0.0650574	-0.0678398
TCEA3	ENSG00000204219.11	ENST00000450454.7	2981	transcript	2981	0.924793	0.272468	0.421137	-0.0339556
ASAP3	ENSG00000088280.19	ENST00000495646.5	2988	transcript	2988	1.00249	0.977931	0.987224	0.0010795
ASAP3	ENSG00000088280.19	ENST00000336689.8	2989	transcript	2989	0.788999	0.00773582	0.02765	-0.102924
ID3	ENSG00000117318.9	ENST00000374561.6	3003	transcript	3003	0.724094	0.0150121	0.0471091	-0.140205
ID3	ENSG00000117318.9	ENST00000463312.1	3004	transcript	3004	0.871006	0.0213559	0.0621649	-0.0599788
ID3	ENSG00000117318.9	ENST00000486541.1	3005	transcript	3005	0.789797	0.0180283	0.054496	-0.102485
RPL11	ENSG00000142676.14	ENST00000374550.8	3010	transcript	3010	0.971307	0.901342	0.940951	-0.0126435
RPL11	ENSG00000142676.14	ENST00000443624.6	3011	transcript	3011	0.803446	0.101326	0.204896	-0.0950435
RPL11	ENSG00000142676.14	ENST00000643754.2	3012	transcript	3012	0.92834	0.628072	0.748367	-0.0322931
RPL11	ENSG00000142676.14	ENST00000467075.2	3013	transcript	3013	1.95504	0.00613973	0.02291	0.291155
RPL11	ENSG00000142676.14	ENST00000458455.2	3014	transcript	3014	1.07314	0.669718	0.779746	0.0306555
RPL11	ENSG00000142676.14	ENST00000482370.2	3015	transcript	3015	0.781055	0.0123004	0.0400663	-0.107319
ELOA-AS1	ENSG00000236810.6	ENST00000655402.1	3016	transcript	3016	0.747985	9.12201e-07	2.10038e-05	-0.126107
ELOA	ENSG00000011007.12	ENST00000418390.6	3017	transcript	3017	0.840547	0.0581728	0.134687	-0.0754378
ELOA	ENSG00000011007.12	ENST00000609199.1	3019	transcript	3019	1.02376	0.770359	0.851674	0.0101983
ELOA-AS1	ENSG00000236810.6	ENST00000652963.1	3023	transcript	3023	0.897797	0.0566264	0.131957	-0.0468217
PITHD1	ENSG00000057757.10	ENST00000246151.9	3025	transcript	3025	1.57123	9.53085e-07	2.17115e-05	0.196239
PITHD1	ENSG00000057757.10	ENST00000415372.1	3026	transcript	3026	0.958058	0.505849	0.649356	-0.0186083
LYPLA2	ENSG00000011009.11	ENST00000374514.8	3028	transcript	3028	1.01075	0.883285	0.929127	0.00464548
GALE	ENSG00000117308.15	ENST00000459934.5	3042	transcript	3042	0.943461	0.390396	0.542526	-0.025276
GALE	ENSG00000117308.15	ENST00000467493.5	3049	transcript	3049	0.929856	0.271713	0.420309	-0.0315843
HMGCL	ENSG00000117305.15	ENST00000374490.8	3054	transcript	3054	0.941368	0.399526	0.551861	-0.0262406
HMGCL	ENSG00000117305.15	ENST00000436439.6	3055	transcript	3055	1.05055	0.656631	0.770224	0.0214152
HMGCL	ENSG00000117305.15	ENST00000509389.5	3058	transcript	3058	0.882782	0.0298874	0.0806001	-0.0541466
HMGCL	ENSG00000117305.15	ENST00000513148.1	3060	transcript	3060	0.904592	0.0557718	0.130373	-0.0435471
FUCA1	ENSG00000179163.12	ENST00000374479.4	3063	transcript	3063	1.17333	0.0130491	0.042053	0.0694203
PNRC2	ENSG00000189266.13	ENST00000334351.8	3072	transcript	3072	0.97162	0.52709	0.667322	-0.0125035
SRSF10	ENSG00000188529.15	ENST00000492112.3	3074	transcript	3074	1.19218	0.0401992	0.101527	0.0763406
SRSF10	ENSG00000188529.15	ENST00000453840.7	3076	transcript	3076	1.13888	0.0128683	0.0415973	0.0564765
SRSF10	ENSG00000188529.15	ENST00000341154.10	3077	transcript	3077	1.09649	0.209161	0.349507	0.0400034
SRSF10	ENSG00000188529.15	ENST00000485841.5	3083	transcript	3083	1.1202	0.171772	0.303325	0.0492969
SRSF10	ENSG00000188529.15	ENST00000495785.1	3085	transcript	3085	0.966834	0.596478	0.722294	-0.0146481
SRSF10	ENSG00000188529.15	ENST00000485292.1	3088	transcript	3088	1.0819	0.362148	0.514768	0.0341885
STPG1	ENSG00000001460.18	ENST00000003583.12	3116	transcript	3116	1.19829	0.0855109	0.18029	0.0785609
STPG1	ENSG00000001460.18	ENST00000475760.1	3124	transcript	3124	0.925655	0.149989	0.274128	-0.033551
NIPAL3	ENSG00000001461.17	ENST00000374399.9	3126	transcript	3126	1.74288	0.00300596	0.0129675	0.241268
NIPAL3	ENSG00000001461.17	ENST00000003912.7	3127	transcript	3127	0.777739	0.313414	0.464654	-0.109166
NIPAL3	ENSG00000001461.17	ENST00000488155.1	3128	transcript	3128	0.965726	0.846389	0.903451	-0.015146
NIPAL3	ENSG00000001461.17	ENST00000339255.2	3130	transcript	3130	1.01402	0.931741	0.96	0.00604764
NIPAL3	ENSG00000001461.17	ENST00000475663.2	3131	transcript	3131	0.907025	0.147952	0.271289	-0.0423808
NIPAL3	ENSG00000001461.17	ENST00000432012.1	3132	transcript	3132	1.01232	0.865587	0.917242	0.00531712
RCAN3	ENSG00000117602.13	ENST00000374395.9	3140	transcript	3140	1.10915	0.120103	0.232822	0.0449895
SRRM1	ENSG00000133226.17	ENST00000466910.5	3156	transcript	3156	0.960786	0.738258	0.828783	-0.0173733
SRRM1	ENSG00000133226.17	ENST00000462710.5	3159	transcript	3159	1.42991	1.46562e-05	0.000180157	0.155308
SRRM1	ENSG00000133226.17	ENST00000323848.14	3161	transcript	3161	0.920401	0.291962	0.442119	-0.0360228
SRRM1	ENSG00000133226.17	ENST00000490543.5	3162	transcript	3162	0.881165	0.0411833	0.103437	-0.0549426
SRRM1	ENSG00000133226.17	ENST00000479034.5	3163	transcript	3163	1.21422	0.217354	0.359112	0.084298
SRRM1	ENSG00000133226.17	ENST00000596378.1	3165	transcript	3165	0.539149	0.00532508	0.0204904	-0.268291
SRRM1	ENSG00000133226.17	ENST00000494934.5	3166	transcript	3166	0.911802	0.157374	0.284284	-0.0400993
SRRM1	ENSG00000133226.17	ENST00000470243.5	3169	transcript	3169	0.684955	0.000147805	0.00113672	-0.164338
SRRM1	ENSG00000133226.17	ENST00000461768.5	3171	transcript	3171	0.987051	0.896666	0.938392	-0.00566035
SRRM1	ENSG00000133226.17	ENST00000489130.2	3174	transcript	3174	0.824421	0.00420253	0.0169646	-0.0838509
SRRM1	ENSG00000133226.17	ENST00000474843.1	3175	transcript	3175	0.96884	0.587166	0.715616	-0.0137479
CLIC4	ENSG00000169504.15	ENST00000488683.1	3178	transcript	3178	1.22603	0.427278	0.578016	0.0885003
CLIC4	ENSG00000169504.15	ENST00000374379.9	3180	transcript	3180	1.09754	0.772482	0.853073	0.0404186
RNU6-1208P	ENSG00000238482.1	ENST00000459588.1	3181	transcript	3181	1.01083	0.872683	0.922218	0.00467655
SYF2	ENSG00000117614.10	ENST00000236273.9	3197	transcript	3197	1.17432	0.00074538	0.00419553	0.069787
SYF2	ENSG00000117614.10	ENST00000474160.1	3199	transcript	3199	0.979142	0.727991	0.821495	-0.00915443
RP3-465N24.7	ENSG00000284602.1	ENST00000641729.1	3201	transcript	3201	0.841076	0.0106534	0.0356732	-0.0751648
RP3-465N24.8	ENSG00000284657.1	ENST00000641059.1	3202	transcript	3202	0.809551	0.00421744	0.0170152	-0.091756
RSRP1	ENSG00000117616.18	ENST00000243189.12	3204	transcript	3204	0.884683	0.24258	0.387497	-0.0532122
RSRP1	ENSG00000117616.18	ENST00000498238.1	3205	transcript	3205	1.14327	0.207167	0.347009	0.0581503
RSRP1	ENSG00000117616.18	ENST00000568254.5	3208	transcript	3208	1.00836	0.938191	0.964224	0.00361466
RSRP1	ENSG00000117616.18	ENST00000473314.6	3209	transcript	3209	0.927122	0.605875	0.730277	-0.0328632
RSRP1	ENSG00000117616.18	ENST00000431849.3	3214	transcript	3214	0.691793	0.0375887	0.0964625	-0.160024
RP3-465N24.6	ENSG00000272432.1	ENST00000607698.1	3219	transcript	3219	0.797744	0.00100006	0.00530446	-0.0981365
RSRP1	ENSG00000117616.18	ENST00000450820.2	3220	transcript	3220	0.849102	0.00836097	0.0294522	-0.07104
RP3-465N24.5	ENSG00000261349.1	ENST00000566714.1	3221	transcript	3221	0.737406	0.000979119	0.00521709	-0.132293
SDHDP6	ENSG00000224183.1	ENST00000414693.1	3233	transcript	3233	1.14792	0.143956	0.266076	0.0599118
RSRP1	ENSG00000117616.18	ENST00000566599.1	3237	transcript	3237	0.849193	0.0155404	0.0484019	-0.0709935
TMEM50A	ENSG00000183726.11	ENST00000374358.5	3243	transcript	3243	1.17859	0.0119473	0.0391012	0.0713624
TMEM50A	ENSG00000183726.11	ENST00000468704.1	3244	transcript	3244	0.839778	0.0209966	0.0613932	-0.0758356
TMEM50A	ENSG00000183726.11	ENST00000487234.1	3245	transcript	3245	1.02841	0.588347	0.716473	0.0121664
RP3-469D22.1	ENSG00000238084.4	ENST00000419297.2	3255	transcript	3255	1.03988	0.723609	0.818534	0.016984
MACO1	ENSG00000204178.11	ENST00000374343.5	3258	transcript	3258	1.11957	0.0780361	0.168552	0.0490509
LDLRAP1	ENSG00000157978.12	ENST00000374338.5	3261	transcript	3261	0.896312	0.163618	0.292582	-0.0475409
LDLRAP1	ENSG00000157978.12	ENST00000488127.1	3263	transcript	3263	0.789463	0.0164678	0.0506321	-0.102668
RP11-70P17.1	ENSG00000225643.1	ENST00000412797.1	3268	transcript	3268	0.843767	0.00721979	0.0261899	-0.0737772
MAN1C1	ENSG00000117643.15	ENST00000374332.9	3269	transcript	3269	0.86347	0.304255	0.454894	-0.0637527
MAN1C1	ENSG00000117643.15	ENST00000611903.4	3270	transcript	3270	0.993158	0.9715	0.983084	-0.00298185
RP1-187B23.1	ENSG00000233478.1	ENST00000436991.1	3272	transcript	3272	0.741008	0.000163623	0.0012365	-0.130177
MAN1C1	ENSG00000117643.15	ENST00000473891.1	3273	transcript	3273	0.932713	0.53988	0.678753	-0.0302519
MAN1C1	ENSG00000117643.15	ENST00000496532.5	3275	transcript	3275	0.720338	1.93071e-05	0.000223134	-0.142464
MAN1C1	ENSG00000117643.15	ENST00000487493.1	3277	transcript	3277	0.748462	0.00549185	0.0210053	-0.12583
SELENON	ENSG00000162430.18	ENST00000361547.7	3278	transcript	3278	0.623458	0.00176141	0.00838544	-0.205193
SELENON	ENSG00000162430.18	ENST00000374315.1	3279	transcript	3279	0.902328	0.555761	0.691435	-0.0446358
SELENON	ENSG00000162430.18	ENST00000354177.9	3280	transcript	3280	0.78469	0.0610525	0.139663	-0.105302
RP1-317E23.3	ENSG00000228172.5	ENST00000536896.2	3286	transcript	3286	0.804958	0.00316076	0.0134896	-0.0942269
MTFR1L	ENSG00000117640.18	ENST00000529116.5	3289	transcript	3289	0.891408	0.107988	0.214991	-0.0499234
MTFR1L	ENSG00000117640.18	ENST00000472643.5	3292	transcript	3292	1.04391	0.564388	0.69834	0.0186629
MTFR1L	ENSG00000117640.18	ENST00000494293.1	3294	transcript	3294	0.80648	0.0111515	0.0369774	-0.0934062
MTFR1L	ENSG00000117640.18	ENST00000374301.7	3302	transcript	3302	1.04228	0.583009	0.712599	0.0179838
MTFR1L	ENSG00000117640.18	ENST00000464008.6	3303	transcript	3303	0.964136	0.611919	0.735009	-0.0158618
MTFR1L	ENSG00000117640.18	ENST00000526158.5	3304	transcript	3304	1.04709	0.65389	0.768486	0.0199841
MTFR1L	ENSG00000117640.18	ENST00000530599.5	3305	transcript	3305	0.945244	0.547092	0.684631	-0.0244561
MTFR1L	ENSG00000117640.18	ENST00000466284.1	3307	transcript	3307	0.796152	0.0143059	0.0453297	-0.0990038
MTFR1L	ENSG00000117640.18	ENST00000497956.1	3309	transcript	3309	0.873916	0.191801	0.328259	-0.0585303
AUNIP	ENSG00000127423.11	ENST00000538789.5	3311	transcript	3311	0.93874	0.309589	0.460708	-0.0274546
PAQR7	ENSG00000182749.6	ENST00000374296.4	3315	transcript	3315	0.936737	0.448814	0.598168	-0.0283822
PAQR7	ENSG00000182749.6	ENST00000675840.1	3316	transcript	3316	0.870837	0.0710126	0.157074	-0.060063
STMN1	ENSG00000117632.23	ENST00000513116.1	3318	transcript	3318	0.994004	0.95094	0.971984	-0.00261174
STMN1	ENSG00000117632.23	ENST00000426559.6	3319	transcript	3319	1.25149	0.191331	0.327777	0.0974278
RP1-125I3.4	ENSG00000223624.1	ENST00000453780.1	3321	transcript	3321	0.818959	0.0211027	0.0616133	-0.0867379
STMN1	ENSG00000117632.23	ENST00000455785.7	3322	transcript	3322	1.59012	0.11145	0.220152	0.201431
STMN1	ENSG00000117632.23	ENST00000399728.5	3323	transcript	3323	0.887912	0.712705	0.810485	-0.05163
STMN1	ENSG00000117632.23	ENST00000465604.1	3324	transcript	3324	1.04186	0.833677	0.894984	0.0178108
STMN1	ENSG00000117632.23	ENST00000357865.6	3325	transcript	3325	2.39499	0.0504716	0.120838	0.379303
STMN1	ENSG00000117632.23	ENST00000374291.5	3326	transcript	3326	1.33257	0.16741	0.297704	0.124689
STMN1	ENSG00000117632.23	ENST00000485226.1	3327	transcript	3327	0.886853	0.180682	0.314516	-0.0521482
STMN1	ENSG00000117632.23	ENST00000446334.1	3328	transcript	3328	1.06467	0.350439	0.503223	0.0272143
PAFAH2	ENSG00000158006.14	ENST00000374284.5	3331	transcript	3331	0.938497	0.384071	0.536324	-0.0275669
EXTL1	ENSG00000158008.10	ENST00000374280.4	3341	transcript	3341	0.789534	0.0174934	0.0532282	-0.102629
EXTL1	ENSG00000158008.10	ENST00000484339.1	3342	transcript	3342	0.680721	1.9198e-05	0.000222217	-0.167031
EXTL1	ENSG00000158008.10	ENST00000470037.1	3343	transcript	3343	0.627874	2.75527e-06	4.85427e-05	-0.202128
PDIK1L	ENSG00000175087.10	ENST00000444713.5	3351	transcript	3351	1.06688	0.524558	0.665295	0.0281158
PDIK1L	ENSG00000175087.10	ENST00000374269.2	3352	transcript	3352	1.15218	0.125842	0.240954	0.0615209
ZNF593	ENSG00000142684.9	ENST00000374266.7	3358	transcript	3358	1.02688	0.742737	0.832219	0.0115213
CNKSR1	ENSG00000142675.18	ENST00000374253.9	3369	transcript	3369	0.894325	0.0419427	0.104808	-0.0485044
CEP85	ENSG00000130695.16	ENST00000252992.8	3389	transcript	3389	0.774322	0.00827094	0.0291831	-0.111078
CEP85	ENSG00000130695.16	ENST00000453146.1	3391	transcript	3391	0.772962	0.00757111	0.0271943	-0.111842
CEP85	ENSG00000130695.16	ENST00000468163.1	3394	transcript	3394	0.845717	0.0335449	0.0882783	-0.0727748
CEP85	ENSG00000130695.16	ENST00000491670.1	3395	transcript	3395	0.895653	0.0975464	0.199135	-0.04786
SH3BGRL3	ENSG00000142669.15	ENST00000270792.10	3396	transcript	3396	0.969269	0.589428	0.717323	-0.0135556
SH3BGRL3	ENSG00000142669.15	ENST00000319041.6	3397	transcript	3397	0.918182	0.278924	0.427895	-0.0370713
UBXN11	ENSG00000158062.20	ENST00000374223.5	3400	transcript	3400	0.904315	0.492638	0.637884	-0.0436803
UBXN11	ENSG00000158062.20	ENST00000496466.1	3407	transcript	3407	0.7772	0.00450241	0.0179259	-0.109467
UBXN11	ENSG00000158062.20	ENST00000442942.6	3410	transcript	3410	0.920624	0.264202	0.412082	-0.0359178
UBXN11	ENSG00000158062.20	ENST00000450041.5	3411	transcript	3411	0.917419	0.388129	0.540404	-0.0374323
CD52	ENSG00000169442.9	ENST00000374213.3	3416	transcript	3416	0.994365	0.923646	0.955577	-0.00245435
DHDDS	ENSG00000117682.17	ENST00000434391.6	3439	transcript	3439	0.783041	0.0788663	0.169819	-0.106216
DHDDS	ENSG00000117682.17	ENST00000374185.7	3446	transcript	3446	0.847041	0.00219788	0.0100442	-0.0720955
DHDDS	ENSG00000117682.17	ENST00000487944.5	3447	transcript	3447	0.782419	0.00803018	0.0284913	-0.106561
DHDDS	ENSG00000117682.17	ENST00000360009.6	3448	transcript	3448	0.922136	0.367593	0.520263	-0.0352049
DHDDS	ENSG00000117682.17	ENST00000531955.5	3459	transcript	3459	0.891633	0.0973643	0.198858	-0.049814
RP3-476K8.4	ENSG00000223583.1	ENST00000446498.1	3464	transcript	3464	0.917777	0.157469	0.284421	-0.0372629
DHDDS-AS1	ENSG00000225891.2	ENST00000656565.1	3466	transcript	3466	0.90179	0.0817413	0.174355	-0.0448946
HMGN2	ENSG00000198830.11	ENST00000361427.6	3467	transcript	3467	1.04526	0.613264	0.736133	0.0192256
HMGN2	ENSG00000198830.11	ENST00000460563.5	3470	transcript	3470	1.0128	0.88421	0.929755	0.00552396
HMGN2	ENSG00000198830.11	ENST00000464888.5	3471	transcript	3471	0.893434	0.102493	0.206627	-0.0489377
HMGN2	ENSG00000198830.11	ENST00000466194.1	3475	transcript	3475	0.83635	0.0741899	0.162269	-0.0776117
HMGN2	ENSG00000198830.11	ENST00000493418.1	3476	transcript	3476	0.951098	0.476598	0.622822	-0.0217749
RPS6KA1	ENSG00000117676.14	ENST00000374168.7	3480	transcript	3480	1.00021	0.998142	0.999076	9.15158e-05
RPS6KA1	ENSG00000117676.14	ENST00000524436.5	3481	transcript	3481	1.00397	0.96196	0.978183	0.00172037
RPS6KA1	ENSG00000117676.14	ENST00000531113.5	3487	transcript	3487	0.942833	0.441801	0.591913	-0.0255651
RPS6KA1	ENSG00000117676.14	ENST00000531382.5	3490	transcript	3490	0.822593	0.00396531	0.0162186	-0.084815
RPS6KA1	ENSG00000117676.14	ENST00000525582.1	3491	transcript	3491	0.896442	0.0827422	0.176001	-0.047478
ARID1A	ENSG00000117713.20	ENST00000324856.13	3507	transcript	3507	0.714216	0.000122998	0.000978109	-0.14617
ARID1A	ENSG00000117713.20	ENST00000524572.1	3510	transcript	3510	0.95373	0.30242	0.452896	-0.0205745
ARID1A	ENSG00000117713.20	ENST00000374152.7	3511	transcript	3511	0.854794	0.298789	0.449255	-0.0681386
ARID1A	ENSG00000117713.20	ENST00000636219.1	3513	transcript	3513	0.88931	0.361309	0.513857	-0.050947
ARID1A	ENSG00000117713.20	ENST00000636110.1	3517	transcript	3517	0.840332	0.00441456	0.0176708	-0.0755491
ARID1A	ENSG00000117713.20	ENST00000637788.1	3522	transcript	3522	0.830816	0.0336122	0.0884071	-0.0804954
PIGV	ENSG00000060642.11	ENST00000674202.1	3525	transcript	3525	0.916086	0.177541	0.310529	-0.0380637
ZDHHC18	ENSG00000204160.12	ENST00000374142.9	3535	transcript	3535	0.820095	0.00556963	0.0212621	-0.086136
ZDHHC18	ENSG00000204160.12	ENST00000488397.3	3538	transcript	3538	0.830983	0.0243282	0.0688564	-0.0804079
ZDHHC18	ENSG00000204160.12	ENST00000478902.1	3539	transcript	3539	0.795754	0.00178452	0.00846377	-0.0992213
SFN	ENSG00000175793.12	ENST00000339276.6	3540	transcript	3540	1.05079	0.618413	0.740297	0.0215178
GPN2	ENSG00000142751.15	ENST00000374135.9	3541	transcript	3541	0.965341	0.560505	0.695115	-0.0153193
GPN2	ENSG00000142751.15	ENST00000477418.2	3544	transcript	3544	0.846014	0.00301215	0.0129886	-0.0726223
GPATCH3	ENSG00000198746.13	ENST00000361720.10	3548	transcript	3548	0.959726	0.496669	0.641607	-0.0178525
NUDC	ENSG00000090273.14	ENST00000321265.10	3552	transcript	3552	1.11168	0.0694858	0.154283	0.0459797
NUDC	ENSG00000090273.14	ENST00000484772.1	3554	transcript	3554	0.837247	0.011058	0.0367283	-0.0771466
TRNP1	ENSG00000253368.4	ENST00000522111.3	3560	transcript	3560	1.11087	0.165338	0.294953	0.0456618
TRNP1	ENSG00000253368.4	ENST00000531285.1	3561	transcript	3561	0.921955	0.173225	0.305172	-0.0352902
SLC9A1	ENSG00000090020.11	ENST00000263980.8	3563	transcript	3563	0.955057	0.568274	0.701092	-0.0199709
SLC9A1	ENSG00000090020.11	ENST00000374089.5	3564	transcript	3564	0.890897	0.292543	0.442708	-0.0501727
SLC9A1	ENSG00000090020.11	ENST00000374086.3	3567	transcript	3567	0.944957	0.558248	0.693259	-0.0245882
CHCHD3P3	ENSG00000214973.3	ENST00000446783.1	3570	transcript	3570	0.999672	0.994015	0.99691	-0.000142378
NPM1P39	ENSG00000225159.1	ENST00000449818.1	3571	transcript	3571	1.13664	0.018523	0.055649	0.0556248
WDTC1	ENSG00000142784.16	ENST00000319394.8	3574	transcript	3574	0.931151	0.470355	0.61706	-0.03098
WDTC1	ENSG00000142784.16	ENST00000361771.7	3575	transcript	3575	0.826733	0.297102	0.447505	-0.0826349
WDTC1	ENSG00000142784.16	ENST00000447062.2	3577	transcript	3577	0.889901	0.123888	0.238264	-0.0506585
WDTC1	ENSG00000142784.16	ENST00000491239.2	3578	transcript	3578	0.725699	0.000688546	0.00393477	-0.139243
RP11-4K3__A.3	ENSG00000243659.1	ENST00000428741.2	3580	transcript	3580	0.98402	0.790599	0.865266	-0.00699586
TMEM222	ENSG00000186501.15	ENST00000611517.4	3581	transcript	3581	0.845664	0.0729479	0.160258	-0.0728022
TMEM222	ENSG00000186501.15	ENST00000374076.9	3582	transcript	3582	0.96538	0.755739	0.841473	-0.0153019
TMEM222	ENSG00000186501.15	ENST00000464720.5	3583	transcript	3583	0.845722	0.0396361	0.100409	-0.0727725
TMEM222	ENSG00000186501.15	ENST00000608611.5	3584	transcript	3584	1.36215	0.00491574	0.0192466	0.134224
TMEM222	ENSG00000186501.15	ENST00000478104.5	3588	transcript	3588	0.949199	0.535422	0.67479	-0.0226427
RNU6-48P	ENSG00000206888.1	ENST00000384161.1	3590	transcript	3590	0.779779	0.00198968	0.00926948	-0.108028
ACTG1P20	ENSG00000241547.1	ENST00000486001.1	3591	transcript	3591	0.709669	0.000170842	0.0012772	-0.148944
TMEM222	ENSG00000186501.15	ENST00000471456.1	3592	transcript	3592	0.779742	0.00330431	0.0139867	-0.108049
TMEM222	ENSG00000186501.15	ENST00000470223.1	3593	transcript	3593	0.75243	0.0259158	0.072345	-0.123534
MAP3K6	ENSG00000142733.17	ENST00000671291.1	3609	transcript	3609	0.750113	0.000530188	0.00319668	-0.124874
GPR3	ENSG00000181773.7	ENST00000374024.4	3622	transcript	3622	0.976501	0.763953	0.847152	-0.0103275
WASF2	ENSG00000158195.11	ENST00000618852.5	3623	transcript	3623	0.77068	0.00252934	0.01126	-0.113126
RP4-752I6.1	ENSG00000241169.1	ENST00000492975.1	3625	transcript	3625	0.844446	0.0052768	0.0203465	-0.0734281
RP1-159A19.4	ENSG00000237429.1	ENST00000443579.1	3626	transcript	3626	0.789401	0.000747063	0.00420027	-0.102702
AHDC1	ENSG00000126705.15	ENST00000247087.10	3627	transcript	3627	0.786798	0.121862	0.23541	-0.104137
AHDC1	ENSG00000126705.15	ENST00000673934.1	3628	transcript	3628	0.972974	0.849323	0.905453	-0.0118986
AHDC1	ENSG00000126705.15	ENST00000644989.1	3629	transcript	3629	0.99991	0.999113	0.999459	-3.88918e-05
AHDC1	ENSG00000126705.15	ENST00000374011.6	3630	transcript	3630	1.2229	0.274449	0.423176	0.0873912
AHDC1	ENSG00000126705.15	ENST00000642416.1	3631	transcript	3631	0.734117	0.04055	0.102223	-0.134235
AHDC1	ENSG00000126705.15	ENST00000642245.1	3632	transcript	3632	0.613815	0.0107599	0.0359496	-0.211963
AHDC1	ENSG00000126705.15	ENST00000490295.2	3635	transcript	3635	0.794274	0.000305466	0.00204527	-0.10003
AHDC1	ENSG00000126705.15	ENST00000644833.1	3636	transcript	3636	0.799468	0.00089665	0.00485747	-0.0971987
AHDC1	ENSG00000126705.15	ENST00000645669.1	3638	transcript	3638	0.944292	0.306743	0.457473	-0.0248939
AHDC1	ENSG00000126705.15	ENST00000643219.1	3641	transcript	3641	0.808469	0.0264757	0.0734161	-0.0923365
AHDC1	ENSG00000126705.15	ENST00000646642.1	3643	transcript	3643	0.788045	0.0167884	0.0513962	-0.103449
FGR	ENSG00000000938.13	ENST00000374004.5	3646	transcript	3646	0.754569	0.00151813	0.0074467	-0.122301
RP1-159A19.3	ENSG00000235912.1	ENST00000433132.1	3651	transcript	3651	0.791554	0.0266905	0.0738538	-0.101519
IFI6	ENSG00000126709.16	ENST00000339145.8	3654	transcript	3654	0.776468	0.0427924	0.106505	-0.109877
IFI6	ENSG00000126709.16	ENST00000361157.11	3655	transcript	3655	1.02172	0.880698	0.927415	0.00933063
IFI6	ENSG00000126709.16	ENST00000362020.4	3657	transcript	3657	1.03606	0.827847	0.891	0.0153863
FAM76A	ENSG00000009780.16	ENST00000373954.11	3668	transcript	3668	1.02857	0.683224	0.78911	0.0122339
FAM76A	ENSG00000009780.16	ENST00000530324.5	3670	transcript	3670	0.957802	0.572629	0.704274	-0.0187244
FAM76A	ENSG00000009780.16	ENST00000373949.5	3672	transcript	3672	1.19555	0.0664026	0.148911	0.077566
RP3-426I6.2	ENSG00000231344.1	ENST00000446554.1	3674	transcript	3674	0.936149	0.271278	0.419774	-0.0286552
RPEP3	ENSG00000230833.1	ENST00000425462.1	3675	transcript	3675	0.884429	0.0209504	0.0612913	-0.0533368
STX12	ENSG00000117758.14	ENST00000373943.9	3677	transcript	3677	1.47719	7.93724e-08	3.62451e-06	0.169436
STX12	ENSG00000117758.14	ENST00000468761.1	3679	transcript	3679	1.00606	0.936053	0.962924	0.00262421
RP3-426I6.5	ENSG00000269971.1	ENST00000602607.1	3680	transcript	3680	0.909354	0.2118	0.352365	-0.041267
STX12	ENSG00000117758.14	ENST00000481874.1	3681	transcript	3681	0.936398	0.320756	0.472291	-0.0285397
STX12	ENSG00000117758.14	ENST00000472285.1	3682	transcript	3682	0.98299	0.797998	0.870564	-0.00745078
RP3-426I6.6	ENSG00000270031.1	ENST00000602843.1	3683	transcript	3683	1.04611	0.411503	0.562979	0.0195767
RNU6-1245P	ENSG00000223062.1	ENST00000411130.1	3684	transcript	3684	0.919612	0.16096	0.289106	-0.0363952
PPP1R8	ENSG00000117751.18	ENST00000311772.10	3686	transcript	3686	1.03713	0.655051	0.769277	0.0158324
PPP1R8	ENSG00000117751.18	ENST00000373931.8	3688	transcript	3688	1.104	0.378051	0.530378	0.0429679
THEMIS2	ENSG00000130775.16	ENST00000328928.11	3692	transcript	3692	0.926423	0.135413	0.254215	-0.0331906
THEMIS2	ENSG00000130775.16	ENST00000373927.7	3695	transcript	3695	1.04166	0.658156	0.77129	0.0177273
THEMIS2	ENSG00000130775.16	ENST00000492877.1	3702	transcript	3702	0.809641	0.00177403	0.00842734	-0.0917075
RPA2	ENSG00000117748.10	ENST00000373912.8	3703	transcript	3703	1.28578	0.000424783	0.00266656	0.109166
XKR8	ENSG00000158156.9	ENST00000481387.2	3717	transcript	3717	0.861286	0.00934709	0.0321398	-0.0648524
XKR8	ENSG00000158156.9	ENST00000373884.6	3720	transcript	3720	0.896639	0.2092	0.349514	-0.0473825
EYA3	ENSG00000158161.16	ENST00000373871.8	3724	transcript	3724	0.998114	0.979508	0.988117	-0.000819931
EYA3	ENSG00000158161.16	ENST00000540618.5	3726	transcript	3726	0.94362	0.382734	0.534881	-0.0252027
EYA3	ENSG00000158161.16	ENST00000471498.5	3730	transcript	3730	0.782718	0.026364	0.0731938	-0.106395
RP11-460I13.6	ENSG00000238231.2	ENST00000426041.2	3731	transcript	3731	0.864581	0.0112381	0.0372232	-0.0631944
EYA3	ENSG00000158161.16	ENST00000468665.1	3732	transcript	3732	0.928179	0.26383	0.41163	-0.032368
RN7SL559P	ENSG00000240750.3	ENST00000476501.3	3733	transcript	3733	0.951253	0.418457	0.569526	-0.021704
SPCS2P4	ENSG00000228589.3	ENST00000436160.1	3734	transcript	3734	1.08544	0.274803	0.423588	0.0356074
PTAFR	ENSG00000169403.12	ENST00000373857.8	3738	transcript	3738	1.06519	0.461994	0.610072	0.0274259
DNAJC8	ENSG00000126698.11	ENST00000263697.6	3742	transcript	3742	1.24825	0.000162504	0.00122897	0.0963003
DNAJC8	ENSG00000126698.11	ENST00000489277.5	3743	transcript	3743	1.09997	0.252086	0.39818	0.0413824
DNAJC8	ENSG00000126698.11	ENST00000470967.1	3744	transcript	3744	0.958657	0.435399	0.585878	-0.0183367
ATP5IF1	ENSG00000130770.18	ENST00000335514.10	3748	transcript	3748	1.46187	7.49096e-05	0.0006602	0.16491
ATP5IF1	ENSG00000130770.18	ENST00000465645.1	3750	transcript	3750	1.11717	0.212702	0.353375	0.0481211
SESN2	ENSG00000130766.5	ENST00000253063.4	3753	transcript	3753	0.920773	0.160581	0.288702	-0.0358474
MED18	ENSG00000130772.14	ENST00000373842.9	3755	transcript	3755	1.02966	0.71625	0.813435	0.0126937
PHACTR4	ENSG00000204138.13	ENST00000463428.5	3762	transcript	3762	0.856733	0.035536	0.0923387	-0.0671544
PHACTR4	ENSG00000204138.13	ENST00000373839.8	3763	transcript	3763	0.717207	0.0057171	0.0216869	-0.144356
Y_RNA	ENSG00000206779.1	ENST00000384052.1	3765	transcript	3765	0.972708	0.707574	0.806437	-0.0120175
RP1-308E4.1	ENSG00000229820.2	ENST00000438601.2	3768	transcript	3768	0.77443	0.000287434	0.00194849	-0.111018
SNHG3	ENSG00000242125.3	ENST00000413987.1	3772	transcript	3772	0.86572	0.0183483	0.055257	-0.0626224
RCC1	ENSG00000180198.17	ENST00000683442.1	3776	transcript	3776	0.912061	0.164683	0.294048	-0.0399761
SNHG3	ENSG00000242125.3	ENST00000437681.1	3779	transcript	3779	0.931675	0.191512	0.327956	-0.0307357
SNORA73A	ENSG00000274266.1	ENST00000364938.1	3780	transcript	3780	0.601932	0.0568856	0.13242	-0.220453
SNORA73B	ENSG00000200087.1	ENST00000363217.1	3781	transcript	3781	0.497016	0.00248785	0.0111067	-0.30363
TRNAU1AP	ENSG00000180098.9	ENST00000373830.4	3792	transcript	3792	0.936828	0.216224	0.357856	-0.0283404
TRNAU1AP	ENSG00000180098.9	ENST00000495995.5	3793	transcript	3793	0.789091	0.000603532	0.00355195	-0.102873
TRNAU1AP	ENSG00000180098.9	ENST00000480930.5	3795	transcript	3795	0.963984	0.607519	0.731809	-0.01593
TRNAU1AP	ENSG00000180098.9	ENST00000491577.5	3796	transcript	3796	0.950994	0.4282	0.578895	-0.0218223
TRNAU1AP	ENSG00000180098.9	ENST00000464880.5	3797	transcript	3797	0.914765	0.112281	0.221452	-0.0386905
TRNAU1AP	ENSG00000180098.9	ENST00000464093.1	3800	transcript	3800	0.892163	0.0654513	0.147374	-0.0495558
SNORD99	ENSG00000221539.1	ENST00000408612.1	3815	transcript	3815	0.867954	0.106998	0.21364	-0.0615035
SNHG12	ENSG00000197989.14	ENST00000650239.1	3816	transcript	3816	0.876214	0.0100657	0.0340863	-0.0573898
SNORA44	ENSG00000273544.1	ENST00000384584.1	3820	transcript	3820	0.847321	0.137477	0.257021	-0.0719519
TAF12	ENSG00000120656.13	ENST00000373824.9	3827	transcript	3827	1.0906	0.369669	0.522276	0.0376675
TAF12	ENSG00000120656.13	ENST00000263974.4	3829	transcript	3829	0.845797	0.0534267	0.126268	-0.0727337
RNU11	ENSG00000270103.3	ENST00000602813.1	3832	transcript	3832	0.933623	0.681123	0.787819	-0.0298285
RNU11	ENSG00000274978.1	ENST00000387069.1	3833	transcript	3833	0.932703	0.667123	0.777631	-0.0302568
GMEB1	ENSG00000162419.13	ENST00000373816.6	3836	transcript	3836	0.995713	0.935369	0.962785	-0.00186585
YTHDF2	ENSG00000198492.16	ENST00000373812.8	3841	transcript	3841	1.18287	0.0453794	0.111462	0.0729355
YTHDF2	ENSG00000198492.16	ENST00000478283.5	3843	transcript	3843	0.923361	0.364973	0.517544	-0.0346284
OPRD1	ENSG00000116329.11	ENST00000234961.7	3849	transcript	3849	0.911657	0.245256	0.390502	-0.0401687
EPB41	ENSG00000159023.22	ENST00000645999.1	3880	transcript	3880	0.945842	0.491861	0.637181	-0.0241814
EPB41	ENSG00000159023.22	ENST00000649992.1	3891	transcript	3891	0.89873	0.145667	0.268315	-0.0463706
EPB41	ENSG00000159023.22	ENST00000460378.1	3892	transcript	3892	0.926686	0.307504	0.458356	-0.0330674
SRSF4	ENSG00000116350.17	ENST00000373795.7	3897	transcript	3897	1.16009	0.276936	0.426021	0.0644934
SRSF4	ENSG00000116350.17	ENST00000634348.1	3898	transcript	3898	0.852482	0.060018	0.137812	-0.0693149
SRSF4	ENSG00000116350.17	ENST00000466448.4	3899	transcript	3899	0.92527	0.299687	0.450142	-0.0337317
SRSF4	ENSG00000116350.17	ENST00000497015.5	3901	transcript	3901	0.945813	0.437925	0.588277	-0.0241946
SRSF4	ENSG00000116350.17	ENST00000605204.1	3902	transcript	3902	0.919816	0.192051	0.328541	-0.0362993
MECR	ENSG00000116353.16	ENST00000263702.11	3906	transcript	3906	0.963506	0.644275	0.760947	-0.0161454
MECR	ENSG00000116353.16	ENST00000373791.7	3907	transcript	3907	0.936641	0.566357	0.699707	-0.0284267
MECR	ENSG00000116353.16	ENST00000463412.1	3911	transcript	3911	0.844359	0.00717391	0.0260771	-0.0734727
MECR	ENSG00000116353.16	ENST00000464511.1	3915	transcript	3915	0.766406	0.00148456	0.00731919	-0.115541
RP11-467D18.2	ENSG00000237934.1	ENST00000427046.1	3924	transcript	3924	0.818741	0.00064599	0.00374227	-0.0868532
PTPRU	ENSG00000060656.20	ENST00000345512.7	3925	transcript	3925	0.970748	0.69412	0.79676	-0.0128937
PTPRU	ENSG00000060656.20	ENST00000373779.8	3926	transcript	3926	0.75658	0.0397877	0.100716	-0.121145
PTPRU	ENSG00000060656.20	ENST00000428026.6	3927	transcript	3927	0.986526	0.875743	0.923995	-0.00589146
PTPRU	ENSG00000060656.20	ENST00000460170.2	3928	transcript	3928	0.930914	0.436048	0.586515	-0.0310902
PTPRU	ENSG00000060656.20	ENST00000527027.1	3929	transcript	3929	0.978753	0.787819	0.863485	-0.00932683
PTPRU	ENSG00000060656.20	ENST00000493601.5	3933	transcript	3933	0.901541	0.16493	0.294384	-0.0450144
PTPRU	ENSG00000060656.20	ENST00000465525.6	3934	transcript	3934	0.691737	0.000380927	0.00244296	-0.160059
MATN1-AS1	ENSG00000186056.10	ENST00000414763.1	3951	transcript	3951	0.876385	0.08717	0.183135	-0.0573051
LAPTM5	ENSG00000162511.8	ENST00000294507.4	3955	transcript	3955	1.26063	0.0602154	0.138148	0.100589
SDC3	ENSG00000162512.16	ENST00000339394.7	3976	transcript	3976	0.976542	0.896359	0.938254	-0.0103092
SDC3	ENSG00000162512.16	ENST00000336798.11	3977	transcript	3977	0.731506	0.119109	0.231374	-0.135782
PUM1	ENSG00000134644.16	ENST00000424085.6	3981	transcript	3981	1.37014	0.0302602	0.0814222	0.136764
PUM1	ENSG00000134644.16	ENST00000257075.9	3982	transcript	3982	0.912365	0.599866	0.725223	-0.0398312
PUM1	ENSG00000134644.16	ENST00000373747.7	3983	transcript	3983	0.960977	0.787596	0.863418	-0.0172869
PUM1	ENSG00000134644.16	ENST00000426105.7	3984	transcript	3984	1.10961	0.426479	0.577301	0.045172
PUM1	ENSG00000134644.16	ENST00000525843.5	3985	transcript	3985	1.28466	0.169242	0.300042	0.108789
PUM1	ENSG00000134644.16	ENST00000440538.6	3987	transcript	3987	0.963617	0.543061	0.681179	-0.0160955
PUM1	ENSG00000134644.16	ENST00000373741.8	3988	transcript	3988	0.81203	0.0444046	0.109625	-0.0904281
PUM1	ENSG00000134644.16	ENST00000373742.6	3989	transcript	3989	0.955784	0.660024	0.772815	-0.0196403
PUM1	ENSG00000134644.16	ENST00000526128.1	3998	transcript	3998	0.957974	0.406855	0.558891	-0.0186463
RP11-201O14.1	ENSG00000237329.2	ENST00000417263.2	4003	transcript	4003	0.940282	0.296377	0.446706	-0.0267417
RP11-201O14.2	ENSG00000232768.1	ENST00000429616.1	4004	transcript	4004	0.850584	0.0102949	0.0347057	-0.070283
NKAIN1	ENSG00000084628.10	ENST00000373736.7	4008	transcript	4008	1.1396	0.0686687	0.152976	0.0567527
SNRNP40	ENSG00000060688.13	ENST00000263694.9	4013	transcript	4013	1.18422	0.00717505	0.0260781	0.0734324
SNRNP40	ENSG00000060688.13	ENST00000486941.1	4014	transcript	4014	1.07735	0.333114	0.485396	0.0323584
SNRNP40	ENSG00000060688.13	ENST00000373720.3	4016	transcript	4016	0.970539	0.688942	0.793188	-0.012987
RP11-490K7.4	ENSG00000229447.2	ENST00000452686.2	4018	transcript	4018	0.941487	0.464823	0.612405	-0.0261859
SNRNP40	ENSG00000060688.13	ENST00000474025.1	4019	transcript	4019	0.960524	0.575949	0.706889	-0.0174919
SNRNP40	ENSG00000060688.13	ENST00000463988.1	4020	transcript	4020	0.936966	0.341786	0.494401	-0.0282762
ZCCHC17	ENSG00000121766.16	ENST00000373714.5	4027	transcript	4027	1.43859	0.090077	0.187594	0.157937
ZCCHC17	ENSG00000121766.16	ENST00000344147.10	4028	transcript	4028	0.981291	0.880339	0.927146	-0.00820216
RP11-266K22.2	ENSG00000229044.1	ENST00000430143.1	4030	transcript	4030	0.935768	0.28469	0.434247	-0.0288316
FABP3	ENSG00000121769.8	ENST00000373713.7	4031	transcript	4031	1.10688	0.319683	0.471188	0.0441014
FABP3	ENSG00000121769.8	ENST00000497275.5	4032	transcript	4032	0.865323	0.0771518	0.167142	-0.0628215
FABP3	ENSG00000121769.8	ENST00000498148.5	4033	transcript	4033	1.92802	0.00131786	0.00662269	0.285111
TINAGL1	ENSG00000142910.16	ENST00000271064.12	4061	transcript	4061	0.70608	0.00196784	0.00919008	-0.151146
TINAGL1	ENSG00000142910.16	ENST00000466998.1	4063	transcript	4063	0.897456	0.133774	0.252075	-0.0469869
PEF1	ENSG00000162517.13	ENST00000373703.5	4076	transcript	4076	1.3419	0.003122	0.0133585	0.127719
COL16A1	ENSG00000084636.18	ENST00000373672.8	4106	transcript	4106	0.606772	0.000309833	0.00206896	-0.216974
COL16A1	ENSG00000084636.18	ENST00000488128.6	4107	transcript	4107	0.738683	0.00828208	0.0292052	-0.131542
COL16A1	ENSG00000084636.18	ENST00000488897.5	4108	transcript	4108	0.657642	0.000479732	0.00294994	-0.18201
COL16A1	ENSG00000084636.18	ENST00000461217.1	4109	transcript	4109	0.707003	0.000427633	0.00268051	-0.150579
COL16A1	ENSG00000084636.18	ENST00000470799.5	4115	transcript	4115	0.812188	0.0215228	0.062535	-0.0903437
COL16A1	ENSG00000084636.18	ENST00000482910.1	4116	transcript	4116	0.860916	0.0388403	0.0988867	-0.0650392
COL16A1	ENSG00000084636.18	ENST00000479100.1	4118	transcript	4118	0.790028	0.0131252	0.0422149	-0.102357
COL16A1	ENSG00000084636.18	ENST00000458715.5	4119	transcript	4119	0.649775	0.00160105	0.00777074	-0.187237
COL16A1	ENSG00000084636.18	ENST00000373668.7	4120	transcript	4120	0.871221	0.0208548	0.0611102	-0.0598717
COL16A1	ENSG00000084636.18	ENST00000529928.1	4123	transcript	4123	0.866954	0.0585048	0.135184	-0.0620039
COL16A1	ENSG00000084636.18	ENST00000373667.4	4124	transcript	4124	0.855148	0.0229467	0.0657292	-0.0679589
ADGRB2	ENSG00000121753.13	ENST00000398556.7	4126	transcript	4126	1.09214	0.246926	0.392284	0.0382775
ADGRB2	ENSG00000121753.13	ENST00000398547.5	4127	transcript	4127	1.09214	0.485961	0.631861	0.0382787
ADGRB2	ENSG00000121753.13	ENST00000373655.6	4128	transcript	4128	1.41837	0.0387463	0.0987161	0.151788
ADGRB2	ENSG00000121753.13	ENST00000373658.8	4129	transcript	4129	0.885487	0.420387	0.571413	-0.0528179
ADGRB2	ENSG00000121753.13	ENST00000398542.5	4130	transcript	4130	0.752734	0.0775166	0.167677	-0.123359
ADGRB2	ENSG00000121753.13	ENST00000465256.5	4131	transcript	4131	0.789172	0.0742671	0.162366	-0.102828
ADGRB2	ENSG00000121753.13	ENST00000530999.1	4132	transcript	4132	1.13379	0.523199	0.66422	0.0545342
ADGRB2	ENSG00000121753.13	ENST00000527361.5	4133	transcript	4133	0.685859	0.117518	0.229175	-0.163765
ADGRB2	ENSG00000121753.13	ENST00000398538.5	4134	transcript	4134	0.539028	6.03497e-05	0.000554721	-0.268388
ADGRB2	ENSG00000121753.13	ENST00000466109.1	4135	transcript	4135	0.858131	0.031966	0.0850194	-0.0664464
ADGRB2	ENSG00000121753.13	ENST00000533175.1	4138	transcript	4138	0.90043	0.355201	0.508187	-0.0455503
ADGRB2	ENSG00000121753.13	ENST00000468430.1	4139	transcript	4139	0.849995	0.0052249	0.0202036	-0.0705836
ADGRB2	ENSG00000121753.13	ENST00000436464.1	4140	transcript	4140	0.687157	2.39417e-08	1.55792e-06	-0.162944
MIR4254	ENSG00000266580.1	ENST00000581063.1	4141	transcript	4141	0.761373	0.015553	0.048426	-0.118403
RP11-84A19.4	ENSG00000269967.1	ENST00000602889.1	4158	transcript	4158	0.971319	0.691325	0.79471	-0.0126383
PTP4A2	ENSG00000184007.22	ENST00000602725.5	4159	transcript	4159	1.78253	0.0307938	0.0824949	0.251036
PTP4A2	ENSG00000184007.22	ENST00000647444.2	4160	transcript	4160	0.85616	0.285086	0.434629	-0.0674453
PTP4A2	ENSG00000184007.22	ENST00000457805.6	4162	transcript	4162	0.994381	0.947885	0.970432	-0.00244699
PTP4A2	ENSG00000184007.22	ENST00000489313.1	4163	transcript	4163	1.00573	0.918789	0.952262	0.00248017
PTP4A2	ENSG00000184007.22	ENST00000602683.5	4164	transcript	4164	1.11562	0.448797	0.598168	0.0475155
PTP4A2	ENSG00000184007.22	ENST00000528253.3	4167	transcript	4167	0.833531	0.438597	0.58892	-0.0790782
PTP4A2	ENSG00000184007.22	ENST00000484483.1	4168	transcript	4168	0.90876	0.126784	0.242231	-0.0415509
PTP4A2	ENSG00000184007.22	ENST00000524384.5	4173	transcript	4173	0.967855	0.515868	0.658066	-0.0141896
PTP4A2	ENSG00000184007.22	ENST00000475464.1	4179	transcript	4179	0.971973	0.610407	0.733733	-0.0123459
RP4-534N18.2	ENSG00000228634.1	ENST00000447478.1	4180	transcript	4180	0.907467	0.213791	0.35487	-0.0421691
KHDRBS1	ENSG00000121774.18	ENST00000327300.12	4182	transcript	4182	1.00922	0.926942	0.95773	0.00398574
KHDRBS1	ENSG00000121774.18	ENST00000307714.12	4183	transcript	4183	1.1527	0.322603	0.474197	0.0617175
KHDRBS1	ENSG00000121774.18	ENST00000492989.1	4184	transcript	4184	0.87939	0.322019	0.473489	-0.0558183
KHDRBS1	ENSG00000121774.18	ENST00000484270.2	4185	transcript	4185	0.93025	0.401991	0.554052	-0.0314005
TMEM39B	ENSG00000121775.18	ENST00000336294.10	4189	transcript	4189	0.785827	0.094746	0.194852	-0.104673
TMEM39B	ENSG00000121775.18	ENST00000441402.5	4190	transcript	4190	1.06104	0.599597	0.725074	0.0257314
MIR5585	ENSG00000266203.1	ENST00000577515.1	4196	transcript	4196	0.683359	6.58498e-05	0.00059457	-0.165351
KPNA6	ENSG00000025800.14	ENST00000373625.8	4198	transcript	4198	1.22174	0.00377906	0.015621	0.0869804
TXLNA	ENSG00000084652.16	ENST00000373610.8	4203	transcript	4203	0.79308	0.00233233	0.0105421	-0.100683
TXLNA	ENSG00000084652.16	ENST00000373609.1	4204	transcript	4204	0.802593	0.00350928	0.0146965	-0.0955048
CCDC28B	ENSG00000160050.16	ENST00000421922.6	4207	transcript	4207	0.881351	0.0354773	0.0922293	-0.054851
CCDC28B	ENSG00000160050.16	ENST00000483009.1	4212	transcript	4212	0.8227	0.000588149	0.00347712	-0.0847587
RP4-622L5.7	ENSG00000224066.1	ENST00000421616.1	4215	transcript	4215	0.838184	0.00625141	0.0232688	-0.0766605
IQCC	ENSG00000160051.12	ENST00000617816.1	4216	transcript	4216	0.731611	7.18316e-05	0.000637363	-0.135719
IQCC	ENSG00000160051.12	ENST00000291358.11	4217	transcript	4217	0.830248	0.00394937	0.016171	-0.080792
DCDC2B	ENSG00000222046.3	ENST00000409358.2	4219	transcript	4219	0.690215	3.81775e-07	1.0986e-05	-0.161016
TMEM234	ENSG00000160055.20	ENST00000466796.1	4221	transcript	4221	0.816374	0.000441037	0.0027474	-0.0881107
TMEM234	ENSG00000160055.20	ENST00000461402.5	4225	transcript	4225	0.788241	0.00277357	0.0121209	-0.103341
TMEM234	ENSG00000160055.20	ENST00000487174.1	4232	transcript	4232	0.901135	0.0736871	0.161511	-0.0452101
EIF3I	ENSG00000084623.12	ENST00000676801.1	4235	transcript	4235	1.31362	0.033188	0.0875207	0.118471
EIF3I	ENSG00000084623.12	ENST00000677711.1	4239	transcript	4239	0.998415	0.988988	0.993816	-0.000688715
EIF3I	ENSG00000084623.12	ENST00000677676.1	4241	transcript	4241	0.92995	0.339351	0.492018	-0.0315403
EIF3I	ENSG00000084623.12	ENST00000677767.1	4245	transcript	4245	0.858535	0.137768	0.257453	-0.066242
EIF3I	ENSG00000084623.12	ENST00000678889.1	4246	transcript	4246	1.10173	0.226365	0.369536	0.0420757
EIF3I	ENSG00000084623.12	ENST00000677640.1	4248	transcript	4248	1.14156	0.0130466	0.042053	0.0574988
EIF3I	ENSG00000084623.12	ENST00000678968.1	4254	transcript	4254	1.0933	0.189052	0.324909	0.0387379
EIF3I	ENSG00000084623.12	ENST00000677540.1	4258	transcript	4258	0.893902	0.112845	0.222365	-0.0487101
EIF3I	ENSG00000084623.12	ENST00000677183.1	4261	transcript	4261	0.868572	0.250597	0.396476	-0.0611943
EIF3I	ENSG00000084623.12	ENST00000678883.1	4264	transcript	4264	1.15001	0.00307564	0.0131997	0.060703
EIF3I	ENSG00000084623.12	ENST00000489353.6	4270	transcript	4270	0.873949	0.0201936	0.0595385	-0.0585139
EIF3I	ENSG00000084623.12	ENST00000471486.6	4271	transcript	4271	1.18499	0.00142967	0.00709061	0.0737131
EIF3I	ENSG00000084623.12	ENST00000678106.1	4276	transcript	4276	0.890678	0.0322872	0.0856974	-0.0502793
MTMR9LP	ENSG00000220785.7	ENST00000423995.5	4277	transcript	4277	0.873612	0.0573345	0.133233	-0.0586815
MTMR9LP	ENSG00000220785.7	ENST00000441044.5	4279	transcript	4279	0.830636	0.0109603	0.0364765	-0.0805895
HDAC1	ENSG00000116478.12	ENST00000373548.8	4298	transcript	4298	0.826395	0.0105638	0.0354326	-0.0828123
HDAC1	ENSG00000116478.12	ENST00000463172.5	4300	transcript	4300	0.840699	0.0238216	0.0677182	-0.0753592
HDAC1	ENSG00000116478.12	ENST00000490081.5	4303	transcript	4303	0.855924	0.00836839	0.0294714	-0.0675646
HDAC1	ENSG00000116478.12	ENST00000476391.5	4305	transcript	4305	0.801893	0.00257228	0.0114197	-0.0958834
MARCKSL1	ENSG00000175130.7	ENST00000329421.8	4308	transcript	4308	0.995114	0.957355	0.975682	-0.00212708
FAM229A	ENSG00000225828.1	ENST00000416512.1	4314	transcript	4314	0.752969	0.00023968	0.00168068	-0.123223
BSDC1	ENSG00000160058.19	ENST00000455895.7	4318	transcript	4318	0.986654	0.925152	0.956541	-0.00583491
BSDC1	ENSG00000160058.19	ENST00000444377.5	4319	transcript	4319	0.72927	0.0276807	0.0758581	-0.137112
BSDC1	ENSG00000160058.19	ENST00000341071.11	4320	transcript	4320	0.727025	0.0123841	0.0402623	-0.13845
BSDC1	ENSG00000160058.19	ENST00000446293.6	4323	transcript	4323	0.997288	0.982206	0.989972	-0.00117958
BSDC1	ENSG00000160058.19	ENST00000533084.1	4332	transcript	4332	0.847466	0.0273618	0.0752316	-0.0718776
BSDC1	ENSG00000160058.19	ENST00000531222.1	4333	transcript	4333	0.797174	0.00100047	0.00530446	-0.0984468
ZBTB8B	ENSG00000273274.2	ENST00000609129.2	4339	transcript	4339	0.951707	0.262883	0.410538	-0.0214969
ZBTB8A	ENSG00000160062.15	ENST00000373510.9	4340	transcript	4340	1.09334	0.198609	0.336626	0.0387563
ZBTB8OS	ENSG00000176261.16	ENST00000468695.6	4343	transcript	4343	1.06549	0.435319	0.585858	0.0275512
ZBTB8OS	ENSG00000176261.16	ENST00000467652.5	4346	transcript	4346	0.91165	0.182394	0.316779	-0.0401717
ZBTB8OS	ENSG00000176261.16	ENST00000473294.7	4349	transcript	4349	0.991367	0.87745	0.925133	-0.00376562
ZBTB8OS	ENSG00000176261.16	ENST00000436661.6	4350	transcript	4350	0.998877	0.987069	0.992869	-0.000488081
ZBTB8OS	ENSG00000176261.16	ENST00000483138.5	4353	transcript	4353	0.829524	0.00515016	0.0199532	-0.0811709
ZBTB8OS	ENSG00000176261.16	ENST00000473383.1	4355	transcript	4355	0.795874	0.00220404	0.0100677	-0.0991557
ZBTB8OS	ENSG00000176261.16	ENST00000466361.1	4356	transcript	4356	0.754737	0.00243906	0.0109329	-0.122204
Y_RNA	ENSG00000200591.1	ENST00000363721.1	4357	transcript	4357	0.776032	0.00879356	0.0306195	-0.110121
RBBP4	ENSG00000162521.19	ENST00000414241.7	4358	transcript	4358	1.03218	0.876207	0.924306	0.0137544
RBBP4	ENSG00000162521.19	ENST00000373493.10	4360	transcript	4360	1.28719	0.117944	0.229796	0.109644
RBBP4	ENSG00000162521.19	ENST00000401893.7	4361	transcript	4361	1.07104	0.634896	0.754002	0.0298055
RBBP4	ENSG00000162521.19	ENST00000525506.1	4365	transcript	4365	0.911517	0.300423	0.450785	-0.0402352
RBBP4	ENSG00000162521.19	ENST00000465780.1	4366	transcript	4366	0.855126	0.0152921	0.0478125	-0.0679697
RBBP4	ENSG00000162521.19	ENST00000531983.1	4373	transcript	4373	1.07258	0.23501	0.379309	0.0304306
KIAA1522	ENSG00000162522.11	ENST00000468130.1	4383	transcript	4383	0.859985	0.030441	0.0817765	-0.065509
KIAA1522	ENSG00000162522.11	ENST00000373481.7	4384	transcript	4384	0.739266	5.23645e-05	0.00049328	-0.131199
YARS1	ENSG00000134684.12	ENST00000469100.5	4387	transcript	4387	0.978258	0.8134	0.881365	-0.0095464
YARS1	ENSG00000134684.12	ENST00000373477.9	4388	transcript	4388	1.71877	0.00284923	0.0123931	0.235217
YARS1	ENSG00000134684.12	ENST00000490826.1	4389	transcript	4389	1.06792	0.409342	0.56097	0.0285373
YARS1	ENSG00000134684.12	ENST00000676297.1	4390	transcript	4390	1.01524	0.874153	0.922924	0.00656918
YARS1	ENSG00000134684.12	ENST00000674629.1	4392	transcript	4392	1.09206	0.706286	0.805479	0.0382462
YARS1	ENSG00000134684.12	ENST00000675785.1	4393	transcript	4393	1.27168	0.374303	0.527003	0.104378
YARS1	ENSG00000134684.12	ENST00000487404.5	4394	transcript	4394	0.703394	0.000178799	0.00132413	-0.152802
YARS1	ENSG00000134684.12	ENST00000481895.6	4396	transcript	4396	0.920514	0.418186	0.569337	-0.0359695
YARS1	ENSG00000134684.12	ENST00000616261.2	4397	transcript	4397	0.968934	0.90168	0.94114	-0.0137059
YARS1	ENSG00000134684.12	ENST00000470377.1	4399	transcript	4399	0.96319	0.538176	0.677208	-0.0162879
YARS1	ENSG00000134684.12	ENST00000472692.1	4400	transcript	4400	0.881394	0.015972	0.0494528	-0.0548297
S100PBP	ENSG00000116497.18	ENST00000530710.5	4401	transcript	4401	0.904443	0.182986	0.317548	-0.0436189
S100PBP	ENSG00000116497.18	ENST00000531123.5	4404	transcript	4404	0.895398	0.0655307	0.147476	-0.0479837
S100PBP	ENSG00000116497.18	ENST00000356689.7	4405	transcript	4405	0.977512	0.697758	0.799527	-0.00987787
S100PBP	ENSG00000116497.18	ENST00000373475.10	4407	transcript	4407	0.961708	0.565437	0.699069	-0.0169567
S100PBP	ENSG00000116497.18	ENST00000530552.1	4412	transcript	4412	0.960013	0.499477	0.643818	-0.0177229
S100PBP	ENSG00000116497.18	ENST00000475486.1	4416	transcript	4416	0.982925	0.817472	0.884369	-0.0074796
FNDC5	ENSG00000160097.20	ENST00000481487.1	4418	transcript	4418	0.891049	0.111257	0.219829	-0.0500982
FNDC5	ENSG00000160097.20	ENST00000373471.9	4419	transcript	4419	1.21659	0.145407	0.268	0.0851427
FNDC5	ENSG00000160097.20	ENST00000649537.2	4420	transcript	4420	0.801848	0.125645	0.240731	-0.0959077
FNDC5	ENSG00000160097.20	ENST00000496770.1	4422	transcript	4422	0.837975	0.00562503	0.0214245	-0.0767689
HPCA	ENSG00000121905.10	ENST00000480118.5	4425	transcript	4425	1.16103	0.0849602	0.179408	0.0648431
HPCA	ENSG00000121905.10	ENST00000373467.4	4427	transcript	4427	1.1932	0.108951	0.216328	0.0767142
TMEM54	ENSG00000121900.19	ENST00000373463.8	4431	transcript	4431	0.866177	0.0193615	0.057619	-0.0623932
RNF19B	ENSG00000116514.17	ENST00000373456.11	4436	transcript	4436	1.08228	0.387627	0.539982	0.0343405
RNF19B	ENSG00000116514.17	ENST00000235150.5	4437	transcript	4437	0.988166	0.923139	0.95525	-0.00517008
RNF19B	ENSG00000116514.17	ENST00000356990.9	4438	transcript	4438	1.07292	0.551	0.687797	0.0305689
AK2	ENSG00000004455.17	ENST00000373449.7	4445	transcript	4445	0.86044	0.0222053	0.0641157	-0.0652796
AK2	ENSG00000004455.17	ENST00000672715.1	4446	transcript	4446	0.872707	0.0709447	0.15697	-0.0591313
AK2	ENSG00000004455.17	ENST00000550338.5	4454	transcript	4454	1.06795	0.266143	0.414138	0.0285528
AK2	ENSG00000004455.17	ENST00000469238.1	4455	transcript	4455	0.878066	0.0713703	0.157656	-0.0564729
AK2	ENSG00000004455.17	ENST00000673291.1	4457	transcript	4457	0.889355	0.0401085	0.101337	-0.0509247
AK2	ENSG00000004455.17	ENST00000551979.1	4460	transcript	4460	0.953369	0.458628	0.607046	-0.0207388
AZIN2	ENSG00000142920.17	ENST00000294517.11	4466	transcript	4466	0.907916	0.136145	0.255057	-0.0419542
AZIN2	ENSG00000142920.17	ENST00000473089.5	4475	transcript	4475	0.934448	0.250076	0.395906	-0.0294447
AZIN2	ENSG00000142920.17	ENST00000652171.1	4476	transcript	4476	0.974992	0.7284	0.821844	-0.0109991
AZIN2	ENSG00000142920.17	ENST00000484656.5	4477	transcript	4477	0.903614	0.0392411	0.0996698	-0.0440171
AZIN2	ENSG00000142920.17	ENST00000478204.5	4481	transcript	4481	1.04298	0.683646	0.789396	0.0182747
AZIN2	ENSG00000142920.17	ENST00000492521.1	4483	transcript	4483	0.885709	0.0684718	0.152692	-0.052709
RP11-131M11.2	ENSG00000278997.1	ENST00000622988.1	4484	transcript	4484	0.74913	0.000352458	0.00230127	-0.125443
TRIM62	ENSG00000116525.14	ENST00000291416.10	4485	transcript	4485	0.773274	0.00199017	0.00927035	-0.111667
RP11-131M11.3	ENSG00000279179.1	ENST00000624339.1	4488	transcript	4488	0.772743	0.000186781	0.00137104	-0.111965
ZNF362	ENSG00000160094.15	ENST00000539719.6	4492	transcript	4492	0.681353	2.77989e-05	0.00029901	-0.166628
ZNF362	ENSG00000160094.15	ENST00000483388.5	4493	transcript	4493	0.787545	0.000374688	0.00240913	-0.103725
ZNF362	ENSG00000160094.15	ENST00000490959.2	4494	transcript	4494	0.858807	0.00652704	0.024106	-0.0661044
RP11-415J8.7	ENSG00000270115.1	ENST00000602618.1	4495	transcript	4495	0.702994	0.000140579	0.00108985	-0.153048
ZNF362	ENSG00000160094.15	ENST00000373428.5	4496	transcript	4496	0.961035	0.646713	0.763044	-0.0172607
RP11-415J8.3	ENSG00000225313.5	ENST00000587696.2	4504	transcript	4504	0.780331	0.00489049	0.0191578	-0.107721
PHC2	ENSG00000134686.19	ENST00000373418.7	4509	transcript	4509	0.953694	0.714015	0.811615	-0.0205909
PHC2	ENSG00000134686.19	ENST00000373422.7	4510	transcript	4510	0.890864	0.362162	0.514768	-0.0501887
PHC2	ENSG00000134686.19	ENST00000683057.1	4512	transcript	4512	0.75608	0.000857261	0.00468786	-0.121432
RP11-415J8.3	ENSG00000225313.5	ENST00000628643.2	4514	transcript	4514	0.849128	0.0198073	0.0586426	-0.0710268
RP11-415J8.3	ENSG00000225313.5	ENST00000630909.2	4515	transcript	4515	0.998542	0.983251	0.990481	-0.000633614
RP11-415J8.3	ENSG00000225313.5	ENST00000627130.1	4516	transcript	4516	0.838566	0.0104465	0.0350976	-0.076463
PHC2	ENSG00000134686.19	ENST00000473158.1	4519	transcript	4519	0.813312	0.000203685	0.0014704	-0.0897427
MIR3605	ENSG00000284154.1	ENST00000583214.3	4520	transcript	4520	0.813524	0.0371772	0.0956606	-0.0896295
RN7SKP16	ENSG00000222112.1	ENST00000410180.1	4521	transcript	4521	0.822454	0.0191049	0.057048	-0.0848884
PHC2	ENSG00000134686.19	ENST00000459964.1	4523	transcript	4523	0.919406	0.0731374	0.160541	-0.0364925
PHC2	ENSG00000134686.19	ENST00000468406.5	4524	transcript	4524	0.916109	0.181985	0.316159	-0.038053
ZSCAN20	ENSG00000121903.15	ENST00000684572.1	4527	transcript	4527	0.944473	0.40458	0.556608	-0.0248107
CSMD2	ENSG00000121904.18	ENST00000373381.9	4531	transcript	4531	0.712351	0.00024925	0.0017356	-0.147306
CSMD2	ENSG00000121904.18	ENST00000465819.1	4535	transcript	4535	0.79208	0.00338038	0.0142523	-0.101231
CSMD2	ENSG00000121904.18	ENST00000373380.5	4536	transcript	4536	0.902998	0.208962	0.349292	-0.0443132
CSMD2	ENSG00000121904.18	ENST00000489419.1	4537	transcript	4537	0.811631	0.000636484	0.00370061	-0.0906412
CSMD2	ENSG00000121904.18	ENST00000338325.1	4539	transcript	4539	0.77507	0.000139347	0.0010831	-0.110659
GJB5	ENSG00000189280.3	ENST00000338513.1	4575	transcript	4575	0.917501	0.0833691	0.176995	-0.0373934
GJB3	ENSG00000188910.8	ENST00000373366.3	4578	transcript	4578	0.816075	0.000395941	0.00252143	-0.0882699
GJA4	ENSG00000187513.9	ENST00000450137.1	4580	transcript	4580	0.678557	7.60547e-06	0.000106562	-0.168414
GJA4	ENSG00000187513.9	ENST00000342280.5	4581	transcript	4581	0.728744	0.000831653	0.00457707	-0.137425
SMIM12	ENSG00000163866.9	ENST00000521580.3	4582	transcript	4582	0.905977	0.0978904	0.199646	-0.0428829
SMIM12	ENSG00000163866.9	ENST00000456842.1	4585	transcript	4585	1.06527	0.564682	0.698531	0.0274615
DLGAP3	ENSG00000116544.12	ENST00000235180.4	4588	transcript	4588	0.703178	0.000120758	0.000962593	-0.152935
DLGAP3	ENSG00000116544.12	ENST00000373347.6	4589	transcript	4589	0.837973	0.0388198	0.0988595	-0.0767698
DLGAP3	ENSG00000116544.12	ENST00000495979.1	4590	transcript	4590	0.865513	0.149043	0.272889	-0.0627263
TMEM35B	ENSG00000243749.1	ENST00000373337.3	4595	transcript	4595	0.893284	0.188339	0.324009	-0.0490105
ZMYM6	ENSG00000163867.17	ENST00000493328.5	4596	transcript	4596	1.08593	0.193088	0.329712	0.035801
ZMYM6	ENSG00000163867.17	ENST00000357182.9	4597	transcript	4597	1.11514	0.0493533	0.118845	0.0473291
ZMYM6	ENSG00000163867.17	ENST00000472971.1	4599	transcript	4599	0.937916	0.225121	0.367987	-0.0278362
ZMYM6	ENSG00000163867.17	ENST00000317538.9	4601	transcript	4601	1.1709	0.0626196	0.142367	0.0685194
ZMYM1	ENSG00000197056.11	ENST00000373330.1	4614	transcript	4614	0.935037	0.459995	0.608238	-0.0291711
ZMYM1	ENSG00000197056.11	ENST00000476269.1	4615	transcript	4615	0.855336	0.0669599	0.149903	-0.0678631
ZMYM1	ENSG00000197056.11	ENST00000463393.1	4616	transcript	4616	1.00276	0.970508	0.982452	0.001196
SFPQ	ENSG00000116560.11	ENST00000471991.5	4619	transcript	4619	0.846834	0.0395158	0.100189	-0.0722017
SFPQ	ENSG00000116560.11	ENST00000468598.5	4620	transcript	4620	1.25826	0.0117342	0.0385977	0.0997703
SFPQ	ENSG00000116560.11	ENST00000460428.5	4621	transcript	4621	1.00728	0.912991	0.948425	0.00314849
SFPQ	ENSG00000116560.11	ENST00000470472.5	4622	transcript	4622	0.958868	0.484974	0.630824	-0.0182412
SFPQ	ENSG00000116560.11	ENST00000466213.5	4624	transcript	4624	0.646551	0.0060999	0.0228012	-0.189397
SFPQ	ENSG00000116560.11	ENST00000490668.5	4625	transcript	4625	0.953549	0.533842	0.673451	-0.020657
SFPQ	ENSG00000116560.11	ENST00000485365.1	4626	transcript	4626	1.35241	0.00188813	0.00887366	0.13111
SFPQ	ENSG00000116560.11	ENST00000485454.1	4627	transcript	4627	0.948736	0.461074	0.609197	-0.0228545
SFPQ	ENSG00000116560.11	ENST00000357214.6	4628	transcript	4628	0.86807	0.0602503	0.138197	-0.0614452
ZMYM4	ENSG00000146463.12	ENST00000314607.11	4630	transcript	4630	1.15892	0.00374136	0.0154866	0.0640544
ZMYM4	ENSG00000146463.12	ENST00000441447.1	4631	transcript	4631	0.920464	0.276573	0.425713	-0.0359934
RN7SL503P	ENSG00000240374.3	ENST00000475222.3	4632	transcript	4632	0.877714	0.0320177	0.0851342	-0.056647
SNORA62	ENSG00000201542.1	ENST00000364672.1	4633	transcript	4633	0.888035	0.0972256	0.198656	-0.0515701
RPL5P4	ENSG00000229994.1	ENST00000434805.1	4634	transcript	4634	0.812218	0.00200962	0.00934351	-0.0903276
ZMYM4-AS1	ENSG00000227409.1	ENST00000432683.1	4635	transcript	4635	1.05881	0.310566	0.461712	0.0248183
ZMYM4	ENSG00000146463.12	ENST00000482131.1	4637	transcript	4637	0.905821	0.149758	0.273906	-0.0429577
ZMYM4	ENSG00000146463.12	ENST00000492456.1	4640	transcript	4640	0.973833	0.611279	0.734546	-0.0115155
KIAA0319L	ENSG00000142687.18	ENST00000325722.8	4641	transcript	4641	0.979659	0.771618	0.852535	-0.00892502
KIAA0319L	ENSG00000142687.18	ENST00000373266.8	4642	transcript	4642	1.08149	0.72795	0.821495	0.0340241
KIAA0319L	ENSG00000142687.18	ENST00000461312.5	4644	transcript	4644	0.788154	0.000179527	0.00132886	-0.103389
KIAA0319L	ENSG00000142687.18	ENST00000485551.5	4645	transcript	4645	0.785109	0.0041677	0.0168577	-0.10507
KIAA0319L	ENSG00000142687.18	ENST00000473423.1	4646	transcript	4646	0.851766	0.0329021	0.0869456	-0.0696796
KIAA0319L	ENSG00000142687.18	ENST00000474856.1	4648	transcript	4648	0.877723	0.0676203	0.151065	-0.0566425
KIAA0319L	ENSG00000142687.18	ENST00000470388.5	4655	transcript	4655	0.979265	0.727965	0.821495	-0.00909973
KIAA0319L	ENSG00000142687.18	ENST00000469892.5	4657	transcript	4657	0.970427	0.674789	0.783609	-0.0130373
RP4-728D4.3	ENSG00000236274.1	ENST00000442276.1	4659	transcript	4659	0.953453	0.352036	0.504842	-0.0207006
KIAA0319L	ENSG00000142687.18	ENST00000476329.1	4660	transcript	4660	0.970809	0.548104	0.685512	-0.0128661
NCDN	ENSG00000020129.16	ENST00000373253.7	4662	transcript	4662	1.01872	0.847522	0.904241	0.00805313
NCDN	ENSG00000020129.16	ENST00000356090.8	4663	transcript	4663	1.12285	0.245731	0.391028	0.0503227
NCDN	ENSG00000020129.16	ENST00000373243.7	4664	transcript	4664	1.12684	0.276979	0.426043	0.0518642
NCDN	ENSG00000020129.16	ENST00000459931.1	4665	transcript	4665	0.852165	0.254511	0.400974	-0.0694762
NCDN	ENSG00000020129.16	ENST00000437806.1	4666	transcript	4666	1.10761	0.226809	0.369979	0.0443865
NCDN	ENSG00000020129.16	ENST00000423723.1	4667	transcript	4667	0.812187	0.0206161	0.0605289	-0.0903442
TFAP2E-AS1	ENSG00000239636.1	ENST00000425881.1	4668	transcript	4668	0.813146	0.0185519	0.0557079	-0.0898317
TFAP2E-AS1	ENSG00000239636.1	ENST00000444348.1	4669	transcript	4669	0.744255	0.00104453	0.0054914	-0.128278
TFAP2E	ENSG00000116819.9	ENST00000373235.4	4670	transcript	4670	0.74853	0.00219014	0.0100134	-0.125791
TFAP2E	ENSG00000116819.9	ENST00000683984.1	4674	transcript	4674	0.748681	0.00117924	0.00606444	-0.125703
PSMB2	ENSG00000126067.12	ENST00000373237.4	4675	transcript	4675	1.26439	0.00081624	0.00451464	0.10188
C1orf216	ENSG00000142686.8	ENST00000270815.5	4678	transcript	4678	1.39185	0.000824691	0.00455046	0.143592
AGO4	ENSG00000134698.11	ENST00000373210.4	4688	transcript	4688	0.939958	0.288993	0.4388	-0.0268914
AGO1	ENSG00000092847.13	ENST00000674304.1	4693	transcript	4693	1.47694	0.0543968	0.127931	0.169363
AGO1	ENSG00000092847.13	ENST00000373204.6	4694	transcript	4694	1.09821	0.3721	0.524596	0.0406841
AGO1	ENSG00000092847.13	ENST00000674426.1	4695	transcript	4695	0.764428	0.0837061	0.177497	-0.116663
RP4-789D17.6	ENSG00000286899.1	ENST00000655341.1	4697	transcript	4697	0.892542	0.0460133	0.112688	-0.0493716
AGO3	ENSG00000126070.20	ENST00000324350.9	4699	transcript	4699	0.872329	0.0645582	0.145779	-0.0593195
AGO3	ENSG00000126070.20	ENST00000373191.9	4702	transcript	4702	1.10235	0.0948681	0.195009	0.0423191
RP4-665N4.8	ENSG00000271554.1	ENST00000466576.2	4705	transcript	4705	0.923456	0.167434	0.297719	-0.034584
AGO3	ENSG00000126070.20	ENST00000471099.1	4707	transcript	4707	1.03653	0.54708	0.684631	0.0155821
ADPRS	ENSG00000116863.11	ENST00000373178.5	4713	transcript	4713	1.04476	0.523425	0.664385	0.0190148
TRAPPC3	ENSG00000054116.12	ENST00000616395.4	4718	transcript	4718	1.11935	0.340341	0.493144	0.0489648
TRAPPC3	ENSG00000054116.12	ENST00000373166.8	4720	transcript	4720	1.41755	0.00161974	0.00783986	0.151539
TRAPPC3	ENSG00000054116.12	ENST00000462715.1	4721	transcript	4721	1.01316	0.843541	0.901215	0.00567853
TRAPPC3	ENSG00000054116.12	ENST00000373162.5	4723	transcript	4723	0.915926	0.259234	0.406215	-0.0381395
TRAPPC3	ENSG00000054116.12	ENST00000497251.1	4726	transcript	4726	0.901308	0.0687966	0.153225	-0.0451266
MAP7D1	ENSG00000116871.16	ENST00000429533.6	4727	transcript	4727	0.880171	0.0659583	0.148153	-0.0554331
MAP7D1	ENSG00000116871.16	ENST00000316156.8	4728	transcript	4728	0.941393	0.39429	0.546359	-0.026229
MAP7D1	ENSG00000116871.16	ENST00000474796.2	4729	transcript	4729	1.00226	0.964666	0.979197	0.00097925
MAP7D1	ENSG00000116871.16	ENST00000527764.1	4730	transcript	4730	0.774771	0.00469311	0.0185544	-0.110827
MAP7D1	ENSG00000116871.16	ENST00000373150.8	4731	transcript	4731	0.775269	0.001143	0.00590342	-0.110548
MAP7D1	ENSG00000116871.16	ENST00000373151.6	4732	transcript	4732	0.932031	0.376287	0.528788	-0.0305696
MAP7D1	ENSG00000116871.16	ENST00000462118.1	4734	transcript	4734	0.775061	0.00200441	0.00932364	-0.110664
MAP7D1	ENSG00000116871.16	ENST00000530975.4	4735	transcript	4735	0.765155	0.0128992	0.0416748	-0.11625
MAP7D1	ENSG00000116871.16	ENST00000532131.1	4738	transcript	4738	0.801638	0.01215	0.0396649	-0.0960218
THRAP3	ENSG00000054118.15	ENST00000354618.10	4743	transcript	4743	1.0244	0.683329	0.78911	0.0104708
THRAP3	ENSG00000054118.15	ENST00000466743.1	4745	transcript	4745	0.886325	0.0846186	0.178862	-0.0524069
SH3D21	ENSG00000214193.11	ENST00000505871.7	4747	transcript	4747	0.556608	7.13631e-07	1.75802e-05	-0.25445
SH3D21	ENSG00000214193.11	ENST00000373137.2	4755	transcript	4755	0.963493	0.712309	0.81025	-0.0161516
SH3D21	ENSG00000214193.11	ENST00000672313.1	4756	transcript	4756	0.788715	0.0340407	0.0892302	-0.10308
STK40	ENSG00000196182.11	ENST00000373132.4	4761	transcript	4761	0.879833	0.112888	0.222408	-0.0555996
STK40	ENSG00000196182.11	ENST00000473733.5	4763	transcript	4763	0.945194	0.399868	0.552231	-0.0244788
LSM10	ENSG00000181817.6	ENST00000476041.1	4766	transcript	4766	0.83935	0.0153615	0.0479693	-0.076057
LSM10	ENSG00000181817.6	ENST00000315732.3	4767	transcript	4767	1.09262	0.162085	0.290647	0.0384678
OSCP1	ENSG00000116885.18	ENST00000356637.9	4773	transcript	4773	1.10501	0.230592	0.374336	0.0433671
OSCP1	ENSG00000116885.18	ENST00000471369.1	4774	transcript	4774	0.846129	0.0738008	0.161666	-0.0725634
SNORA63C	ENSG00000201448.1	ENST00000364578.1	4777	transcript	4777	1.009	0.914416	0.949306	0.00389038
OSCP1	ENSG00000116885.18	ENST00000525869.1	4779	transcript	4779	0.833695	0.00441946	0.0176873	-0.0789929
MRPS15	ENSG00000116898.12	ENST00000373116.6	4783	transcript	4783	1.16564	0.00834843	0.0294149	0.0665655
MRPS15	ENSG00000116898.12	ENST00000477040.1	4785	transcript	4785	0.94014	0.295363	0.445805	-0.0268073
CSF3R	ENSG00000119535.18	ENST00000526980.5	4799	transcript	4799	0.863897	0.0233049	0.0665512	-0.0635381
CSF3R	ENSG00000119535.18	ENST00000489551.5	4800	transcript	4800	0.810368	0.00344461	0.0144681	-0.0913176
GRIK3	ENSG00000163873.10	ENST00000373091.8	4807	transcript	4807	0.907884	0.271993	0.420597	-0.0419695
GRIK3	ENSG00000163873.10	ENST00000462621.1	4809	transcript	4809	0.792061	0.000353187	0.00230452	-0.101241
MEAF6	ENSG00000163875.16	ENST00000296214.10	4826	transcript	4826	1.1106	0.118581	0.230528	0.0455592
MEAF6	ENSG00000163875.16	ENST00000373075.6	4827	transcript	4827	1.97766	1.0911e-08	9.25923e-07	0.296153
MEAF6	ENSG00000163875.16	ENST00000475828.5	4829	transcript	4829	0.928593	0.568186	0.701012	-0.0321748
MEAF6	ENSG00000163875.16	ENST00000487788.5	4830	transcript	4830	1.18188	0.243241	0.388263	0.0725721
MIR5581	ENSG00000263675.1	ENST00000580821.1	4834	transcript	4834	1.12636	0.0712245	0.157421	0.0516753
MEAF6	ENSG00000163875.16	ENST00000485039.1	4835	transcript	4835	0.827671	0.0235811	0.0671543	-0.0821421
SNIP1	ENSG00000163877.11	ENST00000296215.8	4836	transcript	4836	1.10393	0.0717495	0.158306	0.0429396
SNIP1	ENSG00000163877.11	ENST00000638725.1	4837	transcript	4837	0.968378	0.558691	0.693611	-0.0139551
SNIP1	ENSG00000163877.11	ENST00000493916.1	4840	transcript	4840	0.876565	0.0551111	0.12923	-0.0572157
DNALI1	ENSG00000163879.11	ENST00000490312.1	4844	transcript	4844	0.92399	0.22648	0.369683	-0.0343328
DNALI1	ENSG00000163879.11	ENST00000497858.1	4846	transcript	4846	0.828938	0.0058466	0.0220691	-0.0814782
GNL2	ENSG00000134697.13	ENST00000373062.8	4849	transcript	4849	1.09771	0.0558255	0.130466	0.0404873
GNL2	ENSG00000134697.13	ENST00000488496.1	4856	transcript	4856	0.936198	0.193677	0.330492	-0.0286322
C1orf109	ENSG00000116922.15	ENST00000609516.1	4865	transcript	4865	1.0849	0.313148	0.464416	0.0353901
C1orf109	ENSG00000116922.15	ENST00000464178.1	4866	transcript	4866	1.0536	0.379676	0.531888	0.0226739
C1orf109	ENSG00000116922.15	ENST00000464085.5	4867	transcript	4867	0.898741	0.105772	0.211742	-0.0463654
C1orf109	ENSG00000116922.15	ENST00000461359.5	4869	transcript	4869	1.07295	0.28067	0.429735	0.0305779
C1orf109	ENSG00000116922.15	ENST00000491797.1	4871	transcript	4871	0.955341	0.478437	0.624599	-0.0198417
EPHA10	ENSG00000183317.17	ENST00000373048.9	4884	transcript	4884	0.799455	0.0144252	0.045669	-0.097206
EPHA10	ENSG00000183317.17	ENST00000453577.1	4885	transcript	4885	0.838834	0.0126395	0.0409993	-0.0763239
Y_RNA	ENSG00000200421.1	ENST00000363551.1	4888	transcript	4888	0.948982	0.392793	0.544947	-0.0227418
EPHA10	ENSG00000183317.17	ENST00000319637.6	4889	transcript	4889	0.913277	0.195495	0.332533	-0.0393976
MANEAL	ENSG00000185090.15	ENST00000373045.11	4892	transcript	4892	0.991631	0.890463	0.934348	-0.00365005
MANEAL	ENSG00000185090.15	ENST00000397631.7	4893	transcript	4893	0.931868	0.382175	0.534175	-0.0306456
YRDC	ENSG00000196449.4	ENST00000373044.3	4898	transcript	4898	1.15126	0.0164361	0.0505504	0.0611746
C1orf122	ENSG00000197982.14	ENST00000373043.1	4899	transcript	4899	0.788161	0.00188125	0.00884692	-0.103385
C1orf122	ENSG00000197982.14	ENST00000468084.1	4901	transcript	4901	0.893474	0.0644132	0.145496	-0.0489179
C1orf122	ENSG00000197982.14	ENST00000373042.5	4902	transcript	4902	0.797338	0.00226549	0.0102904	-0.0983576
MTF1	ENSG00000188786.10	ENST00000373036.5	4903	transcript	4903	0.94115	0.222482	0.364907	-0.0263413
INPP5B	ENSG00000204084.13	ENST00000373027.5	4907	transcript	4907	0.970061	0.813207	0.88124	-0.0132007
INPP5B	ENSG00000204084.13	ENST00000373024.8	4909	transcript	4909	0.945604	0.687761	0.792498	-0.0242905
INPP5B	ENSG00000204084.13	ENST00000373023.6	4910	transcript	4910	0.791376	0.11695	0.228232	-0.101617
INPP5B	ENSG00000204084.13	ENST00000474758.1	4914	transcript	4914	0.957769	0.529753	0.669844	-0.0187391
SNORA63	ENSG00000252448.1	ENST00000516639.1	4915	transcript	4915	0.905674	0.278929	0.427895	-0.0430282
RNU6-584P	ENSG00000222282.1	ENST00000410350.1	4916	transcript	4916	0.829348	0.0199086	0.0589135	-0.0812634
INPP5B	ENSG00000204084.13	ENST00000467066.1	4917	transcript	4917	0.840324	0.0958549	0.196571	-0.075553
INPP5B	ENSG00000204084.13	ENST00000491406.2	4919	transcript	4919	0.839038	0.0235221	0.0670244	-0.0762182
SF3A3	ENSG00000183431.12	ENST00000373019.5	4921	transcript	4921	1.18584	0.00261619	0.0115693	0.0740264
SF3A3	ENSG00000183431.12	ENST00000460925.1	4923	transcript	4923	0.923092	0.217166	0.3589	-0.0347549
FHL3	ENSG00000183386.10	ENST00000485803.5	4930	transcript	4930	0.871243	0.161674	0.290041	-0.0598605
FHL3	ENSG00000183386.10	ENST00000373016.4	4931	transcript	4931	0.921714	0.308971	0.459974	-0.0354036
UTP11	ENSG00000183520.12	ENST00000373014.5	4937	transcript	4937	1.16636	0.0154078	0.0480739	0.0668309
POU3F1	ENSG00000185668.8	ENST00000373012.5	4939	transcript	4939	0.885311	0.0912859	0.189545	-0.0529043
MIR3659HG	ENSG00000224592.5	ENST00000428151.1	4941	transcript	4941	0.94711	0.447062	0.596587	-0.0235995
RP5-884C9.3	ENSG00000223589.2	ENST00000424719.2	4942	transcript	4942	0.867916	0.00903107	0.0312721	-0.0615223
RRAGC	ENSG00000116954.8	ENST00000373001.4	4971	transcript	4971	1.2814	1.49433e-05	0.000182854	0.107684
RP5-864K19.4	ENSG00000228436.3	ENST00000663032.1	4976	transcript	4976	0.889129	0.191472	0.327924	-0.0510352
RP5-864K19.4	ENSG00000228436.3	ENST00000667635.1	4977	transcript	4977	0.734429	1.85965e-05	0.000217438	-0.13405
MYCBP	ENSG00000214114.9	ENST00000397572.5	4980	transcript	4980	0.972464	0.765605	0.848355	-0.0121267
MYCBP	ENSG00000214114.9	ENST00000495043.5	4982	transcript	4982	0.750702	0.000905858	0.0048932	-0.124533
RP5-864K19.6	ENSG00000274944.4	ENST00000489575.2	4985	transcript	4985	0.906265	0.127118	0.242683	-0.0427446
GJA9	ENSG00000131233.10	ENST00000360786.3	4990	transcript	4990	0.790352	0.00576571	0.0218436	-0.102179
RHBDL2	ENSG00000158315.11	ENST00000372990.6	4991	transcript	4991	0.868512	0.0693832	0.154119	-0.0612242
RHBDL2	ENSG00000158315.11	ENST00000540558.1	4993	transcript	4993	0.812192	0.0155145	0.0483311	-0.0903414
AKIRIN1	ENSG00000174574.16	ENST00000432648.8	4997	transcript	4997	1.03354	0.693062	0.795895	0.0143269
AKIRIN1	ENSG00000174574.16	ENST00000446189.6	4998	transcript	4998	1.29854	0.102602	0.206819	0.113455
AKIRIN1	ENSG00000174574.16	ENST00000372984.8	4999	transcript	4999	0.91443	0.260594	0.40777	-0.0388498
NDUFS5	ENSG00000168653.11	ENST00000372967.3	5001	transcript	5001	1.14506	0.0735187	0.161236	0.0588295
NDUFS5	ENSG00000168653.11	ENST00000372969.8	5002	transcript	5002	1.28985	0.0531477	0.125738	0.110541
MACF1	ENSG00000127603.31	ENST00000484793.5	5003	transcript	5003	0.802723	0.00738464	0.0266684	-0.0954341
MACF1	ENSG00000127603.31	ENST00000602421.5	5004	transcript	5004	0.837025	0.0616673	0.140789	-0.0772617
MACF1	ENSG00000127603.31	ENST00000361689.7	5005	transcript	5005	0.77944	0.0243022	0.0688151	-0.108217
MACF1	ENSG00000127603.31	ENST00000567887.5	5006	transcript	5006	0.827793	0.158956	0.286452	-0.0820782
MACF1	ENSG00000127603.31	ENST00000372915.8	5007	transcript	5007	1.188	0.0618121	0.140959	0.0748178
MACF1	ENSG00000127603.31	ENST00000524432.5	5008	transcript	5008	0.578469	4.48783e-08	2.37103e-06	-0.23772
MACF1	ENSG00000127603.31	ENST00000467673.5	5009	transcript	5009	0.79527	0.00597536	0.0224336	-0.0994854
RNU6-608P	ENSG00000206654.1	ENST00000383927.1	5010	transcript	5010	0.864236	0.0853464	0.180021	-0.0633674
RNA5SP44	ENSG00000222378.1	ENST00000410446.1	5011	transcript	5011	0.912811	0.300981	0.451374	-0.0396191
MACF1	ENSG00000127603.31	ENST00000564288.5	5013	transcript	5013	0.760104	0.0586336	0.13536	-0.119127
MACF1	ENSG00000127603.31	ENST00000602528.2	5015	transcript	5015	0.902172	0.133163	0.251273	-0.0447109
MACF1	ENSG00000127603.31	ENST00000480624.5	5016	transcript	5016	0.877731	0.0518325	0.123406	-0.0566388
MACF1	ENSG00000127603.31	ENST00000671089.1	5018	transcript	5018	0.900017	0.370059	0.522679	-0.0457492
RP11-416A14.2	ENSG00000287422.1	ENST00000669616.1	5019	transcript	5019	0.870771	0.00888028	0.030839	-0.060096
MACF1	ENSG00000127603.31	ENST00000496804.5	5021	transcript	5021	0.887394	0.112772	0.222265	-0.0518837
MACF1	ENSG00000127603.31	ENST00000485063.1	5023	transcript	5023	0.875034	0.0284955	0.0775658	-0.0579748
MACF1	ENSG00000127603.31	ENST00000472385.1	5024	transcript	5024	1.03965	0.662939	0.774894	0.0168881
MACF1	ENSG00000127603.31	ENST00000484393.1	5025	transcript	5025	0.896002	0.138115	0.257986	-0.0476908
MACF1	ENSG00000127603.31	ENST00000476350.1	5027	transcript	5027	0.765341	0.00224613	0.010221	-0.116145
MACF1	ENSG00000127603.31	ENST00000372925.6	5028	transcript	5028	0.748049	9.16326e-05	0.000771269	-0.12607
HSPE1P8	ENSG00000217897.2	ENST00000406997.2	5029	transcript	5029	0.81676	0.00461621	0.0183059	-0.0879055
MACF1	ENSG00000127603.31	ENST00000673926.1	5030	transcript	5030	0.679098	6.76422e-06	9.69516e-05	-0.168068
MACF1	ENSG00000127603.31	ENST00000528611.1	5031	transcript	5031	0.758211	0.00496393	0.0193941	-0.12021
MACF1	ENSG00000127603.31	ENST00000289893.8	5032	transcript	5032	0.789013	0.115864	0.226556	-0.102916
MACF1	ENSG00000127603.31	ENST00000673980.1	5033	transcript	5033	0.667081	0.0381782	0.0976079	-0.175822
MACF1	ENSG00000127603.31	ENST00000530275.3	5034	transcript	5034	0.678879	2.74395e-05	0.000296528	-0.168208
MACF1	ENSG00000127603.31	ENST00000683517.1	5035	transcript	5035	0.857034	0.0345986	0.0903843	-0.0670017
MACF1	ENSG00000127603.31	ENST00000473843.1	5036	transcript	5036	0.787053	0.011784	0.0387196	-0.103996
MACF1	ENSG00000127603.31	ENST00000487656.1	5038	transcript	5038	0.872034	0.0507411	0.121319	-0.0594667
MACF1	ENSG00000127603.31	ENST00000360115.8	5039	transcript	5039	1.11511	0.142395	0.264031	0.0473191
MACF1	ENSG00000127603.31	ENST00000497964.1	5040	transcript	5040	0.808918	0.00727135	0.0263259	-0.0920956
MACF1	ENSG00000127603.31	ENST00000462496.5	5044	transcript	5044	0.715363	0.000148249	0.00113901	-0.145473
MACF1	ENSG00000127603.31	ENST00000462103.1	5045	transcript	5045	0.909358	0.223563	0.366239	-0.0412651
BMP8A	ENSG00000183682.8	ENST00000331593.6	5048	transcript	5048	0.706986	3.20832e-06	5.42066e-05	-0.150589
OXCT2P1	ENSG00000237624.1	ENST00000447263.1	5049	transcript	5049	0.746162	0.000286651	0.00194494	-0.127167
PPIEL	ENSG00000243970.3	ENST00000649325.1	5050	transcript	5050	0.665678	2.89427e-06	5.04074e-05	-0.176736
PPIEL	ENSG00000243970.3	ENST00000649920.1	5053	transcript	5053	0.960115	0.55614	0.691636	-0.0176766
PPIEL	ENSG00000243970.3	ENST00000647627.1	5054	transcript	5054	0.784066	0.00455862	0.0181058	-0.105647
PPIEL	ENSG00000243970.3	ENST00000431553.6	5061	transcript	5061	0.868651	0.0669861	0.149939	-0.0611546
PPIEL	ENSG00000243970.3	ENST00000427240.2	5064	transcript	5064	0.844992	0.0039222	0.0160796	-0.0731472
PABPC4	ENSG00000090621.15	ENST00000372857.7	5076	transcript	5076	0.816324	0.0695561	0.154411	-0.0881376
PABPC4	ENSG00000090621.15	ENST00000372856.7	5077	transcript	5077	1.09625	0.292563	0.442716	0.039909
SNORA55	ENSG00000201457.1	ENST00000364587.1	5102	transcript	5102	0.85391	0.0874487	0.183575	-0.068588
PABPC4	ENSG00000090621.15	ENST00000677644.1	5103	transcript	5103	0.991413	0.900471	0.940468	-0.00374539
HEYL	ENSG00000163909.8	ENST00000372852.4	5110	transcript	5110	0.663472	3.24643e-06	5.46349e-05	-0.178177
NT5C1A	ENSG00000116981.4	ENST00000235628.2	5112	transcript	5112	1.01288	0.809789	0.878501	0.00555791
HPCAL4	ENSG00000116983.13	ENST00000372844.8	5113	transcript	5113	1.21565	0.0120734	0.0394322	0.0848072
HPCAL4	ENSG00000116983.13	ENST00000612703.3	5114	transcript	5114	0.944522	0.491885	0.637186	-0.0247881
PPIE	ENSG00000084072.17	ENST00000324379.10	5120	transcript	5120	0.875291	0.0272474	0.0749848	-0.0578475
PPIE	ENSG00000084072.17	ENST00000356511.6	5121	transcript	5121	1.29084	0.000580316	0.00344168	0.110871
PPIE	ENSG00000084072.17	ENST00000495526.5	5123	transcript	5123	1.05692	0.443536	0.593495	0.0240437
PPIE	ENSG00000084072.17	ENST00000482751.5	5124	transcript	5124	1.0562	0.315227	0.466456	0.0237445
PPIE	ENSG00000084072.17	ENST00000372830.5	5128	transcript	5128	1.20317	0.0345986	0.0903843	0.0803255
BMP8B	ENSG00000116985.12	ENST00000372827.8	5132	transcript	5132	0.810484	0.000951926	0.00510306	-0.0912555
OXCT2	ENSG00000198754.5	ENST00000327582.5	5134	transcript	5134	0.835518	0.0170424	0.0520623	-0.0780441
TRIT1	ENSG00000043514.17	ENST00000648678.1	5141	transcript	5141	0.922195	0.444828	0.594852	-0.0351771
TRIT1	ENSG00000043514.17	ENST00000495175.6	5147	transcript	5147	0.921129	0.534961	0.674408	-0.0356798
TRIT1	ENSG00000043514.17	ENST00000467774.1	5152	transcript	5152	0.911472	0.142256	0.263873	-0.0402567
TRIT1	ENSG00000043514.17	ENST00000469476.2	5155	transcript	5155	1.02346	0.722845	0.818131	0.0100699
TRIT1	ENSG00000043514.17	ENST00000462243.2	5156	transcript	5156	0.88787	0.0571507	0.13294	-0.0516505
Y_RNA	ENSG00000202222.1	ENST00000365352.1	5157	transcript	5157	0.825271	0.00931696	0.0320545	-0.0834034
MFSD2A	ENSG00000168389.18	ENST00000483824.5	5168	transcript	5168	0.690305	0.00193017	0.00903583	-0.160959
RP3-342P20.2	ENSG00000228477.1	ENST00000438210.1	5170	transcript	5170	0.739813	0.000264462	0.00181893	-0.130878
MFSD2A	ENSG00000168389.18	ENST00000480630.5	5171	transcript	5171	0.76227	0.00120642	0.00617079	-0.117891
CAP1	ENSG00000131236.18	ENST00000372797.7	5175	transcript	5175	1.1252	0.0703844	0.155995	0.0512311
CAP1	ENSG00000131236.18	ENST00000372802.5	5176	transcript	5176	1.66675	0.00353206	0.0147653	0.221871
CAP1	ENSG00000131236.18	ENST00000372792.7	5180	transcript	5180	0.969752	0.735517	0.826822	-0.0133395
CAP1	ENSG00000131236.18	ENST00000372805.8	5181	transcript	5181	1.01248	0.832072	0.893893	0.0053846
CAP1	ENSG00000131236.18	ENST00000372798.5	5184	transcript	5184	1.62297	0.0186197	0.055889	0.210311
CAP1	ENSG00000131236.18	ENST00000340450.7	5185	transcript	5185	0.814107	0.196905	0.334286	-0.0893187
CAP1	ENSG00000131236.18	ENST00000446031.1	5190	transcript	5190	0.904241	0.0610772	0.139699	-0.0437156
CAP1	ENSG00000131236.18	ENST00000461993.1	5192	transcript	5192	0.870708	0.0318727	0.0848315	-0.0601276
CAP1	ENSG00000131236.18	ENST00000494114.1	5193	transcript	5193	0.898834	0.0829699	0.17641	-0.0463203
PPT1	ENSG00000131238.18	ENST00000642050.2	5196	transcript	5196	1.41658	0.00112975	0.00584706	0.151242
PPT1	ENSG00000131238.18	ENST00000530704.6	5199	transcript	5199	1.0038	0.963564	0.978678	0.00164639
PPT1	ENSG00000131238.18	ENST00000641319.1	5200	transcript	5200	1.02587	0.761106	0.845372	0.0110934
PPT1	ENSG00000131238.18	ENST00000439754.6	5201	transcript	5201	0.883639	0.180893	0.314838	-0.0537249
PPT1	ENSG00000131238.18	ENST00000641236.1	5202	transcript	5202	1.54431	0.0123615	0.040202	0.188735
PPT1	ENSG00000131238.18	ENST00000641691.1	5203	transcript	5203	0.922664	0.60852	0.732582	-0.0349563
RLF	ENSG00000117000.9	ENST00000372771.5	5214	transcript	5214	1.18103	0.00197991	0.00923115	0.0722592
RP1-39G22.7	ENSG00000259943.1	ENST00000567508.1	5218	transcript	5218	1.24727	0.00202973	0.00942528	0.0959602
ZMPSTE24	ENSG00000084073.10	ENST00000675937.1	5219	transcript	5219	1.00361	0.971707	0.983162	0.00156302
ZMPSTE24	ENSG00000084073.10	ENST00000372759.4	5222	transcript	5222	1.36391	0.0503575	0.120642	0.134785
COL9A2	ENSG00000049089.15	ENST00000372748.8	5227	transcript	5227	0.917904	0.507075	0.650589	-0.0372028
COL9A2	ENSG00000049089.15	ENST00000482722.5	5228	transcript	5228	0.753165	0.116141	0.226957	-0.12311
COL9A2	ENSG00000049089.15	ENST00000488463.6	5231	transcript	5231	0.953454	0.530495	0.670442	-0.0207003
COL9A2	ENSG00000049089.15	ENST00000417105.6	5232	transcript	5232	0.881084	0.251869	0.398033	-0.0549829
COL9A2	ENSG00000049089.15	ENST00000642679.1	5236	transcript	5236	0.911553	0.228588	0.371989	-0.0402182
SMAP2	ENSG00000084070.12	ENST00000372718.8	5242	transcript	5242	1.24685	0.00686752	0.0251474	0.0958156
SMAP2	ENSG00000084070.12	ENST00000487871.1	5246	transcript	5246	0.855161	0.0586029	0.135331	-0.0679523
RP1-228H13.6	ENSG00000284677.1	ENST00000642138.1	5247	transcript	5247	0.867748	0.0118234	0.0387974	-0.0616065
ZFP69B	ENSG00000187801.15	ENST00000469416.1	5248	transcript	5248	0.969131	0.669454	0.779575	-0.0136175
ZFP69B	ENSG00000187801.15	ENST00000484445.5	5249	transcript	5249	1.05567	0.503002	0.646859	0.0235289
ZFP69B	ENSG00000187801.15	ENST00000361584.5	5251	transcript	5251	0.973397	0.699912	0.800801	-0.0117099
RP1-228H13.5	ENSG00000260920.2	ENST00000565390.2	5252	transcript	5252	1.2417	0.00227468	0.0103259	0.0940178
RP11-656D10.7	ENSG00000279667.1	ENST00000624658.1	5253	transcript	5253	1.07226	0.204298	0.343547	0.0302984
ZFP69	ENSG00000187815.10	ENST00000372706.6	5254	transcript	5254	0.94053	0.182454	0.316846	-0.0266273
ZFP69	ENSG00000187815.10	ENST00000482712.1	5256	transcript	5256	0.959778	0.421951	0.572877	-0.0178294
RP11-656D10.3	ENSG00000238287.1	ENST00000450713.1	5257	transcript	5257	0.919592	0.138769	0.258938	-0.0364049
EXO5	ENSG00000164002.12	ENST00000372703.1	5259	transcript	5259	1.0182	0.806238	0.875971	0.0078339
ZNF684	ENSG00000117010.17	ENST00000372699.8	5272	transcript	5272	1.18074	0.0453332	0.111385	0.072154
RIMS3	ENSG00000117016.10	ENST00000372684.8	5281	transcript	5281	1.04237	0.593101	0.720067	0.0180228
RIMS3	ENSG00000117016.10	ENST00000372683.1	5282	transcript	5282	0.956952	0.451692	0.600732	-0.01911
NFYC-AS1	ENSG00000272145.1	ENST00000606277.1	5285	transcript	5285	0.931545	0.293913	0.444087	-0.030796
NFYC	ENSG00000066136.20	ENST00000467203.5	5286	transcript	5286	0.903634	0.0954038	0.195828	-0.0440072
NFYC	ENSG00000066136.20	ENST00000424419.6	5287	transcript	5287	0.879653	0.0252319	0.0707928	-0.0556886
NFYC	ENSG00000066136.20	ENST00000447388.7	5289	transcript	5289	1.37515	0.0156482	0.0486516	0.138351
NFYC	ENSG00000066136.20	ENST00000456393.6	5292	transcript	5292	0.820595	0.222448	0.364893	-0.0858713
NFYC	ENSG00000066136.20	ENST00000372652.5	5297	transcript	5297	0.9109	0.36645	0.519001	-0.0405293
NFYC	ENSG00000066136.20	ENST00000372651.5	5298	transcript	5298	0.716368	0.00302188	0.0130212	-0.144864
NFYC	ENSG00000066136.20	ENST00000440226.7	5300	transcript	5300	0.803695	0.0755678	0.164526	-0.0949085
KCNQ4	ENSG00000117013.17	ENST00000347132.10	5312	transcript	5312	0.745499	0.0017453	0.00833049	-0.127553
CITED4	ENSG00000179862.7	ENST00000372638.4	5317	transcript	5317	0.905962	0.153557	0.27897	-0.04289
CTPS1	ENSG00000171793.16	ENST00000649864.1	5325	transcript	5325	0.942707	0.284977	0.43456	-0.025623
CTPS1	ENSG00000171793.16	ENST00000648801.1	5329	transcript	5329	1.16	0.0622966	0.141805	0.0644593
SLFNL1-AS1	ENSG00000281207.1	ENST00000626479.1	5340	transcript	5340	0.775455	1.77853e-05	0.000210161	-0.110443
SCMH1	ENSG00000010803.16	ENST00000361191.9	5348	transcript	5348	0.911724	0.177681	0.310701	-0.0401368
SCMH1	ENSG00000010803.16	ENST00000326197.11	5351	transcript	5351	0.804576	0.0238079	0.0676971	-0.094433
SCMH1	ENSG00000010803.16	ENST00000337495.9	5353	transcript	5353	0.702033	0.0247169	0.0696869	-0.153642
SCMH1	ENSG00000010803.16	ENST00000372596.5	5354	transcript	5354	0.997172	0.977786	0.987212	-0.00122977
SCMH1	ENSG00000010803.16	ENST00000372597.5	5355	transcript	5355	1.01003	0.892691	0.935834	0.00433609
RPL23AP17	ENSG00000215893.3	ENST00000401064.3	5362	transcript	5362	0.8654	0.0376086	0.0965054	-0.0627831
SCMH1	ENSG00000010803.16	ENST00000488592.1	5363	transcript	5363	0.852306	0.0791471	0.170277	-0.0694044
FOXO6	ENSG00000204060.7	ENST00000372591.1	5374	transcript	5374	0.854599	0.0573114	0.1332	-0.0682377
HIVEP3	ENSG00000127124.16	ENST00000643665.1	5383	transcript	5383	0.705566	0.0013796	0.0068879	-0.151462
HIVEP3	ENSG00000127124.16	ENST00000372583.6	5385	transcript	5385	0.983064	0.818625	0.885169	-0.00741813
HIVEP3	ENSG00000127124.16	ENST00000460604.1	5386	transcript	5386	0.773637	3.9425e-05	0.000393412	-0.111463
RP11-486B10.3	ENSG00000230881.1	ENST00000440249.1	5387	transcript	5387	0.759291	0.000126882	0.00100434	-0.119592
RP11-486B10.4	ENSG00000230638.4	ENST00000434240.2	5388	transcript	5388	0.756434	0.00011345	0.000917032	-0.121229
HIVEP3	ENSG00000127124.16	ENST00000491442.5	5390	transcript	5390	1.01828	0.832932	0.894472	0.00786562
HIVEP3	ENSG00000127124.16	ENST00000489103.5	5391	transcript	5391	0.857466	0.0522297	0.124125	-0.0667833
FOXJ3	ENSG00000198815.9	ENST00000372571.5	5398	transcript	5398	1.08953	0.155289	0.28139	0.0372379
FOXJ3	ENSG00000198815.9	ENST00000361776.5	5402	transcript	5402	0.992638	0.954961	0.974247	-0.00320916
FOXJ3	ENSG00000198815.9	ENST00000361346.6	5403	transcript	5403	1.24424	0.0492293	0.11866	0.0949045
FOXJ3	ENSG00000198815.9	ENST00000454417.1	5406	transcript	5406	1.00543	0.926568	0.957542	0.00235009
RIMKLA	ENSG00000177181.15	ENST00000431473.4	5408	transcript	5408	1.26005	0.000917234	0.00494339	0.100389
RIMKLA	ENSG00000177181.15	ENST00000410070.6	5409	transcript	5409	1.04148	0.705059	0.804691	0.0176523
PPCS	ENSG00000127125.9	ENST00000372561.4	5417	transcript	5417	1.09018	0.0942644	0.194035	0.0374988
PPCS	ENSG00000127125.9	ENST00000472013.1	5418	transcript	5418	1.06794	0.410953	0.562432	0.0285458
PPCS	ENSG00000127125.9	ENST00000372556.3	5419	transcript	5419	1.21119	0.0283111	0.077148	0.0832126
PPCS	ENSG00000127125.9	ENST00000482168.1	5421	transcript	5421	1.03069	0.61728	0.739265	0.0131285
CCDC30	ENSG00000186409.18	ENST00000665792.1	5446	transcript	5446	0.912682	0.234803	0.379055	-0.0396807
CCDC30	ENSG00000186409.18	ENST00000492422.1	5451	transcript	5451	0.865214	0.0167854	0.0513924	-0.0628763
CCDC30	ENSG00000186409.18	ENST00000495044.6	5457	transcript	5457	0.840446	0.00741471	0.0267512	-0.07549
CCDC30	ENSG00000186409.18	ENST00000666893.1	5460	transcript	5460	0.877086	0.153468	0.278844	-0.0569579
TMSB4XP1	ENSG00000236876.3	ENST00000424567.1	5466	transcript	5466	1.11285	0.45123	0.600417	0.0464362
CCDC30	ENSG00000186409.18	ENST00000656306.1	5483	transcript	5483	0.925915	0.153216	0.278539	-0.0334291
PPIH	ENSG00000171960.12	ENST00000678333.1	5492	transcript	5492	1.27492	0.00719442	0.0261232	0.105483
PPIH	ENSG00000171960.12	ENST00000677307.1	5493	transcript	5493	1.09415	0.285698	0.43523	0.039076
PPIH	ENSG00000171960.12	ENST00000677356.1	5497	transcript	5497	0.997301	0.965435	0.979702	-0.00117375
PPIH	ENSG00000171960.12	ENST00000678308.1	5498	transcript	5498	0.987117	0.846195	0.903372	-0.00563127
RP5-994D16.13	ENSG00000285728.2	ENST00000667389.1	5505	transcript	5505	0.902759	0.122357	0.236153	-0.0444283
RP5-994D16.3	ENSG00000234917.2	ENST00000414339.2	5506	transcript	5506	1.02718	0.61067	0.733979	0.0116474
YBX1	ENSG00000065978.19	ENST00000321358.12	5507	transcript	5507	0.868883	0.019379	0.0576586	-0.0610388
YBX1	ENSG00000065978.19	ENST00000332220.10	5508	transcript	5508	0.83945	0.0474943	0.115407	-0.0760054
YBX1	ENSG00000065978.19	ENST00000436427.1	5509	transcript	5509	0.957363	0.531753	0.671608	-0.0189235
P3H1	ENSG00000117385.16	ENST00000236040.8	5517	transcript	5517	0.811751	0.0015106	0.00741951	-0.0905774
P3H1	ENSG00000117385.16	ENST00000495874.5	5518	transcript	5518	0.817775	0.00441053	0.0176586	-0.0873661
P3H1	ENSG00000117385.16	ENST00000460831.1	5522	transcript	5522	0.77078	7.65936e-05	0.000671085	-0.113069
P3H1	ENSG00000117385.16	ENST00000481465.3	5523	transcript	5523	0.796771	0.00184459	0.0087032	-0.0986667
C1orf50	ENSG00000164008.16	ENST00000372525.7	5528	transcript	5528	1.02776	0.568618	0.701373	0.0118931
RP5-994D16.12	ENSG00000283580.3	ENST00000603943.6	5531	transcript	5531	0.897666	0.0381257	0.0975231	-0.0468852
SVBP	ENSG00000177868.12	ENST00000372521.9	5540	transcript	5540	1.11513	0.0815505	0.17403	0.0473245
ERMAP	ENSG00000164010.15	ENST00000328249.3	5550	transcript	5550	0.888618	0.0567467	0.132148	-0.0512848
ZNF691	ENSG00000164011.18	ENST00000372502.5	5556	transcript	5556	0.910905	0.267053	0.415166	-0.0405268
ZNF691	ENSG00000164011.18	ENST00000372508.7	5557	transcript	5557	0.835122	0.0487813	0.11777	-0.07825
ATP6V1E1P1	ENSG00000225099.1	ENST00000439215.1	5567	transcript	5567	1.14108	0.0103429	0.0348244	0.0573172
SLC2A1	ENSG00000117394.24	ENST00000426263.10	5568	transcript	5568	0.864407	0.157074	0.283845	-0.0632816
SLC2A1	ENSG00000117394.24	ENST00000675112.1	5570	transcript	5570	0.7311	0.00156797	0.00763617	-0.136023
SLC2A1	ENSG00000117394.24	ENST00000676254.1	5571	transcript	5571	0.736831	0.0050107	0.0195347	-0.132632
SLC2A1	ENSG00000117394.24	ENST00000674545.1	5573	transcript	5573	0.777124	0.00214231	0.00983428	-0.10951
SLC2A1	ENSG00000117394.24	ENST00000625233.2	5576	transcript	5576	0.69607	0.00034858	0.00228192	-0.157347
SLC2A1	ENSG00000117394.24	ENST00000630821.1	5579	transcript	5579	0.741856	0.00120042	0.00614704	-0.12968
SLC2A1	ENSG00000117394.24	ENST00000629908.1	5580	transcript	5580	0.77603	0.0035914	0.0149672	-0.110121
ATP6V0CP4	ENSG00000284138.1	ENST00000639582.1	5582	transcript	5582	0.765084	0.00370488	0.0153653	-0.116291
SLC2A1-AS1	ENSG00000227533.6	ENST00000416689.1	5588	transcript	5588	0.873817	0.0922268	0.190943	-0.0585795
EBNA1BP2	ENSG00000117395.13	ENST00000236051.3	5601	transcript	5601	1.42726	1.34989e-05	0.000169194	0.154502
EBNA1BP2	ENSG00000117395.13	ENST00000463906.1	5602	transcript	5602	0.842067	0.154572	0.280373	-0.0746531
EBNA1BP2	ENSG00000117395.13	ENST00000472982.5	5604	transcript	5604	0.907531	0.189029	0.324892	-0.0421387
EBNA1BP2	ENSG00000117395.13	ENST00000483082.1	5605	transcript	5605	0.904258	0.0875866	0.183819	-0.0437076
TMEM125	ENSG00000179178.11	ENST00000432792.6	5620	transcript	5620	1.42438	0.00180208	0.00853082	0.153626
TMEM125	ENSG00000179178.11	ENST00000456751.1	5622	transcript	5622	0.875759	0.0441304	0.10911	-0.0576154
TIE1	ENSG00000066056.14	ENST00000372476.8	5625	transcript	5625	0.669787	0.000119085	0.000952902	-0.174063
ELOVL1	ENSG00000066322.15	ENST00000372458.8	5647	transcript	5647	1.07874	0.469304	0.616338	0.0329153
ELOVL1	ENSG00000066322.15	ENST00000464204.5	5649	transcript	5649	0.915934	0.489316	0.634819	-0.0381358
ELOVL1	ENSG00000066322.15	ENST00000470769.5	5652	transcript	5652	1.18973	0.269459	0.417757	0.0754473
ELOVL1	ENSG00000066322.15	ENST00000496932.1	5660	transcript	5660	0.891754	0.11189	0.220919	-0.049755
MED8	ENSG00000159479.17	ENST00000372457.9	5662	transcript	5662	0.987967	0.852544	0.907756	-0.00525759
MED8	ENSG00000159479.17	ENST00000372455.4	5664	transcript	5664	0.937603	0.258181	0.405265	-0.027981
MED8-AS1	ENSG00000229431.1	ENST00000436713.1	5665	transcript	5665	0.817482	0.00230551	0.0104437	-0.0875217
MED8	ENSG00000159479.17	ENST00000460803.1	5666	transcript	5666	0.930752	0.191265	0.327683	-0.0311661
MED8	ENSG00000159479.17	ENST00000473560.1	5667	transcript	5667	0.906301	0.127407	0.243049	-0.0427275
SZT2	ENSG00000198198.17	ENST00000638631.1	5670	transcript	5670	0.801768	0.00338313	0.0142599	-0.0959513
SZT2	ENSG00000198198.17	ENST00000634258.3	5672	transcript	5672	0.760251	0.0017277	0.00825833	-0.119043
SZT2	ENSG00000198198.17	ENST00000357658.4	5673	transcript	5673	0.82419	0.00282533	0.0123122	-0.0839728
SZT2	ENSG00000198198.17	ENST00000470139.1	5675	transcript	5675	0.674733	8.80563e-05	0.000748741	-0.170868
SZT2	ENSG00000198198.17	ENST00000648058.1	5677	transcript	5677	0.709698	4.29199e-05	0.000419754	-0.148927
SZT2	ENSG00000198198.17	ENST00000638642.1	5678	transcript	5678	0.792752	0.00188287	0.00885172	-0.100863
SZT2	ENSG00000198198.17	ENST00000639197.1	5681	transcript	5681	0.766626	0.000259298	0.00178975	-0.115417
SZT2	ENSG00000198198.17	ENST00000470897.2	5682	transcript	5682	0.848235	0.00478541	0.0188398	-0.0714837
SZT2	ENSG00000198198.17	ENST00000638263.1	5684	transcript	5684	0.702412	7.80067e-05	0.000680877	-0.153408
SZT2	ENSG00000198198.17	ENST00000460536.1	5685	transcript	5685	0.704975	0.000129835	0.0010227	-0.151826
SZT2-AS1	ENSG00000229372.1	ENST00000396885.2	5687	transcript	5687	0.840275	0.00510303	0.0198013	-0.0755786
HYI	ENSG00000178922.18	ENST00000583037.5	5690	transcript	5690	0.940028	0.220728	0.362984	-0.026859
HYI	ENSG00000178922.18	ENST00000483618.1	5691	transcript	5691	0.85985	0.0305084	0.0819209	-0.0655775
HYI	ENSG00000178922.18	ENST00000372427.5	5697	transcript	5697	0.725618	1.97416e-05	0.000227132	-0.139292
HYI	ENSG00000178922.18	ENST00000469587.1	5700	transcript	5700	0.857498	0.0221827	0.0640733	-0.066767
PTPRF	ENSG00000142949.17	ENST00000481019.5	5703	transcript	5703	1.01968	0.789885	0.864626	0.00846358
PTPRF	ENSG00000142949.17	ENST00000359947.9	5705	transcript	5705	0.813888	0.00724197	0.0262354	-0.0894351
PTPRF	ENSG00000142949.17	ENST00000436724.5	5707	transcript	5707	0.883365	0.420818	0.571753	-0.0538597
PTPRF	ENSG00000142949.17	ENST00000372405.1	5708	transcript	5708	0.668274	3.28777e-06	5.51138e-05	-0.175045
PTPRF	ENSG00000142949.17	ENST00000437607.1	5709	transcript	5709	0.94924	0.299758	0.450193	-0.0226239
PTPRF	ENSG00000142949.17	ENST00000412568.6	5711	transcript	5711	0.874225	0.128615	0.24484	-0.058377
PTPRF	ENSG00000142949.17	ENST00000414879.5	5713	transcript	5713	0.788877	0.000437361	0.00272893	-0.102991
PTPRF	ENSG00000142949.17	ENST00000496447.5	5714	transcript	5714	0.780238	0.000177652	0.00131796	-0.107773
PTPRF	ENSG00000142949.17	ENST00000372407.4	5715	transcript	5715	0.860102	0.0220491	0.063749	-0.0654501
PTPRF	ENSG00000142949.17	ENST00000477970.1	5717	transcript	5717	0.805717	0.000623209	0.00364057	-0.0938177
KDM4A	ENSG00000066135.13	ENST00000372396.4	5718	transcript	5718	0.912235	0.163	0.291805	-0.0398933
KDM4A	ENSG00000066135.13	ENST00000472265.1	5722	transcript	5722	0.926196	0.296451	0.446794	-0.0332973
KDM4A-AS1	ENSG00000236200.6	ENST00000659644.1	5726	transcript	5726	0.996738	0.963268	0.978541	-0.00141911
KDM4A-AS1	ENSG00000236200.6	ENST00000453015.1	5729	transcript	5729	0.894454	0.0452847	0.111311	-0.0484421
ST3GAL3	ENSG00000126091.21	ENST00000646776.1	5765	transcript	5765	0.873415	0.0413047	0.10364	-0.0587796
U6	ENSG00000283414.1	ENST00000637979.1	5777	transcript	5777	0.889867	0.0654774	0.147399	-0.0506751
ST3GAL3	ENSG00000126091.21	ENST00000646416.1	5781	transcript	5781	0.866119	0.0123495	0.0401769	-0.0624222
ST3GAL3	ENSG00000126091.21	ENST00000645117.1	5796	transcript	5796	0.907045	0.371002	0.523577	-0.0423713
RP11-184I16.3	ENSG00000233674.2	ENST00000427515.2	5802	transcript	5802	0.823264	0.00541536	0.0207685	-0.084461
ST3GAL3	ENSG00000126091.21	ENST00000647503.1	5803	transcript	5803	1.12071	0.218172	0.360006	0.049495
SHMT1P1	ENSG00000224751.2	ENST00000419974.2	5809	transcript	5809	0.801607	0.000372244	0.00240063	-0.0960388
ST3GAL3	ENSG00000126091.21	ENST00000644378.1	5813	transcript	5813	1.02852	0.815951	0.883426	0.0122109
ST3GAL3	ENSG00000126091.21	ENST00000645161.1	5814	transcript	5814	0.710487	6.61461e-07	1.66338e-05	-0.148444
ST3GAL3	ENSG00000126091.21	ENST00000645012.1	5817	transcript	5817	0.895367	0.0437727	0.108359	-0.0479989
RP11-7O11.9	ENSG00000237950.3	ENST00000657883.1	5832	transcript	5832	0.783769	0.000307481	0.00205646	-0.105812
RP11-7O11.3	ENSG00000288573.1	ENST00000446167.1	5833	transcript	5833	0.754505	0.000535933	0.00322702	-0.122338
IPO13	ENSG00000117408.11	ENST00000372343.8	5836	transcript	5836	0.905381	0.212631	0.353276	-0.0431685
IPO13	ENSG00000117408.11	ENST00000489061.1	5837	transcript	5837	0.915703	0.195044	0.331982	-0.0382451
IPO13	ENSG00000117408.11	ENST00000480902.1	5840	transcript	5840	0.899879	0.102073	0.206004	-0.0458158
IPO13	ENSG00000117408.11	ENST00000372339.3	5841	transcript	5841	0.871273	0.0950929	0.195348	-0.059846
IPO13	ENSG00000117408.11	ENST00000486876.1	5842	transcript	5842	0.808196	0.00792907	0.0282094	-0.0924833
DPH2	ENSG00000132768.14	ENST00000255108.8	5848	transcript	5848	0.979122	0.80911	0.877923	-0.009163
DPH2	ENSG00000132768.14	ENST00000495421.1	5849	transcript	5849	0.895827	0.363723	0.516335	-0.0477759
DPH2	ENSG00000132768.14	ENST00000490861.5	5852	transcript	5852	0.907544	0.0735257	0.16124	-0.0421324
ATP6V0B	ENSG00000117410.14	ENST00000532642.5	5862	transcript	5862	1.3007	0.0631953	0.14335	0.114177
ATP6V0B	ENSG00000117410.14	ENST00000236067.8	5863	transcript	5863	0.970185	0.821232	0.88678	-0.0131455
ATP6V0B	ENSG00000117410.14	ENST00000472174.7	5867	transcript	5867	1.50733	2.72573e-05	0.000294879	0.178208
ATP6V0B	ENSG00000117410.14	ENST00000468183.5	5868	transcript	5868	1.0745	0.314379	0.465523	0.0312078
ATP6V0B	ENSG00000117410.14	ENST00000473485.5	5869	transcript	5869	1.14836	0.326217	0.478272	0.0600781
ATP6V0B	ENSG00000117410.14	ENST00000496131.1	5870	transcript	5870	0.893167	0.141603	0.262882	-0.0490674
ATP6V0B	ENSG00000117410.14	ENST00000498664.1	5873	transcript	5873	0.966489	0.665196	0.77623	-0.014803
B4GALT2	ENSG00000117411.18	ENST00000434555.7	5875	transcript	5875	0.899558	0.605388	0.729867	-0.045971
B4GALT2	ENSG00000117411.18	ENST00000372324.6	5876	transcript	5876	0.960442	0.820296	0.886112	-0.0175288
B4GALT2	ENSG00000117411.18	ENST00000481924.2	5877	transcript	5877	0.750555	0.00327907	0.0139029	-0.124618
B4GALT2	ENSG00000117411.18	ENST00000485678.6	5879	transcript	5879	0.90949	0.189173	0.325028	-0.0412019
B4GALT2	ENSG00000117411.18	ENST00000356836.10	5880	transcript	5880	0.841524	0.236975	0.381526	-0.0749335
B4GALT2	ENSG00000117411.18	ENST00000309519.8	5881	transcript	5881	0.877155	0.243229	0.388263	-0.0569234
CCDC24	ENSG00000159214.13	ENST00000486064.5	5882	transcript	5882	0.784176	0.000516031	0.00312666	-0.105586
CCDC24	ENSG00000159214.13	ENST00000485811.5	5890	transcript	5890	0.878858	0.0771278	0.167108	-0.0560811
CCDC24	ENSG00000159214.13	ENST00000479055.5	5893	transcript	5893	0.751166	0.000905123	0.00489067	-0.124264
SLC6A9	ENSG00000196517.13	ENST00000673836.1	5896	transcript	5896	1.14174	0.341693	0.494314	0.0575675
SLC6A9	ENSG00000196517.13	ENST00000357730.6	5898	transcript	5898	1.00599	0.954871	0.974222	0.00259172
DMAP1	ENSG00000178028.14	ENST00000446292.5	5943	transcript	5943	0.937588	0.32666	0.478693	-0.027988
DMAP1	ENSG00000178028.14	ENST00000372289.7	5945	transcript	5945	0.84033	0.165049	0.294508	-0.0755501
DMAP1	ENSG00000178028.14	ENST00000471829.5	5949	transcript	5949	0.924237	0.250516	0.396369	-0.0342168
DMAP1	ENSG00000178028.14	ENST00000463950.1	5952	transcript	5952	0.835995	0.00821037	0.0290138	-0.0777964
DMAP1	ENSG00000178028.14	ENST00000488433.5	5954	transcript	5954	0.809923	0.00793872	0.0282404	-0.091556
ERI3	ENSG00000117419.16	ENST00000372259.9	5958	transcript	5958	0.951397	0.767778	0.849884	-0.0216383
ERI3	ENSG00000117419.16	ENST00000372257.7	5959	transcript	5959	0.98729	0.852884	0.907946	-0.00555532
ERI3	ENSG00000117419.16	ENST00000489710.1	5961	transcript	5961	0.837468	0.00237053	0.0106801	-0.077032
ERI3	ENSG00000117419.16	ENST00000479101.1	5962	transcript	5962	0.800142	0.000774332	0.00433002	-0.0968329
ERI3-IT1	ENSG00000233602.1	ENST00000414156.1	5964	transcript	5964	0.70559	3.54616e-05	0.000361568	-0.151447
ERI3	ENSG00000117419.16	ENST00000495828.1	5966	transcript	5966	0.92091	0.365155	0.517729	-0.0357829
ERI3	ENSG00000117419.16	ENST00000457571.1	5967	transcript	5967	0.957932	0.777092	0.855955	-0.0186655
RNF220	ENSG00000187147.18	ENST00000355387.6	5969	transcript	5969	1.02639	0.910126	0.946723	0.0113135
RNF220	ENSG00000187147.18	ENST00000361799.7	5970	transcript	5970	0.687063	0.197498	0.335104	-0.163003
RNF220	ENSG00000187147.18	ENST00000372247.6	5971	transcript	5971	1.00237	0.985272	0.991894	0.00102595
RNF220	ENSG00000187147.18	ENST00000487332.1	5972	transcript	5972	1.04899	0.595776	0.721881	0.020773
RNF220	ENSG00000187147.18	ENST00000470498.1	5973	transcript	5973	1.10332	0.440321	0.590512	0.0427026
MIR5584	ENSG00000263381.1	ENST00000581357.1	5974	transcript	5974	0.961971	0.600585	0.725653	-0.016838
RNF220	ENSG00000187147.18	ENST00000496262.1	5975	transcript	5975	0.87467	0.220847	0.363101	-0.0581556
RNF220	ENSG00000187147.18	ENST00000453863.5	5976	transcript	5976	1.00715	0.931214	0.95986	0.00309252
RNF220	ENSG00000187147.18	ENST00000335497.11	5977	transcript	5977	1.11348	0.125396	0.240377	0.0466814
RNF220	ENSG00000187147.18	ENST00000440132.2	5978	transcript	5978	1.1071	0.279465	0.42848	0.0441879
RNF220	ENSG00000187147.18	ENST00000474064.5	5979	transcript	5979	1.18511	0.0282902	0.0771119	0.0737596
RNF220	ENSG00000187147.18	ENST00000471494.5	5980	transcript	5980	1.09859	0.451941	0.600903	0.0408357
RNF220	ENSG00000187147.18	ENST00000488865.2	5981	transcript	5981	0.942474	0.413731	0.565356	-0.0257308
RNF220	ENSG00000187147.18	ENST00000497469.5	5982	transcript	5982	1.10184	0.25105	0.397025	0.04212
RNF220	ENSG00000187147.18	ENST00000475378.5	5983	transcript	5983	1.01577	0.842166	0.900451	0.00679345
TMEM53	ENSG00000126106.14	ENST00000372242.7	5985	transcript	5985	0.858327	0.100298	0.203229	-0.0663471
RNF220	ENSG00000187147.18	ENST00000480686.5	5990	transcript	5990	0.946827	0.578773	0.70908	-0.0237291
RNF220	ENSG00000187147.18	ENST00000474956.1	5991	transcript	5991	0.839292	0.00882182	0.0307072	-0.0760869
ARMH1	ENSG00000198520.12	ENST00000357508.5	6003	transcript	6003	0.73711	2.85428e-06	4.98268e-05	-0.132468
RNU5D-1	ENSG00000200169.1	ENST00000363299.1	6019	transcript	6019	1.13042	0.144329	0.266556	0.0532383
RPS8	ENSG00000142937.12	ENST00000497035.5	6030	transcript	6030	0.874851	0.136081	0.255001	-0.0580659
RPS8	ENSG00000142937.12	ENST00000396651.8	6031	transcript	6031	1.12986	0.089131	0.186167	0.053024
RPS8	ENSG00000142937.12	ENST00000372209.3	6032	transcript	6032	1.2193	0.05395	0.127194	0.0861098
RPS8	ENSG00000142937.12	ENST00000470475.1	6033	transcript	6033	0.764471	0.00216901	0.00993499	-0.116639
RPS8	ENSG00000142937.12	ENST00000485390.5	6034	transcript	6034	0.934083	0.482521	0.628643	-0.0296145
RPS8	ENSG00000142937.12	ENST00000464658.1	6037	transcript	6037	0.863448	0.0801754	0.171761	-0.0637636
RPS8	ENSG00000142937.12	ENST00000484599.1	6038	transcript	6038	0.878791	0.0410397	0.103145	-0.0561145
SNORD38A	ENSG00000202031.1	ENST00000365161.1	6039	transcript	6039	0.852189	0.0925969	0.191523	-0.0694641
RPS8	ENSG00000142937.12	ENST00000474582.1	6040	transcript	6040	0.880242	0.31489	0.466119	-0.0553978
PLK3	ENSG00000173846.13	ENST00000465443.5	6046	transcript	6046	0.824105	0.0251962	0.070745	-0.0840177
PLK3	ENSG00000173846.13	ENST00000476731.1	6047	transcript	6047	0.910481	0.162494	0.291129	-0.0407291
BTBD19	ENSG00000222009.8	ENST00000439563.2	6056	transcript	6056	0.886732	0.04618	0.112983	-0.0522079
BTBD19	ENSG00000222009.8	ENST00000495433.1	6060	transcript	6060	0.896048	0.025433	0.0712429	-0.0476685
PTCH2	ENSG00000117425.14	ENST00000372192.4	6066	transcript	6066	0.623759	0.00258783	0.0114744	-0.204983
RP5-882O7.1	ENSG00000226499.1	ENST00000447970.1	6067	transcript	6067	0.673055	1.96608e-06	3.72053e-05	-0.171949
EIF2B3	ENSG00000070785.17	ENST00000360403.7	6068	transcript	6068	1.15155	0.019974	0.0590721	0.0612823
EIF2B3	ENSG00000070785.17	ENST00000486491.1	6071	transcript	6071	0.8675	0.00727621	0.0263377	-0.0617304
EIF2B3	ENSG00000070785.17	ENST00000372183.7	6072	transcript	6072	0.993066	0.931437	0.959991	-0.00302199
HECTD3	ENSG00000126107.15	ENST00000486132.5	6082	transcript	6082	0.847208	0.0390991	0.0993817	-0.0720101
HECTD3	ENSG00000126107.15	ENST00000372172.5	6084	transcript	6084	0.879991	0.0744687	0.162733	-0.0555215
HECTD3	ENSG00000126107.15	ENST00000487488.5	6087	transcript	6087	0.827207	0.00245133	0.0109682	-0.0823857
UROD	ENSG00000126088.14	ENST00000652165.1	6089	transcript	6089	1.01479	0.818758	0.88525	0.00637663
UROD	ENSG00000126088.14	ENST00000651476.1	6091	transcript	6091	1.0252	0.758392	0.843547	0.0108101
UROD	ENSG00000126088.14	ENST00000636293.1	6093	transcript	6093	1.3186	0.00687854	0.0251767	0.120114
UROD	ENSG00000126088.14	ENST00000491773.6	6098	transcript	6098	1.02119	0.767695	0.849881	0.00910482
UROD	ENSG00000126088.14	ENST00000494399.5	6099	transcript	6099	0.93687	0.303387	0.453959	-0.0283208
UROD	ENSG00000126088.14	ENST00000246337.9	6101	transcript	6101	1.15893	0.101672	0.205415	0.0640584
UROD	ENSG00000126088.14	ENST00000473012.1	6111	transcript	6111	0.808211	0.0593233	0.136605	-0.0924753
ZSWIM5	ENSG00000162415.7	ENST00000359600.6	6116	transcript	6116	0.865442	0.010476	0.0351854	-0.0627618
HPDL	ENSG00000186603.7	ENST00000334815.6	6120	transcript	6120	0.809759	0.0012531	0.00636341	-0.0916441
MUTYH	ENSG00000132781.20	ENST00000534453.1	6168	transcript	6168	0.850627	0.0098764	0.0335477	-0.0702611
TOE1	ENSG00000132773.12	ENST00000372090.6	6170	transcript	6170	1.03914	0.612866	0.735768	0.016674
TOE1	ENSG00000132773.12	ENST00000495703.5	6172	transcript	6172	0.917672	0.241227	0.386137	-0.0373124
TESK2	ENSG00000070759.17	ENST00000372086.4	6175	transcript	6175	0.984487	0.87916	0.926317	-0.00678981
TESK2	ENSG00000070759.17	ENST00000493974.1	6177	transcript	6177	0.92831	0.227526	0.370705	-0.0323071
PPIAP36	ENSG00000236872.1	ENST00000435399.1	6178	transcript	6178	1.02584	0.643908	0.760754	0.0110786
CCDC163	ENSG00000280670.3	ENST00000625766.2	6181	transcript	6181	0.824759	0.0193825	0.0576586	-0.0836728
MMACHC	ENSG00000132763.15	ENST00000401061.9	6187	transcript	6187	0.983142	0.758128	0.843347	-0.00738353
PRDX1	ENSG00000117450.15	ENST00000262746.5	6193	transcript	6193	1.04145	0.472934	0.619114	0.0176405
PRDX1	ENSG00000117450.15	ENST00000319248.13	6195	transcript	6195	1.22501	0.000393747	0.00250906	0.0881386
AKR1A1	ENSG00000117448.14	ENST00000372070.7	6197	transcript	6197	1.24664	0.00380368	0.015698	0.09574
AKR1A1	ENSG00000117448.14	ENST00000434299.5	6199	transcript	6199	1.0357	0.61131	0.734553	0.0152349
AKR1A1	ENSG00000117448.14	ENST00000351829.9	6200	transcript	6200	1.0074	0.915474	0.95001	0.0032008
AKR1A1	ENSG00000117448.14	ENST00000476957.5	6202	transcript	6202	1.09765	0.396166	0.548256	0.0404655
AKR1A1	ENSG00000117448.14	ENST00000471651.1	6204	transcript	6204	0.954349	0.521703	0.663081	-0.0202928
AKR1A1	ENSG00000117448.14	ENST00000473038.5	6206	transcript	6206	0.890494	0.0685616	0.152792	-0.0503692
NASP	ENSG00000132780.17	ENST00000537798.5	6214	transcript	6214	0.929284	0.31067	0.461797	-0.0318514
NASP	ENSG00000132780.17	ENST00000464190.6	6216	transcript	6216	0.853661	0.143733	0.265733	-0.0687145
NASP	ENSG00000132780.17	ENST00000350030.8	6217	transcript	6217	0.805148	0.0929201	0.192046	-0.094124
NASP	ENSG00000132780.17	ENST00000528084.5	6218	transcript	6218	0.87533	0.0645738	0.145803	-0.0578284
NASP	ENSG00000132780.17	ENST00000453748.5	6225	transcript	6225	0.900913	0.585594	0.714363	-0.0453172
NASP	ENSG00000132780.17	ENST00000351223.7	6231	transcript	6231	1.05208	0.514723	0.657108	0.0220497
NASP	ENSG00000132780.17	ENST00000530073.5	6234	transcript	6234	0.904535	0.26313	0.410834	-0.0435745
NASP	ENSG00000132780.17	ENST00000481782.1	6235	transcript	6235	0.878084	0.125742	0.240902	-0.0564638
GPBP1L1	ENSG00000159592.11	ENST00000479235.5	6249	transcript	6249	0.882049	0.129694	0.246299	-0.0545074
GPBP1L1	ENSG00000159592.11	ENST00000355105.8	6250	transcript	6250	1.10837	0.257884	0.404963	0.0446858
GPBP1L1	ENSG00000159592.11	ENST00000290795.7	6251	transcript	6251	1.12706	0.247177	0.392563	0.0519453
GPBP1L1	ENSG00000159592.11	ENST00000468724.1	6254	transcript	6254	0.84913	0.0120229	0.0393057	-0.0710258
RPS15AP10	ENSG00000225447.1	ENST00000432472.1	6256	transcript	6256	0.853365	0.0286692	0.0779465	-0.068865
RP11-767N6.2	ENSG00000234329.1	ENST00000437848.1	6257	transcript	6257	0.817791	0.0140821	0.0447294	-0.0873576
GPBP1L1	ENSG00000159592.11	ENST00000496278.1	6258	transcript	6258	0.875889	0.0815736	0.174059	-0.0575511
GPBP1L1	ENSG00000159592.11	ENST00000495616.1	6259	transcript	6259	0.885368	0.0844588	0.17865	-0.0528762
GPBP1L1	ENSG00000159592.11	ENST00000488278.5	6260	transcript	6260	1.18573	0.0128382	0.0415269	0.0739867
GPBP1L1	ENSG00000159592.11	ENST00000480941.1	6261	transcript	6261	1.27773	2.76115e-05	0.00029806	0.106438
GPBP1L1	ENSG00000159592.11	ENST00000480083.5	6262	transcript	6262	0.881261	0.0991493	0.201555	-0.0548956
GPBP1L1	ENSG00000159592.11	ENST00000460859.1	6264	transcript	6264	1.1029	0.143941	0.266068	0.0425357
TMEM69	ENSG00000159596.7	ENST00000372025.5	6265	transcript	6265	1.1033	0.0720462	0.158774	0.0426933
RP11-767N6.7	ENSG00000230896.1	ENST00000430643.1	6268	transcript	6268	0.976543	0.669094	0.779382	-0.0103088
IPP	ENSG00000197429.11	ENST00000396478.4	6271	transcript	6271	1.01486	0.820824	0.88646	0.00640725
MAST2	ENSG00000086015.22	ENST00000361297.7	6274	transcript	6274	0.809688	0.0011978	0.00613984	-0.0916823
MAST2	ENSG00000086015.22	ENST00000674079.1	6277	transcript	6277	0.898876	0.125938	0.241061	-0.0463003
MAST2	ENSG00000086015.22	ENST00000482881.1	6278	transcript	6278	0.945458	0.384348	0.536611	-0.0243579
MAST2	ENSG00000086015.22	ENST00000372009.3	6280	transcript	6280	0.917178	0.169603	0.300537	-0.0375466
MAST2	ENSG00000086015.22	ENST00000467367.5	6281	transcript	6281	0.866927	0.0202922	0.0597417	-0.0620176
MAST2	ENSG00000086015.22	ENST00000498668.1	6282	transcript	6282	0.84213	0.0128317	0.0415104	-0.0746208
PIK3R3	ENSG00000117461.15	ENST00000262741.10	6285	transcript	6285	0.940361	0.672224	0.781718	-0.0267056
PIK3R3	ENSG00000117461.15	ENST00000420542.5	6287	transcript	6287	1.27103	0.0930894	0.192293	0.104156
RP4-533D7.3	ENSG00000233114.2	ENST00000426289.2	6294	transcript	6294	0.945257	0.446861	0.596425	-0.0244503
POMGNT1	ENSG00000085998.14	ENST00000371984.8	6307	transcript	6307	0.906557	0.184974	0.31989	-0.0426049
POMGNT1	ENSG00000085998.14	ENST00000485714.1	6311	transcript	6311	0.710742	0.000145082	0.00111839	-0.148288
LURAP1	ENSG00000171357.6	ENST00000371980.4	6316	transcript	6316	0.882414	0.110806	0.219124	-0.0543279
LRRC41	ENSG00000132128.17	ENST00000617190.5	6339	transcript	6339	0.949681	0.368922	0.521711	-0.0224221
LRRC41	ENSG00000132128.17	ENST00000615587.4	6342	transcript	6342	0.834712	0.042998	0.106857	-0.0784632
LRRC41	ENSG00000132128.17	ENST00000472710.2	6343	transcript	6343	0.794541	0.0087448	0.0304852	-0.0998837
LRRC41	ENSG00000132128.17	ENST00000469150.1	6345	transcript	6345	0.820915	0.000697236	0.00397685	-0.0857018
UQCRH	ENSG00000173660.12	ENST00000311672.10	6346	transcript	6346	1.49349	4.99433e-06	7.67625e-05	0.174203
UQCRH	ENSG00000173660.12	ENST00000486951.1	6348	transcript	6348	0.991239	0.923864	0.955704	-0.00382148
UQCRH	ENSG00000173660.12	ENST00000496387.5	6349	transcript	6349	1.70949	2.63812e-07	8.37157e-06	0.232867
UQCRH	ENSG00000173660.12	ENST00000460947.1	6350	transcript	6350	0.86473	0.0644763	0.145627	-0.0631193
NSUN4	ENSG00000117481.11	ENST00000307089.7	6351	transcript	6351	0.964417	0.640175	0.757867	-0.0157352
NSUN4	ENSG00000117481.11	ENST00000474844.6	6353	transcript	6353	1.27938	0.00368237	0.0152889	0.106999
NSUN4	ENSG00000117481.11	ENST00000498008.5	6357	transcript	6357	0.890705	0.134382	0.25286	-0.0502662
NSUN4	ENSG00000117481.11	ENST00000475281.1	6359	transcript	6359	0.933888	0.176087	0.308663	-0.0297052
FAAH	ENSG00000117480.16	ENST00000243167.9	6361	transcript	6361	0.961037	0.634379	0.753605	-0.0172597
FAAH	ENSG00000117480.16	ENST00000468718.5	6362	transcript	6362	0.988026	0.853977	0.908798	-0.00523165
FAAH	ENSG00000117480.16	ENST00000493735.5	6363	transcript	6363	0.853806	0.105538	0.211331	-0.068641
FAAH	ENSG00000117480.16	ENST00000489366.2	6365	transcript	6365	0.805696	0.00108755	0.0056698	-0.0938288
FAAH	ENSG00000117480.16	ENST00000493636.1	6366	transcript	6366	0.679668	0.000196934	0.00143119	-0.167703
MKNK1-AS1	ENSG00000269956.2	ENST00000657773.1	6381	transcript	6381	0.884714	0.052354	0.124351	-0.0531971
MKNK1	ENSG00000079277.22	ENST00000342571.7	6392	transcript	6392	0.930734	0.433407	0.584115	-0.0311746
MKNK1	ENSG00000079277.22	ENST00000528077.6	6395	transcript	6395	0.87479	0.0983761	0.200446	-0.058096
MKNK1	ENSG00000079277.22	ENST00000532897.5	6397	transcript	6397	0.831114	0.0201431	0.0594431	-0.0803393
MKNK1	ENSG00000079277.22	ENST00000531355.6	6399	transcript	6399	0.870671	0.0108036	0.0360795	-0.0601458
MKNK1	ENSG00000079277.22	ENST00000524417.1	6401	transcript	6401	0.877884	0.0269678	0.074408	-0.0565629
MKNK1	ENSG00000079277.22	ENST00000484301.5	6407	transcript	6407	0.881221	0.0774971	0.167654	-0.0549149
MKNK1	ENSG00000079277.22	ENST00000477883.1	6415	transcript	6415	0.762857	0.0015704	0.00764679	-0.117557
MKNK1	ENSG00000079277.22	ENST00000525888.5	6416	transcript	6416	0.926655	0.366777	0.519341	-0.0330817
MKNK1	ENSG00000079277.22	ENST00000468852.2	6417	transcript	6417	0.876728	0.0282022	0.0769281	-0.0571353
MOB3C	ENSG00000142961.15	ENST00000371940.1	6420	transcript	6420	0.784776	0.00036751	0.00237675	-0.105254
ATPAF1	ENSG00000123472.12	ENST00000576409.5	6421	transcript	6421	1.35932	3.69609e-06	6.01479e-05	0.133321
ATPAF1	ENSG00000123472.12	ENST00000492233.5	6422	transcript	6422	1.09606	0.101227	0.20471	0.039833
ATPAF1	ENSG00000123472.12	ENST00000574428.5	6425	transcript	6425	0.938855	0.312229	0.463331	-0.0274016
ATPAF1	ENSG00000123472.12	ENST00000526821.5	6426	transcript	6426	1.0864	0.524677	0.665295	0.0359895
ATPAF1	ENSG00000123472.12	ENST00000474020.5	6431	transcript	6431	1.05276	0.343777	0.4965	0.0223289
ATPAF1	ENSG00000123472.12	ENST00000460928.1	6434	transcript	6434	0.919513	0.270209	0.418617	-0.0364421
NENFP1	ENSG00000233647.2	ENST00000419476.2	6435	transcript	6435	0.913333	0.178777	0.312125	-0.0393709
EFCAB14	ENSG00000159658.15	ENST00000674268.1	6442	transcript	6442	0.770843	0.0109466	0.0364474	-0.113034
EFCAB14	ENSG00000159658.15	ENST00000672422.2	6444	transcript	6444	0.860713	0.0326123	0.086355	-0.0651416
EFCAB14	ENSG00000159658.15	ENST00000481623.2	6445	transcript	6445	0.972234	0.741045	0.830926	-0.0122291
EFCAB14	ENSG00000159658.15	ENST00000479745.6	6446	transcript	6446	0.931676	0.29815	0.448745	-0.0307353
EFCAB14	ENSG00000159658.15	ENST00000674435.1	6447	transcript	6447	0.851655	0.0110483	0.0367085	-0.0697365
EFCAB14	ENSG00000159658.15	ENST00000674495.1	6448	transcript	6448	1.18009	0.083123	0.176648	0.0719164
EFCAB14	ENSG00000159658.15	ENST00000674331.1	6455	transcript	6455	0.863709	0.0247008	0.0696544	-0.0636325
CYP4X1	ENSG00000186377.8	ENST00000371901.4	6488	transcript	6488	1.25671	0.00825761	0.0291395	0.0992363
CYP4X1	ENSG00000186377.8	ENST00000466294.1	6489	transcript	6489	1.02541	0.735881	0.827107	0.0108985
CYP4Z1	ENSG00000186160.5	ENST00000334194.4	6490	transcript	6490	0.897806	0.0453309	0.111385	-0.0468176
TUBAP9	ENSG00000225154.2	ENST00000445574.2	6491	transcript	6491	0.92059	0.107385	0.214139	-0.0359336
[truncated: 27,957 more rows]

## Sheet: norm tran expression counts
transcriptNames	transcriptIDs	FPKM.SRR12165792	FPKM.SRR12165815	FPKM.SRR12165859	FPKM.SRR12166096	FPKM.SRR12166108	FPKM.SRR12166110	FPKM.SRR12166180	FPKM.SRR12166184	FPKM.SRR12166185	FPKM.SRR12166187	FPKM.SRR12166190	FPKM.SRR12166192	FPKM.SRR12166221	FPKM.SRR12166237	FPKM.SRR12166246	FPKM.SRR12166264	FPKM.SRR12166268	FPKM.SRR12166290	FPKM.SRR12166310	FPKM.SRR12166321	FPKM.SRR12166331	FPKM.SRR12166346	FPKM.SRR12166355	FPKM.SRR12166387	FPKM.SRR12166405	FPKM.SRR12166435	FPKM.SRR12166444	FPKM.SRR12166459	FPKM.SRR12166464	FPKM.SRR12166494	FPKM.SRR12166510	FPKM.SRR12166554	FPKM.SRR12166573	FPKM.SRR12166659	FPKM.SRR12166682	FPKM.SRR12166736	FPKM.SRR12166740	FPKM.SRR12166747	FPKM.SRR12166748	FPKM.SRR12166753	FPKM.SRR12166759	FPKM.SRR12166775	FPKM.SRR12166783	FPKM.SRR12166823	FPKM.SRR12166832	FPKM.SRR12166834	FPKM.SRR12166869	FPKM.SRR12166904
ENST00000488147.1	70	14.1834	12.8075	16.0894	7.61012	9.07202	4.98951	6.80543	24.3013	27.5608	12.1849	8.79501	16.0256	10.2537	11.6566	11.7462	12.8608	20.8602	18.9448	10.0423	26.7318	225.326	30.2314	12.1522	15.4755	17.3172	18.786	13.0982	14.7702	17.5899	31.016	11.4575	11.55	7.8512	4.21098	9.25373	5.56852	5.5214	8.1509	6.01338	17.6364	8.56552	16.8619	14.4396	14.4265	7.27174	9.91135	6.34532	4.99882
ENST00000619216.1	71	9.55266	9.08946	8.85011	2.09933	2.77825	1.02524	2.2463	9.66602	16.0429	4.36429	1.56997	4.95064	4.20079	5.61517	4.69568	6.35199	10.8897	7.89948	1.86303	10.2597	131.852	11.4631	6.25326	11.1223	12.0807	12.717	6.18178	2.81296	7.78252	16.8251	5.20582	7.77839	3.34087	0.874465	4.28256	2.06749	2.99019	2.42511	1.59175	16.5726	5.20242	9.58818	6.12089	7.52588	3.39795	2.95148	2.06847	1.09995
ENST00000494149.2	88	2.8555	3.17589	3.18129	1.64718	2.10305	1.99121	0.822816	2.34809	5.20266	0.504645	0.704995	2.34024	2.99144	0.779011	0.795652	1.26632	2.27461	1.90339	2.03847	3.68938	22.6273	6.47473	2.75709	4.35658	6.49109	2.05104	2.30604	1.5851	1.77545	3.20347	2.05065	2.2685	1.52575	0.557161	0.785123	0.456188	1.67305	1.76737	1.20472	4.77655	1.5983	2.41903	3.47258	2.57763	0.633205	0.770859	1.03154	0.845045
ENST00000595919.1	89	3.05524	3.47715	4.37025	1.89694	2.31608	2.58966	0.628973	3.38515	7.62708	0.47312	1.45504	1.8868	3.48091	0.927814	0.829576	2.25841	2.60823	2.15629	3.04377	2.76465	25.5737	8.27351	4.6386	5.09103	10.5638	2.49295	3.59842	1.7362	1.85726	5.25578	2.272	2.48974	1.40114	1.0031	1.33181	0.722563	2.29176	2.51556	1.71992	6.90642	2.37973	2.53835	4.39998	3.45777	0.693363	1.37267	0.681691	0.564429
ENST00000493797.1	90	1.05713	1.19498	0.93752	0.844124	0.819489	1.0589	0.648509	1.81955	1.29219	0.611886	0.696703	0.758547	1.13009	0.564316	0.499977	0.526362	0.822288	0.584013	0.740323	1.89211	13.9493	4.26589	0.992406	1.31408	0	1.80303	1.30418	0.834753	0.797397	0.584866	0.583352	0.479816	0.952927	0.379246	0.730428	0.328341	0.690758	1.47171	0.914812	0.967655	0.627993	1.18568	1.97528	0.900426	0.459702	1.2856	0.947092	0.634236
ENST00000623083.4	100	5.24976	3.3659	5.9275	1.85119	2.01239	1.22147	1.79017	6.2254	10.3875	3.26917	1.82537	3.52672	2.18555	3.48727	2.35193	3.04491	6.59419	3.84595	2.0899	7.66587	52.6391	7.54014	3.95136	6.32653	5.0198	4.39378	3.64573	3.16495	5.44224	7.70485	3.41119	2.63181	2.17332	0.749466	2.10888	1.29097	1.32483	2.61736	1.88866	5.59918	2.59302	6.90844	3.67978	6.06798	2.18094	2.24326	1.5462	1.50469
ENST00000612080.1	101	7.11988	3.10255	4.96105	1.12742	1.48288	1.45841	1.35846	6.14707	9.7786	3.45719	1.80072	3.25989	1.54505	3.58228	3.16053	4.48	8.765	4.34317	1.51877	6.75045	59.3706	10.7906	3.03022	9.6853	6.99334	6.45891	4.76037	0.997032	4.56418	8.44025	2.77329	4.98565	1.64846	1.07487	2.70483	1.90785	1.81086	2.03482	1.55264	7.97238	3.54386	6.09954	4.35794	4.83716	1.88137	0.977495	1.81327	0.721686
ENST00000450734.1	106	4.26458	1.75417	1.89701	3.22345	2.50141	1.04822	2.02581	2.67702	3.50251	2.49176	3.91479	3.89245	2.70863	4.42941	2.14292	2.47927	2.84871	5.24498	3.16755	4.28333	60.3803	11.7885	3.38141	1.57396	2.70749	2.52046	1.69018	1.75766	4.16522	3.24165	3.79925	3.34351	2.92123	2.24587	2.48263	2.60512	3.34393	2.1186	3.61725	4.6953	2.80193	2.12889	2.12091	3.40395	2.88256	2.83546	2.17589	2.29965
ENST00000458203.2	109	1.03965	0.392604	0.440792	0.840743	0.738012	0.973128	0.510844	0.826425	2.29723	0.845037	0.66531	1.15547	1.22574	1.58427	0.408412	0.34926	0.632449	1.91334	0.484854	0.767344	17.3261	2.28192	0.804999	0.652344	0.453866	0.720594	0.854811	0.494852	1.10546	1.08231	0.812928	0.882958	1.00187	0.849433	0.692643	0.989763	0.598289	0.939399	1.10203	0.995551	0.798058	1.22759	0.659169	0.59922	0.525887	1.12102	0.383346	0.605126
ENST00000514436.1	124	3.73531	3.79993	2.95026	1.7241	1.67745	1.37565	0.889977	2.86261	4.57642	0.677791	0.642513	2.88333	2.07399	1.16952	1.01273	1.952	3.01102	1.81014	1.70761	3.12695	25.1152	6.1667	2.52207	4.92476	4.65661	2.89173	3.18911	2.34241	2.24262	4.10096	1.67766	2.26778	1.29379	0.545894	1.10206	0.605743	1.14929	1.59206	1.08871	3.58032	2.18521	3.97364	3.92536	2.06481	0.792028	1.28865	1.00218	0.677958
ENST00000440038.7	126	0.284172	1.06842	0.23878	2.13136	1.50856	1.92589	0.761128	0.21604	5.29303	0.519802	0.626289	3.19177	0.232476	1.30259	1.89375	1.83156	2.74758	1.78951	2.46355	0.282947	14.7494	0.66252	2.68613	0.321898	1.37885	0.352492	0.346195	0.241114	0.878354	0.332078	1.47123	1.56523	0.246659	0.716294	0.125432	0.760491	1.1912	0.156374	0.067708	1.06732	0.145675	0.372639	0.327824	1.93064	0.96027	1.66973	1.12029	0.977924
ENST00000642074.1	127	2.71587	1.53775	2.42362	0	0	0	0	4.71826	0	0	0	0	1.03288	0	0	0	0	0	0	4.00984	6.17588	5.73991	0	3.51453	1.68565	5.15584	3.31783	3.97324	0.699642	5.61151	0	0	1.47146	0	0.963837	0	0	1.31454	1.01156	0.961321	2.33827	4.99545	3.21002	0	0	0	0	0
ENST00000601486.5	133	1.87549	1.71486	1.40386	2.20613	0.582584	1.25045	0	2.50546	0.375275	0	0.642357	0	0.886403	0	0.871657	2.46305	2.36732	0.056551	1.05627	2.08804	10.427	4.42147	1.11814	2.06643	2.67682	0.883644	1.68361	0.392908	0	1.73837	0	0	1.07515	0	0	0	0	1.08437	0.990253	1.85142	1.56329	2.68484	2.0288	0.606327	0.637251	1.17938	0.925558	0.72297
ENST00000648019.1	153	0.613906	0.621785	0.58637	1.45986	1.16441	0.81119	0.22525	0.262702	0.655532	0.279169	0.387635	0.504076	0.227206	0.405359	0.659351	0.695612	0.836664	0.709444	0.330467	0.573434	14.8445	1.25758	0.510455	0.670185	0.899298	0.55632	0.57727	0.838169	0.666703	0.157575	0.492938	0.260817	0.378054	0.442449	0.256047	0.368069	0.156223	0.418723	0.502097	0.655921	0.372459	0.755758	0.685815	0.619293	0.26998	0.232173	0.385867	0.047827
ENST00000416931.1	156	209.43	143.244	86.2783	4684.69	247.561	6359	93.6641	164.305	113.494	162.687	158.649	175.209	83.2587	105.064	101.559	106.845	127.481	2664.25	112.785	228.786	2859.83	640.906	136.128	161.858	204.752	189.441	163.926	267.281	201.587	138.469	163.847	116.742	97.0875	89.9697	92.8699	120.548	91.0182	110.583	189.157	187.905	124.217	229.825	114.949	151.449	110.75	130.682	136.196	127.227
ENST00000457540.1	157	620.927	603.409	465.518	1422.38	868.214	1353.27	530.218	631.561	723.673	642.807	191.574	957.954	470.906	449.788	414.325	375.256	546.351	913.564	516.183	805.093	8333.24	1866.83	377.542	447.536	689.723	495.229	592.186	1304.1	985.325	700.782	545.643	525.112	497.655	344.82	339.781	439.703	482.632	398.896	684.175	662.607	664.707	1064.62	619.812	538.972	443.643	629.508	562.524	148.581
ENST00000414273.1	158	877	687.658	638.322	7357.87	425.836	2651.25	635.395	608.302	651.72	587.604	628.12	972.51	576.714	1135.23	598.454	530.419	644.147	3250.77	721.911	1124.07	10848	2319.04	734.27	737.717	961.753	476.722	690.962	1372.15	971.35	799.771	790.394	845.725	519.335	403.783	487.633	636.267	660.929	780.938	884.463	821.288	862.744	1197.89	728.376	792.997	664.246	861.905	905.429	766.653
ENST00000427426.1	160	5.64286	6.11674	4.20775	8.55796	1.83144	8.16298	4.89743	5.11655	5.85743	4.98883	5.09466	8.57992	4.29506	3.33273	3.58625	2.54752	4.41832	8.55992	4.01944	7.22728	76.1105	14.8978	3.51861	4.10614	6.26133	3.20866	4.7642	8.83547	6.25651	5.9305	4.52009	5.60243	4.1791	1.14804	4.05118	7.18004	6.11371	5.85386	9.88427	6.42611	5.18118	9.13424	4.8304	5.22564	6.62741	6.98108	8.03143	7.27463
ENST00000467115.1	161	0.685019	1.11826	0.473681	6.41601	1.65607	2.59593	14.4601	0.691727	0.643006	0.535519	0.745776	1.14589	1.59936	0.368545	0.440655	0.734273	0.253925	5.00097	0.458399	1.69896	6.37186	1.5612	0.518818	0.616935	1.53488	0.863874	0.796189	1.50623	0.803842	0.917986	0.999047	0.770832	0.799062	1.13671	1.17271	0.833161	0.694979	0.825472	1.6939	0.546428	0.917874	1.08653	0.236426	0.795709	1.10716	1.24324	1.16309	0.963557
ENST00000514057.1	162	1288.92	942.277	736.849	1795.51	779.319	1344.07	815.945	563.3	496.547	623.714	39.1874	1271.96	792.782	654.471	708.927	727.743	607.986	1720.78	877.396	1305.47	12132	2399.08	943.003	1122.87	1463.23	658.808	1167.32	2513.7	195.066	779.994	792.271	940.172	604.847	467.754	718.696	949.975	874.633	910.117	1278.31	1060.58	1026.57	1557.52	815.185	1053.83	899.4	1132.9	995.278	950.199
ENST00000416718.2	163	10.2988	8.86007	6.63222	13.6452	4.92924	15.0094	8.96892	8.19316	9.63364	10.8881	9.05235	14.9011	9.71754	4.29486	6.80485	6.03307	6.00855	9.16542	6.63563	11.4528	90.5433	21.6664	7.70299	6.89832	9.04357	5.11742	7.76947	47.947	9.5197	10.9734	6.12491	16.2337	9.81403	4.17505	10.8664	10.7428	11.2785	20.457	23.8037	7.58909	7.08212	14.3516	6.97392	8.39306	14.8821	21.3748	20.8019	17.4888
ENST00000506640.2	171	4.78569	5.0059	3.45062	2.53672	2.25274	1.43858	1.25782	4.45851	5.67969	1.85506	1.84755	3.8984	2.37587	2.30916	1.98968	2.8285	4.1366	2.92087	2.74309	5.29151	44.314	10.5112	2.62689	6.27632	5.85683	5.48692	4.48568	4.17349	3.57138	6.25116	2.47905	3.34157	2.2646	0.95841	1.8656	1.46843	1.71265	2.17849	1.56876	3.84382	3.34402	5.95138	4.79225	2.9267	1.61972	2.32007	1.69306	1.48486
ENST00000411249.1	172	0	0.303752	0.289898	0	0.182024	0	0	0	0	0.131251	0	0	0.331392	0.456534	0.395072	0	0	0	0.16192	0.571425	12.6217	0.578061	0	0	0	0	0.138047	0.04575	0.175231	0	0	0.326076	0.279792	0.265925	0	0.469709	0	0.199529	0.128699	0	0.351593	0	0.052665	0.25807	0.054323	0	0	0
ENST00000443772.2	191	0.592167	0.748141	0	0.350053	0.6223	0.213917	0.288126	0	0.446706	0.676753	0.498392	0.608126	0.501867	0.826592	0.501175	0.794906	0	0.632427	0.810602	0	12.5952	1.78151	0	0.523343	0.616227	0.831125	0.939349	0	0	0.337613	0.801785	0.489051	0.530285	0.897551	0	0	0.400454	0	0.884398	0.442223	0.49235	0.458121	0.941326	0	0.343358	0.327301	0.379939	0.556808
ENST00000585826.1	193	2.69824	1.25848	1.48614	1.0104	2.03095	1.3554	0.488423	1.95144	2.03657	1.82661	2.30576	1.09599	0.899107	1.38919	1.27103	1.39167	1.69141	0.727763	2.36452	2.57698	22.5271	5.25747	1.20867	1.75792	1.05072	1.61136	2.0164	0.875448	1.57657	0.811691	2.46812	0.958644	1.50635	4.18608	1.27175	1.22869	1.09794	1.4815	1.46645	1.17832	0.993463	0.957653	1.45731	1.50015	1.25764	1.13497	0.956556	1.2863
ENST00000585768.5	197	1.5066	1.73683	1.01774	0.692708	0.527344	0.333465	0.45779	1.03934	2.9156	0.908101	0.753886	1.29844	0.836635	1.0644	1.50775	1.30754	1.88227	1.58264	1.79696	1.97457	19.5525	7.01767	1.61887	1.29524	1.44319	1.62267	1.93469	0.750976	2.10989	0.986465	1.36303	0.888535	0.913188	0.560072	0.645595	0.790623	0.431432	1.1087	0.848606	1.64918	1.22949	1.678	1.89926	0.669342	0.436459	0.850143	0.554603	0.631663
ENST00000591702.1	205	2.11018	1.83865	1.12261	0.977329	0.900913	0.249091	0.651093	1.33871	1.01645	1.11693	0.639739	1.20487	0.66616	1.26629	1.06261	1.30386	2.3641	0.917312	1.39589	2.31878	22.2328	5.62781	1.234	0.839402	1.37168	2.02403	1.88187	0.713909	1.3155	0.604022	1.61392	1.51796	1.01079	0.917125	0.749192	1.14535	0.816792	1.0611	0.917399	1.55723	1.20111	1.19528	2.32681	1.49997	1.02069	0.677087	0.891568	1.01039
ENST00000590817.3	209	4.85388	4.27636	2.40536	2.38078	2.61619	2.41274	5.43106	2.03221	0.649636	3.02712	2.87599	2.45442	3.81224	2.63792	2.01872	2.52374	2.40069	4.19715	3.8395	4.52497	66.8389	6.05391	1.48512	3.29951	1.6259	3.97357	2.40077	4.56992	3.67945	0.578069	2.4467	4.37581	2.29342	2.62936	3.29504	5.54884	3.61668	2.83542	2.87812	3.51274	1.94802	1.80872	3.96493	3.22638	2.82289	3.86496	3.04957	2.11799
ENST00000326734.2	210	1.51871	1.11135	0.966477	0.492169	0.818468	0.428006	0.344911	1.60028	1.15017	0.770519	0.488704	1.57268	0.549276	1.06078	0.854436	1.09713	1.79557	0.85747	1.66357	1.42135	25.4722	1.74593	0.916074	0.937793	0.951958	1.85749	1.33287	0.82708	1.52493	0.544	1.42058	1.12191	0.786971	0.363362	0.581383	0.247573	0.372388	0.440767	0.850264	1.08478	0.970928	1.12012	1.94772	1.18877	0.540752	0.641727	0.655039	0.522903
ENST00000624927.3	211	1.24346	1.15105	0.676629	1.22041	1.61028	1.07949	0.167813	0.81348	1.25273	0.835627	0.415291	0.72194	0.377438	1.04686	0.709822	0.72017	1.40883	0.93895	1.16889	0.918081	13.2477	2.18931	0.880485	0.842115	0.530142	1.25061	0.980515	0.462763	0.725322	0.776074	0.570408	0.78013	0.415078	1.30315	0.289237	0.59549	0.504776	0.613431	1.14504	0.935254	0.609796	0.752247	1.31594	0.771692	0.414276	0.850928	0.365247	0.394143
ENST00000473798.1	212	2.7496	1.82827	1.15607	1.48621	1.49052	0.693835	0.699112	2.639	3.83412	1.13033	1.368	1.97312	1.21315	1.79849	1.4288	1.6836	2.21296	2.38239	2.48497	1.92143	35.8099	4.41722	1.44421	2.33664	1.81685	2.07684	2.06221	1.91971	1.94499	2.87461	0.936007	1.33752	1.01614	0.780498	0.703876	0.890443	0.669551	1.10563	0.931602	2.29638	1.2339	2.52793	2.57388	1.88416	0.732874	1.02102	0.705647	0.749794
ENST00000445118.7	214	1.50032	3.04044	3.8939	1.67659	2.62248	1.2983	2.75625	1.47423	2.9736	2.01411	2.8329	2.85067	3.59694	3.80528	3.572	3.48987	3.26819	2.4432	2.91338	5.51052	43.6482	12.8422	3.12942	5.36805	3.22131	4.15837	3.55795	0.40677	3.4121	2.04609	4.26801	3.25772	4.21372	2.76288	3.97709	4.03001	3.17598	3.81319	1.66592	2.41489	4.06791	3.15814	3.52391	3.07449	3.40719	2.24278	3.47834	3.14907
ENST00000667414.1	217	0.565345	1.27612	1.1303	0.996697	0.935231	0.444252	0.606729	1.11088	1.23117	0.9868	0.522293	1.07239	0.830692	1.12089	1.17905	1.66044	1.90578	0.906799	1.26048	2.14418	15.2815	4.45365	1.00895	1.46645	1.27174	1.73953	1.72315	0.505461	1.81493	0.901836	1.62277	0.819909	0.791218	1.0332	0.488778	1.05552	0.646627	0.833259	0.771086	0.899717	1.17222	1.48593	1.33481	1.08357	0.765262	0.835092	0.633648	0.556039
ENST00000666741.1	218	1.49463	0.88985	1.25805	0.695254	0.480633	0.12058	0.354502	0.930399	0	0.771817	0.52615	0.697971	0.584511	1.01555	1.16333	0.714304	0.869478	0.433774	0.249837	0.891374	17.5214	2.52543	1.00701	0.2607	0.625666	0.376174	0.500423	0.499102	0.105876	0.274851	0.806951	0.856118	0.444989	0.900973	0.971295	0.370057	0.473371	1.13027	1.37228	0.441486	0.985701	1.18992	0.895117	1.2391	1.16343	0.865917	0.73337	0.692757
ENST00000658846.1	221	0.122161	0.633393	0.495981	0.330119	0.034556	0.27053	0.302968	0.807327	0.096019	0.487395	0.020454	0	0.608832	0.40547	0.457301	0.584587	0.520191	0.346705	0.633362	0.585816	11.8175	1.85709	0.636743	0.077997	0.027227	0.50963	0.526669	0.149142	0.497567	0.02796	0.396332	0.460455	0.489701	0.153142	0.45311	0.776574	0.398827	0.410025	0.505493	0.361053	0.563037	0.299265	0.409507	0.540426	0.375966	0.595711	0.483393	0.232178
ENST00000327044.7	267	9.05143	8.98904	15.0377	6.0473	5.44835	4.24228	13.4202	11.3164	13.4269	7.4246	7.81843	9.63792	16.3256	13.515	13.1136	8.31883	13.2349	12.2893	11.6461	12.0032	192.73	43.0379	13.5652	11.5762	10.3561	13.0659	15.1657	4.45773	13.0781	6.57819	12.1392	13.8949	13.8624	5.91146	14.6709	10.7373	12.1474	9.60988	10.5442	10.5961	13.7068	8.09133	8.15251	12.5945	9.67772	6.3585	12.3358	12.3235
ENST00000483767.5	268	1.07623	0.546367	1.92016	1.10885	0.392171	0.23407	1.24324	2.85196	2.23053	2.25351	1.61831	0.992832	1.07531	0.898381	1.92442	0.713239	0.768828	0.767066	1.2188	0.443762	23.341	4.18963	0.522336	1.39608	1.10362	0.274381	0.191589	0.020914	0.573671	0.342776	0.793052	0.979286	0.644505	0.568136	0.721507	1.7618	0.87621	0.639657	0.810779	0.885705	1.02634	1.26488	0.431023	1.11069	0.131332	0.511221	0.352371	1.38997
ENST00000477976.5	269	3.31749	3.37911	0.948938	1.80194	1.95453	1.4253	0.432956	4.47084	2.12174	2.00951	2.00776	2.82796	0.501046	0.779743	0.668654	4.97922	1.22003	0.847347	0.711158	6.00817	16.9096	1.96766	0.885668	1.51225	1.78096	1.45147	0.965168	2.64683	1.07506	4.29607	3.33462	0.609371	0.381106	0.222388	1.36594	0.368825	0.321394	1.34524	0.92286	1.52714	0.910119	3.22724	3.65818	0.914416	2.7141	4.04631	0.754668	0.107558
ENST00000487214.1	271	3.61036	2.46216	2.009	0.823417	0.471556	0.738786	1.10375	2.61184	1.01531	2.77709	1.37044	0.777781	1.75817	1.03138	1.82396	4.69981	1.06794	2.00515	1.59476	3.68417	22.219	4.51898	1.76325	1.1557	1.99767	0.98381	1.87098	1.38112	1.44488	2.48074	2.11155	1.36813	1.99305	0.423871	2.36454	1.25623	1.39069	2.09298	1.03435	1.87839	1.01416	2.72226	2.6976	2.00781	2.28415	3.37615	1.68999	1.34817
ENST00000469563.1	272	0.538799	0.624109	0.805773	0.154739	0.462453	0.182755	0.187321	0.287984	1.15488	0.268139	0.107326	0.47938	0.000131	0.315322	0.247374	1.08578	1.19389	0.228629	0.284236	1.17814	14.4598	0.695872	0.216944	1.08057	0.920733	0.727352	0.263239	0.313337	0.72551	1.31958	0.234886	0.110973	0.227168	0.073484	0.406227	0.40933	0.1034	0.039071	0.165461	1.80105	0.708604	0.683483	0.356064	0.595625	0.107883	0.294198	0.170898	0.137183
ENST00000338591.8	273	0.803988	1.03095	1.70677	1.12464	0.852874	0.789923	1.02784	1.78003	3.76586	1.09217	0.724229	1.45986	1.35263	1.04744	0.939728	1.40363	2.10014	1.8445	1.21989	2.56591	28.3565	6.48674	1.37261	2.37201	2.60421	1.56447	1.92434	0.787921	1.70199	2.87428	1.28321	1.34398	1.53174	0.519777	1.98539	1.70043	0.894111	1.7232	1.21351	2.55429	2.01144	2.48613	1.20053	1.99952	1.29037	1.02915	1.32516	0.649673
ENST00000622660.1	274	0.481052	0.135023	0.421849	0.045297	0.245042	0.119338	0.294248	0	0.665369	0.083296	0	1.10717	0	0.158631	0.282151	0.734265	0.74428	0.291651	0.04662	0.773106	11.3034	0.296653	1.01948	0.552889	0	0.638169	0	0.23999	0.211255	0.720054	0.262654	0	0.228817	0.165842	0	0	0.156516	0.09861	0	1.19281	0.1883	0.303977	0.112908	0.30437	0.307096	0.224978	0	0.411098
ENST00000463212.1	275	0.791492	0.401615	0.731012	0.147037	0.349497	0.347065	0.210393	1.24928	1.11871	0.168239	0.301863	1.40537	0.324607	0.347454	0.190549	0.487044	0.807558	0.740013	0.24925	0.492269	9.34182	1.45965	0.948029	2.01344	1.15061	0.687573	0.391091	0.187075	0.326165	0.958808	0.58092	0.760123	0.239331	0.055173	0.648907	0.168473	0.318488	0.537831	0.56649	2.21193	0.432062	0.865961	0.287951	0.736183	0.433883	0.154078	0.507099	0.089789
ENST00000481067.1	277	0.42674	0.845527	0.887589	0.066469	0.492198	0.110511	0.222663	0.45695	0.817458	0.455795	0.243166	0.410816	0.538714	0.489025	0.647845	0.602685	0.74427	0.951959	0.357716	1.59024	13.299	1.56419	1.05662	2.77151	1.56617	0.830758	0.976088	0.183945	0.226703	1.0877	0.44226	0.144579	0.481868	0.269028	0.374641	0.442688	0.38072	0.218249	0.198723	1.65807	0.896445	1.04506	0.416659	0.990544	0.396262	0.418305	0.719974	0.330074
ENST00000606034.1	286	0.962529	1.30464	0.644687	0.555196	0.42314	1.31397	0.37669	1.29966	1.26827	0.256462	0.335864	1.41596	0.354979	0.362263	0.742121	0.435329	1.10335	0.80663	0.230205	1.0533	18.8345	2.08909	0.782836	3.20725	1.9809	1.1143	0.149788	0.250191	0.269183	2.61348	0.717769	0.321705	0.237487	0.167413	0.222725	0.18367	0.144212	0.423367	0.096125	2.38486	0.740213	1.85166	0.457765	0.804895	0.185468	0.220148	0.120555	0.243598
ENST00000428771.6	287	1.70697	2.79731	3.68878	0.959947	1.08483	1.09839	2.46441	3.03021	2.70344	1.29564	1.79523	3.48105	1.63194	2.4392	2.36931	2.76241	2.71917	1.54563	2.36259	4.08165	55.8717	7.47009	1.31536	2.02449	0.896844	2.70724	1.07161	1.0525	1.15713	2.04716	2.68433	2.56171	2.53152	0.648061	1.27613	0.698725	0.639765	2.52612	1.78632	2.2446	3.62031	2.6205	1.55941	2.72548	2.08678	0.745104	2.44611	2.46302
ENST00000304952.11	288	0.713001	0.715954	2.53954	1.03864	0.595854	0.557383	0.68339	1.46395	1.63837	1.4571	1.18852	2.38981	0.658217	2.72452	0.874332	2.53131	1.11199	1.48088	1.45625	1.63935	27.7263	4.22475	1.52337	0.667302	1.38901	0.664762	1.02731	1.22938	0.754064	2.30322	2.03132	0.10739	0.70728	0.4557	1.95298	0	0.712207	0.572044	0.616249	1.44595	2.40848	2.36383	0.518537	1.17303	0.792281	0.647504	1.33281	0.347929
ENST00000481869.1	289	3.89769	2.81897	3.35943	0.746258	0.669882	3.47013	1.9646	6.52629	14.9763	2.51666	2.85001	5.93361	1.03545	3.16587	3.07081	6.11892	5.02754	5.50137	2.16595	6.22591	62.1105	10.5311	3.48294	6.81663	4.74674	5.21428	4.59817	2.40191	1.6463	19.1802	6.04182	5.46763	1.09186	0.713482	1.40672	2.72202	3.42381	2.49293	1.42484	11.7171	3.36424	6.42668	3.3091	3.06413	1.23663	5.91826	4.56502	0.671928
ENST00000484667.2	290	0.486697	0.688602	0.639975	0.090867	0.345909	0	0.179752	1.46861	0	1.1727	0.46	0.873586	0.908149	1.02854	0.537765	1.03104	0.238552	0	0.340636	0.818521	16.6575	2.98193	1.35297	0	0.913776	0.372748	0	1.48306	0.776084	1.13599	0.811176	0	0.553183	0	0.595201	0	0	0.57669	0.605007	0	0.961218	0.306875	0.08536	0.073564	0.837159	0	0	0.625497
ENST00000624697.4	291	0.273963	0.404688	0.10503	0.014866	0.046095	0	0.530137	0.110178	0.15634	0.101678	0.059426	5.16698	0.448803	2.09231	0.20232	0	0.142904	0.070438	1.03409	0.148665	0.87289	3.41925	0	0.230597	0	0.193685	0	0.0405	0.113646	1.03716	0	0	0.072636	0	1.9095	0	0	0.879009	0.077763	0.288914	1.42131	2.33812	0.238292	1.58188	2.07654	0.036097	0	0.080362
ENST00000649529.1	295	6.45376	5.91396	9.82968	2.79308	7.0241	4.47422	13.0779	50.955	4.86474	12.9129	17.5931	64.8042	9.41558	8.023	9.80652	8.12539	8.22987	8.30015	8.43831	15.2306	136.124	21.1115	13.204	8.91851	12.4175	9.43289	6.88156	4.38229	6.33402	8.43457	8.63602	9.52761	6.83655	2.87329	7.54336	8.35439	9.70483	6.30348	4.34931	26.2356	5.44743	41.3556	5.18583	9.07238	5.53947	4.6781	6.8865	5.9919
ENST00000379370.7	296	3.5733	1.87928	3.38081	2.18173	3.84982	2.39512	6.50628	14.0798	4.36918	4.9419	4.39808	7.25989	2.79364	3.23945	5.91509	3.77701	5.68307	0.843259	1.04637	5.98585	61.5478	9.05784	11.0751	0.750832	6.74475	5.77731	2.51209	1.10697	3.23138	19.7601	3.94604	2.78569	4.11768	0.161767	1.56566	1.30615	3.67658	4.30034	3.76092	4.12952	2.87952	4.74142	0.141455	3.93536	4.88324	4.39668	5.79877	5.58819
ENST00000620552.4	297	3.52993	2.00771	3.09603	2.01856	0	2.05157	0	0	4.23339	0	0.130861	6.93577	2.8116	2.94393	0.542526	3.60236	5.61243	6.19855	5.51166	5.64035	56.8968	9.76941	0	8.37738	6.47064	5.37191	2.41768	3.25933	2.85896	0.323467	3.62004	2.80811	0.267355	0.241141	5.32708	0.23877	0	0.272578	0.164441	4.12426	3.08378	4.66209	5.30703	3.62868	0.227048	0	0	0
ENST00000651234.1	298	4.91167	3.17206	8.50844	1.94439	0.038455	1.81252	0.129773	0.328367	6.0821	0.201764	0	7.96692	4.07219	4.02449	0	5.04621	8.06665	3.70641	4.22762	9.17546	96.6702	13.0072	0.323018	8.59598	7.04586	5.83615	2.86958	2.81153	5.10838	0	4.37792	4.17394	0	1.8111	3.41264	4.54613	0.157093	0	0	6.89988	7.75505	8.51176	3.77658	6.61584	0	0.172869	0.054827	0.180073
ENST00000652369.1	299	4.96965	2.91766	8.45852	2.10881	1.80043	1.93093	3.61125	6.34232	5.93278	5.45496	4.95757	8.30719	4.02415	4.09411	8.36729	5.13503	7.3273	6.41534	5.98774	9.35661	99.7038	11.8633	8.4246	0	7.3873	5.94278	2.82039	5.13652	4.73907	10.1052	4.55921	4.13796	7.35562	0.019807	3.22715	0	3.67065	7.33554	5.7793	6.83551	6.91697	8.10778	6.11745	6.49147	8.16513	6.53712	3.75088	3.6169
ENST00000469403.1	300	1.21965	0.214943	1.27722	0.100526	0.055696	0.221643	0.152995	0.682191	3.14324	0.339735	0.505174	2.2588	0.43595	0.524371	0.418347	0.219813	1.99902	0.950269	0.332008	1.47765	17.7975	1.6437	1.33301	1.66083	1.86136	0.385785	0.654481	0.769894	0.655024	2.23421	0.495813	1.63336	0.488032	0.259944	0.44174	0.59954	0.008765	0.508947	0.927519	2.11345	1.19238	2.55924	0.159035	1.5241	0.198901	0.219922	0.134522	0.451792
ENST00000479707.1	301	3.65268	2.22512	1.86205	0.625679	0.862882	0.596021	0.93951	2.17139	2.56205	0.594089	0.60085	2.90873	1.53212	0.813315	1.00722	1.42981	4.77692	1.44088	0.994601	3.19348	28.3389	2.77558	1.3081	2.20978	4.00413	2.2748	2.02387	1.01162	1.51476	3.15595	1.62004	1.13202	0.851207	0.895581	0.424437	1.475	0.56371	0.571107	1.41341	3.63165	2.0424	3.32401	1.12461	2.56846	0.958822	1.03176	0.966211	0.405551
ENST00000466223.1	302	3.47564	1.95775	3.34564	0.943505	1.08387	0.59429	0.75086	4.64882	5.21862	2.01808	1.29528	5.63265	1.30154	0.987908	2.00217	2.71913	5.29025	2.49303	1.93362	4.08838	63.8877	5.94302	2.52113	8.07032	6.79185	4.67997	2.10025	0.762964	2.50126	7.10582	2.34756	2.35634	1.50383	0.262358	1.17068	0.899112	0.365642	0.743721	1.89299	5.99191	2.85233	5.7081	1.6762	4.68642	1.16721	1.37226	0.717424	0.788659
ENST00000478677.1	303	0.878781	0.498883	0.454141	0.232811	0.387789	0.110361	0.244737	0.831897	1.44416	0.266599	0.452245	0.904903	0.192334	0.362757	0.092828	0.355093	0.673843	0.521261	0.156962	0.651133	14.577	0.398676	0.310548	1.45824	0.875606	0.792329	0.614421	0.574728	0.801285	0.731601	0.295091	0.793527	0.093739	0.100728	0.302657	0.263405	0.217019	0.18976	0.18491	1.03147	0.465355	0.45414	0.365232	0.603255	0.116941	0.531631	0.478435	0.000257
ENST00000492947.1	304	0.720778	0.515521	0.715443	0.187138	0.028231	0.086992	0.347234	1.26239	1.00425	0.863248	0.480531	0.542861	0.334208	0.32868	0.730555	0.421884	0.657024	0.50945	0.38584	0.706131	12.7933	2.5495	0.258423	1.00605	0.534929	0.681648	0.274418	0.340716	0.619	0.603289	0.481711	0.562054	0.211872	0.078764	0.342312	0.256053	0.141768	0.261456	0.332897	1.2651	0.998717	1.21544	0.615168	1.05608	0.275184	0.409515	0.37525	0.184134
ENST00000461111.1	305	3.89621	2.61643	4.78442	1.09325	0.720556	1.1815	0.482345	1.67322	7.03384	0.834912	1.23246	3.41626	1.02405	2.51286	1.91467	3.05714	6.82857	1.34428	1.11538	4.9436	67.8465	7.77013	1.49771	4.40125	6.60463	4.78682	2.18906	1.26379	2.71292	4.10107	1.33222	2.10606	1.6842	0.288065	0.883627	0.849012	0.367918	1.69707	1.88246	5.98729	3.34319	5.22668	1.03862	5.59023	1.49812	1.75264	0.854005	0.651829
ENST00000442292.2	309	0.681261	0.640954	0.920081	0.060515	0.288379	0.60374	0.360092	0.392089	1.854	0.233285	0.063785	0.823867	0.42105	0.144957	0.390966	0.688583	0.50701	0.451763	0.575173	0.846438	10.3054	3.02761	1.38179	3.64201	1.35074	0.622393	0.922703	0.555436	0.914233	1.03727	0.230256	1.08133	0.530983	0.10174	0.295562	0.582584	0.108864	0.313626	0.579804	1.53259	0.754388	0.594369	0.397199	0.873255	0.687121	0.181969	0.225225	0.379742
ENST00000487177.5	319	1.86729	1.38515	1.54707	0.70303	0.704151	0.270123	0.818761	1.60526	1.78696	1.14451	0.43686	1.89216	0.89275	1.1362	0.756904	1.32255	1.93975	1.50801	1.75554	1.80122	20.9473	3.5897	1.37972	2.34165	2.40892	1.78571	1.51748	1.5539	1.79137	1.39556	0.966431	0.688234	0.932482	0.354202	0.945406	0.596916	0.463633	0.872828	1.07206	1.94315	1.19352	2.29503	1.72052	1.79594	0.997408	1.51776	1.24597	0.264867
ENST00000379320.5	323	1.28694	1.89095	1.15007	0.580266	0.680634	0.358708	0.710805	2.41918	2.27102	1.45302	0.869185	1.93274	0.969716	0.522753	0.689564	0.973622	2.34243	2.00681	1.89324	3.4172	27.3456	4.11854	1.65305	1.49981	0.328731	1.66913	2.07216	1.49337	1.94067	0.654486	1.16202	1.57234	0.678831	0.028898	0.637232	0.410035	0.024406	0.543749	0.108017	1.20199	0.731051	1.749	1.78049	1.91696	0.480745	0.910607	0.620065	0.083012
ENST00000442117.5	330	1.62479	0.991513	0	0.615807	0.825419	0	0	0	0	0	0	2.25676	0.73239	0	0.776303	0	0	1.39883	1.43368	1.72589	22.0104	3.04445	0.875963	0	0	1.68481	1.27321	1.48919	0	1.18117	0.914112	0	0.870319	0	0	0	0.986583	0.711244	1.12002	1.60001	1.42504	1.66924	0.872343	1.36636	0	0	0	0
ENST00000480643.1	333	1.78175	1.11603	0.76393	0.415535	0.448511	0.33376	0.302689	0.472591	1.71408	0.609568	0.455961	1.77587	0.208182	0.967872	0.671671	1.02734	1.04366	1.22916	1.14344	1.02095	15.5707	2.34983	0.724794	1.62163	1.40039	1.0707	1.09224	0.986015	0.884511	1.17119	0.883402	0.777208	0.406295	0.462662	0.578275	0.415802	0.372008	0.5388	0.699481	1.40175	0.63222	1.81696	0.551554	0.958466	0.428539	0.800583	1.00903	0.357008
ENST00000648183.1	334	1.9017	1.53197	1.83698	0.964297	0.804826	0.593614	1.01306	1.44264	2.7379	0.596235	0.634601	1.71723	0.523517	1.15951	1.01627	1.95098	2.05365	1.68537	0.783693	2.59914	30.8867	4.41793	1.65375	1.90489	2.306	1.62405	1.34751	1.40457	1.91926	1.22972	0.985585	1.15678	1.06862	0.662647	0.969676	0.977798	0.671509	0.468422	1.08024	2.42994	1.80609	1.90232	1.12657	1.70932	0.644643	0.685102	0.826564	0.55578
ENST00000660930.1	356	4.49395	2.55531	1.47246	0.51353	1.23965	0.643711	1.80025	3.37768	6.06462	0.067274	0.430961	3.81716	1.56589	1.09119	1.27041	3.6285	4.00461	2.64695	2.19855	6.67626	22.991	6.8755	1.84249	1.09742	1.59252	1.47937	2.67101	2.22539	1.96827	3.56365	1.19934	2.47324	1.66101	0.142741	0.898833	0.563001	0.335461	1.10513	1.58478	1.18345	2.43291	2.39591	1.43265	1.61331	0.715505	1.2153	1.87893	1.75258
ENST00000360001.12	357	15.0528	15.033	16.4215	9.80972	11.424	7.78033	13.1331	13.6793	13.6278	19.6643	13.9741	15.5102	18.2046	13.6107	14.7102	12.696	6.8172	18.1666	14.82	14.7609	200.896	42.0052	14.6924	16.177	14.7808	19.0276	14.2359	13.9972	15.9715	17.4362	19.3861	14.6713	15.9938	8.2865	22.9188	10.9719	12.8703	15.0455	12.9922	15.7329	14.5598	16.2599	17.3194	14.8468	9.20944	19.2039	11.9644	10.9169
ENST00000494748.1	360	2.18338	3.24064	3.0816	0.532704	0.785743	0.951382	0.605164	2.11922	3.11767	0.356575	0.410631	1.57886	0.633765	0.904071	0.814552	1.16738	1.92911	1.65959	0.779215	1.95006	27.8524	2.32304	2.07286	3.2107	1.34871	1.68666	1.39072	1.05612	1.25739	3.51425	0.749549	1.37213	0.760512	0.265199	1.77384	0.085674	0.002522	0.452332	0.574482	2.28507	2.84631	2.01078	1.29737	1.33263	0.515382	0.620983	0.625993	0.443574
ENST00000478938.1	361	9.56273	6.84441	4.38218	2.55641	1.43093	1.85414	2.26842	7.98543	10.0183	1.15109	1.7016	6.29794	2.2678	3.14762	2.73963	4.41095	4.52655	4.77954	4.57766	6.14758	77.7572	12.1792	0.737506	8.22799	4.21233	3.71014	3.76237	3.99048	4.39078	8.43388	3.64565	4.21912	2.71347	1.25212	0.312202	0.664708	0.594783	1.52597	2.97023	7.14858	4.54763	6.49746	3.43816	4.04435	3.10679	0.978055	2.15766	2.31876
ENST00000379198.5	364	4.53511	5.34801	6.4623	4.77651	4.04434	2.78602	5.20769	6.49852	6.34447	5.00645	5.23022	6.94512	5.03273	5.764	5.80112	6.30025	7.5576	6.12707	4.80671	10.5045	109.745	18.0377	5.39944	4.84131	5.32486	6.59159	6.08624	4.99859	5.87705	5.10501	6.41	5.4134	5.47707	3.06505	6.17027	4.53889	5.32071	4.74372	5.74452	5.46012	6.61543	5.65113	6.0871	5.51537	4.71315	4.58596	4.78592	4.92559
ENST00000349431.11	372	6.98642	0.126753	0.060195	0.003867	5.82086	0.00024	3.12984	2.81568	8.72376	4.72246	4.06036	0.041494	0.088371	5.03231	4.66158	3.76846	7.40788	6.64616	0.067639	10.2923	96.7637	16.8292	0.06442	0.023812	7.01168	0.012122	0.036552	4.96761	0.19083	0.003732	0.067212	7.45873	0.015062	4.24516	0.74962	5.81185	4.98029	7.09384	0	0.003521	0.142268	0.001749	0.081134	6.25265	5.33127	0.013869	7.72429	0.119355
ENST00000347370.6	373	0.125155	4.47488	4.97687	4.77121	0.024948	5.56324	2.84022	3.63025	0.212791	0.052306	0.025168	6.87439	4.81174	0.467924	0.065903	3.42946	0.122081	0.083117	5.11375	0.153127	2.09043	2.05966	5.6384	2.22779	0.035095	4.77323	5.69271	0.106873	4.10969	6.14641	5.03084	0.120293	5.32144	0.009359	5.87109	0.038422	0.632781	0.036087	0.076221	4.34314	6.38876	6.05249	5.4305	0.146557	0.561721	4.59667	0.036918	4.67706
ENST00000467339.1	378	0.453238	1.7354	0.947251	0.424724	0.875564	0.499469	0.511315	2.53225	1.62238	1.04195	0.924248	0.655421	0.526517	1.29963	1.28849	1.52113	1.62585	1.11995	0.964717	3.10849	24.9005	2.01297	1.35337	1.92633	1.66187	1.71991	0.740149	1.37126	1.34602	1.33815	0.443895	0.903146	0.632502	0.4536	0.23511	0.935393	0.704779	0.638143	1.91757	1.46541	1.36505	0.510552	0.990531	1.47469	0.810223	1.55867	0.408805	0.329238
ENST00000473215.5	379	0	7.2e-05	8.4e-05	0.005246	0	0.101906	0.000299	0.00333	0	0	0	0.051823	2.36101	0.063135	0	0.001549	0	0	0.000217	0	0	10.67	0.000278	0	0	2.16895	1.06789	0	0.001222	0.480568	0.00026	0	1.78701	0	1.00756	0	2.99538	0	0	0.043341	6.4e-05	0.615894	3.10367	0	0.632412	2.91499	0	1.39691
ENST00000435198.5	380	1.06886	0.555868	1.09069	0.899307	1.59188	2.40419	0.325996	0.815495	1.92859	0.585387	1.08084	1.64684	0.29858	0.576892	0.436806	0.647887	1.22543	0.623773	1.56249	1.0898	16.2907	2.31539	0.425218	6.05311	1.19585	1.15225	0.525932	0.691658	1.10706	2.91276	1.33194	0.90579	1.01426	1.19546	1.18222	0.606281	0.235946	0.225517	4.48143	2.25538	0.522325	2.08231	0.365542	0.915302	0.484443	0.318914	0.19991	1.70472
ENST00000471154.1	386	0.504924	1.11339	0.839592	0.162415	0.898599	0.258809	0.359191	1.301	1.00178	0.801608	0.950285	0.4266	0.443375	0.816196	0.605654	0.433385	0.902818	0.642347	0.231987	1.22537	14.8782	2.87952	0.67188	0.668573	1.04543	0.493113	0.251881	0.45269	0.873605	0.615682	0.58374	0.738637	0.36573	0.559602	0.326333	0.523026	0.401023	0.297991	0.829958	0.753372	0.657346	0.707511	0.888993	0.749738	0.615567	0.000112	0.903821	0.199695
ENST00000461142.3	389	1.34287	1.50578	1.30881	0.663744	0.855195	0.641693	0.441565	1.50014	1.26296	0.73256	0.556446	0.988723	0.543963	0.993843	0.740014	1.28565	1.5487	1.26538	0.862725	2.15008	18.3675	3.24234	1.39134	1.11301	1.12204	1.54774	1.33067	0.665418	1.13535	0.712309	0.806786	0.939162	0.683603	0.282074	0.457196	0.661008	0.67641	0.588641	0.499564	1.7373	1.08305	1.48447	1.09116	1.07217	0.35218	0.309932	0.707343	0.636446
ENST00000488418.2	390	0	0	0	1.72467	0.582201	1.48285	0	0	0	0	0	1.20531	0	0.209755	0	0	0	0	0.09455	0.506546	7.06726	4.13305	0	1.82988	1.34667	0	0	0	0.077347	0.606789	0	1.91025	0.228028	0.445443	0.360056	0	0.154699	0	0.430327	0.791267	0	0.266499	0	0.215913	0.186408	0	0	0.387936
ENST00000434139.1	391	3.38314	1.44293	2.03347	1.24996	1.19747	0.436353	0.679405	1.30075	3.53003	0.84194	0.370223	1.21883	0.68089	1.59207	1.57864	2.42956	3.45677	1.65962	1.06952	3.44778	29.4303	3.43067	2.37855	2.31847	3.78171	2.32447	1.59538	0.647647	2.80034	2.54422	0.929169	0.846264	0.815791	0.399451	1.32349	0.443426	0.150886	1.41565	1.1501	2.14355	1.64648	3.52281	2.02459	3.34954	0.843659	0.894736	0.685713	0.231156
ENST00000453732.1	392	0.465528	2.95224	0.272326	0.25427	0.955636	0.164113	0.851495	2.61704	0.73966	0.263226	0.603191	1.21045	0.61959	0.216091	0.137047	0.275314	0.249148	1.5036	0.764331	0.262186	32.6183	1.90467	0.360537	0.895703	0.768726	0.944884	1.14737	1.28825	0.385768	0.327774	0.173593	1.44956	0.697722	0.159043	0.195927	1.08026	0.787273	0.235534	0.294665	0.238187	0.49216	0.450699	0.149098	0.320643	0.286758	0.182194	0.447739	0.566101
ENST00000338555.6	395	4.21375	2.32875	3.00547	1.6685	1.51146	1.59902	1.37901	3.71812	6.06647	0.642301	0.225092	4.79602	1.41046	1.76282	2.3768	2.67174	2.62423	3.39716	2.2074	3.74418	42.8937	3.08694	1.82581	3.76366	6.56317	2.78265	2.7016	2.42531	2.8101	4.38336	1.60795	3.13478	1.36579	0.777266	2.1181	0.719221	1.12601	1.6082	1.62568	3.67905	2.26476	2.65229	2.71349	3.09272	1.37801	2.25887	0.669067	0.961089
ENST00000379099.3	400	0.387474	1.33663	0.458533	0.482871	0.403158	0.115745	0.370289	0.852661	1.45908	0.361506	0.225131	0	0.318364	0.426345	0.413971	0.646817	0.778234	1.34524	0.413065	0.451861	10.2221	1.33118	0.499946	0.714885	0.702633	0.37073	0.550457	0.458237	0.341314	1.02037	0.508511	0.405664	0.336411	0	0	0.239005	0	0.401197	0.531498	0.591851	0.651449	0.857977	0.826841	0.607528	0	0.552278	0	0
ENST00000492936.5	401	10.6105	6.38193	9.69864	3.55239	3.96415	4.43566	3.14806	9.46075	11.2689	2.4696	2.45504	10.1174	3.32485	5.31632	4.20701	7.2961	10.9206	6.69729	4.4629	9.44675	137.074	13.4433	6.70554	14.9319	11.9676	7.07961	8.52706	7.8926	7.94435	8.61976	4.47308	4.84082	3.65763	1.62123	4.32886	2.44404	1.92017	2.41452	3.79719	12.7649	8.99108	11.3376	5.37823	8.04873	3.37307	4.02219	2.39753	2.29877
ENST00000354700.10	402	6.40504	5.87954	9.67065	4.08813	3.25321	2.54196	5.74231	7.21122	10.908	4.86058	4.35131	9.35031	7.11627	5.16723	4.7236	6.67076	10.145	7.37767	6.77365	10.6296	99.059	18.498	6.40886	9.85649	9.56956	5.79089	5.74097	4.98477	8.30369	8.43226	7.25066	5.7092	5.7493	2.7974	6.58951	4.49597	5.86772	6.33202	4.88293	8.81326	7.71852	9.70418	5.97432	7.51278	1.8338	1.4868	5.86821	5.04996
ENST00000467278.5	403	28.0013	18.9303	26.0681	15.1246	10.7603	8.25304	12.8733	28.7041	37.5031	12.1373	12.0633	32.1714	16.8363	15.0464	16.0632	20.3171	32.8613	22.3175	16.5711	31.3482	364.857	51.9084	18.1237	32.2451	31.6619	22.6448	20.1935	19.4803	23.7464	30.1125	19.3041	17.3102	14.9419	6.40004	16.7901	10.5227	10.4302	14.6918	12.4135	30.458	23.0452	28.2391	14.8755	21.8831	16.0758	16.3662	11.8965	12.0373
ENST00000470659.1	405	1.46268	1.26761	1.39503	0.765206	0.938135	0.279618	0.890878	2.48867	6.24769	0.539603	0.259642	1.54847	0.64246	0.966942	1.07376	0.985538	2.14793	1.0732	0.843188	1.94235	22.7202	3.12119	0.903663	3.49853	2.65429	1.31458	1.40706	1.28637	2.03397	4.95439	0.57619	0.161513	0.374631	0.196892	1.29822	0.566987	0.241318	0.998978	0.856824	4.3673	1.21682	2.73864	1.20933	1.06604	0.508147	0.220149	0.11104	0.278897
ENST00000379037.6	407	1.85722	1.06981	1.40871	0.721522	1.20894	0.51497	0.26236	1.06126	4.76827	0.429467	0.799526	0.846725	0.783591	0.479083	0.495728	0.598573	2.74356	1.36895	1.65824	2.25046	21.9977	1.8435	1.67964	5.69637	2.60883	1.4588	1.7049	0.834139	0.4371	3.26193	0.35586	1.09015	0.478964	0.3845	1.30642	0.630205	0.292145	0.437103	0.612876	1.81188	1.47749	1.99355	1.05259	1.73445	0.445839	0.971677	0.952991	0.218193
ENST00000476572.1	408	3.16586	0.634068	3.4768	1.09912	1.42913	0.894529	1.08949	5.00776	3.38054	1.75521	0.914721	2.32736	1.13373	2.52445	1.50233	3.20745	4.60567	2.36228	1.24833	3.25043	35.4095	5.92489	2.95891	6.12493	2.67014	3.03456	3.39717	3.28962	2.11434	2.19514	1.53514	1.15098	0.505398	0.138684	1.71928	1.88873	0.382265	1.01106	1.59117	2.97336	2.71229	4.37644	0.777336	1.15794	0	0	1.05269	0.798207
ENST00000493992.1	409	3.07097	1.62312	2.01885	0.445798	0.622909	0.44111	1.12589	2.93232	5.19249	0.116663	0.47488	1.38735	0.706411	0.082266	1.21081	1.76208	2.85616	2.0823	1.602	0.374606	58.4215	2.32844	2.21267	2.59817	3.13822	0.972971	0.731891	1.27486	2.94066	3.04271	0.280068	0.94879	0.489618	0.17454	0.633146	0.407645	0.450773	0.361052	0.525523	5.55449	2.40394	4.53253	0.970732	2.30272	1.15939	0.735976	0.486561	0.288169
ENST00000472541.5	410	7.93657	5.7149	5.82662	2.37526	2.06678	1.53759	1.78055	5.89341	10.9625	2.18497	1.99913	6.12717	1.64204	3.42928	3.57514	4.55197	9.95439	6.56046	3.48258	7.45707	86.4126	5.15272	5.34117	11.711	11.4936	6.31278	4.44271	5.3318	5.91929	10.0728	3.27979	3.19615	1.76427	0.474759	3.02075	1.5736	0.573765	0.790081	1.31944	9.57091	5.65042	7.73957	3.26123	5.71435	3.71884	6.47656	1.1342	0.77523
ENST00000354980.7	411	0	0	1.33528	0.495527	0.722452	0.366132	0	1.36016	1.3295	0.453739	0	0	0	0	0.60307	1.71287	2.49506	0.613257	0.884957	1.52302	13.8725	2.08367	1.05486	0	0	0	1.01286	0.753727	0.947887	0	0.51855	0.559942	0	0.584953	0.733918	0	0.190036	0	0	1.64228	1.30803	2.37805	0.991924	1.7092	0.379455	0	0	0.396565
ENST00000478065.5	412	7.06779	4.40084	4.54682	1.91953	2.1344	1.48884	1.32307	5.47278	8.40601	0.803198	0.626309	4.61932	0.962782	2.06216	1.61885	2.48968	5.40906	3.97925	2.07984	4.46108	63.9627	6.52067	3.34669	12.6236	7.40201	3.44331	4.08336	3.98516	3.73645	6.2064	1.65997	2.61617	1.67313	0.400007	2.19139	1.18494	0.803657	1.11641	1.50463	9.90792	5.7441	5.56414	2.09844	4.10317	0.983258	1.94735	1.42025	0.942048
ENST00000438966.1	414	3.95082	2.65343	5.1	0.013943	0	2.13721	0.963991	3.44597	8.56993	0	0.836316	4.30172	0.92967	2.00247	1.66123	2.49913	5.18326	0.134484	1.66706	0.032746	80.2202	6.01585	2.53207	6.66598	4.6349	2.47155	2.60171	4.09375	0.019306	3.09747	2.61438	3.52468	1.49297	0.503217	0	1.29098	0.608449	1.11951	1.41475	5.19764	3.23381	4.64578	2.17631	3.06556	1.56895	1.26047	0.992344	0.941075
ENST00000379031.10	415	2.38519	2.2424	3.64893	1.78834	1.66164	1.69874	2.82234	2.94593	2.86601	2.17447	2.01622	2.26542	1.40946	3.12796	2.52417	3.22161	2.47298	1.59209	2.04914	4.5271	41.1763	6.47347	2.85147	3.22349	2.25682	2.5197	2.16828	1.86503	2.93937	3.16843	2.41553	2.54544	2.18695	1.03415	2.78786	1.50752	1.79806	2.57142	2.16023	3.11647	2.68088	3.32432	2.05147	3.22195	2.40165	2.06593	1.41651	1.92904
ENST00000467712.1	418	0.88829	0.305922	0.4731	0.482217	0.675822	0.901322	1.43926	1.6286	1.24598	1.42385	0.665183	0.910863	0.420877	0.796152	1.20597	1.42874	2.66397	1.43453	0.825009	0.608725	42.3795	8.67273	1.35618	0.596794	2.99223	1.42757	0.817135	0.727491	0.95102	1.27521	0.839926	1.08434	0.921163	0.315251	1.28689	1.25496	0.004614	0.725116	0.380245	0.670752	0.665145	0.476266	0.893319	0.707159	1.34152	0.989826	1.57773	0.620046
ENST00000470030.6	420	2.17831	1.3278	1.61232	0.781383	0.970983	0.585377	0.369752	2.28419	2.15196	0.436285	0.806736	1.86355	0.760682	1.00524	0.755183	0.651807	1.77973	1.41347	0.835381	2.75232	16.3118	3.04225	2.76008	2.55053	1.77799	1.63445	1.25936	1.30913	1.23846	2.07642	0.590067	0.642033	0.797947	0.449257	0.834198	0.129926	0.335711	0.470537	0.239055	1.66932	0.816119	0.707289	0.942613	1.23987	0.345849	0.726745	0.428897	0.124652
ENST00000435064.6	427	1.39505	2.15313	0.563058	1.21406	0.153944	0.631183	2.1205	1.26909	1.13561	1.53248	1.62193	0.674433	2.47358	1.88413	2.51565	0.907201	1.37156	1.34116	2.85887	0.904047	46.2893	8.10037	3.72628	0.739793	1.20841	2.75543	2.50151	1.07289	2.27789	0.143663	0.368691	1.99973	1.59679	0.442331	1.9421	1.11092	2.82922	2.41784	1.45717	2.89196	2.97242	0.260448	2.67577	2.36326	1.5117	1.7859	2.55839	3.06682
ENST00000478641.5	430	2.52283	2.5837	1.84612	2.00097	2.78767	1.36192	1.73048	3.64639	6.11294	2.56739	1.39238	2.88337	1.99344	2.00022	2.89474	3.42103	2.17868	2.22447	2.6937	2.90374	47.4077	7.41189	3.0901	4.3896	4.73515	2.29242	2.73922	3.08659	2.76199	2.9959	2.11297	1.76844	2.01139	0.596926	1.8035	1.22606	1.8108	2.02394	3.26022	2.68678	3.57176	2.92785	3.14969	3.17113	1.22434	1.68261	1.61203	1.16132
ENST00000421495.6	431	0	0.275598	1.5741	0.350146	0.345785	0.578199	0	0.340697	0.825973	0.320814	0	0.696337	0	0.266454	0.103382	0.344714	0.143427	1.22767	0.126522	0.312004	9.12214	3.53823	0	0.164438	1.48885	0.40079	1.1337	0	0.80136	2.27891	0.250713	0	0.176206	0.132187	2.72261	0	0	0.781142	0.142062	1.38617	0.091541	0.03764	0.154732	0.17947	0	0.428899	0	0.397052
ENST00000525164.5	439	1.46898	1.45889	0.710291	0.334057	0.304668	0.1178	0.155899	1.26348	2.08877	0.198398	0.127938	1.39127	0.603548	0.451397	0.511909	0.966437	1.89162	1.24694	0.62461	0.70649	21.9807	0.668573	0.960436	1.15592	1.39318	1.19477	0.790649	0.58004	1.5767	1.5211	0.69841	0.232095	0.663003	0.174597	0.650257	0.605664	0.099346	0.299089	0.158079	2.48514	0.994865	1.66099	0.685401	1.08908	0.312795	0.508027	0.206522	0.066627
ENST00000525769.5	441	3.61184	3.56256	3.00411	1.40719	1.72748	1.24249	1.21783	4.3624	4.66397	2.17187	2.08593	4.54043	1.2013	2.49601	0.922058	2.59569	3.48673	2.99155	3.36661	4.21086	45.7166	5.18917	1.20741	1.83348	3.61673	3.43086	2.8579	4.74692	2.1426	9.32922	1.31364	2.13258	1.38723	0.71731	0.883496	0.851645	1.54453	2.12928	1.42145	1.61764	2.60929	0.415495	3.07352	2.27719	1.81652	4.24895	1.33652	1.64886
ENST00000531292.5	445	0.866101	1.21659	0.410972	0.922554	1.83832	0.172017	0.456325	1.60173	1.65036	0.408552	0.823077	1.03742	0.671443	0.90021	0.506361	0.411387	1.50069	2.66662	2.13355	2.16915	16.3188	1.73946	1.51634	0.488574	1.30042	0.680482	0.925488	1.57919	0.856464	6.13813	0.250498	0.606335	0.2093	0.09865	0.527374	0.305998	0.261917	0.448974	0.558074	1.20262	1.38343	0.809041	1.53429	0.779464	0.364465	0.532603	0.529777	0.417486
ENST00000467408.6	446	1.59122	1.67057	1.49312	2.08606	0.434007	0.45021	1.14324	2.14346	2.90744	1.66793	1.69537	0.824906	1.27431	0.710621	0.643244	0.883186	1.12023	1.36731	0.851572	1.84151	19.0063	1.28893	0.531845	0.644881	0.855772	0.825565	1.44657	0.705392	1.03353	3.79286	0.308466	1.06334	1.62483	0.358521	1.43004	1.46553	0.400936	0.848228	1.18767	0.842691	0.745419	0.460305	0.852735	0.99269	1.27311	1.37488	0.356072	0.286897
ENST00000533916.5	449	4.36999	2.29323	1.55363	0.503097	0.336242	0.14941	0.994874	1.70695	3.87331	0.601232	0.568633	1.26985	1.07258	0.676147	1.69688	2.30015	2.13029	1.89115	1.91367	2.82935	19.0407	2.87835	2.40698	2.11634	4.28491	2.32652	1.2888	2.12057	1.95092	2.79686	1.03204	0.149788	0.440163	0.288812	0.292259	1.49841	0.273445	0.419173	0.087352	3.43389	1.37685	1.90749	1.83438	1.6323	0.408682	0.909353	0.515527	0.316972
ENST00000526797.5	451	1.05791	2.42783	0.642874	0.235764	0	0.165538	0.265927	0	1.2989	0.648024	0.445224	0.838096	0.791002	0.449372	0.36931	0.946531	0.603022	1.61646	0.721243	0.850279	13.196	0	0	1.92934	0	0.614936	1.61242	0.532814	0.91804	0.649852	0.63658	0.817543	0.877943	0	0.733022	1.02847	0	0.679968	0.937101	0.761286	0.503126	0.365528	0.67541	0.741941	0.66653	0.585965	0	0
ENST00000526904.5	457	2.25784	2.16949	1.75307	0.707662	0.800887	0.787499	0.69951	1.29702	1.80889	0.340861	0.425986	1.52945	0.756855	1.48978	0.975719	2.2595	2.07822	0.865469	1.25914	2.14461	19.4741	1.09764	1.4747	2.49191	1.62208	1.89192	0.953926	1.11753	1.57525	1.40326	0.512468	0.917899	0.58442	0.230261	1.07836	0.963206	0.461449	0.569224	0.672741	2.96094	1.79482	1.9333	1.44126	2.06137	0.230126	0.503385	0.444959	0.450299
ENST00000525603.1	458	1.05143	0.054163	0.563387	0.411675	0.672556	0.359727	0.415195	1.27747	1.02099	0.856258	0.763093	1.06015	0.667741	0.592407	0.667157	0.047395	1.06013	0.811439	0.836267	1.09018	17.9106	0.128409	1.80921	0.506447	0.703859	0.597475	1.47197	0.777006	0.560013	0.042149	0.180662	0.700404	0.576102	0.353682	0.657588	0.581956	0.017058	1.01098	0.754871	0.270636	0.257656	0.079827	1.28696	0.585738	0.641066	0.787685	0.036347	0.012498
ENST00000444968.1	459	0.918868	4.65206	3.92127	0.241199	3.91259	0.111419	1.92715	0.811431	1.74285	2.84104	2.23249	1.13186	0.582673	1.11779	2.68126	1.57832	1.19614	0.878118	3.44751	6.08934	67.3925	9.7696	4.05644	1.7791	5.27135	1.4983	1.21863	0.953778	1.28112	0.602709	0.847805	2.07561	2.10339	0.068843	2.8477	0.770519	1.44073	1.91028	0.387181	2.12867	4.01244	1.81175	2.17827	2.72701	1.76633	0.859397	0.339121	1.63552
ENST00000498173.2	461	0.973849	1.2397	0.818328	0.637119	0.427681	0.056255	0.374106	1.47428	1.55902	0.566273	0.314391	0.894617	0.28129	0.357245	0.270587	1.14936	0.973455	0.493899	0.647692	1.68582	12.3367	2.78471	2.82602	1.27621	1.69155	0.972858	0.861581	0.814804	0.680238	1.5606	0.708508	0.435446	0.419911	0.176421	0.51156	0.369975	0.342085	0.446449	0.912946	1.13348	1.06815	1.02898	1.07903	0.975979	0.288797	0.892125	0.185877	0.332299
ENST00000496353.1	462	2.0736	0.828773	0.527249	0.643624	0.927359	0.604837	0.551358	0.82467	2.44846	0.410678	0.484747	2.04135	0.75126	0.637311	0.933407	1.06413	1.07696	1.86645	0.91871	0.517034	19.0796	1.90921	0.232971	1.23029	1.71635	1.08265	1.13966	0.927087	0.932293	1.38279	0.841038	0.80183	0.730515	0.36756	0.612415	0.551156	0.475786	0.469375	0.505006	1.40315	0.792616	0.983341	0.907541	0.917726	0.52916	0.684414	0.793978	0.419299
ENST00000464957.1	472	1.24879	1.26266	1.24341	0.941479	1.29044	0.186251	1.22539	1.79065	3.43184	2.96544	1.57984	3.74458	1.75278	1.39287	1.47904	1.39123	3.98657	1.22916	0.785615	3.17062	25.3226	5.02397	1.61812	2.73543	1.09092	0.292154	2.10385	0.568805	1.80902	2.56769	1.03864	0.608527	1.0868	0.159786	0.89782	1.22464	0.70068	0.545212	0.898409	1.54479	1.62093	1.56057	1.34533	1.13479	1.43928	0.740167	1.32944	0.914724
ENST00000343938.9	473	10.7245	9.05239	10.5491	6.66273	7.46934	9.95882	7.74402	10.0889	13.4975	7.12545	8.3072	11.6444	10.054	8.24159	7.81052	8.93858	10.5045	11.1502	7.96518	16.1325	140.422	34.7318	9.205	10.3414	11.9411	8.85108	8.95774	7.8946	10.1986	9.78412	10.6905	10.0632	9.50496	3.80964	9.66101	6.52995	6.73654	9.43353	8.71304	9.73099	10.3959	10.1443	8.99923	8.6068	7.55046	8.50891	7.81657	7.57084
ENST00000339381.6	475	0.644473	0.747388	0.414447	0.334954	0.722807	0.558946	0.191151	0.982127	1.36216	0.154181	0.096814	0.765749	0.240203	0.461084	0.34552	0.608349	0.736522	0.790434	0.333906	0.743653	9.71126	0.795406	0.877978	1.27204	0.960087	0.644781	0.691414	0.903269	0.618174	1.3923	0.34198	0.468558	0.179104	0.268493	0.383083	0.322286	0.17619	0.25587	0.322545	1.57707	0.561006	0.962491	0.524071	0.475636	0.262753	0.390071	0.215539	0.203068
ENST00000378891.9	476	3.96756	4.57037	2.11578	6.78747	21.7359	28.2448	2.99798	5.26359	4.07066	3.25698	20.6262	4.69915	21.503	20.2067	3.72347	24.0552	6.08923	5.50435	22.2024	3.89738	372.046	8.78507	25.6643	6.10316	3.94901	24.9303	2.76311	26.1292	3.35697	12.7388	26.5634	3.50665	19.1442	12.9704	4.52022	23.9376	18.3051	24.0957	20.4686	7.47921	23.3469	4.22187	3.2679	2.98404	18.6822	16.9161	2.46753	17.0509
ENST00000378888.10	477	23.7151	14.8618	22.0682	18.1111	2.73823	4.94527	14.8589	21.0883	30.5579	13.5644	2.24731	34.7364	4.60316	3.28711	15.4657	4.0894	25.2401	24.9389	3.77393	31.4119	63.4405	70.5824	5.74232	27.1379	29.7495	3.85224	20.241	2.3848	23.3296	27.332	4.30597	20.2518	4.32681	2.67524	21.4779	4.45989	4.17599	3.58489	3.46607	23.2043	5.37591	29.7319	18.5428	18.5884	3.35311	2.38108	16.1143	3.87907
ENST00000632445.1	479	1.80961	1.14348	3.20779	1.30978	0.604954	0.727715	1.28888	0.929463	2.04781	1.26487	1.15555	2.19556	2.8884	1.87265	0.637789	2.20978	2.78947	2.26803	1.55588	2.76712	27.8178	5.47848	3.59672	3.32993	1.5968	2.20018	1.95653	1.29257	1.17622	0.950266	3.20306	1.19269	1.59757	0.997583	1.1681	1.57183	1.18452	1.61861	1.47848	1.26942	2.45058	3.11038	2.4567	1.44971	1.96344	0.868944	1.19879	1.56059
ENST00000634054.1	481	1.84001	1.61868	0.967631	0.604477	0.919527	0.392282	0.539199	1.22978	3.73784	0.94003	0.607829	1.2984	0.724219	1.93639	0.76353	1.82997	1.52143	1.27889	1.015	2.13287	19.1508	2.98481	2.45639	2.6227	1.08457	1.67045	1.02956	2.47427	0.936658	2.94013	1.17953	1.11892	0.931722	0.356529	0.678558	0.991702	0.179007	1.11358	1.0743	2.76439	1.56218	1.8297	1.04573	0.458085	0.551713	1.1376	0.567411	0.785308
ENST00000472445.1	484	1.362	1.04794	1.39162	0.798201	0.992811	0.788343	0.448969	1.75457	2.32101	1.03185	0.505561	2.32072	0.682932	1.09934	0.542597	1.42783	1.92901	1.1497	0.672699	1.57538	18.3647	5.35245	1.52643	0.965239	3.05083	1.40319	0.989216	2.37474	1.66715	5.68563	0.99373	0.370051	0.476641	0.365538	0.820645	0.88572	0.542303	0.601614	0.468114	1.84444	0.840783	1.76968	1.06248	1.01427	0.373273	1.12077	0.460933	0.526042
ENST00000474033.5	485	7.29798	0.000481	0	0.000381	0.000591	0.056639	0.000755	0.174897	0.21138	0.000764	0.126827	0.287501	0.00112	0.000569	0.000725	0.000771	0.000585	0.000578	0.000753	0.000922	0.008791	0.002586	0.001223	3.24169	5.1179	0.001088	0.00076	0.000481	5.246	0.144269	0.000527	4.02848	0.000473	0.106408	2.85935	0.000775	2.08008	0.274783	0.000697	0.000519	4.6399	0.000497	0.000588	0	0.000615	0.000905	2.17394	0.000854
ENST00000309212.11	487	0	5.01323	1.10455	2.73288	2.85649	2.68058	3.30092	5.08612	6.95349	2.47738	3.25383	10.0831	0.649041	3.61427	3.14958	4.75089	7.07083	3.27248	0.014298	6.8313	65.4499	12.6051	4.88499	0	0	0.010454	4.6884	5.58739	0	10.2518	4.36722	0	3.29673	2.60548	0	1.25428	0	4.01278	2.32144	6.66772	0	6.13356	0.002826	0	2.24786	2.57069	0	2.53368
ENST00000477278.3	489	0.383613	0.420669	0.339658	0.244732	0.09574	0.088053	0.286529	0.414279	0.414049	0.123142	0.121524	0.717096	0.163917	0.309996	0.168913	0.309651	0.455466	0.161749	3.51726	0.47031	3.12098	0.620122	0.214696	0.255135	0.184075	7.85267	0.279245	0.211508	0.362339	0.279834	0.274137	0.230595	0.158224	0.105205	0.150988	0.136541	0.171827	0.036256	0.144369	0.433073	0.437173	0.418102	3.95178	0.350744	0.171909	0.048351	0.218559	0.313488
ENST00000478517.5	491	3.231	0.832115	0	0.270032	0.289503	0.565337	0.685386	0.859465	0.924855	0.637481	0.179716	0.309879	0.499348	0.516989	0.690569	0.962849	0.814453	0.42944	0.775747	1.19778	12.007	0.56695	0.891074	0.501968	1.25509	0.323966	0.536098	0.079742	0.029367	0.706603	0.345002	0.986267	0.090302	0.211154	0.822901	0.254898	0.220404	0.121991	0.466677	0.545688	0.340747	1.38021	0.404802	1.07526	0.496816	0.072766	0.219546	0.569121
ENST00000476718.1	492	4.98938	3.17401	6.06668	0.65481	0.447052	0.498928	1.75308	2.85216	4.49262	1.05555	1.35201	4.71456	2.22339	1.83098	1.65933	2.39413	4.11676	1.65088	2.13865	3.06843	45.8684	6.80655	3.29912	2.39498	5.02688	3.00095	1.76959	3.07348	2.45659	4.19244	1.68966	2.34589	1.63498	0.587446	2.89885	1.17363	1.58994	1.0771	1.59196	2.16158	3.09339	5.64074	2.13304	4.80482	1.41011	1.94717	1.22541	1.40638
ENST00000460473.1	494	4.06642	2.66953	4.2974	1.21693	0.731299	1.53344	2.18709	2.63494	5.14501	0.618251	1.78984	4.21045	2.94803	1.52124	2.54226	2.20713	3.41107	1.16551	2.26024	5.03547	39.1982	5.29583	3.90862	4.43299	0.464817	2.86732	2.13981	2.38233	3.26761	5.21561	1.57982	3.59445	2.14577	0.771714	0.203886	0.688276	1.34196	0.787971	2.43156	3.51067	4.26383	4.28157	3.18396	3.60157	1.9384	2.6251	1.03415	1.84394
ENST00000338370.7	495	1.94396	0.899857	1.56178	2.63446	1.27068	0.908369	2.61813	4.03028	1.63579	0.602617	1.5915	0.877867	2.8396	3.04192	1.47063	1.59381	1.4611	2.88345	0.691411	3.01662	21.4182	6.88915	2.57125	1.34501	1.20158	1.71321	2.12693	0.381933	2.55747	1.4773	1.41547	1.52305	2.03159	0.724221	2.09199	3.29853	2.25449	0.970332	2.02085	1.43516	1.22448	1.52468	1.91577	1.83817	1.74212	1.60081	2.02611	1.58678
ENST00000338338.9	496	13.222	12.0127	13.9361	6.55699	10.1921	8.71352	16.3849	9.02487	7.0219	9.16097	14.7546	13.0215	15.0705	9.88117	12.515	15.2706	9.29235	10.5232	13.5434	21.8123	198.006	38.044	12.2488	10.0769	12.6627	8.67681	13.0195	7.45068	10.4366	10.7987	11.3185	17.8444	12.6429	7.20721	16.2634	13.7932	15.6889	10.7887	10.6647	9.52493	13.4854	10.9228	11.9191	10.013	11.4012	12.1795	12.6201	11.2133
ENST00000378853.3	498	7.3875	7.5497	10.5968	3.60185	8.46221	9.74568	11.056	7.09507	6.47178	9.57845	6.34298	10.2744	11.4809	8.48243	9.26569	11.7768	7.55707	7.94432	8.59952	13.7866	121.095	34.425	7.42584	7.34251	10.2332	4.88527	6.7572	5.86627	9.39033	7.96152	8.96479	9.96247	8.51426	8.23555	10.3007	8.89719	9.33614	13.0303	5.83556	6.66714	9.16603	8.44301	8.47508	8.40958	9.53081	7.55721	10.1375	10.5139
ENST00000400809.8	503	3.94529	4.55831	4.69674	3.38801	1.60457	2.30891	2.8622	9.07684	7.96677	4.99119	0	0	2.14319	3.99447	1.05254	3.66291	6.28676	7.30579	3.45836	3.38192	79.4818	8.60009	4.38403	5.12412	3.74226	7.93135	4.8199	0	0	5.92493	1.69284	2.6925	1.8656	0.341275	2.59463	1.67467	1.95162	0	0	5.02527	2.17811	3.85032	4.03314	3.3815	1.42601	2.47338	1.89459	1.35444
ENST00000463260.5	505	2.51095	0.799957	1.6723	1.11701	1.10485	1.31396	0.451226	2.00227	5.92776	0.860007	0.865904	1.40963	0.556393	0.925236	1.10862	1.95559	1.40313	1.09418	1.40644	3.51746	33.421	5.89161	1.39703	1.01381	2.66963	2.27948	0.614599	1.48	0.797267	2.01756	1.28636	1.40517	0.85913	0.419209	1.49144	1.4739	0.717049	1.26871	1.17077	1.52366	0.771771	1.36853	0.801761	1.57817	0.97926	0.433142	0.745053	0.640507
ENST00000496007.5	506	1.84971	3.71448	2.17063	2.53978	2.76403	1.51449	1.17954	1.71055	4.00532	1.76471	3.98154	3.32145	1.44443	2.97117	2.4491	3.52254	1.70812	2.38401	3.09324	3.467	41.0489	7.77324	2.61897	1.12716	3.29462	4.93315	3.36892	3.42995	4.37433	2.93689	2.65395	2.46936	2.18587	1.47171	2.2667	2.42082	1.86797	3.70026	3.08699	3.38526	1.07627	1.47003	2.81888	2.62339	2.23644	1.46199	1.78683	1.35956
ENST00000418865.6	510	4.76023	1.98333	1.69139	2.38889	5.73255	1.16685	1.67157	6.10261	7.07029	2.34084	3.5419	11.4358	1.486	2.4901	12.8756	3.31784	5.41481	3.27737	2.31959	12.7361	44.3584	21.1871	2.90111	3.66548	4.13459	3.26807	2.92377	8.95054	7.5401	18.3742	5.78704	2.4102	1.28348	5.70584	1.88196	1.98723	1.09739	3.69115	3.0121	2.33357	12.7014	5.84316	1.17006	1.7025	1.31757	1.69039	1.37631	1.07287
ENST00000408918.8	517	0.552807	0.168916	0.387762	0.190831	0.389178	0.210176	0.339172	0.881572	1.64393	0.742613	0.428634	0.704014	0.382294	0.381479	2.0438	0.358631	0.670003	0.536612	0.201576	1.95714	7.54775	3.09101	0.587359	0.718171	0.939028	0.410741	0.317784	0.285623	0.387483	0.406522	0.340734	0.674174	0.273708	1.09986	0.249418	0.384121	0.382312	0.506463	0.323742	0.212702	2.29908	0.409667	0.185493	0.152574	0.324212	0.736098	0.669747	0.344141
ENST00000473872.5	518	3.20465	2.30508	2.18189	1.16203	2.62869	2.20568	0.810408	2.94293	4.37286	3.1388	2.45001	2.27791	1.26218	2.84077	2.55397	3.11365	3.67645	1.71143	2.55235	5.28817	51.1287	9.21283	2.72211	2.66006	1.89627	4.77896	1.8117	1.42257	2.54821	2.9029	3.00643	1.11704	1.49211	1.46448	1.75987	0.879788	1.39477	2.07297	2.08247	3.48717	2.13903	2.14941	2.28487	2.05511	0.858566	2.1012	1.32887	0.836748
ENST00000463895.1	520	2.04227	1.51707	1.01398	1.11012	1.75674	1.32723	1.00849	3.04726	3.93865	1.16588	1.06252	1.62199	0.888342	0.969159	1.63838	1.24896	3.36777	1.05211	2.25342	3.48235	24.0988	3.90042	1.91282	1.24596	2.49692	2.086	1.17915	1.6035	1.4504	2.16782	1.56601	0.767722	1.29994	0.836363	1.14126	0.598149	0.898185	2.47444	1.11212	2.56872	1.63178	1.71784	1.54149	2.12919	1.15212	2.1638	0.876919	0.290102
ENST00000497013.1	521	1.27995	0.524589	0.467693	0.675143	0.599343	0.475816	0.356187	1.39383	0.991603	0.892417	0.494992	0.862442	0.216047	0.730972	0.466656	0.783488	1.17103	0.99899	0.3723	0.889192	14.0207	1.8153	0.498495	1.53581	0.736858	0.628555	0.626183	0.60275	0.855398	1.19751	0.628973	0.54918	0.238522	0.39765	0.403887	0.419313	0.400577	0.588322	0.769197	1.15657	0.519032	0.594334	0.555345	0.686664	0.503557	0.613991	0.12162	0.300469
ENST00000444362.2	524	1.73569	0.442137	0.023255	0.799233	0.403095	0.436278	0.335428	0.480836	1.09267	0.366408	1.50129	0.386506	0.470125	0.384249	0.281039	0.020757	0.530873	0.46091	0.499459	0.01833	10.1823	1.25385	0	0.000723	0.997851	0.818352	0.701104	0.732645	0.246006	0.004952	0.419437	0	0.437634	1.18631	0.751123	0.879344	0.638988	0.818475	0.517676	0.247573	0.483147	0.538797	0.237837	0.192837	0.32059	0.507778	0.003305	0.234478
ENST00000572242.1	529	0.001484	1.16649	0.630854	1.62901	1.06834	0.616505	0.264775	1.39516	1.03484	1.04706	0.688673	1.41818	0.773072	1.59369	0.636058	0.762995	1.37473	1.67292	1.32186	0.44721	20.3804	2.88876	0.409716	0.649743	1.60166	1.16081	0.820732	1.27305	0.985786	0.479747	1.33439	0.28938	0.795554	0.072371	1.01437	0.490553	0.131549	0.039385	0.531595	1.62135	1.19077	0.914499	0.941724	1.07186	0.415676	0.408168	0.592757	0.692221
ENST00000344843.12	531	9.27391	12.6211	14.1613	7.16255	10.216	8.22072	21.0718	8.70379	4.13299	13.5677	14.8284	12.446	20.7509	10.1368	15.2846	12.2187	5.7139	13.4513	17.48	24.263	210.748	39.9164	10.5698	8.54453	6.98502	7.53363	15.4589	10.0981	12.6635	5.81958	11.5139	17.1694	16.263	8.68823	17.6657	13.1875	18.9441	17.6825	16.9863	7.55396	16.6662	9.62265	15.3192	13.0506	17.09	17.5522	21.4411	22.9969
ENST00000487659.1	533	3.06446	2.37487	2.29022	1.32883	1.80306	0.407535	2.32499	3.09617	3.33829	2.13284	2.40712	2.02325	1.16602	1.96001	2.11358	1.24691	2.48841	3.13596	1.40226	3.50899	48.3125	8.15053	2.98917	3.45705	3.15992	2.06906	2.69559	1.29123	2.03413	2.73856	1.40674	2.65078	1.40118	2.0669	1.74579	1.44922	0.437497	0.702617	0.568157	3.67128	1.29022	2.28916	2.54928	3.07863	2.276	2.34789	2.93504	0.382277
ENST00000492508.1	534	1.05443	1.67173	1.6019	1.22628	1.14384	1.33994	0.595669	1.10799	2.21149	0.979436	0.480767	1.83776	0.612939	0.970359	1.01532	1.04517	2.05398	1.53806	1.27798	2.94949	27.9521	3.36126	1.33765	2.89254	3.20851	1.6216	1.36608	2.06388	1.52346	1.57055	1.15762	1.0699	1.12366	0.322662	0.635151	1.11894	0.637913	0.778114	0.685419	2.71839	1.68646	2.28438	1.33967	1.89295	0.430328	0.787824	0.401835	0.591931
ENST00000482352.1	535	2.17327	1.72324	2.82267	1.01262	1.92308	0.886601	0.699524	2.0088	3.68642	0.947894	1.2667	2.06037	1.41173	1.38642	2.35564	3.21839	2.43341	1.38669	1.62689	2.69123	41.2563	3.40477	1.55395	2.58115	2.50337	1.63655	1.40776	3.01382	1.45111	3.71363	1.41798	1.58124	0.83351	0.524926	0.677072	0.889568	0.740121	1.06841	1.20816	2.47885	2.33893	1.50389	2.18861	3.18715	1.0133	0.669695	1.18906	0.803856
ENST00000582431.2	536	0.176021	2.32923	0.090474	0.118838	0.080761	0.049627	0.940027	3.1912	0.249405	0.08995	1.12823	2.9438	1.39227	1.68535	0.147974	0.123719	3.27626	1.93496	2.61145	3.50454	2.73177	6.41698	2.08266	0.313681	1.01242	2.85343	2.14024	0.121511	2.65388	0.168202	2.53151	1.67921	1.67863	0.885353	0.920746	1.08466	0.717159	0.131651	0.099465	0.30631	0.08487	2.58928	0.114204	0.072317	1.06778	0.877289	0.944326	0.81877
ENST00000607307.1	538	1.64579	1.49333	1.19023	1.66812	1.23968	0.892238	1.18515	1.85631	1.952	1.14377	0.709031	1.16375	0.930257	1.1955	1.18817	1.62692	1.49642	1.06692	1.35125	1.54273	19.0195	4.71547	1.1037	1.17424	1.16169	1.3885	1.8401	1.55622	1.36442	1.43022	1.57695	0.891525	1.14847	1.19387	0.891067	0.954484	0.719178	0.730406	1.30549	1.49415	1.33529	1.23217	1.31493	1.18406	0.964529	1.53585	0.654275	0.449533
ENST00000537107.6	539	1.53211	1.97669	1.34864	0.126799	0.996615	0.323812	1.59474	1.109	1.04225	0.350742	0.637722	0.744327	2.10454	1.77156	0.663244	0.399781	0.957183	0.095311	1.64679	0.977814	13.2055	3.39697	2.23312	0.256601	0.300471	1.93017	1.09703	2.6866	0.997642	0.606219	0.355932	0.632538	1.21318	0.12412	2.37023	0.69275	0	0.495493	0.371111	0	1.11729	1.57634	2.38785	1.36091	0.638892	0.323325	0.183883	1.52191
ENST00000427211.3	541	0	1.35025	0.343608	2.19998	2.02559	2.07102	1.59357	4.60356	4.25426	5.07395	1.89594	1.30784	0.659772	1.08046	3.17756	2.422	2.52513	0.936591	4.73252	6.3698	64.1565	9.7114	0.555255	2.54636	1.56294	1.43578	0.197736	3.34719	2.80077	1.15247	1.629	3.3252	1.19561	1.53278	0.770421	3.64394	1.59086	2.78169	2.43945	2.05493	1.53032	2.71511	1.61132	1.27055	2.99892	2.03145	1.12272	1.71138
ENST00000442470.1	543	0.001486	0.983565	0.672539	1.68587	2.69444	1.5736	0.642627	2.05503	4.67823	1.9499	0.88517	0.657448	1.43526	0.566988	1.04928	1.74261	0.963774	1.17602	0.698327	2.48589	16.5145	2.02765	2.26771	2.22948	1.03428	1.37034	0.162903	2.73854	0.292245	6.419	0.293795	0.91621	0.786465	0.920009	3.60515	1.5445	0.599815	0.434281	0.992431	1.40745	0.372637	0.748449	0.450485	1.14327	0.783508	1.15294	0.469543	0.361732
ENST00000378821.4	545	2.23692	3.31167	8.45744	16.8964	12.6051	3.29797	16.7559	23.5099	29.2509	23.5135	15.7114	2.77107	7.61131	15.6579	22.5065	14.1164	30.1979	9.76153	24.825	33.7779	278.394	22.2486	3.53311	3.46363	9.52468	14.1456	5.73813	29.5677	13.6451	9.35551	4.30675	6.55959	6.6677	8.18738	24.5267	3.49927	6.07104	6.07955	11.2112	13.5671	6.67994	8.6549	4.79979	19.3595	6.34497	16.841	11.9586	5.55733
ENST00000417917.1	549	0	0.215972	0.083689	0	0	0	0.202515	0.201542	0	0	0.073955	0.056059	0.242849	0	0	0	0	0	0.338665	0	12.9866	0.900745	0.406318	0	0.294323	0	0	2.70997	0	0.548029	0.252673	0.916317	0.309036	0.188061	0	0	0.176617	0	0	0	0.23323	0	0.196864	0	0.200197	0	0	0
ENST00000338660.5	551	1.52673	0.382618	0.569969	0.173221	0.522931	0.232758	0.193936	0.232898	0.690517	1.6342	1.87781	0.491419	1.518	0.827676	0.135874	1.32871	1.39033	0.807058	0.379977	2.75267	8.00205	3.36795	0.325612	0.272787	0.860888	0.122532	0.179338	1.60389	1.26045	2.41533	1.67176	2.12121	0.131837	0.986401	1.98481	0.909616	0.258589	1.41699	1.19134	0.977246	0.905423	1.11281	0.132342	0.727	1.95788	0.450146	0.140788	0.097288
ENST00000476993.2	552	3.7946	7.14936	5.42009	10.2013	6.67663	8.5721	9.72234	12.9869	18.5927	16.1056	9.64809	6.19124	6.31899	8.52738	11.925	8.11209	14.6866	9.44473	13.3228	15.9099	142.79	19.3284	9.04387	5.74644	10.6675	13.3996	6.45451	22.8617	8.03822	16.628	7.93158	7.2318	7.22576	4.84175	12.9155	4.5814	4.93013	9.70911	8.83243	10.9639	3.95852	6.09589	6.49383	8.28111	4.19179	7.60188	5.97812	3.70243
ENST00000378785.7	554	0.345612	0.721503	0.15643	0.23177	0.247314	0.298851	0.192633	0.981995	2.34989	0.642665	0.532688	0.531029	0.421031	0.509747	0.165946	0.678896	1.43402	0.860904	0.441022	0.89514	14.55	1.61423	0.713723	1.19659	1.12024	0.666248	0.169004	0.90233	0.682202	1.90133	0.305182	0.705364	0.221521	0.685609	0.18525	0.596698	0.487821	0.443964	0.637937	2.06465	0.433157	0.756653	0.551955	0.607549	0.193811	0.583007	0.303594	0.384799
ENST00000673477.1	557	1.83131	1.10114	0.933447	0.559313	0.649362	0.431128	0.422695	1.76964	2.78589	0.824082	0.49656	1.37438	1.27894	0.565862	0.631459	1.72256	1.63463	1.53839	0.644707	1.50614	23.0156	2.71314	2.79499	1.57863	1.52016	1.49289	1.623	1.08325	1.83071	2.12804	0.517476	0.74699	0.385225	0.268091	0.517603	0.347711	0.121218	0.685893	0.339904	1.34978	0.714694	2.0094	1.05911	1.41847	0.390983	0.321321	0.514551	0.329727
ENST00000472194.6	559	2.30299	2.26467	3.33227	2.08697	2.48989	1.59148	1.95987	3.67933	3.26706	1.31352	1.35121	2.86479	0	2.26761	1.73895	1.66006	3.4291	3.4645	2.2769	3.3135	31.5405	7.04513	0	3.22081	3.87778	2.89102	2.53759	2.92417	1.42639	5.15933	2.46143	2.32042	1.90793	1.17509	1.87118	2.40201	1.41123	2.09342	1.76734	3.25752	2.64585	2.42852	2.7327	3.00575	2.06867	1.65055	1.42286	1.25596
ENST00000378736.3	560	2.19049	0.942752	0.903398	0.764336	0.91595	0.17817	0.434779	1.38278	4.98123	0.359578	0.74162	4.81957	0.618519	0.397322	0.726285	0.729659	2.78943	3.23053	0.57095	1.71629	27.6363	3.00653	2.72226	1.40121	2.39384	1.19188	1.08104	0.897258	1.19421	6.71769	1.04923	0.903264	0.646344	0.548357	0.714084	0.343637	0.983722	0.348572	0.868859	1.65843	1.83144	3.71477	0.858817	1.00354	0.478621	0.692926	0.238751	0.057161
ENST00000485748.5	561	1.29238	2.07841	1.43433	0.066996	0.106358	0.032073	0.467251	1.59872	2.56356	0.736679	0.59035	2.01677	0.545016	0.995357	0.535959	1.22538	1.47419	1.44058	0.409391	2.12225	19.2476	1.99291	0.433714	1.12286	1.36147	1.17367	0.724226	1.39284	1.4634	1.75921	0.566567	0.201245	0.51599	0.114978	0.773148	0.078196	0.048504	0.141799	0.762952	2.24977	0.273887	1.92976	1.41551	0.567254	0.169512	0.244031	0.541347	0.138079
ENST00000474481.1	562	1.83668	1.23168	1.43241	0.269475	0.65354	0.379978	0.43005	1.96337	2.41972	0.652022	0.257374	1.61264	0.669528	1.02844	1.01766	1.26901	1.75978	1.39506	0.720958	1.6983	19.6818	1.91391	1.38947	1.25112	1.87595	1.26974	1.08438	1.1643	1.75579	1.40985	0.756993	0.879411	0.567909	0.122211	0.254662	0.381858	0.249268	0.476637	0.499431	1.44017	1.45038	1.69668	1.60155	1.18757	0.408868	0.588745	0.560564	0.315697
ENST00000378756.8	565	1.41439	1.98142	1.60447	0.759751	0.378246	0.666218	4.7135	1.87713	6.94639	0.550848	1.43813	1.77121	6.37967	1.22914	0.374922	1.92055	0.831923	0.428153	1.39013	3.58734	22.2009	6.77725	6.31234	1.33518	1.61896	1.71966	5.99639	0.229484	7.2232	0.408473	6.60628	1.44426	5.0009	0.519884	5.7608	0.532122	4.31443	0.916865	5.57171	0.876502	6.88178	2.04924	1.37609	0.902	4.63927	4.58694	2.02672	4.22496
ENST00000672388.1	566	6.09391	4.32551	5.29431	2.45611	3.27623	1.64992	0.122879	5.54803	1.23979	3.29019	4.04651	5.22244	0.144486	4.4398	3.20738	5.00923	5.40791	4.75843	3.92192	8.20191	87.2403	13.6537	0.398005	3.77387	5.13237	5.14442	0.525446	3.79558	0.365141	6.72573	0.212618	4.31771	0.051028	1.40767	0.102204	2.21019	0.077994	5.13015	0.106983	4.12226	0.258062	5.06773	4.23729	4.43168	0.090317	0.138989	3.34394	0.094509
ENST00000439513.1	570	1.52268	0.498381	0.568541	0.116651	0.118338	0.106936	0.362467	0.440598	0.498664	0.227208	0.068978	0.641783	0.163058	0.515565	0.249642	0.295242	0.679123	1.16329	0.249424	1.37859	13.9858	0.938953	0.815788	0.504255	1.36359	0.258188	0.238704	0.775497	0.237061	0.775719	0.276995	0.117124	0.305719	0.120136	0.154639	0.143844	0.053946	0.378945	0.095261	0.788798	0.317012	0.585108	0.648567	0.256994	0.266418	0.247792	0.115393	0.171594
ENST00000378733.9	573	8.32805	8.37454	10.4604	3.34738	1.80226	3.15857	7.78352	8.34703	8.64338	3.64488	7.12088	8.12738	9.20836	8.10341	7.21192	9.30646	7.70198	9.58	7.25777	11.2307	142.758	20.8803	8.42718	9.73074	8.02607	5.14145	8.43221	2.75456	8.39028	6.20676	8.39169	9.63092	7.66474	4.75791	11.3502	8.24556	8.46887	7.75599	5.8571	7.61855	10.9273	7.84865	7.44555	8.72906	8.41043	7.08766	6.78072	8.39174
ENST00000624426.1	575	2.44683	2.02974	1.51896	0.471576	1.05339	0.705158	0.87495	2.24566	3.30558	0.618856	0.49756	2.86622	1.05119	1.14816	1.34727	1.25088	1.74968	1.5392	1.03659	1.78377	21.3797	3.7306	1.68195	3.64213	1.97611	1.79955	2.36254	1.20914	1.94747	1.77704	0.768746	1.06092	1.10754	0.184704	0.640411	0.433932	0.588189	1.55692	0.894445	2.60203	2.2242	2.86661	1.83273	1.89971	0.711592	1.07103	0.75599	0.984753
ENST00000291386.4	576	22.2837	23.9789	31.7326	21.1846	26.3392	27.8151	33.979	23.089	19.3307	26.022	32.6903	24.1988	35.8949	32.5779	29.148	29.4614	22.5591	31.3054	28.0739	44.9056	351.015	110.833	26.6482	22.6232	17.9631	17.826	28.0818	15.8763	27.0821	22.0404	28.1537	30.7667	33.4708	28.9613	41.7141	38.4877	31.9517	33.4679	28.936	22.7111	28.4118	22.4238	27.5303	25.8922	31.0437	32.3692	32.1617	31.8895
ENST00000378726.1	577	1.77805	2.02674	1.45807	0.587917	0.877019	0.308389	0.428507	1.36887	1.85166	0.695797	0.214566	0.783874	0.698602	0.404685	0.734965	0.360685	1.62853	1.17346	1.02489	1.58163	28.5885	2.89168	1.576	2.80561	3.73303	1.41957	2.07809	1.16582	1.5621	1.52807	0.811838	0.388633	0.752515	0.191511	0.809597	0.267365	0.461384	0.693404	1.14609	2.29407	1.1804	2.07447	1.32279	1.48483	0.609287	0.376915	0.360542	0.592488
ENST00000359060.5	579	3.56494	3.66996	3.06488	1.61815	2.11118	2.43583	2.27832	3.61014	5.61397	2.60201	2.87384	2.9679	2.93712	2.60867	2.74374	2.98188	3.78988	2.34837	2.77518	4.14806	52.5162	7.67477	2.74818	3.88165	3.52675	4.21975	3.4819	3.42891	3.45512	3.33995	3.07408	2.35248	2.64457	1.38799	2.10714	2.02929	2.22599	2.01151	1.98105	4.12262	2.85154	3.52146	3.29396	3.32628	2.23941	1.70889	2.13094	1.98228
ENST00000422725.4	583	8.11297	8.20726	8.8204	5.77111	3.51237	3.57187	5.95145	7.6287	7.39308	4.31707	5.37277	13.7777	9.8836	6.93849	5.60382	7.76164	8.05511	7.35927	5.27797	12.1499	131.317	21.2689	6.88826	7.40328	7.85547	8.52554	8.71344	5.3495	10.5403	4.90467	8.90415	7.27235	9.64361	2.74512	7.75341	4.79866	9.11783	6.76334	7.56422	5.49944	7.4221	9.84778	7.80889	7.28238	6.98196	6.98212	6.11638	8.22443
ENST00000658591.1	584	3.20698	3.79206	3.0883	1.06056	1.19036	0.707477	1.49318	3.48796	4.02147	1.18103	1.32705	3.76639	1.78722	1.8239	1.83172	2.14906	2.7774	2.60871	1.75246	3.12067	40.4099	5.79995	2.85809	3.83239	3.93571	3.02837	3.22288	1.61039	3.2208	1.9746	1.67606	1.91984	1.60063	0.549258	1.55844	0.808063	1.51517	1.54022	1.58533	3.20424	3.02029	3.46125	2.74071	2.85487	1.74638	1.44626	1.27278	0.923352
ENST00000607222.1	585	9.08358	11.7412	9.22434	5.18409	7.33253	4.43928	9.85673	11.3348	11.0815	10.0656	8.14097	10.3496	11.5012	8.69085	7.21345	8.61096	8.56688	8.36549	8.2535	16.1341	130.863	20.9017	7.28247	7.23803	7.15655	8.05732	12.0926	7.13667	11.9618	7.08981	10.2253	7.85282	9.50942	5.06448	8.81767	7.95743	10.1368	6.46895	7.64075	5.79243	8.11401	8.16325	9.83989	7.95662	8.72266	6.97732	8.41562	7.01149
ENST00000479659.5	586	1.32422	4.86988	4.1048	1.77412	0.298496	0.378415	1.28068	2.39048	3.9225	0.644448	0.334883	1.12081	0.851735	0.68392	1.25158	1.85247	3.39089	2.21034	1.33797	4.47355	31.0935	7.1464	2.78859	3.82734	4.74371	2.0653	1.64068	1.90291	2.62945	1.5459	1.245	0.064525	1.66958	0.208365	1.09197	0.40941	0.302854	2.98825	0.891545	4.16035	3.15352	3.23607	1.46103	3.98643	0.067142	0.776631	1.59015	1.61562
ENST00000477990.1	593	2.26597	2.52236	2.06769	1.28906	1.38933	1.68254	0.575674	2.34071	3.29633	0.570746	0.761629	2.92041	0.665887	0.964207	1.10704	2.04836	3.35641	2.69319	0.977473	2.28561	29.2363	3.65583	1.60592	5.08575	4.23255	2.61621	2.156	1.9231	2.73943	3.75968	1.00388	1.53015	0.874994	0.388441	0.741135	0.822006	0.288807	0.581907	1.00322	5.82276	2.89508	2.88151	1.24857	2.0759	0.499703	0.600741	0.640598	0.382259
ENST00000487053.5	595	2.69038	2.65237	2.95774	1.17507	1.25825	1.59516	2.92467	2.83517	3.14638	1.95135	4.65884	3.32868	4.56212	3.36796	3.25844	4.37841	3.74865	4.95935	2.21245	3.70647	22.6899	10.3939	4.53996	2.27637	3.55877	3.13646	2.875	2.33793	4.87503	4.19346	3.26936	2.58672	5.09154	1.12644	4.4885	1.6121	1.5203	3.59878	3.02512	2.28106	2.83171	2.77013	3.91283	2.8967	1.82402	1.54613	2.55194	2.19377
ENST00000502470.5	596	0.00017	1.2003	1.9727	0.643347	0.486337	0.39332	0.885025	2.08037	0.886233	1.57094	0.732351	2.18069	0.448922	0.999484	0.825453	2.09818	1.63492	2.13746	1.32224	1.66818	12.013	2.62072	1.97741	0.000137	3.26158	1.01644	1.77511	0.810486	0.927427	2.04352	0.152011	1.18856	1.30599	0.461243	1.03538	0.854369	0.901639	2.56274	0.706454	0.802657	1.85434	1.615	1.64397	6.4e-05	0.888608	1.16134	3e-05	1.33239
ENST00000507082.1	598	4.43328	1.87781	1.00338	0.742968	1.73022	0.389797	0.364497	2.67492	2.74948	0.86819	1.38001	1.75036	0.253049	1.6839	1.8982	0.601597	2.49252	0.685078	0.641227	1.28303	37.7755	3.95405	0.474691	1.2163	1.08328	2.67707	0.865528	0.76168	0.831238	0.581158	1.298	0.332683	0.84528	0.361009	1.12957	0.790072	0.658128	2.0122	0.448834	0.815624	0.623526	0.844865	0.85144	0.696879	0.839609	0.220002	1.21198	1.00324
ENST00000504599.6	601	2.6947	0.00872	2.33486	0.123754	0.669572	0.543884	0.02015	3.21442	0.549951	0.139151	0.035251	1.67125	0.008948	2.34068	0.205984	0.013177	0.023798	0.260003	0.00994	6.77562	0.243639	2.23064	0.743377	1.2683	0.529613	0.280386	0.363158	0.558951	0.008109	0.282174	0.095111	0.216095	0.170046	1.29597	2.84484	0.059386	4.4931	1.44039	0.062354	0.01403	2.667	0.444267	0.10652	0.015474	0.193752	0.175855	0.064124	0.165917
ENST00000512004.1	606	3.19202	2.63876	2.18338	0.815461	0.816694	0.595795	1.07222	2.07939	2.79819	0.548003	1.11462	2.0762	1.12749	1.51183	1.1616	1.38805	2.8469	2.03402	0.676637	2.16184	23.4308	4.11294	2.39869	4.47658	3.10097	2.57953	2.03692	1.26882	2.20452	2.56557	0.652482	1.10501	0.821072	0.227161	0.85217	0.543836	0.390511	0.322757	1.0317	4.25019	2.28411	2.37072	1.46321	2.00638	0.855084	0.796048	0.618106	0.685234
ENST00000508455.1	607	2.61688	2.32941	2.77231	0.751109	1.16234	0.319622	0.467764	2.32155	5.37539	0.457121	0.817741	2.5186	0.928131	0.743796	0.880657	1.74612	3.07154	3.27412	1.07987	1.97411	26.9524	3.26923	2.73275	4.77782	3.51969	1.86151	2.9163	2.45868	3.56464	5.01322	1.39606	0.878259	0.675704	0.378567	1.151	0.531297	0.521026	1.34465	0.661079	5.20525	1.44724	2.48589	1.2723	1.59633	0.615492	1.32604	0.502264	0.460095
ENST00000514234.5	608	0	0	0	0	0	0	0	6.42812	5.42149	0	0	11.4736	0.814898	0	0	0	0	0.751105	5.52658	0	101.252	0	0	1.11086	0	0	0	0.621964	0.564387	0.764336	0	0	0	0	0	0	0	0	0	3.69763	0	0	0	0	0	0	0	0
ENST00000508148.1	610	0.855138	2.86916	2.29856	0.628404	0.61344	0.463599	0.754265	2.17339	3.91748	0.110819	0.082567	1.40142	0.478483	0.664755	0.522366	1.10174	2.01113	2.03982	0.931737	1.17134	19.8279	3.79611	1.19996	4.26849	2.61047	0.314037	1.22589	2.43888	1.55982	2.89206	0.374159	1.04991	0.681881	0.205444	0.340873	0.456829	0.001534	2.00743	0.340768	3.46362	1.87324	2.43857	0.981129	1.54818	1.1946	0.945501	0.850501	0.717593
ENST00000505370.1	612	3.30293	3.13856	2.86587	0.837839	0.88947	1.18792	1.17263	2.21221	10.2754	1.49608	0.388942	1.71045	1.91328	1.65256	1.82001	3.30311	4.53522	4.55088	1.36981	1.875	35.0404	5.35902	2.26633	5.00108	5.98561	4.80786	4.56965	3.70097	3.10546	12.6111	2.18595	2.06441	2.36433	0.068313	1.43747	1.44867	0.061877	2.40679	1.42653	4.39953	3.244	4.54503	1.37856	2.91688	0.906271	2.04532	0.94206	1.33106
ENST00000473511.5	613	1.22435	1.01459	0.37172	0.251866	0.710329	0.160582	1.2942	0.907462	1.34035	0.322935	1.12389	1.66509	0.236785	0.462816	0.130914	0.204117	0.410831	0.506311	0.473115	0.845166	9.67611	0.672938	1.00654	1.00903	1.352	0.616798	0.199635	0.288376	0.775187	1.54906	0.454268	0.54635	0.199542	0.779857	1.69101	0.448447	0.131414	0.529684	0.176631	1.33222	0.451496	0.293338	0.534443	0.288945	0.172229	0.307547	0.430999	0.248734
ENST00000464570.1	614	2.09222	2.04076	3.55227	0.735002	0.37341	0.177823	0.240003	2.28873	6.51758	0.965978	0.787773	2.26109	1.06436	1.00813	2.18	2.56143	3.22164	2.15284	1.51186	2.29144	27.7061	4.71752	6.39026	5.57492	6.63947	1.20836	2.67415	1.80598	2.9417	3.61802	0.864174	1.10519	1.0341	0.203767	0.230756	0.332251	1.3774	1.3405	1.97571	5.68452	2.73969	3.27493	3.12488	2.09785	1.79416	1.13907	0.261112	1.30121
ENST00000483015.1	615	1.25656	1.1864	0.907339	0.42294	3.45652	0.347308	0.557131	1.33828	1.8932	0.280897	0.331225	1.97189	6.73299	0.923387	0.465204	1.83632	1.4734	10.8749	0.178358	1.32098	11.3735	3.12958	1.45159	8.80795	1.77995	1.15521	0.419455	1.57767	10.6044	16.0235	5.51967	6.42809	0.473343	0.028039	0.331356	0.592023	0.265176	0.790959	0.416444	2.27662	0.526744	1.77871	7.41677	0.952264	6.19177	4.81466	1.41034	0.298701
ENST00000341832.11	628	7.3518	7.78954	7.69169	9.68452	8.26196	5.63447	6.33282	10.3837	10.1222	6.54648	6.75429	7.9105	7.52737	6.33044	7.07979	7.3468	7.64988	9.69682	7.10104	12.4169	137.904	23.684	8.3966	7.63886	6.9455	7.79795	7.41707	13.8265	8.70503	9.49941	6.84814	7.73512	6.36836	5.49296	8.42829	6.28915	4.71265	7.08943	6.30987	7.35052	6.77322	8.59871	8.35454	7.09853	6.42504	6.46127	6.35206	5.87343
ENST00000341028.8	636	0	1.03213	0.321169	0.575638	0.961997	2.49867	0.043421	0.575337	0.041597	1.15219	0	0	0	0.105055	0	0.865605	0.078449	0.210924	0.081025	0.856999	8.35252	1e-06	0	0.746444	0.683251	0.189438	0.566051	0.545981	0.264023	1.07351	0	0	0	0.950687	1.03636	0.401601	0.145504	0.759623	0	0.969633	0.062923	0.162978	2.46269	0.063023	0.15519	0.6424	0	0.624654
ENST00000614300.4	638	0.952137	0.824658	0.516388	0.21678	1.13109	0.162892	1.2559	0.649771	0.706195	0.637056	1.02305	0.257419	0.463578	0.526528	0.538993	0.885618	0.83474	0.310423	0.484649	1.3565	10.6998	0.599203	0.484817	1.51298	0.468296	1.2106	0.86862	0.621535	0.90768	1.16277	0.17345	0.619162	1.06118	0.615045	1.93144	0.548061	0.588337	1.02382	0.972536	1.07888	0.884736	1.2302	0.298407	0.709446	0.65009	0.508082	0.574214	1.07556
ENST00000617444.5	639	1.93566	2.0027	4.99471	1.11737	1.23181	1.25502	4.32674	3.66283	3.98179	2.86651	2.4521	1.87193	3.70976	2.79318	4.56274	3.21269	13.8979	4.63515	4.06194	7.11593	95.2362	11.6184	3.41298	2.99878	2.21994	2.39208	3.35516	1.32458	6.24089	4.14447	4.58929	3.73007	4.28432	1.272	6.29133	2.28574	4.1094	2.52625	1.66071	3.9756	10.7187	4.24037	4.27867	5.0339	3.0119	0.894527	1.27983	4.37299
ENST00000611123.1	640	7.93038	7.81012	6.5948	8.32064	7.8185	4.57414	3.13142	8.97251	8.06115	7.48448	6.88276	6.19886	6.48429	8.25829	6.08228	4.89563	0	4.22691	5.23322	12.106	103.314	20.5274	6.05489	8.92985	8.37212	8.4959	6.21359	5.25739	6.07318	4.3447	7.23943	8.68516	4.44205	7.29163	5.0655	8.52043	7.09446	5.02538	8.68063	6.44965	0	6.43845	5.51571	5.16175	8.36028	5.02762	6.76309	8.31602
ENST00000480991.1	641	3.82519	2.80987	4.0527	2.07939	3.05755	3.31172	2.45618	7.71699	12.6222	1.01984	1.16967	4.81621	1.10542	3.22734	2.35678	4.70677	21.3529	4.25939	2.18981	2.95968	75.9849	12.4433	4.27862	5.56481	7.85835	4.20941	2.1009	2.03307	4.45075	9.40535	3.5075	1.78924	2.39831	1.43394	5.91538	1.50857	1.30502	3.01439	0.989444	7.07916	10.6773	4.10344	2.05207	3.07225	1.31535	1.57421	1.09316	0.731413
ENST00000481276.1	642	2.78715	3.08003	1.9779	1.28759	2.23704	1.50002	2.96482	4.48995	7.23857	2.1233	1.83567	2.01563	1.02327	2.43652	2.94985	2.87512	4.48715	2.37896	2.93527	3.3106	47.7576	9.12925	2.42755	2.54685	2.76975	1.98079	2.20564	1.36954	2.24483	3.35631	2.29553	2.2279	2.32457	1.62089	4.53315	1.49852	1.30175	4.47047	1.71661	2.93445	3.323	2.86732	2.33531	2.62459	0.918972	2.24393	1.68411	0.913357
ENST00000596308.1	643	2.21536	2.85683	2.61893	1.4388	2.02149	0.93713	0.908165	3.25213	5.0552	1.43007	1.02917	2.5164	1.62458	1.74961	1.65558	2.06412	3.82835	2.38927	2.0569	3.39099	42.5585	6.56929	2.19578	3.30556	3.12574	2.89497	3.04665	1.90287	3.4284	2.44766	3.10317	1.85855	1.61365	0.941393	1.21687	1.09289	0.632538	1.51943	1.73757	3.50136	1.69923	3.03239	2.6315	2.70026	1.40421	1.28378	1.02408	0.94962
ENST00000597891.1	644	1.52426	2.78062	2.18201	1.12963	1.59412	0.736728	1.042	3.44095	4.44096	1.76248	1.34912	2.52902	1.69906	1.54539	1.69761	1.37817	3.02992	1.42931	1.54467	2.86623	30.425	6.92449	1.45825	2.22311	1.6481	2.34137	2.23695	1.24331	2.05376	1.48571	2.66617	1.84816	1.1978	1.96573	1.24844	1.47389	0.664556	1.79738	1.91502	2.63074	1.76566	1.73668	1.86236	2.58193	1.2966	1.02114	0.817143	0.622101
ENST00000404249.8	646	1.99133	1.52048	1.50966	2.45151	1.73028	2.07082	1.99644	3.11145	0.988935	1.04935	1.39719	0.983066	1.77235	1.47721	1.67442	2.90596	3.02889	1.22578	2.03888	2.09126	24.6407	3.498	1.34228	1.9462	1.46939	2.32746	1.2715	1.92694	2.00129	2.95919	1.08857	0.908147	1.86323	1.42519	2.21834	1.58571	1.50494	1.21273	1.65043	1.64212	0.885659	2.93593	2.2933	0.97948	1.41691	3.34801	1.29781	0.980836
ENST00000598846.1	648	0	0.115896	0.741435	3.24099	0.514099	1.16518	0.040769	0.319886	5.16141	0.243354	0.092281	0.364377	0.269748	0.217187	0.18674	0.295998	0.081697	2.12647	2.88189	0.758997	71.3347	5.8923	2.95825	0.975784	0.045074	2.12371	3.34376	1.60512	3.19643	0.410966	3.5034	0	0.170286	0.174407	0.216421	2.54462	0	4.29249	3.12315	2.69421	2.2311	0.588376	0.826381	0.599618	2.1638	0.78908	0.16553	0.09817
ENST00000463652.5	649	0.52703	0.259839	0.429439	0.136506	0.379462	0.040185	0.132657	0.231563	0.233194	0.494828	0.313374	0.639928	0.597359	0.313902	1.13488	0.174741	0.111555	0.515828	0.063912	0.752613	21.8483	7.36627	0.837732	0.795714	0.616879	0.853498	0.80086	0.593646	0.527254	1.5336	0.260147	0.233052	0	0.159582	1.78811	0	0.093681	0.390046	0.331669	0.397704	0.262636	0.709889	0.172853	0.117004	0	0	0.461935	0.277927
ENST00000378638.6	651	0.987708	1.29576	1.10004	1.3876	1.27857	0.286899	0.831725	0.031027	0	0.953933	1.1159	2.54649	1.35123	0.01191	0.98208	0.728703	0.009582	2.78328	0.043711	1.1693	17.8882	3.67222	1.32958	1.44929	0.527901	1.1464	1.14811	3.39441	0.889278	3.6956	0.56943	0.017423	0.976688	0.557608	1.13911	0.59408	0.551965	1.01177	0.949947	1.68044	0	2.27932	1.15984	0.016576	0.021324	0.059415	0.551342	1.31628
ENST00000358779.9	654	0	0.897374	1.01547	2.27335	1.20135	2.09938	0.965378	1.89698	2.55739	1.60489	1.18799	1.29363	1.30158	1.82072	0.628681	1.50019	2.31267	2.56369	1.21974	2.99736	21.1675	4.476	1.25308	2.45595	1.0518	1.98973	2.03975	3.05853	2.05367	2.96311	1.36355	1.5787	0.887105	0.637039	1.20831	1.67802	0	1.31865	2.09983	2.28674	1.66626	1.79224	1.0923	2.3985	1.55834	0	0.725216	1.56783
ENST00000378633.5	655	0	0.887345	0.651198	0.397785	0.481366	0.008729	0.593041	0.981618	1.94545	0.63378	1.17237	0	0.695943	0.560952	0.451534	0.672525	0.847292	0.727732	0.777428	0.9365	15.8537	0	1.15183	0	0.815074	0.878848	0.778123	2.12734	0.557403	1.96788	0.520599	0.789994	0.694206	0.474432	1.18583	0	0	0.732097	0	0.652632	0.661266	0.531398	0.547774	0.832179	0.614466	0	0.626734	0
ENST00000460465.5	656	2.32971	1.28918	1.54066	0.577398	1.07009	0.611371	0.842928	2.06783	3.06787	0.92875	1.08596	2.19851	1.24489	1.54229	1.37668	1.44131	1.92633	1.7823	0.699338	2.30629	27.4892	3.97742	1.38025	1.18595	1.81914	1.05345	1.65975	1.733	1.48442	3.55032	1.60527	2.10502	0.898496	0.604694	1.10472	0.95098	2.19145	0.942951	0.630039	0.833093	1.36429	0.71754	0.953002	2.21855	1.53905	0	0.643248	1.5583
ENST00000478901.1	657	0.726691	0.878627	0.903102	0.286472	0.305241	0.188093	0.385433	0.544424	1.38814	0.42379	0.555438	0.277263	0.152027	0.409243	0.357929	0.448936	0.845807	1.08482	0.503822	0.75465	15.0707	0.598804	0.68149	1.23348	0.528672	0.556024	0.447803	0.46403	0.663898	1.29448	0.336982	0.413251	0.177377	0.135447	0.272356	0.387297	0.179553	0.261972	0.404435	1.39437	0.43706	0.796326	0.487786	0.420735	0.071519	0.198884	0.38894	0.133133
ENST00000468397.1	658	0.482175	0.26403	0.332185	0.429413	0	0	0.033813	0.760895	0.066194	0.164005	0.423588	0	0	0.06074	0.084167	0.077511	0.392712	0.226946	0.472589	1.01374	13.4863	0	0	0	0	0	0.298169	0.687008	0	1.64255	0.325435	0.326909	0	0	0	0.462283	0.564798	0	0.142733	0.542273	0.250697	0.676747	0.306801	0.305415	0.01898	0	0.283907	0.129806
ENST00000492390.5	664	1.00101	0.748661	0.931724	0.581979	0.815086	0.296935	0.365698	1.6402	1.71184	0.503069	0.364128	0.924232	0.320912	0.49147	0.397554	1.11146	0.877092	0.809324	0.625926	1.33967	16.2168	1.42518	1.00722	1.79972	0.916136	0.818484	0.789088	1.24102	1.10611	3.45423	0.420775	0.430583	0.533037	0.352548	0.673975	0.269073	0.2632	0.778349	0.584335	1.75678	0.596915	1.63033	0.765265	0.967446	0.33016	0	0.436761	0.277489
ENST00000474916.1	665	0.860897	0.378576	0.131458	1.08104	1.06411	0.185458	0.190992	0.701573	0.195959	0.473533	0.010913	0.121004	0.097939	0.290503	0.179587	0.162091	0.286159	0.788512	0.263483	0.217221	11.0935	0.020374	0.225329	0.280277	0.319991	0.270991	0.422992	0.532649	0.306531	1.20517	0.169174	0.510388	0.160346	0.254651	0.14289	0.100895	0.277535	0.1044	0.174779	0.619807	0.275503	0.384379	0.177271	0.235506	0.178443	0.031229	0	0.200348
ENST00000479362.1	666	0.125357	1.09752	0.428014	0.284813	0.998401	0.041682	0.327792	1.05514	0.445109	0.300459	0.201469	0.871375	0.393298	0.591661	0.54842	0.503187	0.820375	0.813799	0.722273	0.867401	12.7889	0.656879	0.37326	0.937053	0.436414	0.333417	0.468649	0.576325	1.08207	0.685235	0.828714	0.668373	0.320835	0.425467	0.31624	0.484013	0.209279	0.800116	0.763618	0.802577	0.665046	0.884361	0.835139	0.279116	0.54424	0.472849	0.363742	0.412888
ENST00000498810.1	667	1.37409	1.0965	0.745414	1.00704	1.19181	0.342248	0.709635	1.36231	2.0294	0.882455	0.518877	0.688359	0.804938	0.865604	0.783514	1.34213	2.15181	1.41059	0.951108	1.46229	26.586	1.13571	0.915735	1.16409	0.497992	1.1954	1.34814	2.19307	1.19399	2.11008	0.856248	1.12121	0.73014	0.291822	0.464378	0.823421	0.125551	1.0926	0.861215	1.77728	0.51009	1.23617	1.42533	1.07834	0.47559	0.843082	0.569161	0.671125
ENST00000401096.2	669	0.587448	0.894788	0.893453	0.459113	0.956058	0.219706	0.517	1.13901	0.05389	0.607275	0.003243	0.639233	0.678818	0.730207	0.705148	2.1093	0.752712	1.18685	0.584978	0.315487	21.1213	1.3579	0.016424	0.769743	0.505675	0.992475	1.11022	0.871921	1.3387	0.036058	1.01255	0.043142	0.496259	0.418608	0.00376	0.229193	0.342448	1.8358	1.04259	0.95987	0.711044	1.17662	0.984444	0.330132	0.589171	0.472291	0.1516	0.582287
ENST00000417099.1	671	12.8838	6.49714	6.58821	8.61565	6.53327	5.00748	5.4477	7.3622	9.82564	4.81143	8.29965	7.96994	5.81941	6.76322	5.80654	8.19756	11.3392	6.38389	6.6066	14.2097	166.376	13.9933	6.66215	7.8906	5.56138	11.0795	9.72266	6.21983	8.94625	11.2652	7.19403	7.79696	9.82664	4.00067	6.78088	4.54638	8.07815	3.64439	12.5672	13.4148	9.29304	13.2907	4.62782	6.81369	6.94222	4.21533	7.02839	7.65998
ENST00000647043.1	672	6.4941	2.03934	2.56267	3.03778	5.08186	0.661251	5.3075	3.61354	1.74067	1.65324	5.73013	3.83718	4.53373	4.26676	2.35424	3.25279	10.9375	3.72964	4.03176	9.77859	90.8378	11.4588	4.57327	2.14312	8.16086	6.44291	4.78306	3.06168	6.93578	7.55175	2.03038	5.75091	4.1652	1.19723	7.84259	1.74812	8.74282	3.15797	5.98329	6.63862	11.917	6.96961	1.29763	4.16275	5.0683	1.57859	2.90615	8.52377
ENST00000475229.2	673	6.8969	4.56081	4.77864	2.17004	4.36838	0.458204	4.43119	3.9852	4.18638	2.41636	3.74803	4.28642	5.03348	5.6726	3.887	4.87767	6.91359	2.38861	3.7464	7.22377	102.74	9.60297	2.92188	2.78168	5.04743	0	3.38928	2.48157	4.37084	2.96174	3.08522	4.89071	4.52515	2.63951	6.37115	2.41133	6.14322	3.47364	5.18099	6.03766	7.40602	5.82126	2.47477	6.33349	4.16229	1.13595	3.40572	7.90358
ENST00000246421.4	674	2.05506	6.07247	7.95422	1.79068	1.4486	1.7031	2.03335	5.12203	6.23973	5.11724	3.34039	2.85162	5.95785	6.10061	3.55994	7.57156	6.36818	4.15343	3.76002	9.042	102.21	8.67709	3.02233	6.59736	0	4.67089	3.78288	2.14211	5.97256	5.95029	5.75327	3.75655	6.87448	2.54309	1.48288	3.10534	0	3.9074	4.21874	4.85887	0.455779	7.34802	5.33513	5.62702	4.76918	2.49407	2.87613	0
ENST00000424604.1	675	2.03114	1.22566	1.81805	1.51727	1.74323	0.478805	1.00396	1.88533	2.91127	1.64568	0.478468	1.31629	1.08906	1.71644	1.6469	1.45791	1.77882	1.63899	1.17602	1.96138	33.0247	1.7734	1.47965	2.53988	0.819658	1.22116	1.40415	1.29714	1.50093	0.994431	1.27628	0.775055	0.827676	0.958792	1.20138	1.15902	0.529428	0.99238	0.917793	1.87546	0.639897	1.38916	0.684477	1.8002	0.615522	0.556947	0.544202	0.419262
ENST00000643943.1	676	0	6.35924	10.3796	7.74639	0	4.38052	0	8.29388	12.8004	6.49242	8.03793	0	0	0	11.2369	0	6.13023	9.61997	6.73374	4.58193	185.18	0	7.86198	11.9713	0	6.6326	8.12844	5.66439	2.49179	8.50542	9.50559	10.9726	7.46565	5.83986	0	8.54422	0	0	7.43942	7.20666	0	0.458919	9.40836	0	1.51966	5.05903	7.31418	0
ENST00000341426.9	678	5.76754	6.03261	6.52576	3.37701	4.507	5.02219	5.28482	6.77106	8.57684	5.31776	4.90916	7.94174	6.60029	6.66776	4.77436	6.96005	6.88957	6.45522	5.70315	8.66279	100.642	23.2782	6.65697	6.59444	6.23235	6.66829	6.021	4.66321	6.17449	7.66311	7.6249	6.31489	6.48135	3.57047	6.6368	5.94892	5.37883	7.12535	5.82116	6.18002	5.94553	5.76428	6.38911	6.583	4.12365	5.22925	3.72677	4.48909
ENST00000477235.5	686	2.25715	0.721407	1.09127	0.392694	0.713474	0.063807	0.253678	1.14156	1.60936	0.40855	0.668355	1.59886	0.520935	0.38193	0.642499	0.751379	0.738647	0.379441	0.666847	0.814381	9.90065	2.66854	0.816335	1.56116	1.04583	1.20552	0.611577	0.498756	0.58116	1.46611	0.672323	0.746606	0.190451	0.215067	0.616496	0.497802	0.611505	0.489693	0.514218	1.14166	0.781058	0.888861	0.161334	0.323034	0.295719	0.112104	0.721501	0.469508
ENST00000492845.6	690	1.18382	0.302454	0.476915	0.561014	0.447368	1.08145	0.303958	0.279795	1.39945	1.68784	0.918631	0.899458	0.842315	0.88613	1.21833	0.405808	0.559568	0.382555	0.071815	1.19256	9.69751	0.175782	0.383763	0.780837	1.05922	1.52331	1.33425	0.525824	0.83965	0.805377	0.336255	0.491834	0.175783	0.023404	0.808039	0.207638	0.039055	0.120416	0.087363	1.86425	1.07857	0.742524	0.305087	0.450121	0.016875	0.066227	0.697252	0.738274
ENST00000464373.1	693	1.39024	1.57168	0.978947	0.31359	0.698526	0.366645	0.181495	2.04089	1.7566	0.632495	0.28559	1.42508	0.538146	0.722297	0.94631	0.554342	1.0164	1.00654	0.477853	1.50946	11.4336	4.64366	1.06916	2.21341	1.6253	1.37772	1.77586	0.704191	0.982646	2.21677	0.811751	0.581369	0.475435	0.297015	0.695289	0.088569	1.08849	0.469318	0.215502	2.1113	1.20225	1.30963	0.790649	0.909195	0.286141	0.871579	0.835554	0.411559
ENST00000610897.4	695	12.4218	10.8049	17.4704	13.1804	7.47397	18.8789	13.9825	26.3112	29.9064	32.1852	18.7656	34.963	13.6191	31.1891	14.0199	16.3772	16.923	27.821	13.6346	23.7412	224.159	99.0167	35.3665	17.9512	14.987	9.9071	14.3427	6.95524	12.8335	15.3921	33.3427	17.9433	13.4925	14.7588	15.5886	17.048	16.5625	15.8077	30.8382	16.4585	14.9523	20.0783	12.8098	13.6124	12.9507	42.8211	15.2172	14.6971
ENST00000615252.4	696	0	0.751719	0	0.698671	1.50649	0.954805	0	0	0	0	0	0	1.13607	3.95204	1.04319	1.23898	1.60291	3.56103	0	0	0	11.4683	0	0	0	0	0	0	1.30201	0	0	0	0.313996	0.505388	0	1.90793	0	0	0	0	0	1.21744	1.14033	0.733149	1.10189	0	0	0
ENST00000378609.9	697	91.3008	91.3271	118.739	71.6744	82.4594	64.3522	109.118	79.8914	58.9102	81.249	100.625	66.1006	120.262	95.0379	104.907	92.9148	62.4298	66.7875	104.912	159.501	1572.55	325.638	87.6831	83.5211	61.3568	78.5482	95.8992	46.8467	90.3363	42.3957	95.1238	95.0488	108.352	101.901	112.658	91.5911	112.526	96.8318	92.3379	62.9056	110.09	89.5829	109.187	101.48	119.223	84.7949	116.12	109.742
ENST00000461893.5	698	2.14474	1.58657	1.66139	1.07992	1.2953	1.12705	0.676008	2.64898	5.10684	1.82504	1.46853	3.7894	1.17293	3.28785	1.9755	2.11984	3.61847	3.3475	1.64135	2.38658	28.8277	10.6875	4.62469	1.97229	2.54061	2.71717	2.67874	1.60868	2.23188	2.22333	3.72254	1.21096	1.22851	0.640691	0.786776	0.794091	0.552422	1.09236	2.20779	2.55163	1.9135	2.09556	2.11552	2.16871	0.942271	3.18091	0.825659	0.870851
ENST00000471354.1	699	1.74276	1.07968	0.843096	0.411607	1.06008	0.777012	0.449718	1.045	4.03238	5.78106	0.996806	3.1887	0.539921	5.15243	0.784359	1.27979	1.29221	4.14252	0.659413	1.39766	20.4261	16.8987	2.88553	1.64664	0.678505	1.17001	0.858292	0.701783	0.982024	0.978848	4.76956	0.608996	0.749289	0.513899	0.543239	0.938938	0.276608	1.11675	2.94448	1.05096	1.20426	0.971441	1.22551	1.32992	0.472052	6.66299	0.521634	0.336681
ENST00000439272.6	700	1.11254	0.820771	0.793849	0.821235	0.55593	0.767497	1.12864	1.53638	3.59053	2.45369	0.415262	2.47565	0.175021	1.2641	0.444362	0.473283	0.647759	2.49804	0.410057	1.03006	10.7659	7.57811	1.82634	1.20855	0.78301	0.341229	0.237506	0.218144	0.818331	0.514613	1.70172	0.969922	0.447347	0.531662	0.315629	0.413517	0.220981	0.871801	1.4441	0.312202	0.153498	0.644374	0.477189	0.791141	0.752741	3.0869	0.629403	0.943108
ENST00000472614.2	704	1.8168	1.51378	0.739067	0.592044	1.2668	0.618406	0.844032	1.34938	0.764777	0.871368	0.534076	0.614373	1.02788	0.651251	1.29307	1.44081	1.07392	0.833006	1.18708	1.74344	18.7875	6.45664	1.04947	0.657809	0.65944	2.22273	0.798626	0.553949	0.609475	0.222739	1.17895	0.244474	1.18643	0.933645	0.807522	0.432006	0.567612	0.910299	0.836483	1.13472	1.06642	0.563563	1.45448	1.75497	0.378653	1.17821	1.24198	0.626499
ENST00000412228.1	705	1.43236	1.31083	1.34564	0.868658	0.769712	0.431813	0.775129	1.30043	2.32218	0.361097	0.771636	1.57829	1.25365	0.968714	1.25061	1.45768	1.45739	1.56186	1.03343	1.69754	19.8564	2.15401	0.989424	2.64804	1.65692	1.71029	1.26941	0.994358	1.38157	1.11282	0.823932	0.58436	0.751375	0.600912	0.944114	0.673419	1.1967	0.551148	0.646843	2.1358	1.12507	2.10688	0.701276	1.43718	0.575596	0.620435	0.831954	0.780115
ENST00000270720.11	722	1.61258	1.56536	1.94611	0.62999	0.6466	0.474326	0.3628	1.45036	1.93468	0.989423	0.622913	1.44296	1.17025	1.10849	1.09306	1.53286	1.93137	1.86469	0.764292	2.31459	25.4335	3.67132	1.33414	1.46156	2.74914	1.15126	1.58823	0.668696	1.7345	1.12224	1.01119	1.71776	1.15936	0.488316	1.12987	0.630874	0.932501	0.969166	0	2.05956	1.65598	1.73746	1.23961	1.49716	1.11781	0	0	0.967872
ENST00000461752.3	724	1.40131	0.700056	0.266043	0.380631	0.779575	0.344425	0.583809	2.16022	1.85041	0.314141	1.17354	0.529033	1.00185	1.03855	1.04301	0.276711	1.51834	1.67831	0.508731	1.06561	13.7665	2.79064	0.362085	0.659859	2.10573	1.21143	2.26945	0.909675	1.62566	0.477082	0.494958	0.392659	0.598379	0.673994	1.03552	0.025129	0.366073	0.548325	0.529561	0.232925	0.46297	0.66105	0.73756	1.07518	0.440972	0	0.310071	0.490583
ENST00000638411.1	729	0.526208	1.12985	1.41059	0.733904	0.31323	0.084644	0.440053	0.910826	1.0783	0.50763	0.333761	0.92759	1.28762	0.622437	0.392163	1.73388	0.707133	0.723492	1.10894	0.627078	13.1428	0.939609	1.8833	0.295759	0.274984	0.15764	1.22909	0.187703	0.604525	0.050356	0.495732	0.123535	1.35432	0.267802	0.791498	0.792463	2.28766	2.16661	1.27814	0.501078	0.866248	1.41966	1.0407	0.342276	1.13188	0.77995	0.532102	0.732784
ENST00000378585.7	730	3.42996	2.9679	6.45093	2.14348	0.675438	0.904547	6.36554	2.75528	1.65943	1.95149	2.14985	2.73914	6.46048	5.87637	5.19987	2.53443	1.1341	2.09341	2.74692	3.23564	37.5015	9.11789	5.90489	2.79582	1.65097	0.958683	1.61241	0.654565	2.01261	0.968229	3.6594	4.87242	5.79996	1.71082	5.27698	2.09038	4.3756	5.98465	2.83693	0.871343	4.0239	3.6204	4.67846	3.60935	5.72566	4.59775	4.62371	4.20879
ENST00000638604.1	733	2.0472	2.46904	1.92512	1.67397	1.92118	1.41494	0.259275	2.40839	2.33817	2.97703	3.65088	2.82337	2.96813	2.58767	2.54436	2.6995	1.49743	3.35225	2.23979	1.23687	29.0611	11.3112	2.31944	2.30551	3.00183	1.53221	2.23138	1.37152	2.16657	0.950428	1.65381	3.97584	3.4694	2.79002	2.49212	3.8162	3.22935	2.89239	3.42721	1.90689	2.04185	2.56248	3.60736	2.54038	3.61593	4.31917	2.21886	3.3941
ENST00000638771.1	734	6.55803	8.67872	10.7086	1.72005	0.837804	0.082357	6.66993	6.42761	3.68236	7.48862	7.60299	13.3435	8.83003	6.20562	8.78577	9.94139	8.87584	4.77782	5.14297	11.4772	130.568	27.3332	4.49554	3.02753	3.75732	6.80923	9.69162	0.794775	7.60405	1.7554	6.37697	9.51311	10.7587	1.03503	6.41477	1.83636	9.60227	4.81704	2.36406	3.91194	6.93727	6.20702	8.39943	10.7398	8.35563	6.73263	2.34443	6.10183
ENST00000639935.1	735	1.82977	0.35274	13.0654	0.605044	0.398621	0.165045	6.46445	2.42679	2.33277	1.1705	1.00663	1.41564	1.46059	1.90042	0.791817	1.27436	1.41163	3.90075	0.54557	13.645	40.0054	7.21432	0.882511	4.18123	3.43216	7.14582	1.3389	1.20158	0.95022	0.281989	7.46254	0.546666	0.602583	0.248315	0.244928	0.826336	0.52084	0.795981	0.839297	2.9088	1.32953	2.28961	1.51189	1.3508	0.340397	0.553851	0.58783	0.231483
ENST00000640949.1	736	0	0	0	0	0	0	0	0	0	0	0	7.37894	0	0	0	0	0	0	0	0	0	0	0	0	0	0	0	0	0	0	0	0	0	0	0	0	0	0	0	0	0	0	0	0	0	0	0	6.77628
ENST00000640030.1	737	0.834113	0	0	0	0	0.309047	0	0	0	0	0	0	0	0.473411	0.55909	0	0	0.816247	0.489533	0	11.5391	0	0	0.87145	0.951917	0	0.470144	0	0.477856	0	0	0	0	0	0	0.755444	0	0	0.682666	0	0.709073	0.540216	0.617608	0.262001	0	1.1817	0	0.527183
ENST00000639625.1	739	2.95435	1.176	1.87447	0.71083	1.30895	1.13335	0.150213	1.86215	1.73895	0.16702	0.189127	2.59244	0.526373	0.75067	0.607401	1.16423	1.76007	2.04718	0.710061	0.802212	17.0215	2.98735	1.36968	3.6027	2.58825	1.83517	1.31344	0.781981	0.855096	1.35901	0.535692	0.904202	0.516032	0.269455	0.803032	0.753172	0.322152	0.763453	0.657825	2.58101	1.47531	2.05452	1.02851	1.90541	0.597992	0.582236	0.548518	0.770229
ENST00000639777.1	740	6.65613	8.45772	5.17009	4.04871	2.18618	1.43305	1.61707	7.45818	8.64683	5.1454	7.72445	3.52168	8.13207	7.56405	7.92258	10.1388	9.11072	7.08248	5.26725	10.3524	152.437	31.9395	6.77668	7.96395	6.57442	6.46001	7.69078	2.47996	6.9659	2.57214	7.41588	7.76724	9.14188	4.43744	7.39576	4.50771	7.26167	8.67896	7.24561	5.9098	7.47482	9.84298	7.843	8.84797	9.07391	6.23068	6.87036	1.68864
ENST00000640981.1	741	0.230159	0.294725	0.414508	0	0.024166	0.021067	0	0.039583	0.093692	0	0	0.723952	0.163448	0.153113	0.024236	0.070997	0.052005	0.346269	0.175942	0.168697	3.44342	0.455625	0.069698	0.758728	0.207584	3.24308	0.404876	0.06889	0.314346	0.073619	12.3922	0.341939	0.221294	0.021114	0.047501	0.148048	0	0.11887	0.024991	0.292731	0.292174	0.298683	0.303058	0.341916	0.054495	0	0.17874	0.14413
ENST00000639070.1	743	1.94237	2.36457	4.39975	0.865583	0.107624	0.390578	2.13047	0.208394	2.07962	0.387704	0.301224	1.56482	0.458137	2.51686	2.20291	1.88407	0.672661	0.607477	0.417795	2.84288	24.7445	6.64355	0.252897	2.22277	2.62252	1.13215	2.2803	0.518933	1.47061	0.749737	2.5675	0.328516	1.12367	0.324068	0.199874	0.386121	2.05737	1.50288	0.21921	1.79349	0.144658	0.942559	2.21721	2.33317	2.90051	0.167415	0.203323	0.070025
ENST00000400921.6	756	12.6758	11.1233	17.8562	9.89116	17.9296	8.7278	18.6161	19.8137	24.6212	23.5185	11.3414	36.2224	14.4759	11.1449	45.5843	41.8486	15.4981	20.7969	26.8085	57.0572	454.8	102.487	11.3067	37.0563	9.4335	21.8184	8.66866	21.6235	36.1086	5.57886	10.0871	10.9818	13.3314	10.3516	37.8116	41.3295	28.0157	25.0919	11.0787	13.1946	15.5636	13.3225	12.3088	11.1671	11.3168	15.3593	36.0812	42.4359
ENST00000461106.6	758	31.1195	32.7305	42.802	21.28	0.258521	2.16657	31.174	19.9092	16.8425	13.7802	35.2235	0.621661	38.2328	38.0353	0.290019	0.363018	31.1455	11.9035	11.9825	13.1978	240.789	35.3204	35.9803	1.0188	28.6017	6.99486	34.7248	0.285071	0.626634	20.6423	36.3528	39.2068	36.5367	22.1227	12.7961	0.532189	16.6662	12.4532	28.7613	20.111	44.7249	36.6182	33.9229	32.6703	40.3678	31.8983	0.285844	0.951798
ENST00000606533.1	771	1.46152	1.20898	1.04754	0.878524	0.977325	0.492693	0.262379	1.85922	2.9053	0.521303	0.378574	1.70281	0.649612	0.679676	0.776582	1.05584	1.81645	1.45707	0.767151	1.46704	17.3834	2.9923	1.15419	1.74829	2.11338	1.05543	1.32752	1.71716	1.61562	1.28269	0.548674	0.794994	0.689299	0.13788	0.406196	0.496775	0.241201	0.474471	0.639718	1.97734	1.09109	1.57133	0.874636	1.22084	0.343836	0.76469	0.439824	0.306282
ENST00000503672.1	773	0.723019	0.971581	0.953802	0.68368	0.781902	0.508281	0.256414	1.25484	2.06632	0.379409	0.68407	0.486335	0.522226	0.454684	0.430134	0.691923	1.50765	0.864282	0.523028	1.7092	10.5556	2.96116	0.44	0.989176	0.732945	1.13786	0.557651	0.852185	0.819653	0.471463	0.587592	1.12543	0.493564	0.748296	0.444425	0.124434	0.278619	0.468538	0.481832	1.17991	0.965723	1.00905	0.533432	0.587729	0.244264	0.712188	0.360911	0.364827
ENST00000505322.5	775	0.535526	0.566844	0.634447	0.339591	0.342457	0.98343	0.438532	1.84447	3.03377	1.16857	0.299459	0.91111	0.234897	0.313258	0.499915	0.387025	1.34913	2.19428	1.35797	1.72349	18.5637	3.71602	0.634838	0.990788	1.05409	1.23861	0.753079	0.910588	0.66337	0.481496	0.553659	0.343789	0.418842	0.186207	0.907149	0.322236	0.629696	1.53127	0.561904	1.57589	0.539453	0.83513	0.574884	0.628598	0.410116	0.435745	0.34873	0.61192
ENST00000333854.2	777	2.88503	2.72277	2.33003	0.370592	0.383829	0.552215	0.862308	2.00618	5.27592	1.58972	0.826863	2.57694	0.522693	0.979329	0.961994	0.468536	3.2492	2.55333	1.87329	2.59334	29.9233	3.60985	2.57067	3.35578	2.14886	2.07108	2.64303	2.80155	2.67543	2.8247	1.21511	0.724484	0.249007	0.714941	0.28951	1.05173	0.565362	0.766634	1.3282	3.74698	1.75292	3.00991	1.83663	2.58227	0.446703	1.89544	1.19007	1.34433
ENST00000400919.7	779	4.6933	3.02865	2.9026	1.04534	1.13438	1.16984	2.28464	0	7.69238	1.67492	3.16331	3.20916	0.797506	0.007431	0	0	3.11843	4.75334	2.20149	4.06133	61.8936	0	3.16438	0	0	3.64155	1.86154	2.30051	3.2014	2.15328	4.13167	0.035765	2.53337	0.490278	3.60892	3.08526	0.030532	2.28329	2.00602	2.2965	0.127874	3.3008	2.27142	1.51903	0.596392	2.89363	2.72919	3.16148
ENST00000469733.5	780	0.088621	0.089121	1.2234	0.946361	0.664723	0.623087	1.04002	2.23292	0.17978	0.062304	0.462618	1.07703	0.5593	0.117829	1.17304	1.19233	1.17686	0.152964	0.900571	1.60844	16.5778	3.41417	1.29825	2.17824	0.184354	0.081441	1.41684	0.090691	0.472368	1.54052	0.064815	0.066795	0.346644	0.053064	0.079892	0.419266	0.054295	1.26697	0.39491	1.92336	0.260252	1.0309	1.17161	1.33526	0.141062	1.16113	0	0.246135
ENST00000428120.5	781	1.46221	0.835728	0.756041	1.1157	1.60497	2.56196	0.424293	0.484168	0.841109	2.44361	0.184886	0.641495	0.53405	0.978992	0.661536	0.435101	0.579963	0.292957	1.20242	0.947389	9.50712	0	1.41994	2.15715	0	0.369854	0.454898	1.25895	0.512012	1.70696	0.434757	1.40192	1.08362	0.92992	1.28372	0.854872	1.32733	0.23923	0	2.56424	0	0.755633	0.392053	1.2207	0.646011	0.417258	1.46901	0.455495
ENST00000400918.7	783	0.900508	0.131631	0.377339	1.19979	0.531333	0.448168	0.473028	1.12555	2.59345	0.297389	0.408507	0.60626	0.395274	0	0.665964	0.84216	0.602845	0.910256	0.243969	2.18057	6.91774	8.17721	0.677133	1.42329	2.11257	0.446565	0.416351	0.777489	1.24453	0.389138	0.657465	0	0.524069	0	0.190764	0.418679	0	0.789312	0.811769	0.221868	0.243674	1.26642	0.613618	0.368824	0	0.348644	0.215667	0.250988
ENST00000497675.2	784	1.77807	1.15724	1.36961	0.899485	0.786878	0.882727	0.919032	1.50768	2.65507	0.827964	0.721397	1.5863	0.802604	1.20765	1.10424	1.37473	1.68768	1.35526	0.941334	2.04843	21.7763	3.92876	1.12132	1.95665	2.36583	1.49881	1.28083	1.45842	1.40353	2.4631	0.889282	0.858376	0.957896	0.271716	1.11136	0.442865	0.439276	0.562932	0.543211	1.94562	1.53112	1.93733	1.13295	1.43116	0.630343	0.692883	0.404465	0.519183
ENST00000378546.9	786	1.14698	1.25469	1.8853	1.1442	3.48452	0	3.06704	1.13971	0.785148	1.57522	2.04393	1.84032	1.59267	0.900416	1.96454	1.74824	1.16044	3.51338	1.85113	2.01245	23.6441	3.86484	1.37721	2.39057	1.56663	1.58286	2.84204	3.00075	2.41529	2.69623	1.99655	2.02238	2.08295	0	1.26609	0.960065	0.957428	2.29601	0.844734	2.63479	0.320439	1.21687	1.84744	1.71006	1.87277	1.80274	1.80372	2.10018
ENST00000476803.1	789	2.34122	1.08224	1.76337	1.12483	2.14151	3.8413	1.33804	1.90205	1.9992	2.14568	1.68562	2.87646	0.96098	0.764582	1.51483	2.58055	1.14631	1.55439	1.759	2.98512	35.8868	3.81616	2.22999	4.45847	2.92275	1.30815	0.293185	2.02857	0.973273	6.50349	1.28121	1.1758	1.39689	2.09485	0.997632	1.20376	0.963652	1.45968	0.720005	3.52831	0.679254	1.15661	0.916687	0.914873	1.73236	0.864042	1.85326	0.90019
ENST00000420515.1	791	0.648699	0.223828	0.60274	0.29082	0.64447	0	0.317608	0.54886	0.425068	0.511122	0.622736	1.40497	0.522509	0.457847	0.764804	0.678003	0.593863	0.930881	0.416712	1.25842	14.6972	2.34516	0.491141	0.764916	0.719735	0.592857	0.752562	0.740715	0.818263	0.828075	0.266518	0.501405	0.196793	0	0.442121	1.09992	0.559889	0.555679	0.718414	0.390223	0.318227	0.583451	0.584417	0.476252	0.42191	0.601675	0.796969	0.333325
ENST00000378536.5	795	28.4256	22.0057	24.0126	22.1844	19.8626	27.7135	16.9551	25.7062	32.8074	16.1396	17.2991	33.9358	22.1129	21.9182	17.8408	22.559	32.9293	25.8232	20.7961	34.7568	383.215	76.1421	22.1936	31.7974	32.3174	27.5554	24.6835	22.1365	26.3604	42.6463	29.1632	25.5832	23.4659	16.6345	24.0489	19.91	26.9841	21.4127	20.318	30.4854	25.276	29.9051	23.7977	23.0208	19.8218	16.2033	16.7006	17.4169
ENST00000508416.1	796	1.949	1.67741	1.43107	0.414337	1.12327	1.604	0.413374	2.50445	1.92881	0.345142	0.8205	1.45074	0.482686	1.04441	1.03726	2.00933	1.99866	1.35348	0.737481	1.22151	22.4714	4.05479	0.705156	4.5327	3.05384	1.66664	1.57438	1.21773	1.14526	2.67662	1.17685	0.743276	0.57434	0.379917	0.777787	0.803477	0.143838	0.380147	0.796986	2.9929	1.40549	1.87685	1.30649	1.33718	0.370535	0.078117	0.618249	0.263349
ENST00000507179.1	798	2.95588	1.46205	1.12761	0.957152	0.648165	1.39804	0.775561	3.22984	1.57581	1.50882	1.23736	1.34508	1.36434	1.21351	1.35432	1.53251	2.36078	1.44342	1.2913	3.69137	17.4032	4.52634	1.94206	3.4767	1.63204	1.5057	2.96299	2.38653	1.04788	2.65298	1.41949	1.45603	0.844906	0.452033	1.6621	1.38269	1.39712	1.81679	2.07876	1.95405	1.74968	2.41417	1.08449	1.21446	1.13095	0.950657	1.37376	0.828995
ENST00000378531.8	801	3.72019	2.60524	2.03871	0.578383	0.744771	0.278349	1.20805	3.61849	2.37631	1.42476	0.455421	3.13138	2.80036	1.08972	1.96546	2.45585	1.45277	4.41912	1.79598	1.42565	30.8936	4.24012	3.03816	2.7277	2.74888	3.73055	3.18406	1.57891	2.37042	2.28225	2.19043	3.22737	2.05206	0.22608	1.30602	1.39931	0.486574	2.25549	1.03316	1.75602	1.88158	1.73065	3.45885	2.32712	1.55648	1.18519	0.542553	0.251579
ENST00000606372.5	803	0.417619	0.867915	0.50144	0.726592	0.176863	0.165239	0.299996	0.225768	0.527243	0.136044	0.242913	0.473019	0.300774	1.16265	0.29281	0.328807	1.09352	0.808022	0.354134	0.9671	12.8969	1.3252	1.13517	0.197418	0.288768	0.508625	0.258997	0.250628	0.556575	0.281316	0.268111	0.246165	1.1424	0.318252	0.335332	0.178958	0.682866	0.300186	0.087079	0.466976	0.612112	0.540958	0.571781	0.572391	0.377788	0.228144	0.25442	0.946158
ENST00000602865.1	804	1.9471	1.0961	1.92275	0.616298	1.1166	0.630179	0.694354	1.44908	3.58155	0.487644	0.508367	1.61474	0.983135	0.930207	1.0365	1.12868	1.97594	1.75242	0.670513	1.98693	20.8531	4.88984	0.846063	3.80213	2.31861	1.61786	1.9348	0.781655	1.44325	1.73355	0.752837	0.935922	1.06835	0.994274	0.857622	0.695983	0.540756	0.780784	0.817742	2.7034	1.64286	1.99251	0.641334	1.28314	0.696367	0.358115	1.14541	0.996032
ENST00000607858.1	808	2.3921	2.44549	1.70672	1.29038	0.676695	0.452976	0.87537	2.01571	1.26978	1.9891	1.51238	1.46671	1.06554	2.20036	1.37746	2.63367	2.01329	1.5756	0.904405	4.06702	26.9834	3.96545	2.09808	0.852444	1.91165	2.07606	1.8948	0.322358	0.811007	0.268713	1.36058	1.44152	2.13274	1.05607	1.77341	1.33558	2.84461	1.98407	1.73622	1.81131	2.054	0.831592	2.10401	2.37629	1.65243	1.39877	2.55605	3.4567
ENST00000469374.5	809	3.56758	2.60109	2.27325	1.16512	0.864853	0.603536	0.987975	2.61235	2.38772	1.8667	1.51287	3.13708	2.21538	1.95938	1.47297	2.5074	2.38904	2.58829	1.54116	3.13182	39.1193	10.29	2.68775	2.1817	2.88236	2.58364	2.44653	0.981249	2.54811	1.80083	2.42605	2.29096	2.28495	0.784149	1.85598	1.3371	1.92233	2.04583	1.64226	3.10923	2.15779	2.15638	2.32133	2.23223	2.14128	1.54126	1.17754	1.94815
ENST00000419785.1	810	0.557661	0.418261	0.507093	0.330699	0.352144	0	0	0.676194	0.588994	0.498118	0.541704	0.603705	0.7967	0.624867	0.403876	0.332282	0.574245	0.389887	0.557839	0.968618	9.93405	1.37738	0.889799	0	1.00916	0.299279	0	0.38762	0.514119	0.300371	0.579113	0	0.218611	0.546395	0.89252	0.814694	0.547073	0.411081	0.504524	0.593832	0.228827	0.358008	0.321087	0.40096	0.392331	0.396733	1.40751	0
ENST00000607031.1	813	0.78513	0.705932	0.534559	0.375992	0.729677	0.298657	0.277565	0.94251	0.569283	0.239604	0.125035	0.63045	0.355364	0.462761	0.40768	0.661473	0.84119	0.722458	0.330715	1.00324	11.9602	1.70304	0.808576	0.864133	0.811878	0.728476	0.686455	0.416466	0.638306	0.746014	0.362794	0.201112	0.389194	0.44124	0.304551	0.318025	0.271095	0.419256	0.33964	1.16837	0.581064	0.672463	0.403411	0.496085	0.272211	0.326607	0.295942	0.212865
ENST00000605895.6	818	0.520406	1.65686	1.36823	1.87316	3.58989	3.37332	2.18404	1.63122	0.874027	0.900866	0.534709	5.73208	3.52502	1.45667	12.4088	3.15354	1.36465	1.09383	1.55825	2.09626	28.5294	15.4667	1.05241	0	2.11416	2.18629	11.6899	3.64201	11.0151	4.42253	1.41033	5.23369	3.40005	3.27185	13.1141	9.71026	1.45309	1.88993	0.706038	4.97205	11.575	3.88544	1.23817	2.6497	4.13544	2.39951	2.29041	11.3167
ENST00000378512.5	821	1.63644	0.596946	1.70505	0	0.997719	0.506271	1.32889	1.16338	1.60285	1.45473	1.61383	0.331607	0.845996	1.36777	0.380477	0.827469	0	0.809978	0.859431	1.76125	12.8382	1.87831	1.2988	0.884288	1.43507	0.830425	0.413252	0.500379	0.531257	0.376271	1.1433	0	0.851765	1.34056	0.705746	0.542923	1.41907	0.89041	1.53287	0	0.369912	0.447673	1.35657	0.547781	0.337564	0	1.60883	0.064569
ENST00000488353.2	823	5.75795	5.41688	5.14259	2.6303	5.27213	2.97323	2.68481	6.3347	8.03799	5.89447	5.04695	1.93664	1.50769	4.10617	3.22113	4.5998	6.19756	5.84939	5.0889	8.18172	88.5448	11.1611	5.34429	5.97456	3.3745	6.68605	3.43969	0.857664	3.41422	4.34276	4.62902	4.24303	3.72211	2.79451	2.05812	0.413301	3.36149	3.39423	4.01783	6.17073	2.64647	4.84106	5.00167	4.25309	2.4129	2.58543	2.89248	0.361425
ENST00000462129.1	824	1.65292	0.200101	0.921395	0.304916	0.942416	0.585781	0.427991	0.032099	1.74497	0.461044	0.906922	0.031251	0.37292	0.719445	0.25144	0.565261	1.48136	0.600698	0.824399	1.36628	13.1731	3.55061	1.1096	1.67543	1.20801	1.16034	0.789599	0.545141	0.88148	0.152139	0.364649	0.296838	0.466594	0.253613	0.986351	0.328157	0.418851	0.406868	0.907633	1.35757	0.804804	0.091693	0.839952	1.32275	0.024318	0.427574	0.09492	0.015174
ENST00000447513.7	826	6.27012	4.86233	4.19297	4.9341	10.153	6.19632	7.10096	7.14415	2.82836	7.81054	7.17125	6.97283	5.24883	5.34747	3.29612	4.89362	4.94439	6.41448	6.9667	8.13571	85.356	25.605	4.52058	3.76676	7.2331	4.98788	8.34489	5.09715	6.17456	6.67571	5.15938	5.24593	4.75475	4.06126	6.98252	4.92614	4.43399	4.299	5.13796	6.28329	4.0244	8.16591	5.54081	5.21704	4.29816	6.55465	6.75605	5.03518
ENST00000449969.5	835	3.27056	2.18631	3.38675	2.71468	0.611882	0.825303	1.96284	2.63654	4.3451	1.19759	2.3164	2.84157	2.12082	2.00458	2.36093	3.69904	5.00309	1.99203	2.41654	6.06866	59.9963	6.1828	2.66634	3.97142	3.40218	1.91851	2.58539	1.1399	2.76418	2.79398	3.11325	2.08652	1.81073	1.4717	2.2219	1.61352	1.85426	2.1562	1.51645	2.80638	4.45737	3.64588	2.38977	3.2367	1.62438	1.61598	1.85007	2.66727
ENST00000473964.5	842	0.85848	0.27242	0.457749	0.472263	0.126403	0.067347	0.230792	0.925555	1.13798	0.050432	0.173934	0.700953	0.135798	0.315894	0.266517	0.198775	1.15609	0.302503	0.475276	0.618641	9.76538	0.749151	0.49725	2.03467	0.733795	0.434138	0.493478	0.79416	0.517217	0.521448	0.160237	0.528921	0.167276	0.027273	0.215243	0.071474	0.130264	0.11181	0.690986	0.887002	0.465223	1.26315	0.42047	0.311117	0.050317	0.145475	0.069948	0.101902
ENST00000462379.1	843	1.67841	0.6439	1.18895	0.866877	0.44242	0	1.8563	0.598906	1.60942	0.88327	0.704917	1.59065	1.27924	1.36062	0.314116	1.30059	1.17995	1.25198	0.427859	1.42947	11.3662	3.34775	1.09866	2.26155	0.021356	2.24801	1.14388	0.769315	0.732536	0.830178	2.11053	0.920638	0.691274	1.17771	1.42159	0.714482	0.313198	1.20654	1.34585	0.624424	1.51216	1.53858	1.10656	1.61443	1.66865	0.884211	2.0138	0.696178
ENST00000378466.9	844	4.85403	3.79424	5.20773	2.30586	1.86879	1.8709	3.17238	4.80723	5.27646	3.08297	4.46669	4.91905	2.58442	3.78031	4.29124	4.34396	4.74589	4.23978	3.05627	6.28604	61.3532	13.561	3.6737	3.65718	3.4231	3.6621	3.35865	2.44201	4.0644	4.10119	3.98685	4.41525	3.94258	1.93419	4.99041	3.58027	3.02178	3.1635	3.55592	3.57995	4.11197	4.55648	3.41181	4.1118	3.80443	2.89753	3.05668	4.01834
ENST00000505228.5	846	1.65508	0.512947	0.692852	0.469061	0.406393	0.38802	0.741184	1.17865	1.18235	0.630478	0	0	1.2635	0.695604	0	0.61155	0.829244	1.12371	0.500996	0.984991	10.0563	2.3295	1.2557	1.33082	1.36891	0.894573	0.760378	0.789288	0.797371	0.864681	0.707807	0	0.513351	0.489513	0	0.886097	0.672528	0.800701	0.919026	0.994924	0	0.799635	0.565311	0.479226	0.53841	0.818309	1.13141	0.73978
ENST00000378453.4	856	5.01182	1.10877	1.45334	0.685061	1.89385	1.48771	2.28462	3.42957	0.782699	2.98289	2.88556	8.45562	2.54038	2.07452	1.32656	2.18734	3.10747	3.92024	1.52178	2.64949	50.7239	5.16702	0.656226	1.126	3.33068	2.26491	3.93888	1.59811	3.72265	1.48511	2.1958	1.39108	1.73691	0.297172	2.37714	0.42671	1.16036	1.13241	1.05412	0.777381	2.63045	3.37863	2.30626	2.3629	1.80891	2.6016	3.45484	3.09393
ENST00000606645.2	858	0.891359	0.439793	0.834596	0.502239	0.640566	0.89113	0.729576	0.777001	0.945421	0.457214	0.647203	1.94356	0.796785	0.413638	0.474923	0.828376	0.935072	0.585498	0.402194	1.08434	13.797	2.46921	0.417608	1.20403	1.02098	0.639226	0.90341	0.254297	0.729565	0.857821	0.691509	0.403611	0.555706	0.209824	0.69606	0.386837	0.398913	0.373893	0.068481	1.23568	0.931424	0.913907	0.526892	0.566993	0.33424	0.228589	0.320538	0.800076
ENST00000474659.5	884	0.647627	0.399332	0.165699	0	0.206569	0.220091	0.37912	0.755009	0.615545	0.404002	0.37168	1.17481	0.574502	0.565224	0.673299	0.71493	1.03921	0.530126	0.706061	0.967455	11.5634	2.10468	1.12434	0.578156	0.676208	0.631449	0.418785	0	0.68207	0.353076	0.912141	1.42399	0.433737	0.314402	0.777329	1.16135	0.507704	0.732179	0.506499	0.249449	0.683446	0.443746	0.404035	0.210633	0.58961	0.577813	0.835974	0.345422
ENST00000378427.6	890	1.91196	2.14219	7.7778	0.877293	1.80199	6.11019	6.52353	2.03805	7.71338	1.37568	6.16553	10.5717	2.78286	7.7422	1.65728	8.36681	2.00346	1.83772	1.41798	11.917	22.1794	6.86078	1.73501	7.70859	6.44156	2.55067	2.62801	3.66878	2.10204	6.61002	2.10344	1.69781	9.09705	1.34485	1.90199	0.827273	1.19284	4.12882	6.30201	1.61407	2.72227	2.24373	8.82903	1.56231	7.0938	6.81713	7.96318	6.81171
ENST00000465233.6	892	1.01803	0.389552	0	0.424476	0.281952	0	0	0.695826	0	0.834476	0	0	0.899503	0	0.664168	0	0.739636	1.20359	0.542374	0	9.55822	2.3461	0.968209	0.000538	0	0.803742	0.720705	0	0.450945	0	0.677122	0.747249	0	0.22369	0.97845	0.700502	0.88973	0.586373	0	0.541214	0.6053	0.514147	0	0.378472	0	0	0	0
ENST00000606861.1	918	0.607768	0.683865	0.437583	0.559353	0.564678	1.79788	0.47875	1.14667	1.00656	0.78286	0.537952	1.47241	0.803859	0.626332	0.424334	1.00961	1.12645	1.27884	0.832483	1.35204	17.2373	3.7044	0.747711	0.832999	1.14633	0.867247	0.725383	1.03324	1.0692	1.70915	0.484884	0.503257	0.842726	0.307868	0.280886	0.349308	0.633919	0.392393	0.725633	1.17041	0.508633	1.31695	1.07044	0.838929	0.796547	0.827328	1.07207	0.416995
ENST00000321399.7	919	0.050883	0.190744	0	0.459479	0	0.388055	0	0.471211	0	0	0	0.202065	0	0.04865	0.062096	0.069575	0	0.249376	0	0	17.8716	0.212419	0	0	0	0	0.059977	0.221275	0.040499	0.222604	0.16591	0	0.217466	0.142977	0.150602	0.200391	0.293624	0	0.401047	0	0	0.295248	0.0865	0.230084	0.076343	0.073473	0	0.1649
ENST00000445317.1	922	2.29283	2.40264	1.01892	1.73767	1.19065	3.64513	2.39343	3.33931	2.26383	1.58848	2.21792	4.46653	2.55092	1.85433	1.62059	3.37494	3.0771	3.27889	1.85601	4.87386	44.2226	6.78418	1.73317	3.65244	3.61499	3.85649	1.53413	2.90781	1.99726	3.82411	2.10185	1.66519	1.96708	0.663264	1.42089	0.911182	1.50766	1.80263	1.93125	3.20078	1.37122	4.42066	2.99417	3.02741	1.47089	2.12912	1.91272	0.961499
ENST00000321336.1	926	9.60479	8.09696	4.19109	5.458	3.89398	9.08995	0.480869	10.2797	7.47469	7.14714	7.76843	18.9094	8.21017	6.73215	0.609777	0.441807	8.89291	9.38556	7.75894	0.828382	164.872	26.1666	7.53293	0.549152	12.6862	0.504302	0.441718	9.79062	8.60219	10.683	7.60759	6.90018	7.5172	2.40831	5.73844	5.06681	4.62932	5.72145	9.18877	0.207562	5.43992	13.2525	11.77	7.81483	7.02095	5.10371	6.13603	3.92118
ENST00000270722.10	930	1.8145	2.20624	0	2.72472	2.54304	5.51283	1.55831	1.91476	1.30665	1.71405	1.55189	2.60891	1.9557	2.30548	0.166723	0.585893	0.37335	2.15809	0.472549	0	10.995	9.76989	2.13868	0	0	2.13318	0	2.85507	2.28809	4.24928	2.46288	1.04646	2.07043	0.680518	1.45157	1.61075	1.52306	2.12121	2.13017	1.95606	0.391722	0.793503	1.91422	1.96937	0.233324	0.050674	0	0
ENST00000669140.1	938	0.458386	0.882115	0.350568	0.614253	0.497378	1.33757	0.194447	1.01887	1.60015	0.337113	0.465625	0.526298	0.43925	0.351016	0.261532	0.495124	0.987578	0.850637	0.27406	0.594789	9.66681	0.745596	0.484371	1.01996	1.20309	0.744075	0.425273	1.36846	0.473211	1.48853	0.469799	0.241341	0.413941	0.395591	0.127236	0.390057	0.501537	0.649774	0.617129	0.957693	0.428889	0.731255	0.737304	0.384389	0.263017	0.463574	0.254891	0.375999
ENST00000509860.1	940	0.49328	0.312201	0	0.447963	1.63608	0.843727	0	0.972863	1.00928	0.595966	0.755109	1.44276	0.410981	0	0	0	2.72304	0.52428	2.28345	0	30.221	0.80063	0	2.4847	3.93085	0.35105	0.304408	1.88614	2.76676	3.57362	0.399542	0	0.220965	0.293881	0.80195	0.440144	0	0	0.625881	0.407705	1.38299	3.93385	2.17011	0.363786	1.26069	0	0.133053	0.066655
ENST00000606170.1	942	1.40621	0.622323	0.620843	0.689323	0.76573	0.42821	0.377941	1.27474	0.663285	0.334662	0.573151	0.479023	0.276795	1.13261	0.525639	0.590401	0.809227	1.1724	0.256724	1.4387	17.7961	5.87065	0.555412	0.647539	2.01707	1.01153	1.17562	0.280655	0.652777	0.999533	0.542405	1.16187	0.3651	0.157691	0.734726	0.321811	0.754739	0.275663	0.493241	0.663479	0.59115	1.18092	0.789445	1.34535	0.741859	0.176817	0.479668	0.871892
ENST00000356575.9	951	0.910944	0.37211	0.717002	0.335693	0.703646	0.2944	0.37247	0.410964	0.009055	0.508307	0.401725	0.674234	0.731733	0.975423	0.503414	0.885812	0.411318	0.578701	0.486539	0.745869	15.2076	0.600924	0.855428	0.835696	1.25021	0.523752	1.00354	0.642605	0.293411	2.19842	0.007606	0.514085	0.184698	0.122424	0.503539	0.135399	0.158937	0.676193	0.356626	0.186674	0.63757	0.59156	0.507323	1.08586	0.451576	0.389815	0.410444	0.221911
ENST00000435049.1	959	1.36756	1.54807	1.05595	1.03131	0.828293	0.400687	0.589576	1.69667	3.31923	0.454747	0.229899	1.73719	0.879665	0.873218	0.727556	1.22414	1.32382	1.28386	0.877303	2.04075	15.8424	2.70147	1.40593	2.79726	2.34759	1.7916	1.11194	1.06987	1.04177	1.483	0.864969	0.917538	0.597343	0.331793	0.864579	0.458092	0.946166	0.855484	0.550527	1.53827	0.943333	1.74158	1.27957	1.48652	0.222985	0.841048	0.526776	0.49325
ENST00000378344.7	960	40.0498	48.8069	42.7851	26.2309	29.5893	22.0409	35.2721	31.5219	29.5645	32.1936	38.7976	31.7815	45.3852	39.9346	40.5124	36.7865	21.4899	25.7046	33.9298	61.2051	473.87	144.33	46.5331	38.499	30.7825	26.8814	40.2164	16.4871	32.5284	20.0113	40.5737	48.0549	39.6678	43.3914	45.2005	41.2727	44.9981	37.689	41.8414	28.4721	39.6764	34.9575	35.0689	30.0782	45.4819	46.5468	45.9873	54.4562
ENST00000344579.5	961	0	0	0	0.257118	0	0	9.1211	0	0	3.70992	0	0	0	0	0	0	0	0	6.93522	0	72.0117	0	0	0	0	2.7896	0	0	3.91696	0	0	0	6.27257	0	0	0	6.79324	0	0	0	0	0	2.37766	7.52154	0	0	0	0
ENST00000378322.7	962	1.50036	0.972279	1.34598	0.598391	0.497879	0.704499	0.78074	1.23289	3.64228	1.14254	1.70091	1.42375	0.894241	2.30732	2.37622	2.99065	1.48266	0.913853	1.65218	1.7398	32.8514	8.14707	1.21569	2.45777	0.923439	0.992253	0.895412	1.15255	2.06416	1.87447	2.83079	2.13256	1.53005	0.444752	1.05345	0.50285	1.09732	2.01507	0.586176	1.32099	1.24254	0.853025	1.34679	1.88938	1.48713	0.440014	0.770985	1.70177
ENST00000270708.12	963	0.733168	2.2304	1.73355	1.04204	1.69932	1.34276	1.95533	2.53481	1.86623	1.7466	1.85893	2.14463	2.38704	1.52165	1.46118	1.34438	2.47479	2.22613	1.34057	3.36754	19.3371	3.34961	1.72396	1.89932	3.42094	3.84904	2.30486	1.02171	1.52772	1.31578	1.22054	1.25606	0.840815	0.990881	2.61005	1.93312	1.75991	1.37404	1.65291	1.50659	1.20269	1.50976	1.92632	1.38746	1.52965	1.96677	1.7694	1.32666
ENST00000471223.1	964	0.871801	0.957316	0.830609	0.385991	0.421048	0.42643	0.246704	1.34439	1.44432	0.467871	0.353272	0.726757	0.301788	0.595582	0.505878	0.929991	1.23188	0.750394	0.656659	1.14843	14.1298	1.68124	0.714452	1.13539	1.14466	1.06724	0.782921	0.541989	0.866947	0.883246	0.60686	0.557816	0.402546	0.235944	0.402726	0.317465	0.165237	0.401492	0.441447	1.28036	0.695329	1.04265	0.974514	0.987641	0.250358	0.395655	0.219549	0.280755
ENST00000378251.3	1025	11.6303	12.6416	13.4699	6.54029	7.61132	6.14	11.7277	12.5452	11.6822	11.854	11.2509	11.1495	13.4414	11.7904	13.48	14.1178	11.5069	10.5552	11.9749	19.5202	177.334	39.6183	12.1486	9.33193	9.88913	10.8553	11.5408	6.45543	11.2529	8.29366	13.999	11.5693	13.4046	7.84715	13.7823	10.4332	12.6741	12.5238	10.81	9.26387	13.8429	11.2963	14.1111	11.4874	12.2839	11.0093	12.1675	11.3237
ENST00000607459.1	1029	1.56337	1.67217	1.71355	1.22093	1.1454	0.671195	0.881506	3.52014	3.49508	0.981293	1.18786	2.25333	0.47802	1.72184	1.23571	1.75851	2.87711	0.894624	1.27062	3.36562	34.8377	2.97932	1.96753	0.949554	1.71609	2.0718	2.14266	1.19544	2.10984	2.95149	1.62661	1.59101	1.13141	0.338055	1.14049	0.649983	0.66627	0.799843	0.506984	2.46918	1.2721	2.08718	1.49764	1.6963	0.311971	0.992274	0.443941	0.467393
ENST00000675334.1	1043	2.06297	2.35568	2.42191	2.88066	1.9257	3.63165	1.48435	2.46225	3.55721	5.3549	4.85405	1.76293	1.81037	0.395471	2.39217	2.70289	2.14014	1.14735	1.42875	4.2961	32.5227	7.22764	0.817869	2.52082	3.16089	1.04142	1.75277	3.14518	2.2961	3.95234	2.89894	1.66158	1.39177	2.7667	1.13745	1.31309	0.982003	1.98788	2.43743	1.11739	2.3643	1.19907	1.23147	1.60878	1.9571	2.10146	1.35459	1.99542
ENST00000674544.1	1044	0	0	0	0	1.9877	0	0	3.17103	3.97379	0	0	0	0	2.13245	0	0	0	0	0	0	46.8831	0	0	0	0	0	0	0	0	0	2.25166	0	0	0	1.64154	0	0	0	0	0	0	0	0	0	0	0	0	0
ENST00000495701.1	1050	1.39617	0.70103	0.361923	0.858262	1.3137	0.768218	0.246093	1.2408	1.81979	0.679269	1.12644	0.961601	0.25015	0.54482	0.55583	0.815376	0.927496	1.13574	1.12443	1.18924	9.75136	2.74855	0.491368	1.0066	0.858295	0.567994	0.935766	0.349693	0.618662	2.28289	0.745053	0.324388	0.429901	0.392895	0.35173	0.640401	0.30398	0.527819	1.06305	0.972779	0.364752	0.809762	0.649094	0.354273	0.119039	0.944107	0.732106	0.363683
ENST00000676046.1	1055	1.00668	1.15085	0.854521	0.530322	0.506161	0.772882	0.428055	1.11038	0.677784	1.49604	1.14422	0.369868	0.463914	0.559356	1.16789	0.757448	0.867874	0.844217	0.744247	1.6509	16.7276	4.64967	0.831038	0.887689	1.22056	0.925479	1.16812	0.241538	0.822468	0.572114	1.16185	0.694882	0.577258	0.444772	0.184829	0.56121	0.05446	1.07175	0.779913	0.719166	0.818903	0.663239	0.901639	0.851486	0.708421	0.559433	0.530914	0.51409
ENST00000378209.8	1062	0	2.19767	0.53929	0.500729	0	0	0.840451	0.962985	1.28377	0.83978	0	1.57628	0.549685	0.928533	0.931389	0.688713	1.13067	0.647751	0.432326	0	13.8911	3.65334	0	1.01518	1.16152	0.928828	1.28202	1.21753	1.28134	0.616242	0.325478	0.373032	1.63087	0	0.275768	0	0	0	1.21013	0.988124	1.66896	0.690278	0.94274	2.40532	0.092175	0.573765	0	1.28814
ENST00000475969.5	1064	2.55427	0	1.459	0.506483	0	0	0	1.05711	1.77251	0.635514	0	0	0.715732	0	1.11131	0.753081	1.14489	1.06403	0.49367	0	11.9176	3.94449	1.26783	1.05309	0.968824	0.722726	1.51167	0	0	1.24371	1.17358	0.761428	0	0	1.19314	0	0	0.0001	0	1.12514	0	1.17745	0	0	0	0.797628	0	0
ENST00000481945.1	1065	1.52324	0.956457	0.515482	0.798458	0.506252	0.379348	0.212102	1.09193	1.81056	0.375374	0.450263	0.869651	0.429989	0.946731	0.399696	0.87552	1.08517	0.878826	0.586325	0.915146	16.4827	2.74466	1.17438	1.14636	1.65897	1.01845	1.08388	0.568695	1.23568	1.4815	0.795821	0.270883	0.317555	0.526589	0.165138	0.953373	0.215267	0.536483	0.604099	1.72035	0.577615	0.945988	0.806167	0.93383	0.441868	0.686146	0.693723	0.360236
ENST00000361605.4	1069	1.13834	0.786655	1.05682	0.4114	1.53746	0.346417	3.05612	0.729342	1.0903	0.51918	2.1784	0.830597	0.998848	2.12717	1.10239	1.94855	0.608361	0.28742	1.66364	0.008347	27.2118	3.78981	1.06978	0.868978	1.86664	0.277764	1.00904	0.47425	2.447	0.774975	0.790561	2.06537	0.014187	2.49417	0.527738	3.18139	4.14083	1.06763	1.54884	2.44867	0.025792	0.840747	0.356758	1.42632	0.02067	0.851429	3.11308	3.11583
ENST00000680535.1	1076	2.57107	0.701989	0.55487	1.14693	0.747305	0.120255	0.346096	0.970704	0.414491	0.576805	0.908198	1.53448	0.74375	1.52764	0.456666	2.15898	2.11708	1.49873	0.222889	3.73197	31.5534	3.68919	0.485383	0.940033	0.300613	1.18185	0.540379	1.44337	0.413966	1.62623	2.06412	2.43411	0.455525	0.122424	2.34704	0.609031	0.205515	0.450122	0.229943	1.15536	0.380946	0.522053	0.349687	0.522315	0.441318	1.02878	0.136153	0.289376
ENST00000456897.6	1082	0	0	0.461982	0.035902	0.28186	0	0.30817	0	0	0.290829	0.533551	0.194991	0	0	0.368289	0.224211	0	0	0.121838	0	10.0831	0	0.334797	0	0.277033	0.134199	0.256231	0	0.345722	0	0	0	0.437654	0.577875	0.265565	0	0.579396	0.223799	0	0	0.451975	0	0.085843	0.131436	0.489111	0	0	0.647191
ENST00000642139.1	1093	0.614479	0.288684	0.69086	0.083415	0.04793	0.022594	0.781411	0.257958	0.226198	0.208535	0.617826	0.219667	0.301856	0.730003	0.509469	0.573187	0.48283	0.070661	0.104569	0.846579	12.411	0.708992	0.240551	0.59809	0.137947	0.238921	0.266345	0.06107	0.227212	0.09739	0.478182	0.240566	0.3353	0.243063	0.318103	0.137803	0.440341	0.12014	0.05746	0.198058	0.654043	0.220591	0.277197	0.356272	0.238034	0.153187	0.299501	0.389426
ENST00000378191.5	1118	13.5953	12.1692	15.047	8.23592	6.18828	4.62801	8.94416	12.4357	13.5864	8.95749	11.1387	13.0834	11.7447	14.2301	12.4395	12.7945	14.7912	8.90775	9.61305	21.4734	212.732	47.9461	12.5924	18.9261	11.7343	11.166	13.0051	4.63573	11.9113	7.37962	16.0959	11.8427	13.6744	11.2839	13.8412	14.1276	14.3243	11.926	10.2264	12.4099	15.7122	11.9357	11.8991	11.0791	13.9608	9.34833	11.1424	15.0022
ENST00000658045.1	1121	1.97347	1.3532	1.64912	0.846836	1.43063	1.42243	0.506095	1.23649	3.73414	0.55471	0.611127	2.06146	0.384044	1.02945	0.826793	1.18272	2.6182	1.65037	0.71105	2.10952	24.6414	3.23247	0.990555	4.08716	2.92623	1.60661	1.61787	0.817841	1.82285	1.88444	0.757531	0.925262	0.478145	0.345382	0.610738	0.82476	0.247341	0.524014	0.677322	3.35354	1.33791	1.95167	0.961259	1.34828	0.372681	0.283982	0.385312	0.455512
ENST00000582517.1	1136	0.322786	0.86497	0.278302	0.219152	0.285813	0.132677	0.32928	0.367817	0.854426	0.438754	0	0.695599	0.119762	0	0.247515	0.270267	1.00735	0.404729	0.214131	0.332001	10.7218	2.3765	0.44801	0.843533	0.280856	0.381224	0.891246	1.38051	1.52081	1.06737	0.038514	0.193782	0.267601	0.016442	0.134293	0.187006	0	0.286746	0	0.946975	0.247192	1.85972	1.08238	0.621542	0	0.580022	0	0.251557
ENST00000378161.5	1138	1.17771	0.89134	1.04573	0.151022	0.273402	0.361355	0.218749	0.742066	0.70581	0.283221	0.084588	0.972125	0.400314	0.711456	0.555313	1.04116	0.957556	0.697665	0.334448	0.859536	14.379	2.41396	1.18178	0.877796	1.18404	1.0623	0.622721	0.30192	0.80301	0.507688	0.712837	0.588542	0.41152	0.115863	0.23016	0.276543	0.281734	0.351801	0.371088	1.02393	0.989199	0.954272	0.770066	0.550748	0.450592	0.227509	0.246729	0.240023
ENST00000378156.9	1140	4.92097	1.58746	4.70607	3.00305	2.81473	2.28575	1.89744	5.56439	6.44541	2.26379	0.290294	4.8597	1.4838	3.51269	3.29916	4.08881	5.62771	4.94911	1.33403	6.28929	73.8012	11.3433	2.44717	5.84264	5.63706	5.40717	4.35821	2.58237	2.36409	4.48845	5.04184	0	1.53686	1.13448	2.83125	2.39605	2.38093	3.06751	2.95707	4.64154	3.9617	4.6801	4.48471	3.75222	2.73649	0	2.45171	2.31438
ENST00000506941.1	1144	0.988911	0.652766	0.354884	0.037081	0.28109	0.185922	0.17386	2.21188	2.55763	0.2805	0.164261	0.716365	0.059658	1.02672	0.371194	0.683038	1.76552	1.14259	0.926456	1.77412	12.5142	1.56672	0.609708	1.34712	0.645695	1.19748	1.25768	1.02809	0.800216	2.19177	0.336883	0.762767	0.402532	0.034808	0.361019	0.439515	0.102206	0.400213	0.345573	0.921164	1.03237	1.268	0.718282	0.509146	0.010793	1.03253	0.114032	0.058298
ENST00000470763.1	1145	1.77736	1.56811	1.6375	0.594793	0.669941	0.546871	0.434955	1.84004	2.12763	0.755895	0.912179	2.76442	0.594894	1.25591	1.07349	1.22828	2.69468	1.66257	0.769115	1.74446	23.8295	4.25633	1.48285	1.81329	1.73227	2.53288	2.06397	1.05854	1.72636	1.6762	1.06006	1.48383	0.768123	0.354385	0.376292	0.522443	0.228355	0.608741	0.641041	1.61064	1.41848	1.6966	1.2742	1.55649	0.488353	0.552824	0.604315	0.334044
ENST00000655548.1	1148	0	0.433416	0.285007	0	0.335188	0.289137	0	0.362973	0	0.164597	0	0.306825	0.458984	0.328484	0.309493	0.646771	0.427154	0	0.222845	0	10.2363	0.991121	0.197272	0	0.741322	0.455973	0.35754	0.21116	0.768981	0.287969	0.387188	0.645591	0	0.141149	0.124789	0	0	0	0	0.503108	0.452787	0.313011	0.288081	0.298916	0	0	0.170769	0
ENST00000378111.6	1149	2.19455	5.65635	4.98787	0.922632	0.609413	0.504923	1.8153	2.74877	3.94094	1.08864	13.5384	2.3816	3.38965	10.8357	2.65575	1.54373	1.39129	3.39863	2.57625	1.88556	30.1519	8.17941	1.08764	1.63005	2.43643	2.10591	5.70759	1.10472	1.77786	1.97587	8.99257	2.42373	4.97151	0.379547	0.986274	1.04245	2.49164	1.26176	0.873434	2.41573	2.84413	4.87039	4.62952	1.8885	3.75289	1.50545	5.69292	0.984796
ENST00000378097.6	1150	16.8274	8.69248	11.0448	6.36607	2.86774	2.51365	13.8777	10.8246	7.79322	22.5542	8.66114	9.16313	18.0598	12.7425	6.31882	11.8817	3.02903	11.2537	10.6806	18.9342	186.275	20.7245	9.31414	10.0518	9.56686	6.69884	8.56318	2.90187	15.2265	3.93817	14.5109	61.2912	14.8897	8.51973	18.8284	25.3516	8.453	11.4591	2.63523	5.34126	13.5945	7.54986	11.6213	11.1326	21.2654	8.37917	16.7366	16.8745
ENST00000671676.1	1152	4.59564	5.52689	10.6578	2.45902	0.728102	0.548094	5.00876	3.30405	3.51589	17.7984	7.03834	2.48242	8.42893	7.22801	5.42198	5.34448	6.07188	2.90063	3.31917	8.79038	83.4856	23.437	0	1.02022	2.02641	6.62385	2.35175	0	5.29066	1.54907	6.08605	19.5994	4.82219	2.26413	7.27033	19.6068	5.87815	3.88585	31.3633	2.65578	3.97014	11.8929	5.14342	2.59942	4.49056	5.99996	6.00187	5.70439
ENST00000658691.1	1153	0	0.757533	1.54756	0	0	0	0.263145	0.979407	0	0.18821	0.157601	0.731611	0	0	0.15652	0	0	0	0	1.70509	12.7497	3.10841	0	0	0	0	0.503982	0	0.933048	0	0	0.845149	0.462248	0	0	0.762041	0	0.829403	0.171147	0	0	1.36821	0.344628	0.284708	0.261427	0	0	0
ENST00000658883.1	1154	0.954428	0.448484	0.986449	0.413278	0.30944	0.268275	0.123292	0.558136	1.01401	0.02563	0.307319	1.46782	0.158517	0.567872	0.312037	0.255838	0.474859	0.83952	0.765705	0.664706	11.6051	0.841855	0.295052	1.26877	0.875977	0.279813	0.759335	0.36366	0.573592	0.651088	0.60679	0.208435	0.184808	0.171724	1.23321	0.179638	0.206598	0.088439	0.680073	1.23493	0.451588	0.912803	0.484403	0.607692	0.203551	0.225171	0.30884	0.231614
ENST00000435937.6	1156	2.03938	1.96146	1.49735	1.03869	0.692533	0.200714	0.429993	2.45208	3.99764	0.353113	0.469629	2.72312	0.736465	1.55598	0.74961	1.56235	3.47304	4.00168	1.07745	1.50361	22.698	5.9537	1.81589	2.37785	2.59942	3.06217	1.8035	0.679434	2.00815	1.56022	0.968975	1.96787	0.92755	0.300597	0.313442	0.648556	0.241369	0.831116	0.936012	2.23833	1.51297	1.84228	1.29633	2.51732	0.518387	0.56834	0.6769	0.306602
ENST00000478098.5	1159	1.49805	0.153065	0.255473	0.391877	0.310253	0.066684	0.007366	1.95955	1.17445	0.019307	0.548189	0.945494	0.359461	1.01872	3.39466	0.386566	1.71978	1.40339	0.966185	0.420414	8.17373	0.724892	0.020265	1.05064	0.576832	0.820285	0.572516	0.433274	0.89944	0.217708	3.16986	2.03498	2.9927	2.68227	0.556543	0.871109	1.168	0.215485	0.667292	0.641129	0.275525	0.00618	0.004605	1.11945	0.391176	0.723309	0.998044	0.789887
ENST00000668706.1	1160	0.382468	2.23133	2.37239	0	0	0	1.10392	0.658748	0.676427	0.358023	0.045461	0.209191	0.000424	0	0	0	0.111363	0.070485	0.185287	0.858837	0	8.70883	0.345046	0.447138	0.408058	0	0.513399	0	0.191408	0	0.261213	0.241019	0.101393	0.066663	0.097294	0	0.084941	0.146838	0	0	0.298912	1.79103	2.29525	0	0.297658	0.153923	0.206738	0.061064
ENST00000341524.6	1165	4.53606	1.56071	1.58437	0.917747	0.127433	0.675393	2.43739	3.40941	3.71808	8.05352	2.51625	1.59501	2.78125	2.31101	1.81612	2.35086	1.01216	2.15077	1.8964	3.33929	41.468	4.66501	2.40571	2.49923	0	1.51872	2.00998	1.53965	2.01262	1.08816	2.04146	18.0714	2.33304	1.91333	2.38399	14.7696	1.7865	2.17931	0.692662	1.08968	1.73867	0.944965	2.15623	1.65623	3.1357	2.3388	3.66729	2.43281
ENST00000352527.6	1168	0	2.73368	0	0	0	0	0	0	0	0	0	0	0	0	2.78548	0	0	0	0	0	0	3.17861	0	0	0	1.75741	0	0	0	0	0	0	0	0	0	0	2.04756	0	0	0.939538	0	0	0	0	0	3.91885	0	0
ENST00000661248.1	1171	0.797942	0.748634	0.843244	0.469966	0.286925	0.190539	0.176889	0.767346	1.29476	0.294003	0.271267	0.885948	0.150874	0.515654	0.214578	0.692903	1.13148	1.06283	0.47708	1.35619	12.0608	1.79137	0.545761	1.00225	0	0.759259	0.868599	0.576918	1.27551	0.733509	0.873951	0.524036	0.459046	0.070923	0.183057	0.465103	0.345186	0.420629	0.240405	1.00763	0.871802	1.07229	1.08895	0.586533	0.395612	0.351742	0.350598	0.314838
ENST00000481789.2	1174	0	13.1548	0.000759	0.091046	0.218716	0.211163	0.015737	0.03314	0.054167	2e-06	0	0	8.1e-05	0.012681	5.80484	0.385688	0.079977	0	0.010362	0.254461	11.3088	47.4924	0.039149	0	0.901169	1.8939	0.010447	0.004017	0.02349	0	0.339272	0.000667	0.35682	0.00985	0.009653	0.004108	9.73124	1e-06	0	0.632324	0.156943	0	0.067378	0.134862	0	1.7634	0	0
ENST00000666299.1	1176	0.092981	0.606533	0.568315	0.130508	0.088504	0.270472	0.095907	0.090408	0.309714	0.214719	0.040704	0.02652	0.295151	0.398456	0.477483	0.255694	0.570045	1.0179	0.038865	0.614554	12.1665	1.1256	0.034618	0.007353	0.046171	1.03788	0.054043	0.547357	0.381804	0.124452	0.199095	0.179677	0.210645	0.046886	0.147511	0.118612	0.041395	0.24457	0.210929	1.40539	0.526667	0.886074	0.381623	0.297792	0.16113	0.220778	0.047466	0.015217
ENST00000652845.1	1178	0.826353	1.38587	1.093	0.490663	1.04881	0.286756	0.35639	1.01604	0.999589	0.113719	0.251623	0.641953	0.473847	0.516736	0.553191	0.56493	1.75526	1.39989	0.369861	1.43329	21.8389	3.34285	1.20548	0.774641	1.36275	1.88749	2.32756	0.287664	1.35911	0.814961	0.902895	0.651831	0.698718	0.068932	0.416042	0.522167	0.432342	0.355485	0.64851	1.53674	0.816377	1.21332	0.770738	0.840469	0.275898	0.394083	0.081475	0.516365
ENST00000164247.5	1181	0	0.253458	1.95444	0.26808	0.061218	0.063018	1.58622	0.405086	4.9e-05	7.14255	1.87719	1.8016	2.73706	0.795744	0.056235	2.52464	0.276821	2.39766	1.28954	1.03786	14.7422	3.52405	22.8583	1.25517	0	0.090976	1.78482	0.062876	0.079928	1.32223	1.91733	0	1.95398	0	0.299027	13.0853	0.048423	1.94956	0.309207	1.45251	1.5184	0.711281	2.69296	0.556566	0	0.021595	0.340364	2.59567
ENST00000668559.1	1182	0.211231	1.52371	2.34041	1.25221	0	0	0.110426	5.28715	0.231174	3.35002	0.001114	0	4.40968	2.38158	0	0.589301	2.39825	2.40344	0.31179	1.76025	61.7699	7.00345	2.60082	3.54734	0.180657	0	0.30103	0	0	0.490145	2.85885	0.133068	2.2315	0.019947	3.26295	2.02997	0	0.149852	0.081881	0.391847	2.88313	2.69397	4.34142	3.08333	0.012536	0	3.5656	0.013679
ENST00000378092.6	1183	0	1.05471	4.41071	0.025999	1.53316	0.908079	4.23424	3.93778	3.87823	0.087442	2.90013	0.071178	2.28058	5.16977	2.57687	3.42692	1.87932	1.79951	2.00966	14.0127	93.9604	5.63404	2.00329	5.33759	0.108875	0.109864	0.021133	0.554464	2.33238	1.45943	2.49584	0	2.2862	2.11409	4.32766	0.042627	0	5.10775	0.346233	2.05055	10.2833	1.88521	3.62067	5.38127	4.5965	2.44547	3.26848	5.34149
ENST00000662363.1	1189	0.272007	0.190818	0.222567	0.089402	0.119312	0.186068	0.049533	0.265684	0.37693	0.048584	0.005534	0.265354	0.043975	0.084529	0.053309	0.14474	14.072	0.268921	0.052681	0.191911	1.56021	0.283488	0.205982	0.278484	0.327498	0.151274	0.108032	0.138707	0.247534	0.228594	0.074815	0.141398	0.100276	0.002555	0.073143	0.050809	0.049759	0.081552	63.4355	0.385936	0.178274	0.372365	0.128301	0.165538	0.038139	0.074942	0.052642	0.041511
ENST00000663671.1	1190	1.1698	0.677743	1.45094	0.153738	0.18183	0.180024	0.439264	0.708351	0.515854	0.565901	0.779006	2.26546	0.634571	0.56767	0.315205	0.422853	0.449086	0.938209	0.594086	1.326	13.2598	2.28315	0.890899	1.58853	0.919574	0.143556	0.82725	0.278894	2.44642	0.200687	0.957565	1.23883	1.05793	0.331444	1.16894	0.846288	0.348212	0.652021	0.531702	0.851232	0.626577	2.60033	0.667609	0.645323	0.822184	0.805359	0.473154	0.826362
ENST00000656607.1	1191	1.28483	1.78173	1.12066	0.344591	0.495815	0.453349	0.398566	1.13328	2.63457	0.430457	0.572524	1.514	0.607879	0.927724	0.822334	1.25109	1.14002	1.85766	0.463837	0.971707	13.0659	1.71139	1.54274	1.97661	1.61244	1.53583	1.65147	1.63373	1.92988	1.21617	0.884386	0.571973	0.572533	0.179798	0.481436	0.578194	0.364999	0.347225	0.517566	1.12934	0.63327	1.40926	1.11507	0.945563	0.20173	0.396407	0.289364	0.424404
ENST00000663419.1	1192	2.18488	7.83956	19.615	0.696394	0.401323	0.679881	0.971855	1.42203	6.48373	2.89534	14.8479	3.64552	11.3615	17.4392	6.85068	4.12738	1.37887	2.28102	10.9833	2.96911	38.4331	18.5409	1.65699	2.60573	2.13932	0.939784	11.3329	1.11814	2.41831	1.35041	17.9058	3.80848	10.7777	0.740232	1.47344	2.68715	8.34231	3.55714	1.09181	2.54087	11.5478	16.9171	13.7283	1.45223	13.8406	1.99864	10.0663	1.45638
ENST00000662815.1	1194	0	0.117587	0.160988	0.03359	0.123535	0.000407	0.068288	0.001333	0.282289	0.0019	6e-06	0.190288	0.003331	0.277267	0	0.182442	0.254848	0.527649	0.383226	16.3612	1.32814	0.257334	0.772174	0.142065	0.015703	2.73462	0.007457	0.283619	0.173784	0.00718	0.188743	0.006065	0.217287	0	0.193282	0.005204	0.000561	0.001274	6e-06	0.288951	0.286268	0.162243	0.785951	0.333411	0.002057	0.123308	0.462016	0.11096
ENST00000262450.8	1196	55.85	44.2691	50.0662	22.3313	14.8435	10.2774	27.5564	49.6167	56.4268	20.6302	24.5881	59.7007	46.3801	40.4587	35.3087	45.2936	59.2406	45.1729	36.2798	68.665	766.496	131.312	43.8405	64.2549	58.8149	50.6054	50.9073	26.2522	50.7818	33.6295	48.5435	43.8318	34.88	15.3563	38.6114	28.7139	33.8784	32.5755	30.7612	45.8844	56.7207	61.5188	47.7778	44.1772	33.2344	32.9212	37.1797	36.5903
ENST00000475121.1	1197	2.1089	1.64056	0.00111	1.50712	0.463974	0.755691	1.73556	1.55612	1.52041	2.3925	1.59527	3.43587	2.22978	1.34057	2.72655	2.19723	2.24399	1.14502	1.48236	2.47792	20.9734	9.71685	2.53255	1.79445	0.900331	1.9366	1.6166	1.48952	0.00024	1.26202	2.46903	1.60784	0.000205	0.72714	1.90569	0.973608	2.62523	1.31718	2.18187	0.667159	1.35102	0.880745	1.07498	0.000195	2.00688	1.90874	1.6042	1.12004
ENST00000462991.5	1198	0.054172	0.014442	0.109217	0.006478	0.011622	0.009576	0.005941	0.884735	0.056485	0	0.005519	0.022766	0.005532	0.893319	0.023851	0.009538	0.042123	0.389716	0.010342	1.32353	8.67394	0.030305	0.027088	0.061666	0.038225	1.11011	0.739733	0.010677	15.4022	0.0148	0.013725	0.003943	12.419	0.001993	0.014861	0.009342	0	0.011178	0.016915	0.036932	0.576883	0.61221	0.580116	9.03676	0	0.011335	0.005018	0.005494
ENST00000377999.5	1199	2.93773	2.97238	10.0324	0.658794	0.103652	0.246001	1.03982	0.660805	2.39615	0.437825	0.777157	1.93884	2.24508	0.53083	1.57904	1.44606	2.50211	0.782676	1.84755	1.17816	25.6354	4.82454	2.08831	1.68801	1.41301	1.63774	1.46403	1.28766	0.109582	0.872374	1.7323	1.48566	0.013696	0.1826	0.989734	0.636504	0.936918	0.937536	1.07767	1.53811	1.92103	1.62553	2.44296	0.105098	1.49764	1.21788	1.32984	1.1941
ENST00000234875.9	1203	20.3963	23.5148	23.8123	32.261	26.9606	22.5332	31.3985	12.4603	6.40275	14.4281	20.8128	12.7548	26.1032	21.8704	26.3311	21.0777	9.35052	19.9042	27.1268	32.6432	314.268	50.7127	19.5446	18.2693	16.5736	15.7217	24.4647	25.7699	20.2272	12.9026	15.8265	23.0494	28.1574	38.7784	28.7684	25.5273	25.1469	26.9264	20.4809	17.4395	22.8506	18.0024	24.9058	23.3991	29.5686	24.1218	32.942	33.0743
ENST00000480661.1	1204	1.03119	0.190403	0.654085	2.12433	1.36735	0.632669	0.187992	1.32326	1.31078	0.540712	0.599042	0.175087	0.487744	0.912499	0.852539	1.03975	0.510166	0.508949	0.797421	1.79106	11.9474	1.83716	0.841518	1.35665	0.173101	1.65151	0.500645	0.366365	0.757284	0.735899	1.40159	0.571839	0.335027	0.850303	0.606134	0.938797	0.770278	0.766372	0.577929	0.415297	0.554421	0.138337	0.46934	0.723035	0.390892	0.156714	0.129015	0.588737
ENST00000497965.5	1205	3.70483	4.54349	1.59457	1.82111	1.62539	0.225567	6.06245	5.86856	2.25612	2.10807	6.82477	0.895847	1.63105	1.94644	2.56459	2.98939	2.46696	6.15669	4.09713	7.32495	42.1625	18.2571	2.67016	0.704814	1.27539	0.820096	3.26778	4.48284	2.90087	5.35886	1.96765	6.91795	3.20901	5.8223	2.69615	6.16752	9.77021	2.34782	4.51329	6.44206	4.09668	2.72869	2.03721	1.97636	1.61026	1.22455	1.2137	2.33373
ENST00000455744.1	1210	1.80569	1.18003	0.767544	0.324457	0.614908	0.543522	0.627897	0.157828	1.7694	0.231541	0.305187	0.553251	0.347957	0.245845	0.443784	0.791979	0.670095	1.11448	0.284122	1.04428	21.6719	1.04395	1.1487	1.77653	1.48016	0.528661	0.771772	0.211319	1.12844	1.15377	0.763875	0.446034	1.0094	0.311714	0.328671	0.627897	0.861095	0.606703	0.7623	1.78821	1.14611	0.939368	0.244542	0.345027	0.402194	0.652545	0.699673	0.749878
ENST00000466994.5	1211	2.08773	1.3055	1.37196	0.662501	0.945321	0	0.036528	0.852735	2.88426	0.263666	0.337666	0.016911	0.345513	0.691687	0.634771	0.044488	1.81429	1.91199	0	1.08146	12.2577	3.36807	1.40108	1.85075	1.814	1.4348	1.17264	0.509491	1.11301	1.42805	0.624478	0.866155	0	0.135983	0.620705	0.494511	0.716125	0.709107	0.612782	0	1.1873	2.00374	0.677431	0	0.223051	0.467921	0.610103	0.474107
ENST00000485539.5	1214	3.95672	2.12735	2.06317	0.985895	0.568722	0.200453	0.597609	2.69554	2.83693	0.394388	0.517092	2.50043	1.11556	1.24791	0.783667	1.79214	2.40678	2.57933	1.15305	2.013	37.8192	3.53523	0.762336	2.21252	2.72461	1.9161	2.64161	0.601427	1.89415	2.33527	0.953914	0.499673	0.822064	0.045512	1.05068	0.524872	0.539054	0.717829	0.742811	3.01753	2.07619	2.66591	1.74053	2.13835	0.844064	0	0.831095	0.852209
ENST00000496676.5	1215	1.70998	1.18904	1.3504	0.452664	0.334408	0.122248	0.514378	1.24388	1.38858	0.248156	1.04416	1.35949	0.742209	0.783593	1.09757	1.07424	1.49313	1.39415	0.476946	1.55513	25.885	2.05015	0.766326	1.9892	2.04268	1.58626	1.79082	0.791457	1.43604	0.893637	0.511852	0.563144	0.539085	0.367225	0.699385	1.10758	0.733753	0.482863	0.483475	2.3898	1.30225	1.38509	0.662816	1.35511	0.384224	0.441433	0.366933	0.821587
ENST00000496329.1	1217	1.63319	1.07349	1.93124	0.207558	0.167867	0.029475	1.15887	1.75917	1.97342	0.45697	0.25624	0.747758	0.274653	1.31092	0.520484	2.18233	1.20777	1.06515	1.27418	1.11067	34.9219	2.55716	1.49774	0	2.02873	1.01137	1.38901	0.083337	1.37816	1.12508	0.58957	0.948616	0.532615	0.281867	0.115294	0	0	0.405741	0.534081	3.12558	1.52875	2.21474	0.611087	1.58007	0.541994	0.36591	1.15201	0.842993
ENST00000483336.1	1219	0.794611	0.166579	0.50833	0.567816	0.879513	0.157629	0	0.476685	0.933348	0.43511	0	2.16858	0	0.295003	0	1.17845	0.97803	0.57429	0.34264	0.326666	11.2491	0.419514	0.481524	0.831618	1.00391	0.320897	0.829963	0	0.334452	0.343706	0.26832	1.39042	0.215006	0.381726	0.365577	0	0	0	0.242298	0.35745	0.441249	0.853733	0.451628	0.220041	0.425642	0.182355	0.272051	0.286921
ENST00000343813.10	1220	6.61563	5.06884	7.89415	4.41174	6.47748	5.03825	6.57221	7.65024	7.91279	8.84394	5.07371	6.89211	4.30845	5.02185	8.34847	7.40972	9.67704	6.08796	5.88968	12.3039	66.7968	13.9046	7.13266	5.05427	6.79917	4.69062	3.99938	4.18354	5.69728	5.95518	9.51621	7.56273	6.05696	4.6994	7.59057	9.88878	8.0009	8.14541	6.889	6.3956	6.58335	6.39061	5.84078	4.27015	4.50072	6.64909	6.58876	4.34216
ENST00000489498.5	1222	1.05071	0.636715	0.597716	0.45531	0.255094	0.251028	1.86075	0.490371	0.236253	1.3422	0.952862	0.456698	0.94616	1.11186	1.21362	0.557874	0.138773	0.167631	0.503014	0.858122	15.8673	3.2651	1.84065	0.717316	0.116646	1.33292	1.34027	0.443515	0.579402	0.072769	0.447471	0.273191	0.546351	0.3907	0.655371	0.031287	0.486134	0.556625	0.551519	0.331649	0.800301	0.436704	0.739733	1.27248	0.726932	0.438609	0.574227	1.25832
ENST00000377893.3	1228	4.03531	2.62625	4.74558	4.1349	2.18958	4.0775	2.40035	2.9603	3.66483	1.42559	2.03598	5.02272	3.91624	2.59345	2.33901	3.45977	5.24487	2.92305	3.14442	4.71627	64.0153	11.8721	3.88226	5.74214	5.18679	3.28237	2.77611	1.76183	3.08404	3.8726	4.45639	4.02657	4.91207	2.99234	3.85407	3.32011	4.20454	3.06966	2.4072	4.9822	5.14812	5.64795	3.55349	3.51715	2.71108	2.52393	2.5292	3.47177
ENST00000608083.5	1229	0.023048	0.147206	0.10532	0.001806	0.001377	0.003753	0.073308	0.038869	0.00204	0.038926	0.060277	0.015613	0.026551	0.057268	0.011861	0.279165	44.4559	0.015823	0.053311	0.177828	0.157222	0.070228	0.020951	0.051193	0.001497	0.004916	0.04722	0.004077	0.006734	0.001016	0.022012	0.212471	0.022511	0.007296	0.029264	0.047281	0.075593	0.024183	0.011597	0.015124	0.053825	0.00846	0.05621	0.054168	0.041104	0.04063	0.096559	0.017963
ENST00000361521.9	1230	2.37852	0.987729	1.0228	0.014522	0.131348	0.082249	1.73408	1.33499	0.054086	1.31265	1.44861	0.531814	13.0091	1.70613	0.439785	9.44065	0.937717	0.710658	1.78923	9.40065	5.58275	24.8315	10.1427	2.1964	0.003097	1.02249	0.982572	0.00893	0.720379	0.024442	6.02095	5.68318	12.9408	0.135976	13.963	1.31852	1.74838	6.96687	0.597442	0.57433	1.61162	0.426207	0.9612	0.936622	1.44638	1.96224	3.7559	0.916398
ENST00000377842.7	1231	5.11703	0.205289	13.4864	0.009247	0.139652	0.186595	5.16307	0.185314	0.485763	4.97281	0.054292	3.85377	0.089911	4.76577	3.33452	6.36669	4.0071	0.163983	4.24086	0.212381	56.2247	0.386059	0	14.2801	0.250707	2.28636	0.10299	0.121058	0.055431	0.187292	0.07738	0.096736	3.27927	0.040618	0.053788	2.49772	11.1157	0.05856	0.055718	6.81238	14.0078	4.98533	0.065045	5.57898	5.34398	0.033931	0.0588	0.066628
ENST00000377855.6	1233	37.8947	36.258	29.534	4.09398	1.23345	0.325873	21.948	38.3292	10.0574	31.3447	36.5645	22.7856	44.0147	33.9662	15.9214	31.0918	2.63464	26.6861	20.2612	67.0595	272.722	154.88	34.9364	15.5139	6.85917	13.1396	28.6861	1.60812	33.5521	5.08067	43.9428	0.439328	30.5054	6.01673	36.4162	28.5039	27.8718	35.4182	15.1737	16.293	26.472	9.05365	35.034	24.2642	24.226	37.3795	38.1315	11.5003
ENST00000377860.8	1234	0	0	0	0.02981	0	0	0.0846	0	0	0	0	0	0.183747	0	33.2796	1.7e-05	1e-06	0	0	0	414.404	0	0	0	0	11.7821	0.178103	0	0	0	0	0	0	11.5945	0.198556	2e-06	0	0	21.8448	0	0	0	0	0.116816	0.250902	0	0.459671	42.1387
ENST00000418124.5	1235	0	0	0.277397	0.094638	0.540317	0	0.257534	0	0.221345	0	0	0	0.291192	0	0.010008	0.691573	0.369038	0	0.187372	0	2.38965	0.683979	0	0	0	12.6432	0.036278	0	0	0.152216	0	0.211498	0	0.22835	0.110076	0.312124	0	0.335615	0.102525	0.405283	0	20.4927	0.178973	0.549483	0.518217	0	0.010645	0
ENST00000545482.5	1236	11.2477	10.7632	19.6272	12.1881	8.36412	6.5922	23.4983	10.7725	27.5628	11.1665	10.2845	10.8871	5.90893	13.2461	6.05489	5.85227	1.50579	10.5094	15.5735	16.2064	62.7623	20.8776	4.70132	12.8781	31.4252	1.66913	11.1047	9.34256	9.99122	11.7084	7.86502	45.1953	6.47041	4.31471	6.29146	8.58276	13.8402	4.4084	5.56264	5.79566	20.9063	5.16259	15.1475	14.6028	18.7603	11.7383	14.4701	8.99001
ENST00000647810.1	1265	1.34342	0.352523	0.654047	0.06889	0.1278	0	0	0	0.410871	0.076978	0.228465	0.631445	0	1.26893	0.079148	0	1.41858	0.103387	0	0.089017	15.3255	0.184649	0.501542	0.813674	1e-06	0.06424	0	0	0	0.236074	0.100139	0.106642	0.156949	0	0	6e-06	0	0.725106	0.086626	0.490344	0.261101	0.409191	0.227451	0.263785	0.049875	0	0	0.061656
ENST00000513135.5	1268	3.42481	1.89609	1.88153	0.400034	0.680059	0.383569	0.764078	3.23969	3.43083	0.572145	0.375211	2.40985	0.715156	1.12416	0.61633	1.38822	2.31849	2.22431	0.769126	1.31291	15.0089	3.35326	2.49411	5.10631	4.06737	1.52078	3.35183	0.532603	1.78821	2.06305	0.869908	1.2488	0.728755	0.407383	0.365128	1.94945	0.67822	0.637444	1.16775	5.0553	2.08311	2.05634	2.02107	1.49177	0.866154	0.297569	0.683073	0.485742
ENST00000453260.6	1279	3.93671	3.71055	3.03063	2.93468	0.762247	0	1.56028	3.06414	9.30255	0.157802	0.201519	5.52099	0	0.749525	0.712289	5.59682	5.58979	5.7655	2.85042	2.4309	13.6487	3.52397	0.989079	7.97611	7.13601	2.54304	4.97227	2.59779	6.54478	8.19346	1.74447	1.42166	2.45917	0.388461	3.9587	0.459499	0	1.33433	2.03045	7.65195	1.14178	2.92039	1.53002	1.39582	0.517804	2.08388	0	0.524779
ENST00000475730.5	1280	1.29083	0.740125	0.87693	0.132979	0.576909	0	0.064507	1.06538	2.72087	0.056173	0.006393	0.644387	0.218283	0.163783	0.161887	0.794024	1.13427	0.665707	0.292964	0.617929	12.245	0.918241	0.876023	2.34993	2.03419	0.410639	0.769494	0.112986	1.04846	0.823914	0.239827	0.409794	0.116223	0.122227	0.326992	0.119394	0.547486	0.190376	0.212308	2.62679	0.615474	1.25445	0.254516	0.482486	0.16561	0	0.310248	0.20664
ENST00000453341.1	1284	2.09371	1.22457	2.43754	0.799468	0.814291	0.547989	0.509281	1.91036	2.00593	0	0	1.6838	0.615201	0.647104	0.565006	1.27282	1.65166	1.24966	0.994531	1.11206	10.873	1.90212	2.90189	4.21965	3.20477	1.61905	2.35123	1.22253	1.22596	0.853014	1.01324	0.599429	0.315468	0.376172	0.821423	0.845511	0.226352	0.690376	0.371988	3.08431	1.51089	2.74744	0.750781	1.30239	0.701001	0.534732	0.724595	0.726072
ENST00000487949.4	1286	2.4262	2.25394	6.80134	0.621814	1.30261	0.64007	3.17469	2.55138	8.71187	1.72345	0.480651	6.88685	2.9583	3.43542	1.79036	1.90556	2.1949	6.93478	0.999739	6.87637	45.7023	5.15101	3.21195	4.89196	2.5559	1.81698	3.66544	2.01855	6.23177	5.49752	2.07414	2.23359	2.04341	0.2377	3.40678	1.8535	2.50701	1.4185	2.1916	2.79888	2.37204	5.82711	2.86662	4.23654	1.32024	1.76248	0.913085	2.49728
ENST00000489097.6	1287	3.428	1.21703	0.555167	0.33177	0.058723	0.077127	0.00669	2.6676	3.45633	0.013905	0.013741	1.97108	0.153374	0.088048	0.855027	1.16325	1.31758	4.90985	0.622688	5.41352	13.3461	2.80785	2.27177	2.35352	3.36428	1.54434	1.13567	1.85382	1.09695	1.34467	0.164875	3.34238	1.32342	0.027765	0.029654	1.38255	0.090782	1.11716	1.83815	2.73478	0.931571	0.840468	0.402706	0.868471	1.42617	0.795363	0.007131	0.006196
ENST00000377732.5	1296	5.28331	2.53398	7.6597	1.576	2.03959	0.944874	2.05665	9.0686	11.5176	2.75865	2.79627	9.05153	4.73687	4.75811	3.48686	3.12598	2.58748	3.63483	1.43322	1.70884	68.0452	11.9413	7.06584	7.84337	4.29513	3.2627	6.82477	2.51189	7.17119	6.53147	4.49587	3.48247	1.75251	0.48037	6.84096	4.53978	2.83592	2.23779	1.65183	3.61202	3.5361	9.5332	4.10588	5.1377	1.7244	4.08052	1.41495	2.61019
ENST00000400915.8	1297	6.33521	5.03382	7.63045	1.98826	2.51599	1.67664	1.60631	8.06226	8.05674	2.42795	5.44971	8.51193	8.83222	3.47636	3.56212	5.42635	5.10359	14.5686	2.10556	9.16676	58.187	16.3691	9.49723	6.76881	11.0295	6.01338	6.94065	2.71542	9.39582	10.9209	6.73469	5.36594	5.74648	0.704636	3.68827	4.69346	2.44446	3.04655	5.39985	6.8064	4.04899	6.26338	6.91779	4.4775	3.62277	4.68831	1.47227	2.83893
ENST00000377740.5	1299	2.20009	1.14367	2.63419	1.32908	0.016606	1.07783	0.083339	0.189911	0.072903	1.06958	0.056077	0.107311	2.72157	1.99621	0.036201	4.53778	2.3344	1.12726	1.46786	1.91544	56.8708	5.49818	0.115019	6.73038	1.34549	0.305051	5.30432	1.69598	3.19545	2.58012	3.57157	2.48287	1.30616	0.605863	1.59963	0.038183	1.9524	1.89535	0.024043	1.14782	0.150838	3.90592	1.59682	1.14172	2.0306	0.047756	0.545159	4.08166
ENST00000675123.1	1301	1.75365	0.574604	0	0.758453	0	0	0	0	0	0	0	0	0	0	0	0	7.90587	0	4.47746	0	0	0	0	0	2.92763	1.81753	0	0	0	0	0	0	0.860352	1.75167	0	0	0	0	0	1.03633	7.99652	0	1.65118	0	0	0	2.40632	0
ENST00000675655.1	1311	1.33467	0.614783	0.854488	0.477388	0.513323	0.400653	0.531946	0.819959	3.17257	0.432408	0.163743	1.53296	0.275408	0.337011	0	0.358139	1.06686	1.46125	0.31441	0.390314	12.1791	1.81425	0.989117	1.92056	2.6553	0.479023	1.18831	0.561832	0.90181	3.23442	0.29705	0.640312	0.430413	0.090806	0.589245	0.670247	0.051654	0	0.20903	2.67587	0.478015	1.85278	0.429904	0.280697	0.366795	0.230193	0.260704	0.289158
ENST00000377705.6	1315	6.28211	5.85251	6.61375	4.84772	4.84491	3.21757	5.18448	5.88966	5.20964	5.32371	5.44272	5.89149	5.05241	6.2558	5.66987	5.84658	6.6752	4.39478	5.91614	9.87233	103.498	18.866	4.23062	5.44588	4.96333	6.70121	5.78194	3.5984	5.5877	3.87025	6.80093	5.83246	6.26333	5.41169	6.21128	5.71084	6.55478	4.39651	5.88637	5.23852	6.8648	5.72638	5.49904	5.98222	5.41826	4.94419	5.80737	7.18325
ENST00000464383.1	1316	0.929892	0.596729	0.500778	0.438343	0.395701	0.289784	0.597363	0.978099	0.758573	0.758419	0.796128	0.686384	0.395529	0.765235	1.13942	0.76757	0.900793	0.413009	0.351879	0.850922	10.7289	2.10681	0.664236	1.09123	0.765158	1.16263	0.918597	0.335004	0.714689	0.406883	0.51884	0.84635	0.602317	0.400593	0.622694	0.386304	0.355437	0.460864	0.511017	0.556744	0.725413	0.516484	0.619495	0.418922	0.467369	0.444511	0.816293	0.654669
ENST00000462798.1	1317	0.685939	0.815422	0.708122	1.39664	1.75585	0.425762	0.529239	1.73036	1.85885	0.823521	0.836131	0.699121	1.02583	0.722443	1.09423	1.80395	1.63875	2.22236	0.877932	1.12713	14.1207	3.95044	0.814843	1.12149	1.32244	1.43964	0.754692	1.50733	1.41181	1.68823	0.868462	0.668542	0.847577	0.793465	0.554349	0.404112	0.378205	1.03972	0.692793	1.47923	0.626003	0.8877	1.4713	0.599537	0.671851	1.06069	0.274292	0.432225
ENST00000517213.1	1318	0.755428	0.256695	0.410907	0.502629	0	0	0	0.195133	0.399366	0.470612	0.542443	0.864525	0.127974	0.367178	0.445973	0.474793	0.083168	0.1068	0.248402	0.661012	10.6761	0.363544	0.601383	1.38309	0.364351	1.29051	0.465629	0.410908	0.092656	0.08459	0.318172	0	0.462034	0	0	0	0	0.290902	0	0.253847	0.547073	0.309048	0.326215	0.150168	0	0	0	0.226628
ENST00000456162.2	1319	1.21057	1.20538	0.724868	0.466474	0.749824	0.248028	0.331861	1.02902	0.969551	1.04604	1.13881	0.967838	0.566496	0.685219	0.891248	1.13329	1.65211	0.542559	0.781983	1.71413	20.6167	3.28303	0.465034	0.727975	0.906184	1.65505	0.897517	0.784827	1.06482	0.920991	0.995365	0.530789	0.439276	0.462076	0.613157	0.465132	0.383708	0.654725	0.659188	0.879595	1.24788	1.73049	0.881273	1.35441	0.504437	0.253299	0.851172	0.344082
ENST00000460777.1	1320	0.894672	1.37131	1.0113	0.511678	0.249829	0.336065	0.447504	1.46236	1.20234	1.22208	0.536908	0.709019	0.25067	0.66646	1.08542	0.837432	1.03038	0.562689	0.608847	0.778777	19.03	1.62081	0.281499	0.696088	0.860247	0.977608	0.98769	0.666875	0.775889	0.273285	0.938472	1.00044	0.353398	0.079248	0.337067	0.655909	0.731634	0.576751	0.662217	1.09748	0.594858	0.691261	0.777611	0.362246	0.697931	0.317802	0.756406	0.276128
ENST00000377674.9	1326	0.855319	2.16963	0.696956	0.483136	2.19636	0.378294	1.94643	3.49841	4.20348	2.28228	0.231632	3.41414	2.35754	0.692745	2.68111	1.1243	1.10405	0.934746	1.10092	3.48653	39.39	6.21254	1.56598	1.6362	1.00289	2.9485	2.14235	2.18114	3.07764	1.25395	3.43721	0.668217	2.30939	1.41505	2.5446	0.983836	1.47289	0.26575	0.095732	1.25047	2.12437	0.305374	2.20084	2.79408	1.93998	0.855002	1.52213	0.413105
ENST00000319084.9	1327	2.71186	0	1.18212	0.852719	0	0	0.386168	0	0	0	2.95592	1.45803	0.973205	2.57459	0	0.473632	3.10317	0.846121	1.12304	1.37759	19.4475	0	0.67887	2.22266	1.43808	0	0.800085	0	1.02318	2.5271	0	1.00086	0.470761	0.263451	0	0.668993	0	1.24563	1.91392	0.455658	0.952028	2.82531	0	0	0.27688	0	0	0
ENST00000435905.5	1328	2.52049	1.74352	1.32527	1.54904	0.717583	1.9653	0.811276	1.59968	0	2.42237	0	0	0	1.34882	1.02072	2.51567	1.49396	2.6634	1.4585	1.07321	22.4364	4.68305	1.51691	0	1.81965	1.72819	0.487002	0.5022	1.07702	1.32373	0.902309	1.18483	0.867628	0.360198	0.664267	0	1.30788	1.12513	1.28446	2.07419	1.56377	1.30688	0.898161	1.04902	0.959458	1.386	0.026973	1.95801
ENST00000482360.5	1330	2.65215	1.73255	1.82854	1.64299	0.763779	1.79034	0.416363	2.29976	2.07122	0.768918	1.57932	1.23662	0.486805	0.954535	0.542406	2.1652	3.13884	2.5026	1.55222	1.95074	22.3915	4.31348	1.40802	2.72447	2.87436	1.21169	2.10037	2.18259	1.59877	3.12813	0.87916	1.06393	0.510049	0.376952	0.436842	0.807282	0.257088	0.84028	1.48759	2.53102	1.90164	2.29588	1.57085	1.4615	0.353021	0.939262	0.755264	1.27498
ENST00000498342.5	1331	1.21434	1.06958	0.958795	0.684587	0.530955	0.352517	0.559008	1.13609	1.49083	0.690771	0.511749	1.06352	0.583642	0.918795	0.664464	1.34794	1.53439	0.983972	0.553045	1.52155	15.2494	1.516	0.622252	1.51209	0.913369	1.3416	1.19508	1.75251	1.13656	1.31237	0.651877	1.15011	0.71841	0.125849	0.439457	0.230749	0.326178	0.308064	0.41371	1.3243	0.719932	1.17572	0.893465	0.985491	0.313165	0.36803	0.325814	0.09102
ENST00000377658.8	1334	11.6717	12.2095	11.5512	12.5948	14.4545	17.5475	7.66609	11.18	17.9089	8.12687	8.19456	13.2399	12.1309	10.7317	9.00946	8.91783	9.29073	14.0692	9.787	16.6857	122.059	42.4273	12.2272	15.4745	13.3547	10.4109	11.8193	9.51653	11.3932	12.8717	12.5266	12.8352	12.3002	9.94981	14.9799	11.284	10.471	12.9883	10.8054	14.5172	8.9704	8.93211	8.94849	8.13602	12.2765	11.245	8.26618	9.48768
ENST00000377663.3	1335	2.68426	2.15033	0.56699	3.03966	4.52714	2.76348	1.84701	2.204	4.72188	1.47402	1.38516	2.23549	1.71066	1.5401	1.71869	1.62347	3.71304	3.44809	1.70135	3.00609	32.5602	7.36573	2.27927	4.74927	2.19394	2.3454	2.29067	4.87744	2.49943	2.21159	0.763156	1.59602	2.08819	2.19062	1.98887	2.39634	1.52121	0.950787	1.86341	4.79928	2.0724	2.76028	1.89181	1.65837	1.19992	1.94236	1.1042	1.2097
ENST00000377648.5	1340	3.37459	3.3653	4.44532	2.18384	3.02988	4.44277	4.3807	4.91513	4.11706	4.50185	4.68504	3.60759	4.8577	4.44473	4.17464	4.01158	4.59356	3.35981	4.01376	7.32606	69.2362	17.3202	4.67253	4.11881	3.78229	3.89272	3.92917	3.2711	3.54135	3.25021	5.21125	4.0205	4.24327	2.73955	4.32191	3.9357	3.83181	5.65064	3.66337	3.70354	4.53057	3.52329	4.16041	4.12399	5.08297	3.73382	3.97877	4.35433
ENST00000054650.8	1342	1.84881	1.58159	2.88263	0.908801	1.06311	1.25999	2.59925	2.09032	1.3864	2.34833	2.32414	1.4519	2.38353	2.01987	2.62241	1.28479	2.42	2.54597	2.60743	3.33631	46.7997	8.9348	2.37725	1.5785	1.55347	1.97208	3.2867	1.3908	2.25624	1.68264	2.12167	2.06012	1.83305	1.94504	2.79619	1.29048	2.93943	2.91539	1.48769	1.9265	2.52942	1.3295	2.62659	1.77388	3.21866	1.85741	2.75941	1.67479
ENST00000484676.1	1343	0.282338	0.370532	0.302003	0.35215	0.341037	0.140971	0.16808	0.497335	1.44178	0.32579	0	0.467956	0.339874	0.45876	0.603259	0.416199	0.626333	0	0.602462	0.781628	11.0639	0	0.45939	0.777306	0.458459	0.399187	0	0.471878	0.208367	1.04757	0.175957	0.380159	0.215991	0.180642	0.232363	0.330559	0.102671	0.19213	0.085349	0.981394	0.241427	0	0.378108	0.418543	0.091326	0	0.143407	0.058797
ENST00000307896.10	1344	0	0	0.636988	1.45099	1.52659	0.711381	1.18357	0.594308	5.11168	0.396147	1.24793	0.808763	0	1.08105	0.965153	3.06863	1.40042	1.83429	2.70078	0	21.7644	4.47346	0	1.7274	1.87318	1.28238	1.79118	0.454639	1.00663	4.16457	0.588346	0.659126	2.62886	0.263914	1.03742	0	0.986247	1.08484	3.16496	0.792875	0.639382	1.70343	2.50915	0	2.27791	0	2.67268	1.32321
ENST00000377627.7	1345	0.904173	0.87677	0.800203	1.38899	2.27896	1.20503	0.233408	2.53706	3.56709	0.951123	1.03164	1.47727	0.365235	1.48545	0.966562	0.889803	2.08115	1.26047	0.850524	0.971677	38.2408	3.09151	0.034594	4.02512	3.46325	1.38858	2.03984	1.22799	0.575348	4.34749	1.49092	1.83737	0.472122	1.28355	0.922439	1.32801	0.17796	0.262388	0.8321	3.49175	0.980316	0.970114	0.963173	1.30055	0.559009	2.03842	0.795767	0.805551
ENST00000472925.1	1348	2.37165	1.34684	1.01195	0.71698	0.729827	0.29895	0.742998	1.35494	4.32831	1.32614	0.767985	1.17241	1.33707	0.716921	0.501496	1.98339	0.886036	0.43992	1.89119	2.04035	12.3017	2.62094	1.03548	0.867858	1.63231	0.699313	0.419334	0.764626	0.877098	2.64959	0.752501	0.832691	1.03136	0.19291	0.443551	0.945391	0.482944	0.562804	0.305952	1.12992	0.604084	1.34473	0.710744	0.884338	0.093411	0.898636	0.817084	0.28434
ENST00000465508.5	1350	0.278384	0.314522	0.319357	0.206592	0.06857	0.297319	0.076592	0.333528	1.87901	0.264107	0.42222	3.12925	0.154938	0.257744	0.324927	0.346669	0.844466	0.31537	0.304686	0.456933	9.36097	3.13742	0.002801	0.356455	0.690873	0.330945	0.694151	0.296067	0.219321	0.585044	0.325247	0.188753	0.402445	0.265319	0.075896	0.406377	0.114312	0.16029	0.194453	0.422401	0.212935	0.536026	0.270548	0.217209	0.093748	0.618366	0.047601	0.172873
ENST00000377577.10	1352	12.6801	11.0916	12.8953	9.70964	9.77325	7.93501	8.03329	11.2983	8.49848	9.63113	8.4371	9.89087	13.3796	9.23315	9.62197	11.6943	8.57174	11.5055	9.24918	19.0036	163.667	36.1923	11.7548	11.2755	7.07338	8.63387	11.4114	7.02893	12.9108	5.83096	11.5272	9.26904	12.1925	7.30063	11.4985	6.51765	11.457	6.81501	9.42682	8.861	12.4258	12.1709	11.4267	8.98804	10.3638	9.57976	10.6744	9.90663
ENST00000485073.5	1358	2.05279	2.1264	2.2692	1.40897	1.952	0.905017	0.530941	2.23536	4.07254	1.62	1.69096	2.49759	0.802478	1.8818	2.72142	1.5201	3.15344	2.04755	1.62642	2.28892	50.6461	8.30347	1.72133	0.69622	2.37789	2.39665	2.26938	2.86109	2.68148	1.71358	1.17933	2.11969	1.35387	0.763005	0.47016	1.78865	0.556001	0.965487	1.01565	2.51819	1.11084	2.4258	2.1932	1.21162	1.262	2.62014	0.681582	0.875033
ENST00000490738.5	1369	2.66295	0.750792	0.272031	1.45907	4.55086	3.36892	0.882972	1.41553	2.02617	0.614494	1.09328	0.393824	1.25475	1.30104	0.991935	1.13911	0.755007	2.50701	0.772723	2.75269	20.4208	3.25548	0.907509	0.944759	1.46401	0.887289	1.14716	1.86813	1.87019	0.682173	1.24606	4.98569	0.636648	1.53587	1.22321	3.07044	1.65796	1.16593	1.58663	3.28199	0.926645	1.39875	0.704127	2.17564	1.04151	1.07831	2.52725	2.57123
ENST00000303635.12	1370	18.0063	16.7887	24.8723	8.27037	7.29219	3.70962	16.7541	22.4762	16.0062	20.5225	20.8422	12.7741	22.7662	22.0927	22.426	21.2477	15.278	17.4572	17.8923	34.6381	319.877	77.7355	19.072	15.3833	17.1843	13.1705	16.445	7.72544	14.2032	6.73087	23.3469	21.756	22.4402	20.6113	20.5822	21.5058	23.8166	20.5492	19.5505	11.3199	17.3407	15.5748	21.1716	20.907	22.7812	20.7898	20.3386	23.29
ENST00000476163.5	1371	0	1.27098	0.942711	0.976693	0.915764	0.826363	1.03355	0	0	0.673935	0.94383	0.88258	1.06698	0.753767	0.471968	0.054928	1.2492	0.520849	1.43105	2.68004	21.4827	3.33424	0.952993	0.549175	1.98325	0.853172	1.13441	1.54767	0.458588	1.05509	0.895288	1.55415	0.860288	1.30827	1.16938	0.567141	0.377565	0.442952	0.973349	0.973918	1.01103	1.64239	1.14066	0.320703	1.12492	0.950116	0	0.955831
ENST00000473578.5	1372	2.4076	2.4753	1.419	3.67792	6.78651	6.28621	6.31869	4.19918	1.96713	3.36692	4.33177	4.44164	2.91708	3.12961	1.70722	3.79118	0.980511	2.82109	4.14053	4.1935	31.119	10.1669	7.12846	3.14464	1.80992	2.81044	5.85338	3.89358	3.73459	4.9839	2.17819	0	5.88293	4.01687	3.73503	3.36609	5.49747	6.63282	4.43095	3.40186	2.53328	3.38404	3.31713	3.40131	2.22567	5.69464	5.92575	3.06918
ENST00000433407.1	1378	1.63976	1.94813	1.39746	0.984292	2.10706	1.74951	0.745194	2.53374	2.55379	1.09957	1.58203	1.77708	1.32394	1.79308	1.36999	3.03152	2.64684	1.1297	1.90422	3.12499	28.2927	8.74794	2.44212	2.14718	1.61099	1.45769	2.79015	2.36636	2.38856	1.24546	2.29052	1.3043	1.11599	1.01685	1.04334	1.09292	1.02239	1.37416	2.0009	2.5205	1.18206	2.06921	1.17724	1.88873	0.847238	1.67883	1.68256	1.09155
ENST00000467267.1	1382	1.17605	0.86771	0.9908	1.00863	1.27828	1.57763	0.668285	1.68115	2.35055	1.51547	0.848099	0.70882	0.518629	0.908434	0.769715	1.28757	1.3354	0.702084	0.832871	1.94101	20.8039	5.02208	1.00785	1.37967	1.61441	1.49115	0.669647	1.14109	1.58293	1.07309	1.30885	0.857868	1.05124	1.40126	0.515532	0.990114	0.81787	0.884235	1.05909	1.43442	0.840997	1.23358	0.904152	0.924568	0.593206	0.743405	1.10239	0.588392
ENST00000427317.1	1385	1.14613	0.642838	0.690815	0.589351	0.827882	0.804848	0.148093	1.1427	1.30933	0.304308	0.360053	0.953898	0.474991	0.413233	0.701353	0.672568	1.07813	0.822585	0.493849	1.01743	15.206	2.7417	0.73724	1.59187	0.440641	1.28625	0.757383	0.696311	0.897768	0.600953	0.394141	0.654993	0.380094	0.2635	0.255485	0.19144	0.250196	0.372311	0.371664	0.976562	0.787386	0.71452	0.75991	0.617054	0.549978	0.291582	0.560145	0.238565
ENST00000618051.1	1386	0.720319	0.588817	0.478883	0.337924	0.664672	0.379537	0.199521	0.565455	0.90356	0.523501	0.418617	0.674939	0.316712	0.835845	0.449454	0.449654	0.942851	0.659424	0.644752	1.18926	11.0122	3.4196	1.01763	1.10934	0.691427	1.14478	0.471498	0.42612	0.426566	0.229776	0.757424	0.576934	0.670612	0.448978	0.139464	0.499895	0.328856	0.347143	0.671488	0.614011	0.415556	0.711097	0.248757	0.406734	0.423484	0.73736	0.178759	0.293588
ENST00000602640.1	1389	0.983799	0.872797	0.731286	0.771571	1.85744	0.547747	0.392203	1.2283	1.89772	0.654501	0.825061	0.963815	0.572636	0.785535	0.841494	1.03505	1.32471	0.89992	0.471714	1.37527	17.5093	2.09641	0.956674	1.60332	1.28029	1.03509	1.17746	1.02769	1.48207	1.04311	0.689621	0.705867	0.727669	0.509244	0.562681	0.408514	0.39207	0.30865	0.440369	1.09538	0.786225	1.18023	0.907991	1.19984	0.38255	1.09416	0.324292	0.294531
ENST00000602973.1	1390	0.8254	1.29018	0.646117	1.20751	1.27994	0.759439	0.618078	1.35865	3.30652	0.944547	0.849683	1.65985	0.270865	0.787639	0.816366	1.62444	1.68851	1.55985	0.430163	1.46721	22.1816	3.8793	1.07994	0.567503	1.53581	1.03925	1.92112	1.93916	0.935099	1.29119	1.14515	0.677576	0.798608	0.473744	0.770003	0.460995	0.305576	1.14064	0.776231	1.54511	0.428432	1.2873	1.02442	0.923144	0.162123	1.08411	0.45059	0.474428
ENST00000602916.1	1391	1.25058	0.921585	1.17436	1.14576	2.37795	0.494046	0.831793	1.07025	0.780071	1.67136	0.987426	0.568399	0.315726	0.591704	1.64547	2.36357	1.31534	0.47636	1.43675	1.26037	18.3566	3.42987	0.89602	1.50575	1.41118	1.34645	1.21229	0.987478	0.754856	1.42312	1.30578	0.657633	0.726777	1.08471	1.31378	1.06068	1.23598	0.682039	0.851261	1.0127	0.64929	1.27097	1.63881	1.38773	0.855693	1.4861	1.1437	0.506883
ENST00000495233.5	1392	2.62883	9.23407	6.24662	6.28533	1.95873	1.59512	2.29879	3.04221	12.083	1.94293	3.1537	15.9068	3.75032	2.71935	3.06809	3.65373	14.4771	2.87422	2.43041	4.25	43.0148	9.05428	3.19073	2.09012	1.90941	14.2613	13.605	0.662899	11.4114	6.39591	2.81258	3.92808	3.34121	2.45774	3.95042	2.66485	3.37769	2.92661	2.2175	5.84408	3.43474	12.3765	4.08054	3.35251	3.66188	2.69708	2.75187	3.30542
ENST00000054666.11	1395	9.22944	10.6835	7.60573	22.2252	27.4105	18.1853	16.9255	11.5425	10.2369	16.9299	17.1435	10.1076	11.5054	13.1945	15.5486	10.6594	11.989	15.402	21.0781	24.2799	186.926	39.7834	10.0957	8.38895	11.9874	16.5921	13.2982	24.5312	14.2586	9.60631	10.1986	13.2921	11.1231	17.2758	15.6333	13.7117	10.7965	14.1003	17.3233	14.2297	7.71345	10.1032	12.7552	15.2671	12.339	14.9	14.1268	9.26874
ENST00000470357.1	1396	2.7012	3.00975	2.36826	4.13249	6.07066	4.06762	1.43681	2.8593	2.71096	2.92964	2.226	2.6096	1.49596	2.85909	2.37246	2.38543	3.01934	2.58566	3.00425	4.36357	45.6192	10.8936	1.51827	4.7055	2.47598	2.39687	2.12022	2.42021	2.07895	4.14095	1.99506	2.25117	2.56125	5.27751	2.06301	2.51204	2.68667	1.48465	2.77814	4.60544	2.19055	1.96247	1.47223	2.21349	1.8719	2.24842	1.78502	2.6021
ENST00000602406.1	1397	1.43223	1.56312	0.865907	2.01411	2.52227	1.28758	0.908486	2.23646	3.10105	1.96509	1.44879	1.26883	0.118509	1.21454	1.40825	1.6663	1.29246	1.40753	2.12691	3.3876	29.9682	8.62515	2.74506	2.39482	0.95874	1.58994	2.32274	0.762726	1.10052	1.22611	1.75768	1.34228	1.36838	3.48057	1.54159	1.65651	1.78276	1.32645	2.15463	2.51492	1.78276	1.85678	1.4258	1.65809	0.827866	2.86143	1.66629	2.32995
ENST00000377532.8	1399	0.558744	0.820276	0.80742	1.73464	1.09329	0.59704	0.55244	0.578209	1.29521	1.23253	1.07633	0.825546	0.718591	0.91314	0.703786	0.514026	0.96371	0.22107	0.822114	1.58699	16.6641	5.3082	0.657122	4.88517	0.400048	1.10557	0.91429	0.868798	0.856302	1.28534	0.783041	0.668814	0.544144	1.05582	1.20904	0.519137	0.472723	0.741375	0.617305	0.786516	0.912301	1.01822	0.381053	2.09715	0.54938	0.695664	0.509344	0.690637
ENST00000377541.5	1400	3.09778	2.22792	0.81008	0.874461	0.906934	0.30343	0.536416	3.92717	2.4512	1.82591	1.36715	1.52303	2.4646	0.866966	1.82834	1.44535	3.18614	1.30477	0.885992	2.13182	19.8401	7.24107	0.963437	7.95636	3.04658	1.21451	2.52107	2.68088	0.583982	1.50862	1.43331	0.864534	0.707232	0.936729	1.4245	0.776907	1.9761	1.2644	0.760273	1.04141	0.819527	2.24287	1.68675	3.49482	0.721428	0.743556	0.69328	0.743369
ENST00000361923.2	1403	6.17104	4.02453	6.33412	6.70285	8.91018	6.90519	6.37718	6.44908	9.57284	8.34715	7.08821	9.60063	5.03888	6.90822	5.71315	5.05233	7.30206	7.56942	6.61379	11.7936	129.709	17.7088	5.50993	0.311959	6.87611	7.93012	6.07705	5.87079	9.07519	9.39423	8.43356	7.79785	6.20975	6.23977	5.00076	5.87135	3.85358	6.71678	7.31586	7.97785	8.24667	5.52324	6.08309	4.65879	7.48672	6.73575	4.23786	5.49917
ENST00000602883.1	1405	2.08476	1.55141	1.39133	1.03637	2.33226	1.23332	0.753116	2.04816	2.2379	3.6626	2.37921	1.30318	1.51062	2.32017	1.97718	1.2824	1.6644	1.50852	1.63856	2.94064	43.0269	9.97761	1.39391	1.16105	3.15634	2.48326	1.95821	2.26785	2.13981	0.888209	2.35583	1.97649	1.16055	2.70456	1.43924	1.38756	1.30637	3.02324	1.53396	1.77862	1.71049	1.08086	2.15625	3.33192	1.48445	2.96912	1.62072	1.23188
ENST00000463106.1	1406	0.21205	0.303132	0.427374	0.582884	0.087747	0.375603	0.192498	0.197197	0.995968	0.498481	0.724382	0.360398	0.568645	0.73278	0.509657	0.647597	0.687396	0.486427	0.507931	0.836901	11.1116	3.71676	0.230938	0.477822	0.525673	0.847253	0.395571	0.653793	0.509983	0.526645	0.444786	0.230211	0.309299	0.218581	0.595997	0.292668	0.247491	0.611166	0.18717	0.427584	0.091095	0.622052	0.543245	0.918575	0.1489	0.227381	0.193937	0.48995
ENST00000451646.1	1407	1.26915	0.769616	0.753934	0.782056	1.44469	0.93428	0.549333	1.46286	1.84888	1.3831	1.47142	1.25405	0.928131	1.22156	0.468387	1.00908	1.49153	0.983684	0.770027	1.86325	24.1929	5.23512	0.291109	1.55943	1.16691	1.23234	0.914403	0.97416	0.958962	0.770701	0.943535	0.854159	0.754826	1.21402	0.655058	0.858989	0.864215	1.06023	1.14587	1.60193	0.608692	0.925888	1.4249	1.45467	0.672553	1.36166	0.73761	0.571593
ENST00000493373.5	1418	0	0	0	0	0	0	0	0	0	15.7035	0	0	0	0	0	0	0	0	0	0	0	0	0	0	0	0	0	0	0	0	0	0	0	6.17905	0	0	0	0	0	0	0	0	0	0	0	0	0	0
ENST00000460192.5	1419	3.73658	4.80392	4.26891	0.654262	1.90951	0.996108	5.7505	0.108485	0.011511	2.24837	2.72786	5.68272	5.20582	3.24019	3.82307	2.69763	0.480511	5.93759	3.77927	2.42691	33.8508	10.7832	3.92793	1.4364	0.734245	1.72252	3.11592	0.633146	3.99782	0.689026	2.84038	3.42408	5.12817	1.40904	3.52986	4.36212	4.7581	4.96494	0.119475	2.90978	4.18028	3.41457	4.9651	0.920649	3.12558	4.90532	3.81623	1.05683
ENST00000493678.5	1420	3.47285	1.94134	2.15416	1.40796	7.99388	3.77162	5.80042	0.009359	0.003142	4.18631	1.82794	7.88674	5.33743	3.54631	3.3357	2.82129	3.74897	2.93163	3.84351	19.9197	16.5781	14.1009	1.52108	2.48529	6.59497	1.85003	3.21729	4.59795	3.5066	1.35685	3.56152	4.49591	3.62765	4.3515	1.5893	2.24416	1.48965	3.87952	0.003894	2.88593	3.81993	2.29433	3.75129	6.36663	1.40532	3.17483	3.86645	8.3488
ENST00000377493.9	1421	0	0.551184	1.16742	0	0	1.24995	0	0	0	0	0	0	0	0	0.349898	0.947627	0	0.604078	0	0	10.4757	0	0	0	0	0	0	0	1.34642	0	0	0	0	0	1.26419	0	0	1.24874	0	0	0	0	0	0	0.183147	0	1.01446	0.88636
ENST00000338639.10	1422	42.3436	45.9286	48.1935	19.0205	44.6198	29.2839	70.2924	38.1622	21.6396	30.4538	32.7576	29.2752	46.2543	48.476	41.644	36.0834	28.373	45.3045	43.0322	62.0789	715.044	173.932	29.6364	34.1853	28.2181	29.2387	50.0282	23.3894	39.5074	17.7404	39.9844	47.8664	30.1864	39.303	55.7788	51.9817	34.4853	51.4998	51.1701	24.9783	37.3679	34.309	36.4925	44.313	52.1413	55.8452	61.7996	55.5711
ENST00000465354.5	1423	0.568	1.25329	1.06318	0.965752	0.693535	1.03689	0.586692	2.25138	2.04648	0.619532	2.74084	5.51634	0.617669	0.915162	4.75854	1.04436	1.38916	2.5564	0.944304	2.44869	25.5991	7.45125	1.60439	0.929503	1.09336	2.44156	1.46194	0.941818	1.51686	0.887224	0.288562	0.864005	1.29028	1.0281	0.42834	1.2169	5.75954	1.44839	1.41082	1.01329	0.873966	1.24849	1.48991	0.866081	2.88833	0.874018	0.806469	0.275126
ENST00000377491.5	1424	0.193561	0.080229	0.103492	0.051561	3.93569	2.62996	0.103836	0.162849	0.134788	0.104445	20.3447	0	7.87767	0.185201	2.30927	8.95519	0.199166	0.050874	0.06663	0.221281	1.75789	0.411166	0.090166	0.119662	7.57828	0.092863	0.075057	0	0	0.078254	0.099669	0	0.092064	0.155838	0.070549	0.090284	0.128733	0	0.148555	7.96071	6.11527	2.68004	9.29822	0	0	0.062966	0.060187	0.045029
ENST00000469225.1	1427	0.377648	0.925319	0.4511	11.1288	0.488547	0.481874	0.018982	0.208926	0.18097	0.239312	1.30222	0.294256	0.455177	0.489781	0.806123	0.434284	0.470148	0	0.499729	2.17759	11.2469	0.867695	20.8615	0.811435	0.322866	0.617893	0.195538	0.123629	0.52291	11.4385	0.179461	0.658157	21.9089	0.216173	0.199504	0.599504	21.4666	0.996683	0.621761	0.221555	0.509712	0.219457	0.841381	0.253279	1.1631	0.167714	0.494139	0
ENST00000363474.1	1428	0.872601	1.0494	0.307723	0.570315	0.515335	0.763619	0.043511	1.18426	0.423554	1.04746	0.615789	1.07315	0.447653	1.1361	1.413	0.018368	0.562559	0.360892	0.443764	0.370681	15.1043	2.92636	0.730735	1.86938	0.283304	1.37608	1.26969	0.22619	0.381893	0.537262	0.736763	0	0.155379	0.333548	0.846057	0	0	0.064959	0.196148	0.890834	0.613337	1.39711	0.580504	0.903787	0	0.328492	0.318196	0.569057
ENST00000377482.10	1433	4.65622	5.74555	6.13882	3.56684	6.45612	7.64607	4.54089	5.5341	4.91354	6.67303	7.10028	5.04829	5.33252	5.89049	7.0092	5.16362	5.97578	5.29071	5.81116	11.0441	76.477	28.4451	5.76079	5.78539	5.69682	7.89691	5.44759	3.6169	4.5268	5.5896	6.46818	5.70228	6.03322	6.62389	7.28133	7.1229	6.2353	8.36454	6.83601	4.18986	4.52741	5.26602	5.82937	5.32164	7.60518	6.54328	8.16902	8.57047
ENST00000467067.1	1434	1.0334	1.40051	0.719889	1.36648	1.84738	1.35084	0.5706	1.11253	2.08338	1.28524	1.11828	1.11628	0.635147	1.91164	1.1701	1.29899	1.29733	1.54338	1.17643	2.07065	23.0668	8.28829	1.20285	2.10638	1.56822	2.32034	0.897215	0.753514	0.819905	6.36894	1.59387	0.947288	1.11626	1.55337	0.920945	0.59706	1.10449	1.79205	1.37607	1.2857	1.02605	1.10141	1.37267	0.947829	1.11181	1.11533	1.30764	0.716594
ENST00000469499.5	1435	0	0.22492	0	0.387051	0.852192	0	0.338498	0	1.85706	0	0	0	1.3314	0.528398	0	0.659502	0.514785	0	1.01166	0	13.6841	0	0	0	0	0	0.723636	0.790778	1.04497	1.35119	0	0	0	0.602478	0	1.04391	0.606757	0	1.34369	1.20901	0.702467	0	1.52602	0.800765	0	0	0	0
ENST00000471889.7	1446	5.05553	3.90476	7.78707	1.27345	0.644645	2.06231	2.88034	7.53361	2.63517	4.6539	4.59641	1.5453	7.81573	5.11745	4.42135	8.17034	3.15888	3.21408	6.55804	11.5185	72.8798	25.1796	3.12232	1.88331	4.12399	3.67505	6.63574	2.12745	5.84825	3.20895	4.90776	6.23611	7.48308	0.497064	6.96958	4.01664	3.07111	6.35701	5.55467	1.66775	6.00045	4.23511	7.24475	7.49122	6.35438	6.7847	5.41183	5.50477
ENST00000289877.8	1447	0.096648	1.89334	2.2077	1.4586	1.67708	0.009355	2.95375	0.052068	3.86797	0.174015	0.11264	3.30874	0.107855	2.38726	3.11156	0.398828	2.72897	2.55523	0.242949	0.359476	48.6193	0.803613	3.51678	3.19092	0.029278	2.9099	0.029299	0.017165	0.023842	0	2.78051	0.103607	0.160766	1.5175	0.253264	0.02723	3.25514	0.070659	0.072804	2.24034	2.64385	2.46178	2.18993	0.1138	0.114625	0.085575	0.107081	0.091001
ENST00000337907.7	1451	1.7023	1.28009	0.850951	7.46177	0.797256	4.34237	3.42098	0.702008	2.60289	0.058436	3.25186	2.62173	0.187582	1.07381	1.95703	0.621814	1.63937	2.56682	3.27542	3.59069	20.5797	2.56603	1.87973	1.43767	2.56767	1.66699	0.0649	3.91624	3.07837	1.99832	0.708554	0.208679	0.727296	2.90863	3.06101	2.81155	0.405683	0.177706	0.445087	0.533507	0.274604	0.917845	0.033786	1.94949	0.226948	0.614511	0.424161	2.78759
ENST00000400908.7	1452	1.11085	3.595	3.60831	1.67345	1.69359	2.30281	0.966855	0.418934	4.6408	13.2126	0.905113	1.10001	4.07223	2.84089	0.906945	3.83762	2.7021	4.43306	0.911852	3.27234	25.1866	10.9956	3.39306	3.03758	1.37159	3.25124	9.70536	3.79921	4.80472	3.94788	2.91387	6.82459	2.49181	2.46346	2.79974	3.92586	4.70222	5.26588	2.03482	3.6798	2.56164	2.95017	4.75963	4.177	4.44092	4.00982	3.80369	0.539977
ENST00000377464.5	1453	31.8626	18.002	29.2159	18.6934	22.3321	21.5302	20.4732	33.1379	16.8558	9.30504	21.7139	31.9223	36.2256	27.3351	23.0134	27.3815	29.4146	12.9645	25.7262	46.1896	450.055	103.516	33.3954	40.7699	35.6316	29.8928	16.6367	10.3233	14.6866	34.118	34.3653	13.4262	33.0151	5.22698	12.1064	11.9428	11.3709	11.1366	24.869	37.1977	30.2936	32.6227	15.0305	14.301	12.7759	20.0643	21.7701	25.5851
ENST00000476556.5	1456	1.3698	9.7062	0.905272	0.798192	1.44837	0.689091	1.1134	1.18487	18.4585	0.850121	0.999298	1.89135	1.02982	0.86641	1.38777	0.971949	1.10108	21.4299	0.706379	1.08794	14.4463	4.15071	1.93533	2.00351	2.9425	1.33455	9.7815	12.7631	17.454	1.37644	1.02672	16.1401	0.712913	4.28563	15.4016	9.99714	7.49065	15.0763	0.709387	1.06516	0.683625	0.752844	13.9364	6.89481	8.9447	1.10201	0.657258	0.818011
ENST00000464367.1	1459	1.30881	1.02476	0.935871	0.695401	1.29187	0.52383	0.483271	1.89748	2.15258	0.847376	0.404358	1.12946	0.426295	1.11632	0.967786	0.969385	1.9801	0.964265	0.637035	1.60463	17.3502	2.93983	1.32407	2.70809	2.09518	2.22475	2.01367	0.968606	0.819248	1.58147	0.662042	0.908742	0.52465	0.28762	0.371587	0.263434	0.546715	0.823402	0.804648	2.48839	1.1361	1.13621	0.932248	1.38975	0.342465	1.33748	0.615422	0.000947
ENST00000488215.5	1460	2.03775	0.572127	1.29843	0.488096	1.05839	1.02345	0.207051	1.81532	0.892384	0.695225	0.741068	0.657317	0.254334	0.692399	0.360259	0.61528	0.76123	1.54217	1.07091	2.3643	23.9394	1.60743	0.550446	1.9166	0.754554	0.869021	0.66565	1.06434	1.72663	1.87572	0.977695	0.695612	0.965532	0.153746	1.13453	0.446795	0.123833	1.46301	0.616611	1.33905	0.505697	1.48579	0.921049	0.367717	0.099407	0.326507	0.187834	0.239383
ENST00000460659.5	1461	0.101363	1.58526	0.755821	1.09095	1.19768	1.52758	1.08298	0.41951	0.953776	0.50479	0.286278	1.15852	0.527481	1.16546	1.01702	1.48523	1.33479	1.21503	1.6783	1.51085	11.0731	4.0413	0.987276	2.37261	2.54351	1.29178	0.973759	1.0236	1.5084	1.85745	0.480954	0.840083	1.47767	0.796552	1.19266	1.63908	0.879035	0.731286	1.10101	2.99055	1.35885	1.77706	1.35166	1.19795	1.31615	1.0122	1.38637	1.24766
ENST00000465125.1	1463	2.48277	2.19657	1.95925	1.56676	1.6721	2.03842	2.4523	3.23429	4.47677	1.78079	1.67582	3.76912	3.45767	1.78008	2.46452	2.6286	1.89098	2.5717	2.39249	4.17317	29.9219	9.54039	3.31536	7.3976	3.51955	2.33793	3.37045	1.75713	2.92918	4.56967	2.67049	4.36926	2.64146	1.15798	2.42208	2.71361	2.03636	3.19157	1.9139	5.45862	2.1171	2.76281	1.94742	2.10746	2.02678	2.22975	2.39052	3.27131
ENST00000464972.5	1464	0.513371	0.864084	0.970364	0.477301	0.609767	0.82339	0.489149	1.20559	0.656165	0.460585	0.823352	0.090244	0.423325	0.855779	0.965376	0.986137	0.281063	0.670442	0.735258	0.798198	10.5162	1.95094	0.464324	0.793268	0.859752	0.776429	0.321617	0.236997	0.584551	0.545695	0.555503	0.597911	0.956887	1.04285	0.208894	0.601517	0.655785	0.324414	0.679384	0.878828	0.354071	1.04696	0.838054	0.60623	0.595222	0.70156	0.601268	0.647053
ENST00000653698.1	1466	1.22131	1.14078	1.06275	0.981814	1.25725	0.632095	0.311515	1.14296	2.17101	0.943016	1.02123	0.807136	0.474035	1.16224	1.13392	1.10656	1.89707	1.06232	0.95213	1.96082	25.1283	3.26617	1.2321	1.42756	1.32711	1.932	0.541947	0.800097	1.30559	0.67929	1.33754	1.06065	1.07133	1.07901	0.550741	1.01147	0.649307	0.685782	1.18937	1.79358	0.880078	0.796962	1.07456	0.73102	0.610234	1.02265	0.735182	0.707721
ENST00000659924.1	1468	0.47847	0.597144	0.390837	0.408621	3.32732	0.374233	0.166202	6.00751	0.815511	0.545711	0.384388	0.493923	1.30009	2.21006	0.569936	2.39942	0.732842	2.48415	0.49153	1.14975	9.43609	2.5942	0.344837	0.945134	0.79899	0.810836	0.576762	0.400882	0.55143	0.371059	0.434523	2.55881	0.308683	0.419436	0.843937	0.530858	0.22579	0.368824	3.87264	2.73546	3.20222	4.10921	3.03602	0.536601	1.64104	3.31851	1.90911	0.280879
ENST00000480342.5	1469	11.1332	5.36414	3.72748	6.12251	12.1442	7.36723	10.1273	8.13713	3.27251	1.60456	3.87572	9.67593	1.7876	2.88941	8.59424	3.54523	3.52902	2.22217	7.49655	6.44058	194.686	9.97909	4.61523	5.54351	8.2163	4.65519	6.41324	2.79329	2.96852	3.42517	3.80002	2.3365	3.13577	4.01854	1.70994	2.60892	2.83206	2.66208	2.31364	4.06192	3.39702	3.87034	2.41437	3.37562	1.99415	2.59101	1.85327	5.423
ENST00000507012.1	1470	0.867299	0	0	0.102892	0.274394	0	0.497671	0	0	0.54347	0	0	0	0	0	0	0	0	0	0	10.9961	0	0	0	0.381768	1.16602	0	0	0	0	0.839428	0	0.442343	0.320293	0	0	0	0	0	0	0	0.206139	0	0	0.193405	0	0	0.095099
ENST00000408156.1	1471	1.40591	1.31936	1.03528	0.713492	1.12395	0.856764	0.199183	1.09134	3.66459	2.44022	0.74124	1.706	0.58497	1.00673	1.06134	1.51133	2.10718	0.753887	0.451525	4.54709	20.1761	2.56285	1.15049	2.12776	0.864148	1.43196	1.38661	0.815088	1.53731	1.54227	0.714312	0.741539	0.279344	0.504339	0.473906	0.886319	0.940984	0.22574	1.7294	1.79466	1.4574	2.03222	0.926242	1.26795	0.039178	0.115653	0.663047	0.235458
ENST00000605785.1	1472	1.7499	1.3983	1.01106	0.843217	2.23868	1.52155	0.209844	3.9575	3.24268	1.09269	1.1343	1.35424	0.928956	1.48825	1.02896	1.51027	2.20266	0.69699	0.871095	2.51745	33.3996	4.30963	1.46544	2.14148	1.41511	1.5262	0.846063	1.1467	0.947164	1.7249	0.902132	1.81762	0.742736	0.753679	0.361541	0.510501	0.263325	0.733955	0.807584	2.00789	1.01837	1.16565	0.757	1.27478	0.890366	0.890254	0.694325	0.342909
ENST00000469251.1	1473	0.36945	0.331104	0.184099	0.189963	0.256009	0.151582	0.165713	0.507427	0.612792	0.312036	30.689	0.261774	23.4191	18.9318	0.426322	0.362644	12.698	0.241737	0.310427	30.7031	6.22402	65.1615	0.437234	10.2675	0.082611	0.448469	0.34099	0.173219	0.235625	0.341261	0.17419	0.279231	19.8989	16.6886	10.1677	0.266736	0.18941	0.201476	0.350088	22.8887	0.36168	0.24765	0.232907	0.322514	0.301755	0.35363	0.214404	0.138089
ENST00000514428.1	1474	0	0.807126	0.744193	0.20754	0.879951	0.237951	1.27361	1.0141	0.682353	0.464736	1.75113	0.926863	0.309911	0.975923	0.393215	1.08789	0.745375	0.727475	2.12365	1.61153	9.16642	2.9368	0	2.73722	1.37322	1.65933	1.29546	0.968072	0.480244	1.16563	0.215652	0	0.438182	0.489218	0.843464	0.523015	0.770427	0.437642	0.337044	0.411389	0.380895	2.08255	0.648163	0.652811	0.580727	0.407829	1.79768	0.867077
ENST00000468247.1	1475	0.841192	0.484753	0.495482	3.75923	5.26661	4.16845	0.428565	0.710359	2.0929	0.840549	0.823111	0.504097	0.457027	0.679649	0.687834	0.828343	0.827065	0.651352	0.438355	1.4074	14.0032	2.64699	0.527597	1.6127	0.919003	1.30694	0.280967	0.45178	0.853281	0.501334	0.713776	0.81285	0.792175	2.71573	1.01977	0.718937	0.352115	0.676772	0.48411	1.02408	0.640803	0.529143	0.557902	0.518962	0.449588	0.621189	0.331007	0.327623
ENST00000437586.1	1476	1.1782	1.51112	1.21646	1.75043	2.32188	1.53629	0.406766	1.75444	1.90722	1.68552	1.51563	0.749182	0.471757	1.69314	1.01978	1.2889	2.03344	0.82326	1.28327	1.58836	24.1238	3.66337	0.543331	1.23682	1.2705	2.30058	1.23853	0.878933	1.1923	1.28488	1.51222	1.18651	0.782736	1.54782	0.845219	0.633706	0.353402	1.00622	0.834767	1.57728	1.21388	1.51216	0.896205	1.34733	0.419381	0.806833	0.812266	0.562755
ENST00000428803.2	1477	1.64775	2.74376	2.16391	2.57795	2.67275	1.36879	0.755435	2.02159	3.23547	2.42936	1.7874	2.26394	0.996406	1.30833	1.521	2.26862	3.07313	2.38314	2.01872	3.89995	44.5239	5.61248	1.84111	2.60087	2.2866	3.25236	1.85138	2.23043	2.21502	2.8088	1.39094	1.67335	1.13956	2.36212	1.22324	1.31572	0.841714	1.08043	1.48076	3.43978	1.59641	2.19162	1.27709	1.93725	0.394656	1.29423	0.556308	0.458386
ENST00000445254.1	1479	0.929429	1.36992	1.11962	0.722231	0.99894	0.665644	0.239979	1.00377	1.48689	0.850565	0.785893	0.902792	0.428288	0.882048	0.743769	1.18478	1.59753	0.788614	0.814144	1.18122	24.251	1.98114	1.11892	1.19438	1.21899	1.48107	0.862268	1.41326	1.33974	1.6379	0.633305	0.2603	0.437038	0.460951	0.730846	0.467596	0.339234	0.191198	0.36838	1.60384	0.919015	1.1073	0.980413	1.29365	0.429726	0.304677	0.153654	0.354037
ENST00000433876.2	1480	1.54065	1.01704	0.929345	1.23494	2.01345	1.63589	0.816077	1.88585	1.9839	0.997602	0.820011	1.45878	0.50189	1.49612	0.602536	0.982102	1.8425	0.833857	0.58616	2.00589	23.2878	4.27806	1.1109	1.77456	1.73923	1.97014	1.02996	1.65036	0.804419	0.957825	0.647375	1.09743	0.673047	0.913231	1.03038	0.576478	0.385138	0.864743	0.943567	1.80139	1.27291	1.1696	1.29598	1.61423	0.775506	0.618599	0.743181	0.530279
ENST00000234590.10	1482	10.4602	168.773	18.4874	13.4557	22.1909	37.6849	199.742	3.89852	0.384463	8.43731	23.5453	10.2476	31.6613	9.94886	31.5368	0.452655	3.49369	9.32585	18.0852	38.2981	162.846	54.7202	174.972	42.0111	15.917	29.8973	17.643	26.1705	52.9518	14.175	8.18699	66.0632	1.73644	13.4188	22.9301	21.2545	172.328	48.9021	8.00156	5.86909	38.1333	4.27188	45.6228	5.61523	11.2096	40.4976	55.8636	18.2308
ENST00000464920.2	1483	94.7795	3.93532	75.3427	40.1698	109.111	91.084	1.39182	75.0271	56.4617	82.1614	86.6692	91.8854	119.363	86.8506	78.8575	92.1902	69.2942	103.111	92.4792	134.186	968.402	269.524	12.6712	68.8511	80.4518	79.9179	105.852	80.0769	79.0259	69.041	89.408	77.2337	43.2582	53.5745	98.1591	82.9595	1.15789	81.4272	76.5742	85.2626	97.1413	76.408	90.9102	83.9918	79.7438	85.8887	60.7135	88.1476
ENST00000647408.1	1484	0	0	0	0	6.72231	0	0	0	0	0	0	0	0	19.6683	0	0	0	0	0	0	0	87.0481	0	0	0	0	0	0	0	0	0	0	0	0	0	0	0	0	0	0	0	0	0	0	0	0	0	0
ENST00000646370.2	1485	18.9831	0	0	19.6047	0	19.5466	0	0	0	0.175023	8.0763	0	0	0	5.31272	0.397032	5.73917	0	0.289044	17.7318	612.42	0	0.236676	0	0	0	0	0	5.28974	4.98653	0	0	82.5728	46.9778	0	0	0	0	17.8142	14.0082	0	9.08966	0	0	0	0	46.4108	0
ENST00000645609.1	1486	28.6114	2.29692	19.6321	8.32158	28.5547	8.57115	2.71681	19.9489	15.2042	22.6067	11.749	23.5037	13.5926	23.5384	10.3838	22.2344	15.1861	32.3399	12.5806	19.0385	206.12	70.3687	3.79123	8.58719	20.5666	10.0884	29.1389	5.47087	8.44191	7.78111	25.5767	8.36618	18.6	18.5023	23.3032	22.4533	2.58895	8.20687	16.0424	23.6062	15.5051	20.878	10.7521	29.9422	24.1917	10.6432	5.82995	28.2304
ENST00000497492.1	1488	0	0	0	0.05415	0	0	0.066714	0.04434	0.139035	0	0	0	2.93881	0	0	9.4887	0.077078	0	1.68619	0	0	0.193669	0	0	0	0	0.134934	0	0.092738	0	0	0.05612	0.077468	0	0	0.047424	0.052448	0	0	0	0	0	0.081588	0	4.19416	0.025197	0.019386	0
ENST00000646680.1	1490	0	0	0.769973	0	0	0	0.802537	0	0	0	2.17782	0	0	0.989397	0	0	1.27302	0	0	1.81499	0	8.6438	0	0	0	0	0	0	0	0.889094	0	0	1.53254	0	2.14669	0	0	2.0262	0	0	0	0	0	0	2.40094	0	0	0
ENST00000618792.1	1491	0.152326	0.572438	0.321385	0.210968	0.250238	1.27343	0.151066	0.076853	0.466462	0.49551	0	0.962418	0.115127	0.375323	0.99006	0.901901	1.00637	0.781141	0.517728	0.52598	9.3547	2.31331	0.674532	0.951912	0.684499	0.653423	0.123185	0.60281	0.227065	0.563414	0.128204	0	0.469987	0.086854	0.385057	0	0	0	0	0.856432	0.253113	0.506016	0.485487	0.742803	0.002392	0.190082	0.021245	0
ENST00000489867.2	1495	0.436058	0.112014	0.262288	0.205713	0.572353	0.249471	0.14531	0.671118	0.792534	1.01417	0.498737	0.507146	0.349132	0.486131	0.259479	0.349239	0.423129	0.695769	0.435415	0.605426	11.1879	2.08347	0.199655	0.255589	0.413889	0.392646	0.483158	0.216476	0.583903	0.836903	1.02934	0.192606	0.396116	0.220633	0.689426	0.364326	0.05296	0.372106	0.687831	0.386779	0.340331	0.781809	0.196507	0.494056	0.298572	0.411805	0.997266	0.455668
ENST00000486051.5	1496	2.97641	1.09708	1.11361	1.03374	1.27807	2.09391	0.225135	1.24226	4.33429	1.43166	0.409087	2.28983	0.41984	1.13919	0.943218	2.8985	2.7119	1.6767	1.16676	1.36563	13.5426	3.91353	0.4356	2.72762	3.91965	1.94083	1.81971	2.02557	2.27713	2.3491	2.22053	0.644191	0.550119	0.434245	1.19745	0.387008	0.614543	1.86123	0.839116	2.97373	1.56195	2.40076	1.39842	2.43614	0.958873	0.614842	0.867319	1.20643
ENST00000492343.2	1497	8.49072	3.7553	5.51641	2.5126	6.06481	5.37153	1.2149	4.35585	7.84972	8.62412	5.49748	6.35166	3.5436	7.2841	4.80041	9.88095	7.22254	9.66512	4.9013	9.08258	94.7041	17.8966	2.17534	5.80734	9.16559	8.51332	8.6506	3.49969	5.62801	4.15507	4.35678	2.71905	2.88564	2.49482	5.30911	7.16444	1.19076	5.7228	5.9017	9.52789	4.97943	3.79337	5.11082	6.87247	5.75946	4.09628	1.27887	2.41574
ENST00000414948.1	1498	1.28407	0.891793	0.584227	0.243041	0.476408	0.793985	0.273281	0.6408	0.919135	0.614796	0.142365	0.168928	0.439128	0.70277	0.593431	0.703098	0.710248	0.678607	0.341679	0.803904	10.0068	1.87921	0.656346	0.507987	0.755129	1.0369	0.460974	0.896459	0.676723	1.29476	0.730325	0.316461	0.333873	0.523224	0.211178	0.330981	0.446238	0.882953	0.342287	1.23222	0.698585	0.982297	0.886261	0.935289	0.400946	0	0.50586	0.253211
ENST00000377424.9	1512	2.48442	0.823675	0.520867	0.928763	1.87328	7.33769	1.32197	1.05613	1.2482	1.61615	1.39463	1.09705	2.82503	1.534	0.617579	1.87604	1.39887	1.72881	3.33969	1.45374	20.5971	11.8812	1.54575	1.97809	1.75821	2.35745	0.840853	1.35027	1.88489	2.19826	3.11303	1.3888	3.22419	1.64147	1.25385	4.84512	4.71157	3.01636	1.95346	3.72875	0.810576	0.290265	2.20055	1.39584	4.01931	1.45434	0.745837	0.268861
ENST00000377414.7	1514	1.35168	0.302698	0.427236	0.507374	0.966445	6.77994	0.614183	1.12799	2.04065	0.472682	0.677679	0.656714	1.19529	0.56807	0.390335	1.02406	1.08086	1.09111	1.28911	1.16421	18.8381	4.53826	1.38876	2.36508	2.02262	1.4066	0.879969	0.767831	1.26603	2.10329	1.36125	0.88915	0.94985	0.714886	0.484343	1.50134	1.822	1.0368	0.435195	2.63853	0.629244	0.603303	1.37845	0.660548	1.98074	1.6229	0.330045	0.215505
ENST00000635687.1	1526	0.929059	0.677751	0.641807	0.446756	0.702861	0.902241	0.451579	1.28644	1.22934	0.393463	0	0.993452	0.678518	0.597064	0.654228	0.052926	0.888619	1.1144	0.496532	1.47818	11.6185	3.13377	0.909266	0.074628	0.747569	1.00767	1.15125	0.612734	0.678979	1.21151	0.96812	0.043379	0.654342	0.313459	0.371452	0.450517	0.431966	0.577478	0.46289	1.06246	0.602045	1.20843	0.902388	0.803251	0.436746	0.569409	0.737037	0.441361
ENST00000635405.2	1528	1.55437	0.86578	0.780137	0.708032	1.60527	0	0.246465	0.618091	1.35387	0.369248	0.3821	1.08226	0.558521	0.581422	0.433914	0.805257	0.538968	1.41212	0.22965	1.13525	14.1275	0.166848	0.480254	0.785845	2.26329	0.952001	1.48159	0	0.859096	1.09475	0.726942	0.922053	0.561799	0.215176	0.303916	0.725634	0.514881	0.39481	0.423555	1.35344	0.33922	1.54157	1.05895	0.850152	0.505678	0.344656	0.517574	0.321522
ENST00000377403.7	1537	4.18695	4.43302	2.84644	2.63883	3.72096	4.55208	2.72069	5.15712	6.65644	3.92051	2.87813	4.92513	3.38218	3.88988	3.06483	4.40617	6.68674	4.7656	3.49651	6.43093	59.6153	12.5137	4.06804	2.18736	3.90342	6.45485	5.12727	6.50769	5.03517	5.73385	4.27923	3.7567	3.63857	1.41929	3.32098	1.96039	1.63552	2.31601	3.67304	4.94123	2.91169	3.97638	4.94989	4.26009	2.03997	2.46921	2.13767	2.02331
ENST00000357898.3	1542	0	0	0.723232	0.042451	0.056348	0.024574	0	0	0.048898	0.097852	0.047637	1.5552	0	0	0	0.088924	0.108827	0.029164	0.002829	0.110003	24.2262	7.15622	0.041275	0	0	0.046194	0	0.107534	1.34687	0.099717	0.024366	0	0.005814	0.037829	0	0.071	0	0	0.024991	0.043729	0	0.006724	0.028376	0.047032	0	0	0	0
ENST00000641325.1	1545	0.554337	0.304128	0.297195	0.893332	1.1981	0.233184	0.549241	0.619475	0.539196	0.601218	0.693134	0.232578	0.678629	0.679013	0.538843	0.525256	0.713767	0.720216	0.829471	1.02958	11.3571	1.24711	0.146401	0	0.502712	0.657295	0.62009	0.887255	0.65526	0.604728	0.458236	0.354888	0.278376	0.566542	0.410282	0.182912	0.327363	0.266499	0.567752	0.437482	0.336306	0.476162	0.324916	0.690482	0.443814	0.811543	0.470238	0.207486
ENST00000302692.7	1550	3.28873	3.10716	2.32078	3.23035	6.98175	4.50311	5.41288	3.25581	2.62397	4.30666	5.4959	5.71102	4.65656	4.92439	3.31571	3.8718	2.58431	3.45593	4.32253	6.69245	66.8582	11.7765	2.23072	2.45086	3.91833	2.41257	4.36329	5.54032	4.53782	3.87987	3.37851	4.00861	3.46341	6.34644	3.9516	3.23542	4.2938	3.71459	4.12689	4.48264	3.63083	5.06079	4.93684	4.7673	4.53558	4.85012	5.181	3.91769
ENST00000435277.1	1551	0.450013	1.10919	0.388605	1.16553	1.96715	0.617586	0.355429	0.952366	1.23736	1.02935	1.10745	1.61304	0.774428	0.525404	0.584472	1.26769	1.1367	0.727874	0.727957	1.97182	20.759	3.01719	0	2.20997	1.0834	0.991694	0.80832	1.00818	0.845368	0.755861	0.881268	0.450945	0.595695	1.23071	0.130932	0.243315	0.362175	0.571916	0.793765	1.25886	0.879567	1.22735	1.03941	0.698464	0.351576	0.623979	0.400263	0.088653
ENST00000340381.11	1552	1.86181	1.83316	1.70747	0.882373	1.16834	0.596698	0.725847	2.23467	3.08462	0.878363	0.739711	2.22927	0.696111	0.235472	1.07711	1.32305	0.686445	1.47779	0.934483	2.6568	9.68794	4.30181	2.22803	2.16828	0.444815	0.422059	1.8273	1.53579	2.14532	1.98385	1.62957	1.40504	0.935821	0.060152	1.52127	0.738417	1.06523	1.19636	1.11642	2.59051	1.7259	2.11312	0.524546	0.806087	0.973923	0.957094	0.820443	0.730183
[truncated: 29,486 more rows]
[truncated: 45 more columns]
