# Supplementary material for: RNA editing regulates glutamatergic synapses in the frontal cortex of a molecular subtype of Amyotrophic Lateral Sclerosis
Source: Mol Med. 2024 Jul 12;30:101. doi: 10.1186/s10020-024-00863-2 (PMC11241978; doi:10.1186/s10020-024-00863-2)
Supplement: Supplementary file 8 — Additional file 8. Functional annotation and pathway analysis (GSE153960 analysis). [file 10020_2024_863_MOESM8_ESM.xlsx]

## Sheet: Functional annotation
DAVID Functional annotation (cellular component)
Category	Term	Count	%	PValue	Genes	List Total	Pop Hits	Pop Total	Fold Enrichment	Bonferroni	Benjamini	FDR
UP_KW_CELLULAR_COMPONENT	KW-0770~Synapse	44	7.09677	1.63631e-09	GPM6A, GRIA2, NLGN1, TENM2, NRXN1, SYAP1, CAMK2A, NRXN3, CABP1, CACNA1C, GRIK2, SLC6A1, ABR, TRIM9, CACNG8, GRIN2A, SIPA1L1, FLRT2, FRRS1L, LRRTM4, SLC38A6, DLGAP1, PHACTR1, DLGAP2, GRIA3, ANKS1B, ATP6V0A1, NDFIP1, SYT1, CADM2, MAGI2, CADPS, ANK2, SHISA9, SRCIN1, ENAH, SLC4A8, SLC6A7, DLG2, LRRC7, SYT11, AAK1, DGKI, KCTD16	515	538	17836	2.83244	7.3634e-08	7.3634e-08	6.38161e-08
UP_KW_CELLULAR_COMPONENT	KW-0628~Postsynaptic cell membrane	12	1.93548	0.00805765	GRIA2, CACNG8, GRIN2A, TENM2, LRRTM4, SYAP1, ANK2, GRIK2, CACNA1C, SHISA9, GRIA3, KCTD16	515	164	17836	2.53412	0.305153	0.0517992	0.0448926
UP_KW_CELLULAR_COMPONENT	KW-0999~Mitochondrion inner membrane	21	3.3871	0.00259903	DMAC2L, SLC25A3, MCUR1, TIMM29, APOOL, COX18, SDHC, NDUFC2-KCTD14, TTC19, TIMM50, RCC1L, SLC25A27, COQ4, SLC25A29, BDH1, MTG1, SFXN1, SLC25A32, NDUFS1, SLC25A12, SLC25A6	515	346	17836	2.102	0.110512	0.0233913	0.0202725
UP_KW_CELLULAR_COMPONENT	KW-0966~Cell projection	65	10.4839	5.81368e-06	CNTNAP2, DOCK4, TENM2, TRIO, CTNND2, SYAP1, DNHD1, SLC6A1, PKD1, IQCJ-SCHIP1, TRIM9, SH3PXD2A, NRCAM, ANKS1B, MAGI2, SHISA9, SRCIN1, SIRT2, ENAH, SHTN1, RUFY3, IL1RAPL1, MAPT, DGKI, KCTD16, GPM6A, CATSPER2, NRXN1, CAMK2A, NRXN3, MRI1, CACNA1C, ABR, GRIN2A, KIF3A, MYO6, PIP5K1A, CTNNA2, MARK3, CLASP2, SVIL, DNAH10, NDFIP1, CADM2, SEPTIN2, RABL2A, CPLANE2, SCIMP, ARHGAP24, SEPTIN7, PTK2, SSH1, RSPH…	515	1256	17836	1.79231	0.000261582	0.000130808	0.000113367
UP_KW_CELLULAR_COMPONENT	KW-0965~Cell junction	21	3.3871	0.0146787	SVIL, CNTNAP2, CTNND2, ILDR2, FRMD4A, SORBS1, ARHGAP26, PTK2, RTN4, ARHGAP24, MTDH, TJP1, ENAH, AHI1, FRMD5, SH3PXD2A, FLRT2, RUFY3, CTNNA3, CTNNA2, ADGRL3	515	407	17836	1.78696	0.485951	0.0825675	0.0715585
UP_KW_CELLULAR_COMPONENT	KW-0493~Microtubule	14	2.25806	0.088987	DYNC1I2, DNAH10, HOOK3, HAUS2, SIRT2, DNM1, TTLL7, NIN, KIF3A, ZNF207, MAPT, FGF13, DNAL1, CLASP2	515	297	17836	1.63253	0.984913	0.364038	0.315499
UP_KW_CELLULAR_COMPONENT	KW-0496~Mitochondrion	59	9.51613	0.0014693	SYNJ2BP-COX16, MTCH1, SLC25A3, MCUR1, MRPS16, CLPB, FASTKD2, HIF3A, NDUFC2-KCTD14, TOMM20, IFIT3, DHTKD1, NGRN, MRPL42, MTG1, C19ORF12, MTPAP, TIMM29, ACOT11, ACSL6, ANK2, SDHC, GLRX2, BDH1, NDUFS1, SDHAF4, MICU2, SLC25A12, SLC25A6, COX15, COX18, MRPS30, PPM1K, RCC1L, TIMM50, SLC25A27, SLC25A29, PDF, UBB, ERBB4, MFN1, DMAC2L, APOOL, GSR, GATC, OXR1, GDAP1, TTC19, COQ4, MRPL30, GLUD1, PDP2, PPP2R2…	515	1351	17836	1.51247	0.0640257	0.0165296	0.0143257
UP_KW_CELLULAR_COMPONENT	KW-0206~Cytoskeleton	58	9.35484	0.00562923	RIF1, CALCOCO2, TRIM9, SIPA1L1, DPYSL2, ZNF207, CCDC92, CEP97, FNBP1, LIMCH1, MAGI2, FRMD4A, ANK2, SRCIN1, SIRT2, DNM1, HAUS2, ENAH, SHTN1, ANAPC5, MAPT, NEIL1, PPP1R12B, KMT2E, DCTN5, DYNC1I2, VPS4A, CABP1, SLAIN1, KALRN, ADD2, KIF3A, EPB41L2, CTNNA3, CTNNA2, RAB11FIP3, RAB11FIP4, CLASP2, SVIL, DNAH10, SEPTIN2, RABL2A, CPLANE2, HOOK3, SORBS1, ARHGAP26, ARHGAP24, SEPTIN7, PTK2, SSH1, RSPH3, TTLL7…	515	1408	17836	1.42664	0.224332	0.0422192	0.03659
UP_KW_CELLULAR_COMPONENT	KW-0333~Golgi apparatus	38	6.12903	0.0582322	RTN3, TENM2, ZDHHC20, FUT11, SYAP1, CABP1, PKD1, PLD3, PHTF1, STX10, TMEM165, GGA2, INPP5B, GOLGA3, SMPD4, MAN2A1, MGAT5B, VPS53, MYO6, GNPNAT1, ST8SIA5, AP4S1, RAB11FIP3, CLASP2, NDFIP1, ABCA5, SORT1, YIPF4, MMD2, HOOK3, POMGNT1, GNPTG, TMEM59, SLC9A7, SYT11, VPS41, ACER3, FAM20B	515	983	17836	1.33881	0.932784	0.262045	0.227106
UP_KW_CELLULAR_COMPONENT	KW-0963~Cytoplasm	202	32.5806	0.000380273	TRIO, PHAX, IFIT3, TIAL1, GOLGA3, RNF115, RPS6KA2, DPYSL2, AKT3, RPL37, CEP97, CCDC92, ANKS1B, TMPO, RBFOX1, FNBP1, LIMCH1, ANK2, ATG14, ATG12, SHTN1, CARHSP1, ZFYVE16, LARS1, RUFY3, RRAGD, BOLA2, SIK3, SRFBP1, NEIL1, GNE, STXBP1, HSPA4L, SLAIN1, NLK, KALRN, OSGEP, MTDH, INPP5B, ZNF706, DPH1, EPB41L2, MYO6, PIP5K1A, RAB11FIP3, RAB11FIP4, SCAI, SRPK2, GSDMB, DNAH10, ARPP21, CHKA, EIF2AK2, UPF3A, C…	515	5721	17836	1.22284	0.0169699	0.00570409	0.00494355
UP_KW_CELLULAR_COMPONENT	KW-0472~Membrane	263	42.4194	0.0217959	SYNJ2BP-COX16, NPIPB13, NPIPB12, NPIPB11, UPK3BL1, UPK3BL2, GOLGA3, DPYSL2, AKT3, TMPO, ARL10, TMEM88B, FNBP1, ARRDC1, ACSL6, CACNA2D3, MMD2, ANK2, ATG14, ATG12, ZFYVE16, ADGRB2, ADGRB3, RUFY3, RRAGD, TYRO3, KCNQ3, ORAI2, KCNQ5, KCTD16, GPM6A, STXBP1, FUT11, PCDH19, SMIM7, MTDH, INPP5B, NKAIN2, GRIN2A, ZNF708, FLRT2, EPB41L2, MYO6, SSR1, PIP5K1A, ST8SIA5, RAB11FIP3, RAB11FIP4, SCAI, ATP6V0A1, DMA…	515	8293	17836	1.09833	0.62904	0.108979	0.0944488

## Sheet: Pathway analysis
DAVID pathway analysis (KEGG)
Category	Term	Count	%	PValue	Genes	List Total	Pop Hits	Pop Total	Fold Enrichment	Bonferroni	Benjamini	FDR
KEGG_PATHWAY	hsa04114:Oocyte meiosis	13	2.09677	0.000524451	CAMK2A, SPDYE16, SPDYE17, SPDYE3, SPDYE6, SPDYE2B, STAG3, PPP2R1B, RPS6KA2, SPDYE2, SPDYE1, ANAPC5, SKP1	259	131	8644	3.31198	0.136606	0.146846	0.145797
KEGG_PATHWAY	hsa05016:Huntington disease	20	3.22581	0.00198342	POLR2J3, DCTN5, GRIA2, PSMD12, POLR2J2, DNAH10, APAF1, SLC1A2, SLC1A3, SDHC, NRF1, ATG14, NDUFC2-KCTD14, GRM5, PSMB2, CYCS, NDUFS1, GRIA3, DNAL1, SLC25A6	259	306	8644	2.18134	0.426449	0.202229	0.200785
KEGG_PATHWAY	hsa05168:Herpes simplex virus 1 infection	28	4.51613	0.00273275	ZNF573, ZNF551, ZNF44, ZNF8, ZNF708, ZNF83, ZNF506, ZNF84, AKT3, ZNF626, ZNF623, ZNF721, ZNF248, ZNF621, EIF2B1, ZNF785, ZNF264, ZNF382, APAF1, EIF2AK2, EIF2S1, TAPBP, ZNF91, ZNF814, CYCS, ZNF780B, ZNF875, ZNF398	259	512	8644	1.82517	0.535232	0.202229	0.200785
KEGG_PATHWAY	hsa04914:Progesterone-mediated oocyte maturation	10	1.6129	0.00333184	SPDYE2B, RPS6KA2, SPDYE2, AKT3, SPDYE1, SPDYE16, SPDYE17, SPDYE3, SPDYE6, ANAPC5	259	102	8644	3.27201	0.607207	0.202229	0.200785
KEGG_PATHWAY	hsa05017:Spinocerebellar ataxia	12	1.93548	0.00361123	GRIA2, ATXN3, PSMD12, GRIN2A, FGF14, PSMB2, AKT3, CYCS, RORA, ATG14, GRIA3, SLC25A6	259	143	8644	2.80066	0.636863	0.202229	0.200785
KEGG_PATHWAY	hsa04721:Synaptic vesicle cycle	8	1.29032	0.00846563	SLC6A7, SYT1, STXBP1, SLC1A2, SLC1A3, SLC6A1, DNM1, ATP6V0A1	259	78	8644	3.42303	0.907493	0.395063	0.392241
KEGG_PATHWAY	hsa05022:Pathways of neurodegeneration - multiple diseases	24	3.87097	0.0145874	DCTN5, GRIA2, FZD3, PSMD12, DNAH10, APAF1, CAMK2A, SDHC, CACNA1C, ATG14, NDUFC2-KCTD14, EIF2S1, ATXN3, GRM5, GRIN2A, UBB, PSMB2, MFN1, CYCS, NDUFS1, MAPT, GRIA3, DNAL1, SLC25A6	259	476	8644	1.68275	0.983667	0.583497	0.579329
KEGG_PATHWAY	hsa04724:Glutamatergic synapse	9	1.45161	0.0214951	GRIA2, GRM5, GRIN2A, SLC1A2, SLC1A3, DLGAP1, GRIK2, CACNA1C, GRIA3	259	115	8644	2.61192	0.997722	0.74884	0.743492
KEGG_PATHWAY	hsa05014:Amyotrophic lateral sclerosis	19	3.06452	0.0240699	RANBP2, DCTN5, GRIA2, PSMD12, DNAH10, APAF1, SLC1A2, SDHC, ATG14, NDUFC2-KCTD14, EIF2S1, GRIN2A, PSMB2, NRG3, ERBB4, CYCS, NDUFS1, MATR3, DNAL1	259	364	8644	1.74208	0.99891	0.74884	0.743492
KEGG_PATHWAY	hsa05131:Shigellosis	14	2.25806	0.0332495	CALCOCO2, FNBP1, SEPTIN2, UBE2D3, ATG14, PTK2, ATG12, SEPTIN7, UBB, RRAGD, AKT3, MDM2, CYCS, SKP1	259	247	8644	1.89167	0.999923	0.930987	0.924337
KEGG_PATHWAY	hsa05010:Alzheimer disease	19	3.06452	0.038354	RTN3, FZD3, PSMD12, APAF1, EIF2AK2, SDHC, CACNA1C, ATG14, NDUFC2-KCTD14, EIF2S1, RTN4, GRM5, GRIN2A, PSMB2, AKT3, CYCS, NDUFS1, MAPT, SLC25A6	259	384	8644	1.65134	0.999982	0.941413	0.934688
KEGG_PATHWAY	hsa04261:Adrenergic signaling in cardiomyocytes	10	1.6129	0.0408674	CACNG8, PPP2R2C, PPP2R1B, PPP2R2B, AKT3, CAMK2A, CACNA2D3, ATP1A2, CACNA1C, ATP1B1	259	154	8644	2.16718	0.999992	0.941413	0.934688
KEGG_PATHWAY	hsa04728:Dopaminergic synapse	9	1.45161	0.0437084	GRIA2, GRIN2A, PPP2R2C, PPP2R1B, PPP2R2B, AKT3, CAMK2A, CACNA1C, GRIA3	259	132	8644	2.27554	0.999996	0.941413	0.934688
KEGG_PATHWAY	hsa04720:Long-term potentiation	6	0.967742	0.0492092	GRIA2, GRM5, GRIN2A, RPS6KA2, CAMK2A, CACNA1C	259	67	8644	2.98876	0.999999	0.943778	0.937037
KEGG_PATHWAY	hsa04210:Apoptosis	9	1.45161	0.0505595	DFFA, APAF1, AKT3, IL3RA, XIAP, CYCS, CFLAR, EIF2S1, CTSB	259	136	8644	2.20861	1	0.943778	0.937037
KEGG_PATHWAY	hsa04140:Autophagy - animal	10	1.6129	0.0585833	UBB, CALCOCO2, RRAGD, VPS41, AKT3, CFLAR, ATG14, EIF2S1, ATG12, CTSB	259	165	8644	2.0227	1	1	0.996416
KEGG_PATHWAY	hsa04120:Ubiquitin mediated proteolysis	9	1.45161	0.0620789	UBB, UBE2B, UBE2D3, MDM2, XIAP, UBE3A, ANAPC5, VHL, SKP1	259	142	8644	2.11529	1	1	0.996416
